# Supplementary material for: ECG-derived spatial QRS-T angle is associated with ICD implantation, mortality and heart failure admissions in patients with LV systolic dysfunction
Source: PLoS One. 2017 Mar 30;12(3):e0171069. doi: 10.1371/journal.pone.0171069 (PMC5373522; doi:10.1371/journal.pone.0171069)
Supplement: S1 Source code — (ZIP) [file pone.0171069.s002.zip]

Archive with 48 entries (33 files):
- Source Code Package/
- Source Code Package/1. Network/
- Source Code Package/1. Network/Network.html
- Source Code Package/1. Network/css/
- Source Code Package/1. Network/css/d3.slider.css
- Source Code Package/1. Network/data/
- Source Code Package/1. Network/data/attributefile.csv
- Source Code Package/1. Network/data/edgelist.csv
- Source Code Package/1. Network/js/
- Source Code Package/1. Network/js/d3.min.js
- Source Code Package/1. Network/js/d3.slider.js
- Source Code Package/1. Network/js/papaparse.min.js
- Source Code Package/2. Interactive All Data - No Event /
- Source Code Package/2. Interactive All Data - No Event /Network.html
- Source Code Package/2. Interactive All Data - No Event /css/
- Source Code Package/2. Interactive All Data - No Event /css/awesomplete.css
- Source Code Package/2. Interactive All Data - No Event /css/d3.slider.css
- Source Code Package/2. Interactive All Data - No Event /css/style.css
- Source Code Package/2. Interactive All Data - No Event /data/
- Source Code Package/2. Interactive All Data - No Event /data/AllData.json
- Source Code Package/2. Interactive All Data - No Event /data/Definitions.tsv
- Source Code Package/2. Interactive All Data - No Event /data/NoEvent.json
- Source Code Package/2. Interactive All Data - No Event /data/NodesToDeleteECGOnly.tsv
- Source Code Package/2. Interactive All Data - No Event /data/colorMap.json
- Source Code Package/2. Interactive All Data - No Event /data/nodeGroups.json
- Source Code Package/2. Interactive All Data - No Event /js/
- Source Code Package/2. Interactive All Data - No Event /js/awesomplete.min.js
- Source Code Package/2. Interactive All Data - No Event /js/d3.min.js
- Source Code Package/2. Interactive All Data - No Event /js/d3.slider.js
- Source Code Package/2. Interactive All Data - No Event /js/main.js
- Source Code Package/2. Interactive All Data - No Event /js/queue.min.js
- Source Code Package/3. Animation Export/
- Source Code Package/3. Animation Export/convertFramesToPNG.sh
- Source Code Package/3. Animation Export/data/
- Source Code Package/3. Animation Export/data/colorMap.json
- Source Code Package/3. Animation Export/data/framesDataRankedDeletedNodesRnd.json
- Source Code Package/3. Animation Export/frames/
- Source Code Package/3. Animation Export/framesPNG/
- Source Code Package/3. Animation Export/framesPNG/.png
- Source Code Package/3. Animation Export/package.json
- Source Code Package/3. Animation Export/renderAnimationFull.js
- Source Code Package/Process Data/
- Source Code Package/Process Data/NodesToDeleteECGOnly.tsv
- Source Code Package/Process Data/Output/
- Source Code Package/Process Data/RawDataRankedRandomized.tsv
- Source Code Package/Process Data/package.json
- Source Code Package/Process Data/process.js
- Source Code Package/Process Data/processSingle.js
