# Supplementary material for: ECG-derived spatial QRS-T angle is associated with ICD implantation, mortality and heart failure admissions in patients with LV systolic dysfunction
Source: PLoS One. 2017 Mar 30;12(3):e0171069. doi: 10.1371/journal.pone.0171069 (PMC5373522; doi:10.1371/journal.pone.0171069)
Supplement: S1 Source code — (ZIP) [file pone.0171069.s002.zip › Source Code Package/1. Network/css/d3.slider.css]

.d3-slider {
    position: relative;
    font-family: Verdana,Arial,sans-serif;
    font-size: 1.1em;
    border: 1px solid #aaaaaa;
    z-index: 2;
}

.d3-slider-horizontal {
    height: .4em;
}  

.d3-slider-range {
  background:#aaa;
  left:0px;
  right:0px;
  height: 0.4em;
  position: absolute;
}

.d3-slider-range-vertical {
  background:#aaa;
  left:0px;
  right:0px;
  position: absolute;
  top:0;
}

.d3-slider-vertical {
    width: .8em;
    height: 100px;
}      

.d3-slider-handle {
    position: absolute;
    width: 0.6em;
    height: 0.6em;
    border: 1px solid #d3d3d3;
    border-radius: 4px;
    background: #eee;
    background: linear-gradient(to bottom, #eee 0%, #ddd 100%);
    z-index: 3;
}

.d3-slider-handle:hover {
    border: 1px solid #999999;
}

.d3-slider-horizontal .d3-slider-handle {
    top: -.15em;
    margin-left: -.3em;
}

.d3-slider-axis {
    position: relative;
    z-index: 1;    
}

.d3-slider-axis-bottom {
    top: .8em;
}

.d3-slider-axis-right {
    left: .8em;
}

.d3-slider-axis path {
    stroke-width: 0;
    fill: none;
}

.d3-slider-axis line {
    fill: none;
    stroke: #aaa;
    shape-rendering: crispEdges;
}

.d3-slider-axis text {
    font-size: 11px;
}

.d3-slider-vertical .d3-slider-handle {
    left: -.25em;
    margin-left: 0;
    margin-bottom: -.6em;      
}
