# Supplementary material for: ECG-derived spatial QRS-T angle is associated with ICD implantation, mortality and heart failure admissions in patients with LV systolic dysfunction
Source: PLoS One. 2017 Mar 30;12(3):e0171069. doi: 10.1371/journal.pone.0171069 (PMC5373522; doi:10.1371/journal.pone.0171069)
Supplement: S1 Source code — (ZIP) [file pone.0171069.s002.zip › Source Code Package/1. Network/js/papaparse.min.js]

/*!
	Papa Parse
	v4.1.1
	https://github.com/mholt/PapaParse
*/
!function(e){"use strict";function t(t,r){if(r=r||{},r.worker&&w.WORKERS_SUPPORTED){var n=h();return n.userStep=r.step,n.userChunk=r.chunk,n.userComplete=r.complete,n.userError=r.error,r.step=m(r.step),r.chunk=m(r.chunk),r.complete=m(r.complete),r.error=m(r.error),delete r.worker,void n.postMessage({input:t,config:r,workerId:n.id})}var o=null;return"string"==typeof t?o=r.download?new i(r):new a(r):(e.File&&t instanceof File||t instanceof Object)&&(o=new s(r)),o.stream(t)}function r(e,t){function r(){"object"==typeof t&&("string"==typeof t.delimiter&&1==t.delimiter.length&&-1==w.BAD_DELIMITERS.indexOf(t.delimiter)&&(u=t.delimiter),("boolean"==typeof t.quotes||t.quotes instanceof Array)&&(o=t.quotes),"string"==typeof t.newline&&(f=t.newline))}function n(e){if("object"!=typeof e)return[];var t=[];for(var r in e)t.push(r);return t}function i(e,t){var r="";"string"==typeof e&&(e=JSON.parse(e)),"string"==typeof t&&(t=JSON.parse(t));var n=e instanceof Array&&e.length>0,i=!(t[0]instanceof Array);if(n){for(var a=0;a<e.length;a++)a>0&&(r+=u),r+=s(e[a],a);t.length>0&&(r+=f)}for(var o=0;o<t.length;o++){for(var h=n?e.length:t[o].length,d=0;h>d;d++){d>0&&(r+=u);var c=n&&i?e[d]:d;r+=s(t[o][c],d)}o<t.length-1&&(r+=f)}return r}function s(e,t){if("undefined"==typeof e||null===e)return"";e=e.toString().replace(/"/g,'""');var r="boolean"==typeof o&&o||o instanceof Array&&o[t]||a(e,w.BAD_DELIMITERS)||e.indexOf(u)>-1||" "==e.charAt(0)||" "==e.charAt(e.length-1);return r?'"'+e+'"':e}function a(e,t){for(var r=0;r<t.length;r++)if(e.indexOf(t[r])>-1)return!0;return!1}var o=!1,u=",",f="\r\n";if(r(),"string"==typeof e&&(e=JSON.parse(e)),e instanceof Array){if(!e.length||e[0]instanceof Array)return i(null,e);if("object"==typeof e[0])return i(n(e[0]),e)}else if("object"==typeof e)return"string"==typeof e.data&&(e.data=JSON.parse(e.data)),e.data instanceof Array&&(e.fields||(e.fields=e.data[0]instanceof Array?e.fields:n(e.data[0])),e.data[0]instanceof Array||"object"==typeof e.data[0]||(e.data=[e.data])),i(e.fields||[],e.data||[]);throw"exception: Unable to serialize unrecognized input"}function n(t){function r(e){var t=_(e);t.chunkSize=parseInt(t.chunkSize),this._handle=new o(t),this._handle.streamer=this,this._config=t}this._handle=null,this._paused=!1,this._finished=!1,this._input=null,this._baseIndex=0,this._partialLine="",this._rowCount=0,this._start=0,this._nextChunk=null,this._completeResults={data:[],errors:[],meta:{}},r.call(this,t),this.parseChunk=function(t){var r=this._partialLine+t;this._partialLine="";var n=this._handle.parse(r,this._baseIndex,!this._finished);if(!this._handle.paused()&&!this._handle.aborted()){var i=n.meta.cursor;this._finished||(this._partialLine=r.substring(i-this._baseIndex),this._baseIndex=i),n&&n.data&&(this._rowCount+=n.data.length);var s=this._finished||this._config.preview&&this._rowCount>=this._config.preview;if(k)e.postMessage({results:n,workerId:w.WORKER_ID,finished:s});else if(m(this._config.chunk)){if(this._config.chunk(n,this._handle),this._paused)return;n=void 0,this._completeResults=void 0}return this._config.step||this._config.chunk||(this._completeResults.data=this._completeResults.data.concat(n.data),this._completeResults.errors=this._completeResults.errors.concat(n.errors),this._completeResults.meta=n.meta),!s||!m(this._config.complete)||n&&n.meta.aborted||this._config.complete(this._completeResults),s||n&&n.meta.paused||this._nextChunk(),n}},this._sendError=function(t){m(this._config.error)?this._config.error(t):k&&this._config.error&&e.postMessage({workerId:w.WORKER_ID,error:t,finished:!1})}}function i(e){function t(e){var t=e.getResponseHeader("Content-Range");return parseInt(t.substr(t.lastIndexOf("/")+1))}e=e||{},e.chunkSize||(e.chunkSize=w.RemoteChunkSize),n.call(this,e);var r;this._nextChunk=k?function(){this._readChunk(),this._chunkLoaded()}:function(){this._readChunk()},this.stream=function(e){this._input=e,this._nextChunk()},this._readChunk=function(){if(this._finished)return void this._chunkLoaded();if(r=new XMLHttpRequest,k||(r.onload=g(this._chunkLoaded,this),r.onerror=g(this._chunkError,this)),r.open("GET",this._input,!k),this._config.chunkSize){var e=this._start+this._config.chunkSize-1;r.setRequestHeader("Range","bytes="+this._start+"-"+e),r.setRequestHeader("If-None-Match","webkit-no-cache")}try{r.send()}catch(t){this._chunkError(t.message)}k&&0==r.status?this._chunkError():this._start+=this._config.chunkSize},this._chunkLoaded=function(){if(4==r.readyState){if(r.status<200||r.status>=400)return void this._chunkError();this._finished=!this._config.chunkSize||this._start>t(r),this.parseChunk(r.responseText)}},this._chunkError=function(e){var t=r.statusText||e;this._sendError(t)}}function s(e){e=e||{},e.chunkSize||(e.chunkSize=w.LocalChunkSize),n.call(this,e);var t,r,i="undefined"!=typeof FileReader;this.stream=function(e){this._input=e,r=e.slice||e.webkitSlice||e.mozSlice,i?(t=new FileReader,t.onload=g(this._chunkLoaded,this),t.onerror=g(this._chunkError,this)):t=new FileReaderSync,this._nextChunk()},this._nextChunk=function(){this._finished||this._config.preview&&!(this._rowCount<this._config.preview)||this._readChunk()},this._readChunk=function(){var e=this._input;if(this._config.chunkSize){var n=Math.min(this._start+this._config.chunkSize,this._input.size);e=r.call(e,this._start,n)}var s=t.readAsText(e,this._config.encoding);i||this._chunkLoaded({target:{result:s}})},this._chunkLoaded=function(e){this._start+=this._config.chunkSize,this._finished=!this._config.chunkSize||this._start>=this._input.size,this.parseChunk(e.target.result)},this._chunkError=function(){this._sendError(t.error)}}function a(e){e=e||{},n.call(this,e);var t,r;this.stream=function(e){return t=e,r=e,this._nextChunk()},this._nextChunk=function(){if(!this._finished){var e=this._config.chunkSize,t=e?r.substr(0,e):r;return r=e?r.substr(e):"",this._finished=!r,this.parseChunk(t)}}}function o(e){function t(){if(b&&c&&(f("Delimiter","UndetectableDelimiter","Unable to auto-detect delimiting character; defaulted to '"+w.DefaultDelimiter+"'"),c=!1),e.skipEmptyLines)for(var t=0;t<b.data.length;t++)1==b.data[t].length&&""==b.data[t][0]&&b.data.splice(t--,1);return r()&&n(),i()}function r(){return e.header&&0==y.length}function n(){if(b){for(var e=0;r()&&e<b.data.length;e++)for(var t=0;t<b.data[e].length;t++)y.push(b.data[e][t]);b.data.splice(0,1)}}function i(){if(!b||!e.header&&!e.dynamicTyping)return b;for(var t=0;t<b.data.length;t++){for(var r={},n=0;n<b.data[t].length;n++){if(e.dynamicTyping){var i=b.data[t][n];b.data[t][n]="true"==i||"TRUE"==i?!0:"false"==i||"FALSE"==i?!1:o(i)}e.header&&(n>=y.length?(r.__parsed_extra||(r.__parsed_extra=[]),r.__parsed_extra.push(b.data[t][n])):r[y[n]]=b.data[t][n])}e.header&&(b.data[t]=r,n>y.length?f("FieldMismatch","TooManyFields","Too many fields: expected "+y.length+" fields but parsed "+n,t):n<y.length&&f("FieldMismatch","TooFewFields","Too few fields: expected "+y.length+" fields but parsed "+n,t))}return e.header&&b.meta&&(b.meta.fields=y),b}function s(t){for(var r,n,i,s=[",","	","|",";",w.RECORD_SEP,w.UNIT_SEP],a=0;a<s.length;a++){var o=s[a],f=0,h=0;i=void 0;for(var d=new u({delimiter:o,preview:10}).parse(t),c=0;c<d.data.length;c++){var l=d.data[c].length;h+=l,"undefined"!=typeof i?l>1&&(f+=Math.abs(l-i),i=l):i=l}h/=d.data.length,("undefined"==typeof n||n>f)&&h>1.99&&(n=f,r=o)}return e.delimiter=r,{successful:!!r,bestDelimiter:r}}function a(e){e=e.substr(0,1048576);var t=e.split("\r");if(1==t.length)return"\n";for(var r=0,n=0;n<t.length;n++)"\n"==t[n][0]&&r++;return r>=t.length/2?"\r\n":"\r"}function o(e){var t=l.test(e);return t?parseFloat(e):e}function f(e,t,r,n){b.errors.push({type:e,code:t,message:r,row:n})}var h,d,c,l=/^\s*-?(\d*\.?\d+|\d+\.?\d*)(e[-+]?\d+)?\s*$/i,p=this,g=0,v=!1,k=!1,y=[],b={data:[],errors:[],meta:{}};if(m(e.step)){var R=e.step;e.step=function(n){if(b=n,r())t();else{if(t(),0==b.data.length)return;g+=n.data.length,e.preview&&g>e.preview?d.abort():R(b,p)}}}this.parse=function(r,n,i){if(e.newline||(e.newline=a(r)),c=!1,!e.delimiter){var o=s(r);o.successful?e.delimiter=o.bestDelimiter:(c=!0,e.delimiter=w.DefaultDelimiter),b.meta.delimiter=e.delimiter}var f=_(e);return e.preview&&e.header&&f.preview++,h=r,d=new u(f),b=d.parse(h,n,i),t(),v?{meta:{paused:!0}}:b||{meta:{paused:!1}}},this.paused=function(){return v},this.pause=function(){v=!0,d.abort(),h=h.substr(d.getCharIndex())},this.resume=function(){v=!1,p.streamer.parseChunk(h)},this.aborted=function(){return k},this.abort=function(){k=!0,d.abort(),b.meta.aborted=!0,m(e.complete)&&e.complete(b),h=""}}function u(e){e=e||{};var t=e.delimiter,r=e.newline,n=e.comments,i=e.step,s=e.preview,a=e.fastMode;if(("string"!=typeof t||w.BAD_DELIMITERS.indexOf(t)>-1)&&(t=","),n===t)throw"Comment character same as delimiter";n===!0?n="#":("string"!=typeof n||w.BAD_DELIMITERS.indexOf(n)>-1)&&(n=!1),"\n"!=r&&"\r"!=r&&"\r\n"!=r&&(r="\n");var o=0,u=!1;this.parse=function(e,f,h){function d(e){b.push(e),S=o}function c(t){return h?p():(t||(t=e.substr(o)),w.push(t),o=g,d(w),y&&_(),p())}function l(t){o=t,d(w),w=[],O=e.indexOf(r,o)}function p(e){return{data:b,errors:R,meta:{delimiter:t,linebreak:r,aborted:u,truncated:!!e,cursor:S+(f||0)}}}function _(){i(p()),b=[],R=[]}if("string"!=typeof e)throw"Input must be a string";var g=e.length,m=t.length,v=r.length,k=n.length,y="function"==typeof i;o=0;var b=[],R=[],w=[],S=0;if(!e)return p();if(a||a!==!1&&-1===e.indexOf('"')){for(var E=e.split(r),C=0;C<E.length;C++){var w=E[C];if(o+=w.length,C!==E.length-1)o+=r.length;else if(h)return p();if(!n||w.substr(0,k)!=n){if(y){if(b=[],d(w.split(t)),_(),u)return p()}else d(w.split(t));if(s&&C>=s)return b=b.slice(0,s),p(!0)}}return p()}for(var x=e.indexOf(t,o),O=e.indexOf(r,o);;)if('"'!=e[o])if(n&&0===w.length&&e.substr(o,k)===n){if(-1==O)return p();o=O+v,O=e.indexOf(r,o),x=e.indexOf(t,o)}else if(-1!==x&&(O>x||-1===O))w.push(e.substring(o,x)),o=x+m,x=e.indexOf(t,o);else{if(-1===O)break;if(w.push(e.substring(o,O)),l(O+v),y&&(_(),u))return p();if(s&&b.length>=s)return p(!0)}else{var I=o;for(o++;;){var I=e.indexOf('"',I+1);if(-1===I)return h||R.push({type:"Quotes",code:"MissingQuotes",message:"Quoted field unterminated",row:b.length,index:o}),c();if(I===g-1){var D=e.substring(o,I).replace(/""/g,'"');return c(D)}if('"'!=e[I+1]){if(e[I+1]==t){w.push(e.substring(o,I).replace(/""/g,'"')),o=I+1+m,x=e.indexOf(t,o),O=e.indexOf(r,o);break}if(e.substr(I+1,v)===r){if(w.push(e.substring(o,I).replace(/""/g,'"')),l(I+1+v),x=e.indexOf(t,o),y&&(_(),u))return p();if(s&&b.length>=s)return p(!0);break}}else I++}}return c()},this.abort=function(){u=!0},this.getCharIndex=function(){return o}}function f(){var e=document.getElementsByTagName("script");return e.length?e[e.length-1].src:""}function h(){if(!w.WORKERS_SUPPORTED)return!1;if(!y&&null===w.SCRIPT_PATH)throw new Error("Script path cannot be determined automatically when Papa Parse is loaded asynchronously. You need to set Papa.SCRIPT_PATH manually.");var t=new e.Worker(w.SCRIPT_PATH||v);return t.onmessage=d,t.id=R++,b[t.id]=t,t}function d(e){var t=e.data,r=b[t.workerId],n=!1;if(t.error)r.userError(t.error,t.file);else if(t.results&&t.results.data){var i=function(){n=!0,c(t.workerId,{data:[],errors:[],meta:{aborted:!0}})},s={abort:i,pause:l,resume:l};if(m(r.userStep)){for(var a=0;a<t.results.data.length&&(r.userStep({data:[t.results.data[a]],errors:t.results.errors,meta:t.results.meta},s),!n);a++);delete t.results}else m(r.userChunk)&&(r.userChunk(t.results,s,t.file),delete t.results)}t.finished&&!n&&c(t.workerId,t.results)}function c(e,t){var r=b[e];m(r.userComplete)&&r.userComplete(t),r.terminate(),delete b[e]}function l(){throw"Not implemented."}function p(t){var r=t.data;if("undefined"==typeof w.WORKER_ID&&r&&(w.WORKER_ID=r.workerId),"string"==typeof r.input)e.postMessage({workerId:w.WORKER_ID,results:w.parse(r.input,r.config),finished:!0});else if(e.File&&r.input instanceof File||r.input instanceof Object){var n=w.parse(r.input,r.config);n&&e.postMessage({workerId:w.WORKER_ID,results:n,finished:!0})}}function _(e){if("object"!=typeof e)return e;var t=e instanceof Array?[]:{};for(var r in e)t[r]=_(e[r]);return t}function g(e,t){return function(){e.apply(t,arguments)}}function m(e){return"function"==typeof e}var v,k=!e.document&&!!e.postMessage,y=!1,b={},R=0,w={};if(w.parse=t,w.unparse=r,w.RECORD_SEP=String.fromCharCode(30),w.UNIT_SEP=String.fromCharCode(31),w.BYTE_ORDER_MARK="﻿",w.BAD_DELIMITERS=["\r","\n",'"',w.BYTE_ORDER_MARK],w.WORKERS_SUPPORTED=!!e.Worker,w.SCRIPT_PATH=null,w.LocalChunkSize=10485760,w.RemoteChunkSize=5242880,w.DefaultDelimiter=",",w.Parser=u,w.ParserHandle=o,w.NetworkStreamer=i,w.FileStreamer=s,w.StringStreamer=a,"undefined"!=typeof module&&module.exports?module.exports=w:m(e.define)&&e.define.amd?e.define(function(){return w}):e.Papa=w,e.jQuery){var S=e.jQuery;S.fn.parse=function(t){function r(){if(0==a.length)return void(m(t.complete)&&t.complete());var e=a[0];if(m(t.before)){var r=t.before(e.file,e.inputElem);if("object"==typeof r){if("abort"==r.action)return void n("AbortError",e.file,e.inputElem,r.reason);if("skip"==r.action)return void i();"object"==typeof r.config&&(e.instanceConfig=S.extend(e.instanceConfig,r.config))}else if("skip"==r)return void i()}var s=e.instanceConfig.complete;e.instanceConfig.complete=function(t){m(s)&&s(t,e.file,e.inputElem),i()},w.parse(e.file,e.instanceConfig)}function n(e,r,n,i){m(t.error)&&t.error({name:e},r,n,i)}function i(){a.splice(0,1),r()}var s=t.config||{},a=[];return this.each(function(){var t="INPUT"==S(this).prop("tagName").toUpperCase()&&"file"==S(this).attr("type").toLowerCase()&&e.FileReader;if(!t||!this.files||0==this.files.length)return!0;for(var r=0;r<this.files.length;r++)a.push({file:this.files[r],inputElem:this,instanceConfig:S.extend({},s)})}),r(),this}}k?e.onmessage=p:w.WORKERS_SUPPORTED&&(v=f(),document.body?document.addEventListener("DOMContentLoaded",function(){y=!0},!0):y=!0),i.prototype=Object.create(n.prototype),i.prototype.constructor=i,s.prototype=Object.create(n.prototype),s.prototype.constructor=s,a.prototype=Object.create(a.prototype),a.prototype.constructor=a}("undefined"!=typeof window?window:this);
