# Supplementary material for: ECG-derived spatial QRS-T angle is associated with ICD implantation, mortality and heart failure admissions in patients with LV systolic dysfunction
Source: PLoS One. 2017 Mar 30;12(3):e0171069. doi: 10.1371/journal.pone.0171069 (PMC5373522; doi:10.1371/journal.pone.0171069)
Supplement: S1 Source code — (ZIP) [file pone.0171069.s002.zip › Source Code Package/2. Interactive All Data - No Event /css/style.css]

@import url('http://fonts.googleapis.com/css?family=Roboto:300,400,500');

@media (min-width: 320px) {
   svg { font-size: 90%; } 
}

@media (min-width: 480px) {
    svg { font-size: 90%; }
}

@media (min-width: 768px) {
    svg { font-size: 100%; }
}


/*svg .plot {
    font-family: "Roboto";
    font-weight: 300;
    font-size: 0.8em;
    text-anchor: left;
}
svg .title {
    text-anchor: middle;
}
svg .line {
    clip-path: url(#clip);
}
svg .dead {
    clip-path: url(#clip);
}
svg .key {
    -moz-user-select: -moz-none;
    -khtml-user-select: none;
    -webkit-user-select: none;
    -ms-user-select: none;
    user-select: none;
    cursor: pointer;
}
svg .axis text {
    fill: #630002;
}
svg .axis path,
svg .axis line {
    fill: none;
    stroke: #630002;
    shape-rendering: crispEdges;
}

svg .grid .tick {
    stroke: lightgrey;
    opacity: 0.7;
}
svg .grid path {
      stroke-width: 0;
}

.brush .extent {
  fill: #dcbc9e;
  fill-opacity: 0.9;
  shape-rendering: crispEdges;
}
*/
/** {
  -webkit-box-sizing: border-box;
     -moz-box-sizing: border-box;
          box-sizing: border-box;
}
*/
.plot-gui {
    font-size: 14pt;
    -webkit-box-sizing: border-box;
    -moz-box-sizing: border-box;
    box-sizing: border-box;
    padding: 0px 15px;
    font-family: "Roboto";
    font-weight: 300;
    /*position: absolute;*/
    width: 280px;
    float: left;
    cursor: default;
    /*border: 1px solid black;*/
}
.circle {
    width: 13px;
    height: 13px;
    border-radius: 50%;
    float: right;
    background-color: green;
}

.plot-gui h1 {
    font-size: 130%;  
    margin: 10px 0px;
}

.plot-gui p {
    margin: 0;
    padding-top: 7px;   
}

.plot-gui .gui-table {
    margin-top: 5px;
    padding: 10px;
    width: 90%;
    height: 100px;
    overflow: scroll;
    font-size: 10pt;  
    border-radius: 5px;
    border: 1px solid black;
    background: hsla(0,0%,100%,.2);
    border-radius: .3em;
    box-shadow: .05em .1em .3em rgba(0,0,0,.3) inset;
}

.plot-gui .gui-options {
    font-size: 14px;
    border: 1px solid black;
    padding: 10px;
    border-radius: .3em;
    box-shadow: .05em .1em .3em rgba(0,0,0,.3) inset;
}


.d3-chart {
    /*position: absolute;*/
    /*width: 60%;*/
    /*left: 21%;*/
    margin-left: 280px;
    /*float: left;*/
    /*border: 1px solid black;*/
}

.download-link {
    position: relative; 
    font-family: "Roboto";
    font-weight: 300;
    font-size: 10pt;  
    left: 85px; 
    top: 50px;
    border: 1px
}

.title input {
    width: 280px;
    padding: .1em .3em;
    border: 0;
    border: 1px solid hsl(35, 70%, 0%);
    background: hsla(0,0%,100%,.2);
    border-radius: .3em;
    box-shadow: .05em .1em .3em rgba(0,0,0,.3) inset;
    font-size: 0.8em;
}
