# Supplementary material for: ECG-derived spatial QRS-T angle is associated with ICD implantation, mortality and heart failure admissions in patients with LV systolic dysfunction
Source: PLoS One. 2017 Mar 30;12(3):e0171069. doi: 10.1371/journal.pone.0171069 (PMC5373522; doi:10.1371/journal.pone.0171069)
Supplement: S1 Source code — (ZIP) [file pone.0171069.s002.zip › Source Code Package/2. Interactive All Data - No Event /data/AllData.json]

{"nodes":[{"name":"Ao max PG (full)"},{"name":"Ao max PG"},{"name":"Ao root area"},{"name":"Ao root diam"},{"name":"Ao V2 max"},{"name":"asc Aorta"},{"name":"AVA(V,A)"},{"name":"AVA(V,D)"},{"name":"BSA(Haycock)"},{"name":"BSA"},{"name":"BZI_BMI"},{"name":"BZI_Metric_Height"},{"name":"BZI_Metric_Weight"},{"name":"CI(cubed)"},{"name":"CI(MOD-sp2)"},{"name":"CI(MOD-sp4)"},{"name":"CI(Teich)"},{"name":"CO(cubed)"},{"name":"CO(MOD-sp2)"},{"name":"CO(MOD-sp4)"},{"name":"CO(Teich)"},{"name":"DSI (vmax)"},{"name":"EDV bp"},{"name":"EDV(cubed)"},{"name":"EDV(MOD-bp)"},{"name":"EDV(MOD-sp2)"},{"name":"EDV(MOD-sp4)"},{"name":"EDV(sp2-el)"},{"name":"EDV(sp4-el)"},{"name":"EDV(Teich)"},{"name":"EF bp"},{"name":"EF(cubed)"},{"name":"EF(MOD-bp)"},{"name":"EF(MOD-sp2)"},{"name":"EF(MOD-sp4)"},{"name":"EF(sp2-el)"},{"name":"EF(sp4-el)"},{"name":"EF(Teich)"},{"name":"ESV bp"},{"name":"ESV(cubed)"},{"name":"ESV(MOD-bp)"},{"name":"ESV(MOD-sp2)"},{"name":"ESV(MOD-sp4)"},{"name":"ESV(sp2-el)"},{"name":"ESV(sp4-el)"},{"name":"ESV(Teich)"},{"name":"FS"},{"name":"IVS/LVPW"},{"name":"IVSd"},{"name":"LA dimension"},{"name":"LA/Ao"},{"name":"Length"},{"name":"LV mass(C)d"},{"name":"LV mass(C)dI"},{"name":"LV max PG"},{"name":"LV mean PG"},{"name":"LV V1 max"},{"name":"LV V1 mean"},{"name":"LV V1 VTI"},{"name":"LVAd ap2"},{"name":"LVAd ap4"},{"name":"LVAs ap2"},{"name":"LVAs ap4"},{"name":"LVEDD/BSA ^2.7"},{"name":"LVEDD/BSA"},{"name":"LVEDD/BSA^2.7"},{"name":"LVEDD/Height ^2.7"},{"name":"LVEDD/Height^2.7"},{"name":"LVEDV bp/ BSA"},{"name":"LVIDd"},{"name":"LVIDs"},{"name":"LVLd %diff"},{"name":"LVLd ap2"},{"name":"LVLd ap4"},{"name":"LVLs %diff"},{"name":"LVLs ap2"},{"name":"LVLs ap4"},{"name":"LVOT area"},{"name":"LVOT diam"},{"name":"LVPWd"},{"name":"MM HR"},{"name":"MM R-R int"},{"name":"MV A point"},{"name":"MV dec slope"},{"name":"MV dec time"},{"name":"MV E point"},{"name":"MV E/A"},{"name":"PA max PG"},{"name":"PA V2 max"},{"name":"Pulm Dias Vel"},{"name":"Pulm S/D"},{"name":"Pulm Sys Vel"},{"name":"RWT"},{"name":"RWT1"},{"name":"SI(cubed)"},{"name":"SI(LVOT)"},{"name":"SI(MOD-bp)"},{"name":"SI(MOD-sp2)"},{"name":"SI(MOD-sp4)"},{"name":"SI(sp2-el)"},{"name":"SI(sp4-el)"},{"name":"SI(Teich)"},{"name":"SV(cubed)"},{"name":"SV(LVOT)"},{"name":"SV(MOD-bp)"},{"name":"SV(MOD-sp2)"},{"name":"SV(MOD-sp4)"},{"name":"SV(sp2-el)"},{"name":"SV(sp4-el)"},{"name":"SV(Teich)"},{"name":"TR Max PG"},{"name":"TR Max vel"},{"name":"HR"},{"name":"PCArati"},{"name":"T-Eigenvec1"},{"name":"T-Eigenvec2"},{"name":"T-Eigenvec3"},{"name":"T-Eigenvec4"},{"name":"T-Eigenvec5"},{"name":"T-Eigenvec6"},{"name":"T-Eigenvec7"},{"name":"T-Eigenvec8"},{"name":"P ax"},{"name":"QRS ax"},{"name":"T ax"},{"name":"HR"},{"name":"Pd"},{"name":"PQ"},{"name":"QRS"},{"name":"QT"},{"name":"QTc"},{"name":"Q-Eigenvec1"},{"name":"Q-Eigenvec2"},{"name":"Q-Eigenvec3"},{"name":"Q-Eigenvec4"},{"name":"Q-Eigenvec5"},{"name":"Q-Eigenvec6"},{"name":"Q-Eigenvec7"},{"name":"Q-Eigenvec8"},{"name":"P-Eigenvec1"},{"name":"P-Eigenvec2"},{"name":"P-Eigenvec3"},{"name":"Spatial Mean   "},{"name":"Spatial Mean QRS-T Angle     "},{"name":"QT Interval    "},{"name":"Spatial Vat    "},{"name":"QRS Duration   "},{"name":"Vent. Gradient "},{"name":"Spatial Peaks QRS-T Angle  "},{"name":"12 Lead Area   "},{"name":"12 Lead Voltage"},{"name":"Sokolow-Lyon   "},{"name":"Cornell Voltage"},{"name":"Cornell Product"},{"name":"Sp Mean T      "},{"name":"V G Frontal    "},{"name":"V G Sagittal   "},{"name":"V G Hor        "},{"name":"VM Total RMS   "},{"name":"VM Max RMS     "},{"name":"VM Integral    "},{"name":"Z Total RMS    "},{"name":"Z Max RMS      "},{"name":"Z Integral     "},{"name":"QRS Mean SV    "},{"name":"QRS Max SV     "},{"name":"T Mean SV      "},{"name":"T Max SV       "},{"name":"P Duration     "},{"name":"P Nadir        "},{"name":"PQ Interval    "},{"name":"PSpatial Mean  "},{"name":"PR Angle       "},{"name":"P Mean SV      "},{"name":"P Max SV       "},{"name":"P VM Integral  "},{"name":"RV6/Rmax       "},{"name":"RV1/SV1        "},{"name":"RV6/SV6        "},{"name":"Rz Duration    "},{"name":"QRS area x     "},{"name":"QRS area y     "},{"name":"QRS area z     "},{"name":"T area x       "},{"name":"T area y       "},{"name":"T area z       "},{"name":"VG area x      "},{"name":"VG area y      "},{"name":"VG area z      "},{"name":"VG Fr Azi      "},{"name":"VG Sag Azi     "},{"name":"VG Hor Azi     "},{"name":"Fr QRS 10      "},{"name":"Fr QRS 20      "},{"name":"Fr QRS 30      "},{"name":"Fr QRS Max     "},{"name":"Fr T Max       "},{"name":"Sag QRS 10     "},{"name":"Sag QRS 20     "},{"name":"Sag QRS 30     "},{"name":"Sag QRS Max    "},{"name":"Sag T Max      "},{"name":"Hor QRS 10     "},{"name":"Hor QRS 20     "},{"name":"Hor QRS 30     "},{"name":"Hor QRS Max    "},{"name":"Hor T Max      "},{"name":"Fr Upper R %%  "},{"name":"Fr Upper L %%  "},{"name":"Fr Lower R %%  "},{"name":"Fr Lower L %%  "},{"name":"Sag Upper R %% "},{"name":"Sag Upper L %% "},{"name":"Sag Lower R %% "},{"name":"Sag Lower L %% "},{"name":"Hor Upper R %% "},{"name":"Hor Upper L %% "},{"name":"Hor Lower R %% "},{"name":"Hor Lower L %% "},{"name":"Frontal Area   "},{"name":"Sagittal Area  "},{"name":"Hor Area       "},{"name":"P/A            "},{"name":"R/L            "},{"name":"P/L            "},{"name":"PA/LR          "},{"name":"Qx             "},{"name":"Rx             "},{"name":"Sx             "},{"name":"Qy             "},{"name":"Ry             "},{"name":"Sy             "},{"name":"Qz             "},{"name":"Rz             "},{"name":"Sz             "},{"name":"3D QRS max     "},{"name":"Fr QRS max     "},{"name":"Sag QRS max    "},{"name":"Hor QRS max    "},{"name":"3D T max mag   "},{"name":"QRS Mag 1/8    "},{"name":"QRS Elv 1/8    "},{"name":"QRS Azi 1/8    "},{"name":"QRS Mag 2/8    "},{"name":"QRS Elv 2/8    "},{"name":"QRS Azi 2/8    "},{"name":"QRS Mag 3/8    "},{"name":"QRS Elv 3/8    "},{"name":"QRS Azi 3/8    "},{"name":"QRS Mag 4/8    "},{"name":"QRS Elv 4/8    "},{"name":"QRS Azi 4/8    "},{"name":"QRS Mag 5/8    "},{"name":"QRS Elv 5/8    "},{"name":"QRS Azi 5/8    "},{"name":"QRS Mag 6/8    "},{"name":"QRS Elv 6/8    "},{"name":"QRS Azi 6/8    "},{"name":"QRS Mag 7/8    "},{"name":"QRS Elv 7/8    "},{"name":"QRS Azi 7/8    "},{"name":"QRS Mag 8/8    "},{"name":"QRS Elv 8/8    "},{"name":"QRS Azi 8/8    "},{"name":"Eigen QRS a    "},{"name":"Eigen QRS b    "},{"name":"Eigen QRS c    "},{"name":"Eigen QRS area "},{"name":"Polar Vec Mag  "},{"name":"Polar Vec Ele  "},{"name":"Polar Vec Azi  "},{"name":"3D QRS 10      "},{"name":"3D QRS 20      "},{"name":"3D QRS 30      "},{"name":"QRS Max Right  "},{"name":"Fujita R       "},{"name":"3D T mean      "},{"name":"DEA            "},{"name":"e1 QRS-T       "},{"name":"e3 QRS-T       "},{"name":"Teigenv        "},{"name":" RMS Tavplan   "},{"name":" 3D Tmax Elv   "},{"name":" 3D Tmax Azi   "},{"name":" T sv1         "},{"name":" T sv2         "},{"name":" T sv3         "},{"name":" SAI QRST      "},{"name":" Limb sum      "},{"name":" Jonas Morph   "},{"name":" Xabs P area   "},{"name":" Xnet P area   "},{"name":" Yabs P area   "},{"name":" Ynet P area   "},{"name":" Zabs P area   "},{"name":" Znet P area   "},{"name":" P Morph       "},{"name":" Xabs QRS area "},{"name":" Xnet QRS area "},{"name":" Yabs QRS area "},{"name":" Ynet QRS area "},{"name":" Zabs QRS area "},{"name":" Znet QRS area "},{"name":" QRS Morph     "},{"name":" Xabs T area   "},{"name":" Xnet T area   "},{"name":" Yabs T area   "},{"name":" Ynet T area   "},{"name":" Zabs T area   "},{"name":" Znet T area   "},{"name":" T Morph       "},{"name":"ST Mag 1/8     "},{"name":"ST Elv 1/8     "},{"name":"ST Azi 1/8     "},{"name":"ST Mag 2/8     "},{"name":"ST Elv 2/8     "},{"name":"ST Azi 2/8     "},{"name":"ST Mag 3/8     "},{"name":"ST Elv 3/8     "},{"name":"ST Azi 3/8     "},{"name":"ST Mag 4/8     "},{"name":"ST Elv 4/8     "},{"name":"ST Azi 4/8     "},{"name":"ST Mag 5/8     "},{"name":"ST Elv 5/8     "},{"name":"ST Azi 5/8     "},{"name":"ST Mag 6/8     "},{"name":"ST Elv 6/8     "},{"name":"ST Azi 6/8     "},{"name":"ST Mag 7/8     "},{"name":"ST Elv 7/8     "},{"name":"ST Azi 7/8     "},{"name":"ST Mag 8/8     "},{"name":"ST Elv 8/8     "},{"name":"ST Azi 8/8     "},{"name":"LVSD A-ECG score"}],"links":[{"source":0,"target":1,"value":0.9969103336215961},{"source":0,"target":2,"value":0.0021906916620548587},{"source":0,"target":3,"value":0.011043512631389063},{"source":0,"target":4,"value":0.947394732224843},{"source":0,"target":5,"value":0.06051957087441255},{"source":0,"target":6,"value":0.44875044370445993},{"source":0,"target":7,"value":0.44875044370445993},{"source":0,"target":8,"value":0.04073797998152531},{"source":0,"target":9,"value":0.003795316612086652},{"source":0,"target":10,"value":0.028415963359939067},{"source":0,"target":11,"value":0.09723715351250262},{"source":0,"target":12,"value":0.016092191950002364},{"source":0,"target":13,"value":0.03925244411087414},{"source":0,"target":14,"value":0.4444581332137073},{"source":0,"target":15,"value":0.46754221987699696},{"source":0,"target":16,"value":0.04870076499137783},{"source":0,"target":17,"value":0.031120900529333688},{"source":0,"target":18,"value":0.23005036104723586},{"source":0,"target":19,"value":0.2069236226916392},{"source":0,"target":20,"value":0.0236081755688937},{"source":0,"target":21,"value":0.5960470129759629},{"source":0,"target":22,"value":0.1948496207385529},{"source":0,"target":23,"value":0.00773807329514864},{"source":0,"target":24,"value":0.09939507651692525},{"source":0,"target":25,"value":0.19678220283765221},{"source":0,"target":26,"value":0.1777087414018064},{"source":0,"target":27,"value":0.2919137147115239},{"source":0,"target":28,"value":0.2752695059046556},{"source":0,"target":29,"value":0.018567396364164813},{"source":0,"target":30,"value":0.023758138518496123},{"source":0,"target":31,"value":0.0668250404973558},{"source":0,"target":32,"value":0.004492039111152872},{"source":0,"target":33,"value":0.01914954449871792},{"source":0,"target":34,"value":0.00179338129791563},{"source":0,"target":35,"value":0.0015849685499660683},{"source":0,"target":36,"value":0.08331981503826315},{"source":0,"target":37,"value":0.06849033155570315},{"source":0,"target":38,"value":0.18317729502230212},{"source":0,"target":39,"value":0.017739860142036507},{"source":0,"target":40,"value":0.10310177623453089},{"source":0,"target":41,"value":0.18789340615361125},{"source":0,"target":42,"value":0.16161589657691205},{"source":0,"target":43,"value":0.3404493514163843},{"source":0,"target":44,"value":0.1894654747806878},{"source":0,"target":45,"value":0.03169562937365921},{"source":0,"target":46,"value":0.06527799495170716},{"source":0,"target":47,"value":0.02142077864211478},{"source":0,"target":48,"value":0.25877181992960274},{"source":0,"target":49,"value":0.09728621429244079},{"source":0,"target":50,"value":0.08128572414745874},{"source":0,"target":51,"value":0.16721246819371582},{"source":0,"target":52,"value":0.19925235332180016},{"source":0,"target":53,"value":0.20906960660002294},{"source":0,"target":54,"value":0.043466289650899916},{"source":0,"target":55,"value":0.0197501869206303},{"source":0,"target":56,"value":0.047330139824925066},{"source":0,"target":57,"value":0.058278314507408696},{"source":0,"target":58,"value":0.12889128880139825},{"source":0,"target":59,"value":0.2758173425927121},{"source":0,"target":60,"value":0.2909623145733491},{"source":0,"target":61,"value":0.31352058178256753},{"source":0,"target":62,"value":0.2101053607259078},{"source":0,"target":63,"value":0.04359101991999751},{"source":0,"target":64,"value":0.026432409233712043},{"source":0,"target":65,"value":0.016234561652366544},{"source":0,"target":66,"value":0.04359101991999751},{"source":0,"target":67,"value":0.04359101991999741},{"source":0,"target":68,"value":0.3956046413251343},{"source":0,"target":69,"value":0.03437557898797686},{"source":0,"target":70,"value":0.05490309408677223},{"source":0,"target":71,"value":0.13022655683124756},{"source":0,"target":72,"value":0.20698971336520358},{"source":0,"target":73,"value":0.28019143885524045},{"source":0,"target":74,"value":0.05915679019375126},{"source":0,"target":75,"value":0.21244923395233503},{"source":0,"target":76,"value":0.2134397603562248},{"source":0,"target":77,"value":0.056886695992087136},{"source":0,"target":78,"value":0.05806988919431903},{"source":0,"target":79,"value":0.2778806139820131},{"source":0,"target":80,"value":0.05736169535434191},{"source":0,"target":81,"value":0.09669389273546666},{"source":0,"target":82,"value":0.14218075687931203},{"source":0,"target":83,"value":0.00578941208057234},{"source":0,"target":84,"value":0.02868698128669578},{"source":0,"target":85,"value":0.031397637125294864},{"source":0,"target":86,"value":0.028618473095968936},{"source":0,"target":87,"value":0.07941625710805111},{"source":0,"target":88,"value":0.10569110485135606},{"source":0,"target":89,"value":0.025121842084172903},{"source":0,"target":90,"value":0.006558497439098189},{"source":0,"target":91,"value":0.14040164608424552},{"source":0,"target":92,"value":0.2394507862537308},{"source":0,"target":93,"value":0.3078417922953394},{"source":0,"target":94,"value":0.013527478362744202},{"source":0,"target":95,"value":0.12826901418523426},{"source":0,"target":96,"value":0.36730777548106724},{"source":0,"target":97,"value":0.2604036639085522},{"source":0,"target":98,"value":0.26525104689053436},{"source":0,"target":99,"value":0.39067892599490256},{"source":0,"target":100,"value":0.3976353839734818},{"source":0,"target":101,"value":0.012200086176367614},{"source":0,"target":102,"value":0.02944586761957752},{"source":0,"target":103,"value":0.16099745478994942},{"source":0,"target":104,"value":0.27731892092010696},{"source":0,"target":105,"value":0.18678539490716184},{"source":0,"target":106,"value":0.1794618998937118},{"source":0,"target":107,"value":0.32472575721298247},{"source":0,"target":108,"value":0.31900477902008595},{"source":0,"target":109,"value":0.027216396417831825},{"source":0,"target":110,"value":0.35127941787851186},{"source":0,"target":111,"value":0.3089522589878123},{"source":0,"target":112,"value":0.036559242308933655},{"source":0,"target":113,"value":0.0028606190082810165},{"source":0,"target":114,"value":0.22611556637112618},{"source":0,"target":115,"value":0.18894393937393167},{"source":0,"target":116,"value":0.05961691084238287},{"source":0,"target":117,"value":0.11213885473593473},{"source":0,"target":118,"value":0.12135821598491722},{"source":0,"target":119,"value":0.1242135186112876},{"source":0,"target":120,"value":0.09036542719077234},{"source":0,"target":121,"value":0.09651205242658424},{"source":0,"target":122,"value":0.03040907304069909},{"source":0,"target":123,"value":0.012090472623975956},{"source":0,"target":124,"value":0.09511732447732546},{"source":0,"target":125,"value":0.045099432497936055},{"source":0,"target":126,"value":0.0007105696674897365},{"source":0,"target":127,"value":0.05617742783115994},{"source":0,"target":128,"value":0.08939670707510915},{"source":0,"target":129,"value":0.010700400444331114},{"source":0,"target":130,"value":0.08872839291885956},{"source":0,"target":131,"value":0.3199778244748601},{"source":0,"target":132,"value":0.10364201012739374},{"source":0,"target":133,"value":0.2821245735646653},{"source":0,"target":134,"value":0.23611475901323858},{"source":0,"target":135,"value":0.12692643230529785},{"source":0,"target":136,"value":0.18599930845420895},{"source":0,"target":137,"value":0.22418239174691165},{"source":0,"target":138,"value":0.19688558217519755},{"source":0,"target":139,"value":0.08013489216941933},{"source":0,"target":140,"value":0.08017636716080423},{"source":0,"target":141,"value":0.1063986331689516},{"source":0,"target":142,"value":0.337786029398669},{"source":0,"target":143,"value":0.1066954718329066},{"source":0,"target":144,"value":0.016255988450871072},{"source":0,"target":145,"value":0.07043281023137314},{"source":0,"target":146,"value":0.0035100196685301155},{"source":0,"target":147,"value":0.15381286390696675},{"source":0,"target":148,"value":0.0843571716808389},{"source":0,"target":149,"value":0.30920181114177564},{"source":0,"target":150,"value":0.28444350051998485},{"source":0,"target":151,"value":0.23267030877462266},{"source":0,"target":152,"value":0.30611448441781186},{"source":0,"target":153,"value":0.2534853233751157},{"source":0,"target":154,"value":0.18025626840721806},{"source":0,"target":155,"value":0.0061196015275712},{"source":0,"target":156,"value":0.0737424388274089},{"source":0,"target":157,"value":0.03482882529281457},{"source":0,"target":158,"value":0.32036205037096777},{"source":0,"target":159,"value":0.31421979717910853},{"source":0,"target":160,"value":0.31812556438302125},{"source":0,"target":161,"value":0.29539580181106795},{"source":0,"target":162,"value":0.2728869681544576},{"source":0,"target":163,"value":0.2822426826477572},{"source":0,"target":164,"value":0.27903656441832647},{"source":0,"target":165,"value":0.17223195486718076},{"source":0,"target":166,"value":0.19277466970552337},{"source":0,"target":167,"value":0.25102310853918236},{"source":0,"target":168,"value":0.15718533443971636},{"source":0,"target":169,"value":0.1155018757798493},{"source":0,"target":170,"value":0.10043472878549227},{"source":0,"target":171,"value":0.013928239681857546},{"source":0,"target":172,"value":0.07851240533498124},{"source":0,"target":173,"value":0.06633687225064017},{"source":0,"target":174,"value":0.05713640456155946},{"source":0,"target":175,"value":0.00882698606368684},{"source":0,"target":176,"value":0.026627633738702992},{"source":0,"target":177,"value":0.036690950761829606},{"source":0,"target":178,"value":0.11422226463711628},{"source":0,"target":179,"value":0.08885585428880978},{"source":0,"target":180,"value":0.20089737457780585},{"source":0,"target":181,"value":0.14797984041513434},{"source":0,"target":182,"value":0.27603515169237836},{"source":0,"target":183,"value":0.07476797912003964},{"source":0,"target":184,"value":0.004632568691641133},{"source":0,"target":185,"value":0.21871135989615192},{"source":0,"target":186,"value":0.04412472728712497},{"source":0,"target":187,"value":0.09966565489031466},{"source":0,"target":188,"value":0.022176004400337887},{"source":0,"target":189,"value":0.12037359688260878},{"source":0,"target":190,"value":0.07243223218427686},{"source":0,"target":191,"value":0.10080780147777624},{"source":0,"target":192,"value":0.06412060658182214},{"source":0,"target":193,"value":0.07295970221416946},{"source":0,"target":194,"value":0.07505099588392017},{"source":0,"target":195,"value":0.013602677379919364},{"source":0,"target":196,"value":0.0281432009367473},{"source":0,"target":197,"value":0.1473801079205563},{"source":0,"target":198,"value":0.06653789253925413},{"source":0,"target":199,"value":0.044287593060381485},{"source":0,"target":200,"value":0.006320830996809985},{"source":0,"target":201,"value":0.05828280137432752},{"source":0,"target":202,"value":0.05977904193739096},{"source":0,"target":203,"value":0.10339993712411752},{"source":0,"target":204,"value":0.08096309042662839},{"source":0,"target":205,"value":0.04412778438623964},{"source":0,"target":206,"value":0.044238114784845704},{"source":0,"target":207,"value":0.06699171715615934},{"source":0,"target":208,"value":0.01076729797814785},{"source":0,"target":209,"value":0.0535057170563534},{"source":0,"target":210,"value":0.012819440922543808},{"source":0,"target":211,"value":0.02984941400147345},{"source":0,"target":212,"value":0.0493820310278036},{"source":0,"target":213,"value":0.07895707477126916},{"source":0,"target":214,"value":0.06937092806810055},{"source":0,"target":215,"value":0.08432242176264372},{"source":0,"target":216,"value":0.01634738409350723},{"source":0,"target":217,"value":0.08429297791685195},{"source":0,"target":218,"value":0.027743451529398604},{"source":0,"target":219,"value":0.24918829722688923},{"source":0,"target":220,"value":0.31361535545941793},{"source":0,"target":221,"value":0.26114725153596846},{"source":0,"target":222,"value":0.008892043798064657},{"source":0,"target":223,"value":0.05145022886737571},{"source":0,"target":224,"value":0.018801837195203234},{"source":0,"target":225,"value":0.011554871783468033},{"source":0,"target":226,"value":0.05148105243426085},{"source":0,"target":227,"value":0.19205475240035},{"source":0,"target":228,"value":0.04182833281834216},{"source":0,"target":229,"value":0.07165441445604201},{"source":0,"target":230,"value":0.18148096646962258},{"source":0,"target":231,"value":0.002594713536131689},{"source":0,"target":232,"value":0.060455554065295486},{"source":0,"target":233,"value":0.26205744405910997},{"source":0,"target":234,"value":0.11512311748432126},{"source":0,"target":235,"value":0.2661935833364888},{"source":0,"target":236,"value":0.21179193372291577},{"source":0,"target":237,"value":0.28257079014355657},{"source":0,"target":238,"value":0.2574309105426639},{"source":0,"target":239,"value":0.23550441750806103},{"source":0,"target":240,"value":0.08049958224814283},{"source":0,"target":241,"value":0.017586834363395722},{"source":0,"target":242,"value":0.08281605851844336},{"source":0,"target":243,"value":0.26411730699214875},{"source":0,"target":244,"value":0.04439074310186552},{"source":0,"target":245,"value":0.10957630084203568},{"source":0,"target":246,"value":0.199564917282287},{"source":0,"target":247,"value":0.015396543351632768},{"source":0,"target":248,"value":0.09816730925067237},{"source":0,"target":249,"value":0.25117198630521453},{"source":0,"target":250,"value":0.004536310850001291},{"source":0,"target":251,"value":0.04666640850892327},{"source":0,"target":252,"value":0.34639628011733853},{"source":0,"target":253,"value":0.037035541213408456},{"source":0,"target":254,"value":0.04683617027660536},{"source":0,"target":255,"value":0.33218345087317974},{"source":0,"target":256,"value":0.054713536925318974},{"source":0,"target":257,"value":0.017866324168730647},{"source":0,"target":258,"value":0.08270798764601661},{"source":0,"target":259,"value":0.041844671119269095},{"source":0,"target":260,"value":0.06662244915077944},{"source":0,"target":261,"value":0.05509075225399861},{"source":0,"target":262,"value":0.042430749121420946},{"source":0,"target":263,"value":0.10291571456815077},{"source":0,"target":264,"value":0.252861400782247},{"source":0,"target":265,"value":0.22681485335364646},{"source":0,"target":266,"value":0.26314099905811017},{"source":0,"target":267,"value":0.29033607496740776},{"source":0,"target":268,"value":0.20916890893782875},{"source":0,"target":269,"value":0.07977093661049729},{"source":0,"target":270,"value":0.020899754988977032},{"source":0,"target":271,"value":0.05131031180694215},{"source":0,"target":272,"value":0.21650372008167365},{"source":0,"target":273,"value":0.2724559195006034},{"source":0,"target":274,"value":0.044329903109888005},{"source":0,"target":275,"value":0.03511538848905982},{"source":0,"target":276,"value":0.22859607725340209},{"source":0,"target":277,"value":0.12505561976558854},{"source":0,"target":278,"value":0.004113138979258056},{"source":0,"target":279,"value":0.008298134982608429},{"source":0,"target":280,"value":0.03031398551686099},{"source":0,"target":281,"value":0.16481983763381705},{"source":0,"target":282,"value":0.04217844949564762},{"source":0,"target":283,"value":0.07438296561067281},{"source":0,"target":284,"value":0.21438173046756148},{"source":0,"target":285,"value":0.15844504338616072},{"source":0,"target":286,"value":0.14943242140079696},{"source":0,"target":287,"value":0.28594397713943964},{"source":0,"target":288,"value":0.20557716688771674},{"source":0,"target":289,"value":0.019760726956202474},{"source":0,"target":290,"value":0.04806271767154747},{"source":0,"target":291,"value":0.04296489853582697},{"source":0,"target":292,"value":0.0028330359881146234},{"source":0,"target":293,"value":0.0013669745157196037},{"source":0,"target":294,"value":0.07599190460422088},{"source":0,"target":295,"value":0.11611759516671721},{"source":0,"target":296,"value":0.03110709913697902},{"source":0,"target":297,"value":0.24185990407216532},{"source":0,"target":298,"value":0.19738647937307177},{"source":0,"target":299,"value":0.17132490027723846},{"source":0,"target":300,"value":0.1593183114954566},{"source":0,"target":301,"value":0.3070193134969635},{"source":0,"target":302,"value":0.2888708215343078},{"source":0,"target":303,"value":0.011936605357069485},{"source":0,"target":304,"value":0.05676043078854192},{"source":0,"target":305,"value":0.07083608634951422},{"source":0,"target":306,"value":0.015420897739034031},{"source":0,"target":307,"value":0.014995833864700603},{"source":0,"target":308,"value":0.22591028888098844},{"source":0,"target":309,"value":0.208387576252146},{"source":0,"target":310,"value":0.02476161957795531},{"source":0,"target":311,"value":0.15470495826625263},{"source":0,"target":312,"value":0.050309541799109084},{"source":0,"target":313,"value":0.103726293086069},{"source":0,"target":314,"value":0.14510182516180029},{"source":0,"target":315,"value":0.042014143854478034},{"source":0,"target":316,"value":0.09062947116756592},{"source":0,"target":317,"value":0.15226515974949406},{"source":0,"target":318,"value":0.06937301869146016},{"source":0,"target":319,"value":0.10190977483320572},{"source":0,"target":320,"value":0.19033120405408444},{"source":0,"target":321,"value":0.07754092068188663},{"source":0,"target":322,"value":0.09895640044038358},{"source":0,"target":323,"value":0.24503271790228673},{"source":0,"target":324,"value":0.08539560340557874},{"source":0,"target":325,"value":0.12824892957431344},{"source":0,"target":326,"value":0.1887552525049059},{"source":0,"target":327,"value":0.05856135497594421},{"source":0,"target":328,"value":0.09059097088721547},{"source":0,"target":329,"value":0.2004605669773618},{"source":0,"target":330,"value":0.022630298703060672},{"source":0,"target":331,"value":0.14521787365436006},{"source":0,"target":332,"value":0.16323549995066464},{"source":0,"target":333,"value":0.022721480272845884},{"source":0,"target":334,"value":0.054439790916605287},{"source":0,"target":335,"value":0.14488804540454486},{"source":1,"target":2,"value":0.034964042790130406},{"source":1,"target":3,"value":0.03141933923642271},{"source":1,"target":4,"value":0.9594365464858198},{"source":1,"target":5,"value":0.09389653831801963},{"source":1,"target":6,"value":0.43210572899718624},{"source":1,"target":7,"value":0.43210572899718624},{"source":1,"target":8,"value":0.0015606193767186943},{"source":1,"target":9,"value":0.019951222724516677},{"source":1,"target":10,"value":0.017751108482030743},{"source":1,"target":11,"value":0.06981006211984093},{"source":1,"target":12,"value":0.018869536479840614},{"source":1,"target":13,"value":0.04105055739507556},{"source":1,"target":14,"value":0.45372919878265855},{"source":1,"target":15,"value":0.4692020602117638},{"source":1,"target":16,"value":0.054005027673992866},{"source":1,"target":17,"value":0.030529099506844293},{"source":1,"target":18,"value":0.23961724262587464},{"source":1,"target":19,"value":0.21010787269605677},{"source":1,"target":20,"value":0.019414634939686606},{"source":1,"target":21,"value":0.5622537373105563},{"source":1,"target":22,"value":0.22406140746171008},{"source":1,"target":23,"value":0.004988746691561758},{"source":1,"target":24,"value":0.13905971117034802},{"source":1,"target":25,"value":0.22405892966819968},{"source":1,"target":26,"value":0.20806959397546346},{"source":1,"target":27,"value":0.317313104414666},{"source":1,"target":28,"value":0.3041143380355818},{"source":1,"target":29,"value":0.003621478697962413},{"source":1,"target":30,"value":0.006254494083387215},{"source":1,"target":31,"value":0.034780355584085994},{"source":1,"target":32,"value":0.045239625429662596},{"source":1,"target":33,"value":0.0194990922804667},{"source":1,"target":34,"value":0.011673543410760365},{"source":1,"target":35,"value":0.06695063532487475},{"source":1,"target":36,"value":0.06914629605907585},{"source":1,"target":37,"value":0.03471283648071939},{"source":1,"target":38,"value":0.20807603652388548},{"source":1,"target":39,"value":0.003669745259940761},{"source":1,"target":40,"value":0.1375059897016195},{"source":1,"target":41,"value":0.20522482877409806},{"source":1,"target":42,"value":0.19358366339162913},{"source":1,"target":43,"value":0.3326474018633219},{"source":1,"target":44,"value":0.22467274094101175},{"source":1,"target":45,"value":0.005992323840428211},{"source":1,"target":46,"value":0.03123400776013282},{"source":1,"target":47,"value":0.02453553378209401},{"source":1,"target":48,"value":0.2904021246669731},{"source":1,"target":49,"value":0.09915580560989423},{"source":1,"target":50,"value":0.05968080786073091},{"source":1,"target":51,"value":0.11022389381237364},{"source":1,"target":52,"value":0.22395326534355628},{"source":1,"target":53,"value":0.2361440980153683},{"source":1,"target":54,"value":0.03514176043083147},{"source":1,"target":55,"value":0.07241918651372334},{"source":1,"target":56,"value":0.030157443190165643},{"source":1,"target":57,"value":0.035223820330929356},{"source":1,"target":58,"value":0.22347030636126441},{"source":1,"target":59,"value":0.3042272561636179},{"source":1,"target":60,"value":0.3090423960130744},{"source":1,"target":61,"value":0.310379831757182},{"source":1,"target":62,"value":0.2331764047087643},{"source":1,"target":63,"value":0.0183756234477286},{"source":1,"target":64,"value":0.029128698676924775},{"source":1,"target":65,"value":0.03073134800564927},{"source":1,"target":66,"value":0.0183756234477286},{"source":1,"target":67,"value":0.018375623447728553},{"source":1,"target":68,"value":0.3850558005247646},{"source":1,"target":69,"value":0.01619829748048252},{"source":1,"target":70,"value":0.02201443803263676},{"source":1,"target":71,"value":0.06392941260993026},{"source":1,"target":72,"value":0.22355774600786205},{"source":1,"target":73,"value":0.2624809417946484},{"source":1,"target":74,"value":0.0398495265023673},{"source":1,"target":75,"value":0.19581982734808126},{"source":1,"target":76,"value":0.1993152778590095},{"source":1,"target":77,"value":0.02437633123282463},{"source":1,"target":78,"value":0.026169171299200315},{"source":1,"target":79,"value":0.2602525750139851},{"source":1,"target":80,"value":0.0630421878068858},{"source":1,"target":81,"value":0.09935870524260891},{"source":1,"target":82,"value":0.1605261823551638},{"source":1,"target":83,"value":0.011462986226679881},{"source":1,"target":84,"value":0.031204733598016413},{"source":1,"target":85,"value":0.03272436857402104},{"source":1,"target":86,"value":0.040233727167216696},{"source":1,"target":87,"value":0.11757931408531698},{"source":1,"target":88,"value":0.14409579768736938},{"source":1,"target":89,"value":0.007855840146347897},{"source":1,"target":90,"value":0.01919196577615023},{"source":1,"target":91,"value":0.13565362512787318},{"source":1,"target":92,"value":0.2802694148712899},{"source":1,"target":93,"value":0.2777836053375124},{"source":1,"target":94,"value":0.005210211998802964},{"source":1,"target":95,"value":0.19204356520751417},{"source":1,"target":96,"value":0.38033738712662046},{"source":1,"target":97,"value":0.2882945867976237},{"source":1,"target":98,"value":0.2761494757204182},{"source":1,"target":99,"value":0.4213420408839371},{"source":1,"target":100,"value":0.39365734166718824},{"source":1,"target":101,"value":0.0005398730146008169},{"source":1,"target":102,"value":0.02897314280857714},{"source":1,"target":103,"value":0.21835196032665816},{"source":1,"target":104,"value":0.31391229962169725},{"source":1,"target":105,"value":0.2306338374255756},{"source":1,"target":106,"value":0.20215011798701624},{"source":1,"target":107,"value":0.3740921232686205},{"source":1,"target":108,"value":0.3397759109572003},{"source":1,"target":109,"value":0.02201742958841473},{"source":1,"target":110,"value":0.36211052730716464},{"source":1,"target":111,"value":0.32874868356954134},{"source":1,"target":112,"value":0.019543748140928463},{"source":1,"target":113,"value":0.004894544261705026},{"source":1,"target":114,"value":0.17807231708906965},{"source":1,"target":115,"value":0.15511744659672227},{"source":1,"target":116,"value":0.06505044384514076},{"source":1,"target":117,"value":0.1325646616042736},{"source":1,"target":118,"value":0.12583815782079913},{"source":1,"target":119,"value":0.13862293738655898},{"source":1,"target":120,"value":0.12404602651923353},{"source":1,"target":121,"value":0.12712738000456122},{"source":1,"target":122,"value":0.02787873983794486},{"source":1,"target":123,"value":0.0010328591138514286},{"source":1,"target":124,"value":0.04578252920518517},{"source":1,"target":125,"value":0.028384374615219993},{"source":1,"target":126,"value":0.0007721027636266963},{"source":1,"target":127,"value":0.1203029299460879},{"source":1,"target":128,"value":0.0958826208380182},{"source":1,"target":129,"value":0.0013531846983290976},{"source":1,"target":130,"value":0.07724391935733023},{"source":1,"target":131,"value":0.3435967949689815},{"source":1,"target":132,"value":0.09875970772602735},{"source":1,"target":133,"value":0.29194999758740403},{"source":1,"target":134,"value":0.296876462853254},{"source":1,"target":135,"value":0.22717133724859126},{"source":1,"target":136,"value":0.19633390188179928},{"source":1,"target":137,"value":0.2448456761184249},{"source":1,"target":138,"value":0.21687843448681973},{"source":1,"target":139,"value":0.0706269159060575},{"source":1,"target":140,"value":0.0784309919462281},{"source":1,"target":141,"value":0.13066816463822398},{"source":1,"target":142,"value":0.3584826080215891},{"source":1,"target":143,"value":0.10630583915991991},{"source":1,"target":144,"value":0.011897654430484494},{"source":1,"target":145,"value":0.07312040115948666},{"source":1,"target":146,"value":0.008653791964537302},{"source":1,"target":147,"value":0.1340691906208272},{"source":1,"target":148,"value":0.08523870469500042},{"source":1,"target":149,"value":0.329469556387561},{"source":1,"target":150,"value":0.3050161319168194},{"source":1,"target":151,"value":0.2695451259939921},{"source":1,"target":152,"value":0.30876568448508546},{"source":1,"target":153,"value":0.2603166543124917},{"source":1,"target":154,"value":0.155224814237359},{"source":1,"target":155,"value":0.03565374622648648},{"source":1,"target":156,"value":0.04226028953552972},{"source":1,"target":157,"value":0.011698840990652142},{"source":1,"target":158,"value":0.3356118856344361},{"source":1,"target":159,"value":0.33069620987022075},{"source":1,"target":160,"value":0.3283842273242648},{"source":1,"target":161,"value":0.32198509246746587},{"source":1,"target":162,"value":0.3021639131571309},{"source":1,"target":163,"value":0.3078720745583581},{"source":1,"target":164,"value":0.28417776892838886},{"source":1,"target":165,"value":0.1761013674510962},{"source":1,"target":166,"value":0.18022000060836033},{"source":1,"target":167,"value":0.2372773074866959},{"source":1,"target":168,"value":0.16204851869263798},{"source":1,"target":169,"value":0.10667826031690888},{"source":1,"target":170,"value":0.03182442042147182},{"source":1,"target":171,"value":0.0033620431204041657},{"source":1,"target":172,"value":0.09448239479012688},{"source":1,"target":173,"value":0.06277117048821752},{"source":1,"target":174,"value":0.04576877189583769},{"source":1,"target":175,"value":0.02046919029283004},{"source":1,"target":176,"value":0.018125139201071432},{"source":1,"target":177,"value":0.03399943807461028},{"source":1,"target":178,"value":0.11365961489107952},{"source":1,"target":179,"value":0.09232746943870088},{"source":1,"target":180,"value":0.23611461583450144},{"source":1,"target":181,"value":0.1484259804565715},{"source":1,"target":182,"value":0.30103722593056925},{"source":1,"target":183,"value":0.08734273732684321},{"source":1,"target":184,"value":0.045986471818882046},{"source":1,"target":185,"value":0.1923584730954071},{"source":1,"target":186,"value":0.055889752371209654},{"source":1,"target":187,"value":0.06558771299531953},{"source":1,"target":188,"value":0.018678107153102457},{"source":1,"target":189,"value":0.09158939107507795},{"source":1,"target":190,"value":0.03482478746451463},{"source":1,"target":191,"value":0.06985674010491974},{"source":1,"target":192,"value":0.044944343060405116},{"source":1,"target":193,"value":0.07692612994394626},{"source":1,"target":194,"value":0.07711207385454875},{"source":1,"target":195,"value":0.009304915308685397},{"source":1,"target":196,"value":0.06161681789265962},{"source":1,"target":197,"value":0.1003809332172499},{"source":1,"target":198,"value":0.07429546896402806},{"source":1,"target":199,"value":0.028379801997381524},{"source":1,"target":200,"value":0.011981912557125848},{"source":1,"target":201,"value":0.09038360621318767},{"source":1,"target":202,"value":0.05662080015821651},{"source":1,"target":203,"value":0.0816356821728074},{"source":1,"target":204,"value":0.08317573841071832},{"source":1,"target":205,"value":0.03781173788701496},{"source":1,"target":206,"value":0.04242387153086004},{"source":1,"target":207,"value":0.07713015484688457},{"source":1,"target":208,"value":0.011105770146947878},{"source":1,"target":209,"value":0.07640920785943142},{"source":1,"target":210,"value":0.025038965196118663},{"source":1,"target":211,"value":0.048626817453109386},{"source":1,"target":212,"value":0.06057344219497748},{"source":1,"target":213,"value":0.10095291465632036},{"source":1,"target":214,"value":0.074250788429081},{"source":1,"target":215,"value":0.1111186714335328},{"source":1,"target":216,"value":0.035036293832664656},{"source":1,"target":217,"value":0.09953425252801269},{"source":1,"target":218,"value":0.04253524661080584},{"source":1,"target":219,"value":0.25191578449045837},{"source":1,"target":220,"value":0.31094897773070357},{"source":1,"target":221,"value":0.25584064461637707},{"source":1,"target":222,"value":0.005500663895785141},{"source":1,"target":223,"value":0.06442395039878591},{"source":1,"target":224,"value":0.026138222016357893},{"source":1,"target":225,"value":0.01988604462134065},{"source":1,"target":226,"value":0.06734485398637918},{"source":1,"target":227,"value":0.21590953498328996},{"source":1,"target":228,"value":0.02315696848326862},{"source":1,"target":229,"value":0.08262112832574398},{"source":1,"target":230,"value":0.1596317574167189},{"source":1,"target":231,"value":0.02356335601145594},{"source":1,"target":232,"value":0.056975236622708085},{"source":1,"target":233,"value":0.2861362090606715},{"source":1,"target":234,"value":0.09711540483048979},{"source":1,"target":235,"value":0.2884096885104763},{"source":1,"target":236,"value":0.22569027860094393},{"source":1,"target":237,"value":0.2964218959844263},{"source":1,"target":238,"value":0.2871893425619359},{"source":1,"target":239,"value":0.19228550690655932},{"source":1,"target":240,"value":0.06599331205956832},{"source":1,"target":241,"value":0.02431395538787645},{"source":1,"target":242,"value":0.07330108473412177},{"source":1,"target":243,"value":0.2218117472382338},{"source":1,"target":244,"value":0.05608727171395008},{"source":1,"target":245,"value":0.10489256328233759},{"source":1,"target":246,"value":0.22904062945321121},{"source":1,"target":247,"value":0.005594747993553223},{"source":1,"target":248,"value":0.09185292997150478},{"source":1,"target":249,"value":0.2806254889382399},{"source":1,"target":250,"value":0.0004604836166403054},{"source":1,"target":251,"value":0.03226157480456961},{"source":1,"target":252,"value":0.34862752029454647},{"source":1,"target":253,"value":0.04618508122688684},{"source":1,"target":254,"value":0.04232299163236849},{"source":1,"target":255,"value":0.3253909895552159},{"source":1,"target":256,"value":0.07424774279782693},{"source":1,"target":257,"value":0.02071948689113781},{"source":1,"target":258,"value":0.07992387269114111},{"source":1,"target":259,"value":0.06201153773238073},{"source":1,"target":260,"value":0.07012424663435496},{"source":1,"target":261,"value":0.051626249551213824},{"source":1,"target":262,"value":0.037654030858246756},{"source":1,"target":263,"value":0.11274660844292425},{"source":1,"target":264,"value":0.2718681819290845},{"source":1,"target":265,"value":0.19196080575621496},{"source":1,"target":266,"value":0.2701176369033791},{"source":1,"target":267,"value":0.28042100524046876},{"source":1,"target":268,"value":0.22678812887965386},{"source":1,"target":269,"value":0.09070875633605052},{"source":1,"target":270,"value":0.03384635815762012},{"source":1,"target":271,"value":0.027936922508707048},{"source":1,"target":272,"value":0.17868974102531304},{"source":1,"target":273,"value":0.24746314829000446},{"source":1,"target":274,"value":0.014247179345882722},{"source":1,"target":275,"value":0.012777114223365827},{"source":1,"target":276,"value":0.19571352436517456},{"source":1,"target":277,"value":0.1378640822074169},{"source":1,"target":278,"value":0.014465652611660667},{"source":1,"target":279,"value":0.01872034267494519},{"source":1,"target":280,"value":0.048862759217141324},{"source":1,"target":281,"value":0.14206243013660314},{"source":1,"target":282,"value":0.07292235178052203},{"source":1,"target":283,"value":0.10332843295214977},{"source":1,"target":284,"value":0.1795486960326815},{"source":1,"target":285,"value":0.1448867663136849},{"source":1,"target":286,"value":0.12893143467467322},{"source":1,"target":287,"value":0.2808332867329311},{"source":1,"target":288,"value":0.2338723561510035},{"source":1,"target":289,"value":0.022345596963852122},{"source":1,"target":290,"value":0.015802307037877907},{"source":1,"target":291,"value":0.01146450794237388},{"source":1,"target":292,"value":0.050770764373339834},{"source":1,"target":293,"value":0.04824710344422748},{"source":1,"target":294,"value":0.08840444381853332},{"source":1,"target":295,"value":0.11776550095781169},{"source":1,"target":296,"value":0.023977381347182355},{"source":1,"target":297,"value":0.264007374631358},{"source":1,"target":298,"value":0.23413185069528816},{"source":1,"target":299,"value":0.14876915411465738},{"source":1,"target":300,"value":0.15851276432894162},{"source":1,"target":301,"value":0.327743832882894},{"source":1,"target":302,"value":0.3123911769717815},{"source":1,"target":303,"value":0.005999605755266791},{"source":1,"target":304,"value":0.042870785848345715},{"source":1,"target":305,"value":0.08640951339542279},{"source":1,"target":306,"value":0.021687733905407014},{"source":1,"target":307,"value":0.04320362204030025},{"source":1,"target":308,"value":0.19474895429589667},{"source":1,"target":309,"value":0.1801962402285276},{"source":1,"target":310,"value":0.04344316809522383},{"source":1,"target":311,"value":0.1453399778336565},{"source":1,"target":312,"value":0.05326604933788333},{"source":1,"target":313,"value":0.1007410051958786},{"source":1,"target":314,"value":0.13005616684938143},{"source":1,"target":315,"value":0.049487634801422785},{"source":1,"target":316,"value":0.08612259906375049},{"source":1,"target":317,"value":0.12535630376726578},{"source":1,"target":318,"value":0.08207905993949052},{"source":1,"target":319,"value":0.09740072121894092},{"source":1,"target":320,"value":0.14979819490088897},{"source":1,"target":321,"value":0.09573498684253395},{"source":1,"target":322,"value":0.08933655654111232},{"source":1,"target":323,"value":0.20052046342998706},{"source":1,"target":324,"value":0.10946054527308735},{"source":1,"target":325,"value":0.11570280086712874},{"source":1,"target":326,"value":0.17486938339842167},{"source":1,"target":327,"value":0.10060822507407009},{"source":1,"target":328,"value":0.09891801896795678},{"source":1,"target":329,"value":0.21247464193940946},{"source":1,"target":330,"value":0.0894344773532142},{"source":1,"target":331,"value":0.14762104982958354},{"source":1,"target":332,"value":0.18323282573765634},{"source":1,"target":333,"value":0.04589275249164877},{"source":1,"target":334,"value":0.03661698834299261},{"source":1,"target":335,"value":0.17657869316331298},{"source":2,"target":3,"value":0.9883668504935615},{"source":2,"target":4,"value":0.03488672840690604},{"source":2,"target":5,"value":0.6640458412324702},{"source":2,"target":6,"value":0.317756269072893},{"source":2,"target":7,"value":0.317756269072893},{"source":2,"target":8,"value":0.3606907956994766},{"source":2,"target":9,"value":0.30754622227136036},{"source":2,"target":10,"value":0.05790176768048987},{"source":2,"target":11,"value":0.2555229791899263},{"source":2,"target":12,"value":0.300340940121685},{"source":2,"target":13,"value":0.03920864456113216},{"source":2,"target":14,"value":0.0273065235729905},{"source":2,"target":15,"value":0.18097394628465965},{"source":2,"target":16,"value":0.001569803679587957},{"source":2,"target":17,"value":0.18058722033956384},{"source":2,"target":18,"value":0.13243870753186912},{"source":2,"target":19,"value":0.1967967282661945},{"source":2,"target":20,"value":0.14344048676685764},{"source":2,"target":21,"value":0.061286367071061595},{"source":2,"target":22,"value":0.4128302160235655},{"source":2,"target":23,"value":0.30757985240447844},{"source":2,"target":24,"value":0.10944755638085478},{"source":2,"target":25,"value":0.39664248174249206},{"source":2,"target":26,"value":0.3978264188837892},{"source":2,"target":27,"value":0.1740478171384804},{"source":2,"target":28,"value":0.30051029464802365},{"source":2,"target":29,"value":0.2921192580928483},{"source":2,"target":30,"value":0.0518500614858218},{"source":2,"target":31,"value":0.007174621617148424},{"source":2,"target":32,"value":0.08947703090225255},{"source":2,"target":33,"value":0.016664006585233922},{"source":2,"target":34,"value":0.060004688552568936},{"source":2,"target":35,"value":0.05917078701804464},{"source":2,"target":36,"value":0.03955170881118118},{"source":2,"target":37,"value":0.0005804875990946707},{"source":2,"target":38,"value":0.417157270458794},{"source":2,"target":39,"value":0.23898550429281817},{"source":2,"target":40,"value":0.09846434666385954},{"source":2,"target":41,"value":0.3910754925070741},{"source":2,"target":42,"value":0.4091533646064221},{"source":2,"target":43,"value":0.21480593696162276},{"source":2,"target":44,"value":0.2840222495797127},{"source":2,"target":45,"value":0.2206302508492654},{"source":2,"target":46,"value":0.005183679559239419},{"source":2,"target":47,"value":0.004915340154614626},{"source":2,"target":48,"value":0.26554520707051527},{"source":2,"target":49,"value":0.0780268684648426},{"source":2,"target":50,"value":0.561960201678756},{"source":2,"target":51,"value":0.09114342020259213},{"source":2,"target":52,"value":0.4004990346757378},{"source":2,"target":53,"value":0.41761911227910564},{"source":2,"target":54,"value":0.17212867858735473},{"source":2,"target":55,"value":0.13831296841178864},{"source":2,"target":56,"value":0.18297707967602825},{"source":2,"target":57,"value":0.14042846878860196},{"source":2,"target":58,"value":0.2022435063656225},{"source":2,"target":59,"value":0.2059922994810307},{"source":2,"target":60,"value":0.29796072002795326},{"source":2,"target":61,"value":0.24433800109661927},{"source":2,"target":62,"value":0.28678451496635765},{"source":2,"target":63,"value":0.02854607376617059},{"source":2,"target":64,"value":0.040694838609646546},{"source":2,"target":65,"value":0.2161314069890484},{"source":2,"target":66,"value":0.02854607376617059},{"source":2,"target":67,"value":0.02854607376617056},{"source":2,"target":68,"value":0.2154384947062167},{"source":2,"target":69,"value":0.2668796618908152},{"source":2,"target":70,"value":0.1879457450864818},{"source":2,"target":71,"value":0.03534285715586048},{"source":2,"target":72,"value":0.3244994180774632},{"source":2,"target":73,"value":0.27777218005830207},{"source":2,"target":74,"value":0.06821061826322346},{"source":2,"target":75,"value":0.3499852168703631},{"source":2,"target":76,"value":0.30176343812012835},{"source":2,"target":77,"value":0.558739082944043},{"source":2,"target":78,"value":0.5566466756758559},{"source":2,"target":79,"value":0.2662907802470118},{"source":2,"target":80,"value":0.002677382874022301},{"source":2,"target":81,"value":0.03497418316489068},{"source":2,"target":82,"value":0.14327592922392132},{"source":2,"target":83,"value":0.0951552447748562},{"source":2,"target":84,"value":0.07656732003148614},{"source":2,"target":85,"value":0.04676889257163246},{"source":2,"target":86,"value":0.07955580870289089},{"source":2,"target":87,"value":0.17351655838294497},{"source":2,"target":88,"value":0.17436140696226096},{"source":2,"target":89,"value":0.07475814926516659},{"source":2,"target":90,"value":0.04550417522993655},{"source":2,"target":91,"value":0.11420804222925805},{"source":2,"target":92,"value":0.33988966412599037},{"source":2,"target":93,"value":0.11090731678218263},{"source":2,"target":94,"value":0.14220433836076268},{"source":2,"target":95,"value":0.09021221895558254},{"source":2,"target":96,"value":0.0935577088438624},{"source":2,"target":97,"value":0.3328890637297409},{"source":2,"target":98,"value":0.24175804693297367},{"source":2,"target":99,"value":0.01915208281783047},{"source":2,"target":100,"value":0.13570910182732343},{"source":2,"target":101,"value":0.06980290792998553},{"source":2,"target":102,"value":0.23738714123215132},{"source":2,"target":103,"value":0.26223747606752695},{"source":2,"target":104,"value":0.23698833355444882},{"source":2,"target":105,"value":0.3615609701787145},{"source":2,"target":106,"value":0.30311560860277653},{"source":2,"target":107,"value":0.10491544140231056},{"source":2,"target":108,"value":0.24924788832613112},{"source":2,"target":109,"value":0.18904166649773183},{"source":2,"target":110,"value":0.08642574749910488},{"source":2,"target":111,"value":0.08779666455922713},{"source":2,"target":112,"value":0.030992703250484904},{"source":2,"target":113,"value":0.0684111339235383},{"source":2,"target":114,"value":0.0638386145133003},{"source":2,"target":115,"value":0.02521851754314291},{"source":2,"target":116,"value":0.0934240654934576},{"source":2,"target":117,"value":0.03753092194250731},{"source":2,"target":118,"value":0.055799535129367604},{"source":2,"target":119,"value":0.00576438925043075},{"source":2,"target":120,"value":0.017679692691361926},{"source":2,"target":121,"value":0.032598022502474094},{"source":2,"target":122,"value":0.2057916991915603},{"source":2,"target":123,"value":0.06898902164282403},{"source":2,"target":124,"value":0.01410078555965452},{"source":2,"target":125,"value":0.04066488770174937},{"source":2,"target":126,"value":0.2835609444663056},{"source":2,"target":127,"value":0.24782012965956304},{"source":2,"target":128,"value":0.17388939812899543},{"source":2,"target":129,"value":0.0834064330679087},{"source":2,"target":130,"value":0.01038314870042172},{"source":2,"target":131,"value":0.19359498219867438},{"source":2,"target":132,"value":0.18544912444129497},{"source":2,"target":133,"value":0.1314220681148655},{"source":2,"target":134,"value":0.20120394323581423},{"source":2,"target":135,"value":0.22427100312019002},{"source":2,"target":136,"value":0.24681811332843936},{"source":2,"target":137,"value":0.301624828181211},{"source":2,"target":138,"value":0.28349468521410215},{"source":2,"target":139,"value":0.032579435200609436},{"source":2,"target":140,"value":0.01488871766592249},{"source":2,"target":141,"value":0.004833490576799578},{"source":2,"target":142,"value":0.15070849593044344},{"source":2,"target":143,"value":0.06441168666846644},{"source":2,"target":144,"value":0.07992746445755962},{"source":2,"target":145,"value":0.13531941707089454},{"source":2,"target":146,"value":0.1629949127358906},{"source":2,"target":147,"value":0.02158194859445326},{"source":2,"target":148,"value":0.03161986725757597},{"source":2,"target":149,"value":0.21360435373781345},{"source":2,"target":150,"value":0.16876362384057197},{"source":2,"target":151,"value":0.16799594378082278},{"source":2,"target":152,"value":0.12436835234927934},{"source":2,"target":153,"value":0.1681669333884619},{"source":2,"target":154,"value":0.019514698819695593},{"source":2,"target":155,"value":0.012748948210769377},{"source":2,"target":156,"value":0.09465639188472093},{"source":2,"target":157,"value":0.13227578238934723},{"source":2,"target":158,"value":0.11097385774587289},{"source":2,"target":159,"value":0.12221784762764427},{"source":2,"target":160,"value":0.19855304647607838},{"source":2,"target":161,"value":0.14911528118707454},{"source":2,"target":162,"value":0.1414585409002925},{"source":2,"target":163,"value":0.15356132731653682},{"source":2,"target":164,"value":0.062377675370978596},{"source":2,"target":165,"value":0.04174776968993492},{"source":2,"target":166,"value":0.032923080214147825},{"source":2,"target":167,"value":0.05072254737757036},{"source":2,"target":168,"value":0.18826851429127892},{"source":2,"target":169,"value":0.23850159944545865},{"source":2,"target":170,"value":0.23602119842356217},{"source":2,"target":171,"value":0.06363681610024059},{"source":2,"target":172,"value":0.04046171954248134},{"source":2,"target":173,"value":0.17156237067471744},{"source":2,"target":174,"value":0.12523700980776464},{"source":2,"target":175,"value":0.03191878704409831},{"source":2,"target":176,"value":0.08173532280956719},{"source":2,"target":177,"value":0.01131263559839922},{"source":2,"target":178,"value":0.010076415653435379},{"source":2,"target":179,"value":0.04325785767959629},{"source":2,"target":180,"value":0.13279212813438687},{"source":2,"target":181,"value":0.10431052444309478},{"source":2,"target":182,"value":0.15027735497893366},{"source":2,"target":183,"value":0.05643641296803409},{"source":2,"target":184,"value":0.014300679582837154},{"source":2,"target":185,"value":0.11121960945970334},{"source":2,"target":186,"value":0.12852036167108236},{"source":2,"target":187,"value":0.08485533679353396},{"source":2,"target":188,"value":0.0047263186659628545},{"source":2,"target":189,"value":0.10134850068664657},{"source":2,"target":190,"value":0.028817671945645475},{"source":2,"target":191,"value":0.0050145907561201086},{"source":2,"target":192,"value":0.10980740725847814},{"source":2,"target":193,"value":0.03425518853734989},{"source":2,"target":194,"value":0.012799628309965904},{"source":2,"target":195,"value":0.054692792724217586},{"source":2,"target":196,"value":0.02270051338590189},{"source":2,"target":197,"value":0.17495203236454837},{"source":2,"target":198,"value":0.09304224560298259},{"source":2,"target":199,"value":0.06986572592724523},{"source":2,"target":200,"value":0.0435680612038551},{"source":2,"target":201,"value":0.06093705682545886},{"source":2,"target":202,"value":0.04345888369966234},{"source":2,"target":203,"value":0.04446315138475235},{"source":2,"target":204,"value":0.08197798004552936},{"source":2,"target":205,"value":0.02198182042611565},{"source":2,"target":206,"value":0.003024938681391962},{"source":2,"target":207,"value":0.011614333572383822},{"source":2,"target":208,"value":0.06345815539750647},{"source":2,"target":209,"value":0.04653361858033634},{"source":2,"target":210,"value":0.027193135210766578},{"source":2,"target":211,"value":0.09352449029523874},{"source":2,"target":212,"value":0.0834617219600326},{"source":2,"target":213,"value":0.05409016244481024},{"source":2,"target":214,"value":0.013529988588400148},{"source":2,"target":215,"value":0.002002823947280654},{"source":2,"target":216,"value":0.040276557803994965},{"source":2,"target":217,"value":0.025233944463736377},{"source":2,"target":218,"value":0.04744818769513512},{"source":2,"target":219,"value":0.08098608572927163},{"source":2,"target":220,"value":0.06604571490714732},{"source":2,"target":221,"value":0.18379457269856572},{"source":2,"target":222,"value":0.11100444055935305},{"source":2,"target":223,"value":0.03830006741918068},{"source":2,"target":224,"value":0.00992057287650199},{"source":2,"target":225,"value":0.022084636019897158},{"source":2,"target":226,"value":0.08208481856470475},{"source":2,"target":227,"value":0.1279119779152827},{"source":2,"target":228,"value":0.10606205388826634},{"source":2,"target":229,"value":0.1272159576050748},{"source":2,"target":230,"value":0.08541381181120349},{"source":2,"target":231,"value":0.15242958733611423},{"source":2,"target":232,"value":0.0672949610605957},{"source":2,"target":233,"value":0.14468756192937485},{"source":2,"target":234,"value":0.03544176421870344},{"source":2,"target":235,"value":0.1146276405765031},{"source":2,"target":236,"value":0.08819285411482815},{"source":2,"target":237,"value":0.09197929411391015},{"source":2,"target":238,"value":0.15022716600646707},{"source":2,"target":239,"value":0.022023840009651893},{"source":2,"target":240,"value":0.058104581494313814},{"source":2,"target":241,"value":0.06728273007833682},{"source":2,"target":242,"value":0.07076562513257871},{"source":2,"target":243,"value":0.020805794883013526},{"source":2,"target":244,"value":0.002275250428571179},{"source":2,"target":245,"value":0.033178461991581684},{"source":2,"target":246,"value":0.08116043642579583},{"source":2,"target":247,"value":0.13169555436030464},{"source":2,"target":248,"value":0.029707117741713106},{"source":2,"target":249,"value":0.1375148221022213},{"source":2,"target":250,"value":0.11139592942988907},{"source":2,"target":251,"value":0.004299306841639619},{"source":2,"target":252,"value":0.14548225060195896},{"source":2,"target":253,"value":0.09254674639794201},{"source":2,"target":254,"value":0.060191153485695696},{"source":2,"target":255,"value":0.07794511970758151},{"source":2,"target":256,"value":0.10244025527660719},{"source":2,"target":257,"value":0.12368010862412329},{"source":2,"target":258,"value":0.08922892010695573},{"source":2,"target":259,"value":0.10351145963020457},{"source":2,"target":260,"value":0.06479645873979238},{"source":2,"target":261,"value":0.0025362528273688797},{"source":2,"target":262,"value":0.06556249126947467},{"source":2,"target":263,"value":0.1346634407933919},{"source":2,"target":264,"value":0.11296245492441483},{"source":2,"target":265,"value":0.15734919750917875},{"source":2,"target":266,"value":0.037975683442903835},{"source":2,"target":267,"value":0.15247629667975474},{"source":2,"target":268,"value":0.033102199126968865},{"source":2,"target":269,"value":0.05377037475459835},{"source":2,"target":270,"value":0.016050836877903086},{"source":2,"target":271,"value":0.03286364347986503},{"source":2,"target":272,"value":0.05115743036306482},{"source":2,"target":273,"value":0.061106869950868024},{"source":2,"target":274,"value":0.16325275485604002},{"source":2,"target":275,"value":0.07621083239745906},{"source":2,"target":276,"value":0.00931176476679548},{"source":2,"target":277,"value":0.04221820811613962},{"source":2,"target":278,"value":0.0940788956071732},{"source":2,"target":279,"value":0.01659444400347765},{"source":2,"target":280,"value":0.054719601193729886},{"source":2,"target":281,"value":0.013146027437785809},{"source":2,"target":282,"value":0.06935550128860317},{"source":2,"target":283,"value":0.0855855110170383},{"source":2,"target":284,"value":0.020701646283423757},{"source":2,"target":285,"value":0.054856596284024735},{"source":2,"target":286,"value":0.02091848030617158},{"source":2,"target":287,"value":0.10987201921298144},{"source":2,"target":288,"value":0.008553492458222338},{"source":2,"target":289,"value":0.09437469836668867},{"source":2,"target":290,"value":0.001184593926541841},{"source":2,"target":291,"value":0.020687682376583416},{"source":2,"target":292,"value":0.14097540503721073},{"source":2,"target":293,"value":0.18204264211956772},{"source":2,"target":294,"value":0.15008470654446032},{"source":2,"target":295,"value":0.18232352533191637},{"source":2,"target":296,"value":0.1010311700716486},{"source":2,"target":297,"value":0.19068272964864877},{"source":2,"target":298,"value":0.1274068989198325},{"source":2,"target":299,"value":0.001855994164378429},{"source":2,"target":300,"value":0.10975067764514475},{"source":2,"target":301,"value":0.1912393800642209},{"source":2,"target":302,"value":0.15797931382385202},{"source":2,"target":303,"value":0.018534926378542316},{"source":2,"target":304,"value":0.042373534149945415},{"source":2,"target":305,"value":0.07109792570980197},{"source":2,"target":306,"value":0.07299585972764575},{"source":2,"target":307,"value":0.038065406706837134},{"source":2,"target":308,"value":0.09318499083302909},{"source":2,"target":309,"value":0.11671815929693682},{"source":2,"target":310,"value":0.050887739679998024},{"source":2,"target":311,"value":0.03661696640585173},{"source":2,"target":312,"value":0.05777527246229737},{"source":2,"target":313,"value":0.1234932917492727},{"source":2,"target":314,"value":0.012603277783789637},{"source":2,"target":315,"value":0.05607484153415348},{"source":2,"target":316,"value":0.058190625993955684},{"source":2,"target":317,"value":0.010102175645534936},{"source":2,"target":318,"value":0.04440616631578982},{"source":2,"target":319,"value":0.02312221367268883},{"source":2,"target":320,"value":0.028501317528455875},{"source":2,"target":321,"value":0.016961639715337297},{"source":2,"target":322,"value":0.025917384387715233},{"source":2,"target":323,"value":0.02996586683620534},{"source":2,"target":324,"value":0.01921056110747218},{"source":2,"target":325,"value":0.006868020195147757},{"source":2,"target":326,"value":0.014362426258114014},{"source":2,"target":327,"value":0.06358616786111404},{"source":2,"target":328,"value":0.016018765513360577},{"source":2,"target":329,"value":0.02490322440310643},{"source":2,"target":330,"value":0.16900044599789968},{"source":2,"target":331,"value":0.05578000649629922},{"source":2,"target":332,"value":0.09385182030395506},{"source":2,"target":333,"value":0.23744835544692672},{"source":2,"target":334,"value":0.10226402523458272},{"source":2,"target":335,"value":0.10294375939972716},{"source":3,"target":4,"value":0.024609559619832553},{"source":3,"target":5,"value":0.6179586197602597},{"source":3,"target":6,"value":0.3111420289663514},{"source":3,"target":7,"value":0.3111420289663514},{"source":3,"target":8,"value":0.37202493133401476},{"source":3,"target":9,"value":0.34020754377189977},{"source":3,"target":10,"value":0.06596970218611518},{"source":3,"target":11,"value":0.25711360639415964},{"source":3,"target":12,"value":0.30449235160193333},{"source":3,"target":13,"value":0.04309880997494431},{"source":3,"target":14,"value":0.02855060777854849},{"source":3,"target":15,"value":0.18134936630226356},{"source":3,"target":16,"value":0.0040544424402305795},{"source":3,"target":17,"value":0.1856580054710197},{"source":3,"target":18,"value":0.13557986333022967},{"source":3,"target":19,"value":0.19572755831643554},{"source":3,"target":20,"value":0.14839620235271914},{"source":3,"target":21,"value":0.07297042654323604},{"source":3,"target":22,"value":0.38694959349634167},{"source":3,"target":23,"value":0.29574397973308536},{"source":3,"target":24,"value":0.13430076708444558},{"source":3,"target":25,"value":0.36840039438345235},{"source":3,"target":26,"value":0.3766506270982064},{"source":3,"target":27,"value":0.17756048039477282},{"source":3,"target":28,"value":0.29271082035373364},{"source":3,"target":29,"value":0.2823506589532305},{"source":3,"target":30,"value":0.04103278928785575},{"source":3,"target":31,"value":0.01770585304573277},{"source":3,"target":32,"value":0.09028976940752403},{"source":3,"target":33,"value":0.018327303650261088},{"source":3,"target":34,"value":0.04890076566249861},{"source":3,"target":35,"value":0.046223036181073554},{"source":3,"target":36,"value":0.04366784614012605},{"source":3,"target":37,"value":0.011552987681888786},{"source":3,"target":38,"value":0.38874123650196873},{"source":3,"target":39,"value":0.22112984022539797},{"source":3,"target":40,"value":0.1232260446786836},{"source":3,"target":41,"value":0.3648154262922919},{"source":3,"target":42,"value":0.3808928750858753},{"source":3,"target":43,"value":0.2153247378650031},{"source":3,"target":44,"value":0.2761697463682983},{"source":3,"target":45,"value":0.20459626281513107},{"source":3,"target":46,"value":0.016482042924102484},{"source":3,"target":47,"value":0.008326605555034327},{"source":3,"target":48,"value":0.28404838180654507},{"source":3,"target":49,"value":0.06062964452384325},{"source":3,"target":50,"value":0.5819481222072077},{"source":3,"target":51,"value":0.09957522971369},{"source":3,"target":52,"value":0.40157112987089827},{"source":3,"target":53,"value":0.4043607936906366},{"source":3,"target":54,"value":0.182283785772006},{"source":3,"target":55,"value":0.1448187606201946},{"source":3,"target":56,"value":0.19550270235362405},{"source":3,"target":57,"value":0.14692738225902094},{"source":3,"target":58,"value":0.2078283418076456},{"source":3,"target":59,"value":0.20812164750827353},{"source":3,"target":60,"value":0.29508212753883106},{"source":3,"target":61,"value":0.244731482231418},{"source":3,"target":62,"value":0.2836790382643329},{"source":3,"target":63,"value":0.025966124792366724},{"source":3,"target":64,"value":0.07859699104555283},{"source":3,"target":65,"value":0.2582286961433436},{"source":3,"target":66,"value":0.025966124792366724},{"source":3,"target":67,"value":0.025966124792366665},{"source":3,"target":68,"value":0.20190876867065705},{"source":3,"target":69,"value":0.25978477325904187},{"source":3,"target":70,"value":0.17445299814592044},{"source":3,"target":71,"value":0.023112570729161626},{"source":3,"target":72,"value":0.3174474225957196},{"source":3,"target":73,"value":0.2877788194170488},{"source":3,"target":74,"value":0.06642633609972619},{"source":3,"target":75,"value":0.34786279112625385},{"source":3,"target":76,"value":0.3112096251054208},{"source":3,"target":77,"value":0.5589590155083701},{"source":3,"target":78,"value":0.5587381892185324},{"source":3,"target":79,"value":0.2683202065974053},{"source":3,"target":80,"value":0.0013303178746218922},{"source":3,"target":81,"value":0.030169507310714678},{"source":3,"target":82,"value":0.1421895798041868},{"source":3,"target":83,"value":0.11373378484282254},{"source":3,"target":84,"value":0.09894774814076931},{"source":3,"target":85,"value":0.05186536147043897},{"source":3,"target":86,"value":0.0874105214509009},{"source":3,"target":87,"value":0.17224433498671235},{"source":3,"target":88,"value":0.17124349723625126},{"source":3,"target":89,"value":0.08408492580935317},{"source":3,"target":90,"value":0.0512201869553202},{"source":3,"target":91,"value":0.11494393631623122},{"source":3,"target":92,"value":0.32844107595908717},{"source":3,"target":93,"value":0.10425286407100172},{"source":3,"target":94,"value":0.1242957775130464},{"source":3,"target":95,"value":0.08534495519305808},{"source":3,"target":96,"value":0.10449283912960482},{"source":3,"target":97,"value":0.28613187738308055},{"source":3,"target":98,"value":0.22600994691579102},{"source":3,"target":99,"value":0.00010824822661901748},{"source":3,"target":100,"value":0.11534877555324634},{"source":3,"target":101,"value":0.05543893548637003},{"source":3,"target":102,"value":0.23526578700657216},{"source":3,"target":103,"value":0.2610704352992588},{"source":3,"target":104,"value":0.24142225858150873},{"source":3,"target":105,"value":0.3332293374733239},{"source":3,"target":106,"value":0.2994933148219384},{"source":3,"target":107,"value":0.11545464407033355},{"source":3,"target":108,"value":0.23898452337536527},{"source":3,"target":109,"value":0.1916095520965441},{"source":3,"target":110,"value":0.08032179050511686},{"source":3,"target":111,"value":0.08027686260710151},{"source":3,"target":112,"value":0.03632970601837749},{"source":3,"target":113,"value":0.07195247066740683},{"source":3,"target":114,"value":0.06470535832520559},{"source":3,"target":115,"value":0.023528492625110805},{"source":3,"target":116,"value":0.08199227914303997},{"source":3,"target":117,"value":0.02720771433021747},{"source":3,"target":118,"value":0.03948979341103589},{"source":3,"target":119,"value":0.010726372928003545},{"source":3,"target":120,"value":0.01890033801349382},{"source":3,"target":121,"value":0.03605773497738861},{"source":3,"target":122,"value":0.2024250234674033},{"source":3,"target":123,"value":0.08090356571046031},{"source":3,"target":124,"value":0.0003448154647294768},{"source":3,"target":125,"value":0.045915185300983076},{"source":3,"target":126,"value":0.29567020429667235},{"source":3,"target":127,"value":0.27198807892832466},{"source":3,"target":128,"value":0.1787509037028834},{"source":3,"target":129,"value":0.08922537998685963},{"source":3,"target":130,"value":0.0064016978555029485},{"source":3,"target":131,"value":0.1594863135137153},{"source":3,"target":132,"value":0.180410609583653},{"source":3,"target":133,"value":0.09069988392308836},{"source":3,"target":134,"value":0.16450749081164973},{"source":3,"target":135,"value":0.19439594760146134},{"source":3,"target":136,"value":0.2158500332115219},{"source":3,"target":137,"value":0.2683660825629904},{"source":3,"target":138,"value":0.26062926208744236},{"source":3,"target":139,"value":0.024639351892006122},{"source":3,"target":140,"value":0.01433805142286924},{"source":3,"target":141,"value":0.017080157719507074},{"source":3,"target":142,"value":0.11188263969049521},{"source":3,"target":143,"value":0.05705351270236523},{"source":3,"target":144,"value":0.08948544367286257},{"source":3,"target":145,"value":0.13649347108363144},{"source":3,"target":146,"value":0.16902460042974266},{"source":3,"target":147,"value":0.029474268524049902},{"source":3,"target":148,"value":0.026795966550670913},{"source":3,"target":149,"value":0.18237488690620227},{"source":3,"target":150,"value":0.14043171805745572},{"source":3,"target":151,"value":0.12830711507690234},{"source":3,"target":152,"value":0.10693759793164859},{"source":3,"target":153,"value":0.15329029504012118},{"source":3,"target":154,"value":0.01776585482781689},{"source":3,"target":155,"value":0.025685013689568163},{"source":3,"target":156,"value":0.09324930922032672},{"source":3,"target":157,"value":0.13835654879775042},{"source":3,"target":158,"value":0.07463894898518988},{"source":3,"target":159,"value":0.08079014562706072},{"source":3,"target":160,"value":0.16270318898796904},{"source":3,"target":161,"value":0.1277327641992694},{"source":3,"target":162,"value":0.11887114843687506},{"source":3,"target":163,"value":0.13235076795623354},{"source":3,"target":164,"value":0.025971247617690662},{"source":3,"target":165,"value":0.014391036890880317},{"source":3,"target":166,"value":0.03950899074561506},{"source":3,"target":167,"value":0.025710435561443326},{"source":3,"target":168,"value":0.17840371363479743},{"source":3,"target":169,"value":0.22895108846991793},{"source":3,"target":170,"value":0.24877266963587147},{"source":3,"target":171,"value":0.07626146138257689},{"source":3,"target":172,"value":0.054885806913128075},{"source":3,"target":173,"value":0.18102146750864062},{"source":3,"target":174,"value":0.13708227821007027},{"source":3,"target":175,"value":0.023706817346053632},{"source":3,"target":176,"value":0.07839280803583074},{"source":3,"target":177,"value":0.015812161980066818},{"source":3,"target":178,"value":0.003143587707868216},{"source":3,"target":179,"value":0.04052529435848966},{"source":3,"target":180,"value":0.098078017084171},{"source":3,"target":181,"value":0.1311690167086229},{"source":3,"target":182,"value":0.1293407689362937},{"source":3,"target":183,"value":0.07493497681952856},{"source":3,"target":184,"value":0.002959322080154742},{"source":3,"target":185,"value":0.11237700589293373},{"source":3,"target":186,"value":0.12545325372728044},{"source":3,"target":187,"value":0.09495313470199589},{"source":3,"target":188,"value":0.020213887871301375},{"source":3,"target":189,"value":0.099951085803107},{"source":3,"target":190,"value":0.025031723757846427},{"source":3,"target":191,"value":0.005583799837485099},{"source":3,"target":192,"value":0.11358097842723319},{"source":3,"target":193,"value":0.02116242277422861},{"source":3,"target":194,"value":0.0035977830567501274},{"source":3,"target":195,"value":0.06623257089055652},{"source":3,"target":196,"value":0.00817348208684555},{"source":3,"target":197,"value":0.17710721422829265},{"source":3,"target":198,"value":0.09474723120585865},{"source":3,"target":199,"value":0.0680478086535422},{"source":3,"target":200,"value":0.060874007311249964},{"source":3,"target":201,"value":0.05218889789048277},{"source":3,"target":202,"value":0.049264049164820745},{"source":3,"target":203,"value":0.048281331755874485},{"source":3,"target":204,"value":0.09240653960148508},{"source":3,"target":205,"value":0.02760506651154253},{"source":3,"target":206,"value":0.016019345279913593},{"source":3,"target":207,"value":0.011188144599736225},{"source":3,"target":208,"value":0.07642075905652959},{"source":3,"target":209,"value":0.0518848617682621},{"source":3,"target":210,"value":0.026379465797816054},{"source":3,"target":211,"value":0.09737811594771197},{"source":3,"target":212,"value":0.08533151896541004},{"source":3,"target":213,"value":0.05930582707709343},{"source":3,"target":214,"value":0.008891081308569504},{"source":3,"target":215,"value":0.007793445280066636},{"source":3,"target":216,"value":0.04740540646109029},{"source":3,"target":217,"value":0.019784394561589383},{"source":3,"target":218,"value":0.04378667366739379},{"source":3,"target":219,"value":0.04087526514953414},{"source":3,"target":220,"value":0.039365106766707035},{"source":3,"target":221,"value":0.16225236205484908},{"source":3,"target":222,"value":0.1157927505157401},{"source":3,"target":223,"value":0.04378157108840731},{"source":3,"target":224,"value":0.014651963948060854},{"source":3,"target":225,"value":0.014095676197208284},{"source":3,"target":226,"value":0.08584318014724619},{"source":3,"target":227,"value":0.09537179932838599},{"source":3,"target":228,"value":0.10190113811703312},{"source":3,"target":229,"value":0.1255070346435454},{"source":3,"target":230,"value":0.11694616055086306},{"source":3,"target":231,"value":0.15572924239352487},{"source":3,"target":232,"value":0.06438880749267228},{"source":3,"target":233,"value":0.12591736494148323},{"source":3,"target":234,"value":0.03860816178191241},{"source":3,"target":235,"value":0.072136346165207},{"source":3,"target":236,"value":0.0485457554483829},{"source":3,"target":237,"value":0.060369297345328046},{"source":3,"target":238,"value":0.11406702889170499},{"source":3,"target":239,"value":0.019097281725918028},{"source":3,"target":240,"value":0.03186149969282934},{"source":3,"target":241,"value":0.06722839960841012},{"source":3,"target":242,"value":0.08045848555025174},{"source":3,"target":243,"value":0.005114237697173191},{"source":3,"target":244,"value":0.013301369435928542},{"source":3,"target":245,"value":0.042864630757824575},{"source":3,"target":246,"value":0.05065136505009171},{"source":3,"target":247,"value":0.14465669242113796},{"source":3,"target":248,"value":0.03597358192388574},{"source":3,"target":249,"value":0.09919562194745259},{"source":3,"target":250,"value":0.1312398416849337},{"source":3,"target":251,"value":0.012091052633250792},{"source":3,"target":252,"value":0.12246160339058391},{"source":3,"target":253,"value":0.10859601188475883},{"source":3,"target":254,"value":0.06717979964860302},{"source":3,"target":255,"value":0.06608662476005331},{"source":3,"target":256,"value":0.10339582125113556},{"source":3,"target":257,"value":0.1394206073897177},{"source":3,"target":258,"value":0.07576454625724542},{"source":3,"target":259,"value":0.09482775664760006},{"source":3,"target":260,"value":0.06720042706596159},{"source":3,"target":261,"value":0.017473251933524215},{"source":3,"target":262,"value":0.05131373873147296},{"source":3,"target":263,"value":0.1293514755567876},{"source":3,"target":264,"value":0.07436656544072848},{"source":3,"target":265,"value":0.14934313107401392},{"source":3,"target":266,"value":0.002798918312705188},{"source":3,"target":267,"value":0.12781700046371808},{"source":3,"target":268,"value":0.002526165318384993},{"source":3,"target":269,"value":0.05660415988583225},{"source":3,"target":270,"value":0.021324832059190148},{"source":3,"target":271,"value":0.003613959842564595},{"source":3,"target":272,"value":0.07325546781464838},{"source":3,"target":273,"value":0.0902192734109024},{"source":3,"target":274,"value":0.16016175736750657},{"source":3,"target":275,"value":0.07186851296981876},{"source":3,"target":276,"value":0.0008102171163749864},{"source":3,"target":277,"value":0.06600954250647709},{"source":3,"target":278,"value":0.11608829593381984},{"source":3,"target":279,"value":0.019649196207227156},{"source":3,"target":280,"value":0.06244784198799096},{"source":3,"target":281,"value":0.0034607767425997604},{"source":3,"target":282,"value":0.0569901698597888},{"source":3,"target":283,"value":0.07763253508732636},{"source":3,"target":284,"value":0.015017717023504186},{"source":3,"target":285,"value":0.06338562994068316},{"source":3,"target":286,"value":0.012967153377917442},{"source":3,"target":287,"value":0.08596618126041479},{"source":3,"target":288,"value":0.01299433857334712},{"source":3,"target":289,"value":0.09277041623951295},{"source":3,"target":290,"value":0.013014790766676304},{"source":3,"target":291,"value":0.0352255659831649},{"source":3,"target":292,"value":0.14925576237738708},{"source":3,"target":293,"value":0.1865521676940322},{"source":3,"target":294,"value":0.14462020249790247},{"source":3,"target":295,"value":0.1831457830048537},{"source":3,"target":296,"value":0.10923096059871773},{"source":3,"target":297,"value":0.1546716049337794},{"source":3,"target":298,"value":0.09264316588357138},{"source":3,"target":299,"value":0.029438383246057336},{"source":3,"target":300,"value":0.13870832551663534},{"source":3,"target":301,"value":0.17130281261083094},{"source":3,"target":302,"value":0.13882624733557586},{"source":3,"target":303,"value":0.003881520822469673},{"source":3,"target":304,"value":0.05093655895081913},{"source":3,"target":305,"value":0.09124776459132518},{"source":3,"target":306,"value":0.06934601892728368},{"source":3,"target":307,"value":0.042310052235205196},{"source":3,"target":308,"value":0.09399145154848787},{"source":3,"target":309,"value":0.11554877688700903},{"source":3,"target":310,"value":0.061656303584494074},{"source":3,"target":311,"value":0.05648881179758278},{"source":3,"target":312,"value":0.03936951404490118},{"source":3,"target":313,"value":0.12893766439085702},{"source":3,"target":314,"value":0.025236628857885007},{"source":3,"target":315,"value":0.03823064979062931},{"source":3,"target":316,"value":0.07836066002720515},{"source":3,"target":317,"value":0.004665446756603339},{"source":3,"target":318,"value":0.030054914489909823},{"source":3,"target":319,"value":0.037146990172803145},{"source":3,"target":320,"value":0.027166102760910003},{"source":3,"target":321,"value":0.0020659500187336292},{"source":3,"target":322,"value":0.04130862391947943},{"source":3,"target":323,"value":0.024754585302359924},{"source":3,"target":324,"value":0.008461652043622757},{"source":3,"target":325,"value":0.00928243139470906},{"source":3,"target":326,"value":0.009090937518252715},{"source":3,"target":327,"value":0.05582805728456308},{"source":3,"target":328,"value":0.001979670399836621},{"source":3,"target":329,"value":0.025903846071631004},{"source":3,"target":330,"value":0.15256180656175627},{"source":3,"target":331,"value":0.058855020732941576},{"source":3,"target":332,"value":0.11286384164125007},{"source":3,"target":333,"value":0.22213275674140245},{"source":3,"target":334,"value":0.10335349317718187},{"source":3,"target":335,"value":0.08765733056780278},{"source":4,"target":5,"value":0.15089322380447262},{"source":4,"target":6,"value":0.5149004136436643},{"source":4,"target":7,"value":0.5149004136436643},{"source":4,"target":8,"value":0.060071755859200916},{"source":4,"target":9,"value":0.037122928612957455},{"source":4,"target":10,"value":0.05718116098675408},{"source":4,"target":11,"value":0.07052405432742415},{"source":4,"target":12,"value":0.0797617987393341},{"source":4,"target":13,"value":0.1012638945874107},{"source":4,"target":14,"value":0.4603563719681664},{"source":4,"target":15,"value":0.4925634907724848},{"source":4,"target":16,"value":0.09120777503705117},{"source":4,"target":17,"value":0.024057697774749587},{"source":4,"target":18,"value":0.2869600864995528},{"source":4,"target":19,"value":0.2672542675595309},{"source":4,"target":20,"value":0.018181411284995803},{"source":4,"target":21,"value":0.6545387113501638},{"source":4,"target":22,"value":0.2946058924182202},{"source":4,"target":23,"value":0.09300154776423887},{"source":4,"target":24,"value":0.15514933662389874},{"source":4,"target":25,"value":0.2883033104569976},{"source":4,"target":26,"value":0.2802948746134411},{"source":4,"target":27,"value":0.3815641660169779},{"source":4,"target":28,"value":0.3747392888661154},{"source":4,"target":29,"value":0.08545097213267298},{"source":4,"target":30,"value":0.015607088799528582},{"source":4,"target":31,"value":0.016747196108233286},{"source":4,"target":32,"value":0.01695248881556542},{"source":4,"target":33,"value":0.002423513304395163},{"source":4,"target":34,"value":0.021335318493472505},{"source":4,"target":35,"value":0.02917378529923689},{"source":4,"target":36,"value":0.05484368572186108},{"source":4,"target":37,"value":0.01970710023724998},{"source":4,"target":38,"value":0.2805244716777221},{"source":4,"target":39,"value":0.09207699943732388},{"source":4,"target":40,"value":0.15881944055174177},{"source":4,"target":41,"value":0.2718249832948089},{"source":4,"target":42,"value":0.265543008156561},{"source":4,"target":43,"value":0.4002871196169148},{"source":4,"target":44,"value":0.2956594176388036},{"source":4,"target":45,"value":0.08578167454511572},{"source":4,"target":46,"value":0.020285278445511597},{"source":4,"target":47,"value":0.031085229069566924},{"source":4,"target":48,"value":0.2793970736993243},{"source":4,"target":49,"value":0.13153617810984658},{"source":4,"target":50,"value":0.09057715715426164},{"source":4,"target":51,"value":0.1312716806523371},{"source":4,"target":52,"value":0.27141008239720615},{"source":4,"target":53,"value":0.26947957252456467},{"source":4,"target":54,"value":0.1300172420360726},{"source":4,"target":55,"value":0.16371859246793138},{"source":4,"target":56,"value":0.12309297751981994},{"source":4,"target":57,"value":0.11762289876132927},{"source":4,"target":58,"value":0.2994904652722713},{"source":4,"target":59,"value":0.36808343073605476},{"source":4,"target":60,"value":0.37996454456606266},{"source":4,"target":61,"value":0.3778175682308254},{"source":4,"target":62,"value":0.30411238708147004},{"source":4,"target":63,"value":0.061330113168381974},{"source":4,"target":64,"value":0.03244753292601285},{"source":4,"target":65,"value":0.01691757445895659},{"source":4,"target":66,"value":0.061330113168381974},{"source":4,"target":67,"value":0.06133011316838193},{"source":4,"target":68,"value":0.4420069559150275},{"source":4,"target":69,"value":0.07353360860654412},{"source":4,"target":70,"value":0.07323600848903182},{"source":4,"target":71,"value":0.06311852701483224},{"source":4,"target":72,"value":0.2725093367858086},{"source":4,"target":73,"value":0.30562978885927855},{"source":4,"target":74,"value":0.02755149240071494},{"source":4,"target":75,"value":0.2498471699586392},{"source":4,"target":76,"value":0.24312051333853343},{"source":4,"target":77,"value":0.02565580580806643},{"source":4,"target":78,"value":0.026764462354266487},{"source":4,"target":79,"value":0.2365851341636217},{"source":4,"target":80,"value":0.08183307234401972},{"source":4,"target":81,"value":0.10734467708567416},{"source":4,"target":82,"value":0.18383952900068062},{"source":4,"target":83,"value":0.03583908239044824},{"source":4,"target":84,"value":0.02760298165550734},{"source":4,"target":85,"value":0.08156810100568448},{"source":4,"target":86,"value":0.036993964673691766},{"source":4,"target":87,"value":0.18335520259201027},{"source":4,"target":88,"value":0.21897963228542422},{"source":4,"target":89,"value":0.03525744637326904},{"source":4,"target":90,"value":0.03680400911110985},{"source":4,"target":91,"value":0.12141840722577078},{"source":4,"target":92,"value":0.23753145355996008},{"source":4,"target":93,"value":0.1872515998017048},{"source":4,"target":94,"value":0.06636522167748005},{"source":4,"target":95,"value":0.25730892264273536},{"source":4,"target":96,"value":0.4094521611576526},{"source":4,"target":97,"value":0.3261476580263616},{"source":4,"target":98,"value":0.32756250112362545},{"source":4,"target":99,"value":0.43733953303326195},{"source":4,"target":100,"value":0.4407684300122887},{"source":4,"target":101,"value":0.04120298726368681},{"source":4,"target":102,"value":0.08802712096620427},{"source":4,"target":103,"value":0.2932337080565544},{"source":4,"target":104,"value":0.3561881651379222},{"source":4,"target":105,"value":0.28355370819416065},{"source":4,"target":106,"value":0.2632231213221684},{"source":4,"target":107,"value":0.40956008427127755},{"source":4,"target":108,"value":0.4011250352583632},{"source":4,"target":109,"value":0.06131149062404318},{"source":4,"target":110,"value":0.4000735896619097},{"source":4,"target":111,"value":0.377495038106214},{"source":4,"target":112,"value":0.02496394838410137},{"source":4,"target":113,"value":0.016177564234764887},{"source":4,"target":114,"value":0.1690821748474206},{"source":4,"target":115,"value":0.13045176153258056},{"source":4,"target":116,"value":0.06096537220954401},{"source":4,"target":117,"value":0.12883631438800192},{"source":4,"target":118,"value":0.13916081397569988},{"source":4,"target":119,"value":0.14123993423909315},{"source":4,"target":120,"value":0.13204925865700845},{"source":4,"target":121,"value":0.12643056464099886},{"source":4,"target":122,"value":0.06543864861932833},{"source":4,"target":123,"value":0.02570035393714104},{"source":4,"target":124,"value":0.0556297463369214},{"source":4,"target":125,"value":0.03324967987651594},{"source":4,"target":126,"value":0.016548974093465955},{"source":4,"target":127,"value":0.16787330561712216},{"source":4,"target":128,"value":0.13914346385660628},{"source":4,"target":129,"value":0.0055735958453459146},{"source":4,"target":130,"value":0.07702848473019067},{"source":4,"target":131,"value":0.3671611901527331},{"source":4,"target":132,"value":0.12853340431903162},{"source":4,"target":133,"value":0.2880467577035116},{"source":4,"target":134,"value":0.27883422588922324},{"source":4,"target":135,"value":0.23201376350147757},{"source":4,"target":136,"value":0.21615948943391433},{"source":4,"target":137,"value":0.2484827496555963},{"source":4,"target":138,"value":0.22287067840980743},{"source":4,"target":139,"value":0.08751424001548416},{"source":4,"target":140,"value":0.1023433247294622},{"source":4,"target":141,"value":0.12327741127862854},{"source":4,"target":142,"value":0.3940828158392357},{"source":4,"target":143,"value":0.1311601728664034},{"source":4,"target":144,"value":0.01777699278210624},{"source":4,"target":145,"value":0.10107241701942112},{"source":4,"target":146,"value":0.05269197045964903},{"source":4,"target":147,"value":0.11897151361333261},{"source":4,"target":148,"value":0.12425904039234345},{"source":4,"target":149,"value":0.36507336464183887},{"source":4,"target":150,"value":0.32520713619152664},{"source":4,"target":151,"value":0.2851247627922791},{"source":4,"target":152,"value":0.30010058423140074},{"source":4,"target":153,"value":0.26353552399784597},{"source":4,"target":154,"value":0.1587821586789509},{"source":4,"target":155,"value":0.04833100873413026},{"source":4,"target":156,"value":0.05089346079082308},{"source":4,"target":157,"value":0.00880509413020245},{"source":4,"target":158,"value":0.3534820851966261},{"source":4,"target":159,"value":0.3522174568540365},{"source":4,"target":160,"value":0.36179166831653936},{"source":4,"target":161,"value":0.34451191315971685},{"source":4,"target":162,"value":0.3242083723542257},{"source":4,"target":163,"value":0.33257117025928823},{"source":4,"target":164,"value":0.28953032257602723},{"source":4,"target":165,"value":0.17679297494267054},{"source":4,"target":166,"value":0.18156816759089095},{"source":4,"target":167,"value":0.23853959933417138},{"source":4,"target":168,"value":0.17966608076987425},{"source":4,"target":169,"value":0.12280969700001453},{"source":4,"target":170,"value":0.024835159085330148},{"source":4,"target":171,"value":0.008380131746620674},{"source":4,"target":172,"value":0.08610944503676626},{"source":4,"target":173,"value":0.058677535183753314},{"source":4,"target":174,"value":0.05578818817744592},{"source":4,"target":175,"value":0.02430296376528024},{"source":4,"target":176,"value":0.036240080314113056},{"source":4,"target":177,"value":0.0326752149310153},{"source":4,"target":178,"value":0.12594998477773753},{"source":4,"target":179,"value":0.12851485775207871},{"source":4,"target":180,"value":0.2603621446890984},{"source":4,"target":181,"value":0.14024806198001327},{"source":4,"target":182,"value":0.327736473760275},{"source":4,"target":183,"value":0.10783522286471547},{"source":4,"target":184,"value":0.047911296284839235},{"source":4,"target":185,"value":0.20497853453486595},{"source":4,"target":186,"value":0.05156358742275635},{"source":4,"target":187,"value":0.05854358753058295},{"source":4,"target":188,"value":0.024646119553546907},{"source":4,"target":189,"value":0.09265929839102612},{"source":4,"target":190,"value":0.03566602855465688},{"source":4,"target":191,"value":0.06088216261842637},{"source":4,"target":192,"value":0.06473449562094588},{"source":4,"target":193,"value":0.08724801871835249},{"source":4,"target":194,"value":0.10235970690772628},{"source":4,"target":195,"value":0.0013931523303317814},{"source":4,"target":196,"value":0.07397177740964402},{"source":4,"target":197,"value":0.09956992728984876},{"source":4,"target":198,"value":0.07245050833564348},{"source":4,"target":199,"value":0.040180308522878426},{"source":4,"target":200,"value":0.018312082358081003},{"source":4,"target":201,"value":0.07811504204873257},{"source":4,"target":202,"value":0.048938198468516166},{"source":4,"target":203,"value":0.09291165996289594},{"source":4,"target":204,"value":0.09471235150761723},{"source":4,"target":205,"value":0.033818670671778475},{"source":4,"target":206,"value":0.02176588691128932},{"source":4,"target":207,"value":0.037784350824961885},{"source":4,"target":208,"value":0.04092418415711318},{"source":4,"target":209,"value":0.06464095381485038},{"source":4,"target":210,"value":0.05403393750458892},{"source":4,"target":211,"value":0.02356698296596417},{"source":4,"target":212,"value":0.06809085892884832},{"source":4,"target":213,"value":0.08316392274247898},{"source":4,"target":214,"value":0.08051482376725799},{"source":4,"target":215,"value":0.13997199634873153},{"source":4,"target":216,"value":0.05939209056489133},{"source":4,"target":217,"value":0.11411334360112488},{"source":4,"target":218,"value":0.047895445067754595},{"source":4,"target":219,"value":0.2556994895773567},{"source":4,"target":220,"value":0.3234859633928779},{"source":4,"target":221,"value":0.2790554136073974},{"source":4,"target":222,"value":0.008391425936263582},{"source":4,"target":223,"value":0.08499386285213847},{"source":4,"target":224,"value":0.024626355993427742},{"source":4,"target":225,"value":0.00980680725682729},{"source":4,"target":226,"value":0.05840528892367078},{"source":4,"target":227,"value":0.230186584025906},{"source":4,"target":228,"value":0.010092478732048242},{"source":4,"target":229,"value":0.0876103396092593},{"source":4,"target":230,"value":0.15456996749782953},{"source":4,"target":231,"value":0.003747460586706559},{"source":4,"target":232,"value":0.04893497153536342},{"source":4,"target":233,"value":0.30504421737292897},{"source":4,"target":234,"value":0.07934810423594124},{"source":4,"target":235,"value":0.31051050791762874},{"source":4,"target":236,"value":0.23938464257429387},{"source":4,"target":237,"value":0.3134921333906248},{"source":4,"target":238,"value":0.31134049674296155},{"source":4,"target":239,"value":0.20277913399845646},{"source":4,"target":240,"value":0.07281624590522294},{"source":4,"target":241,"value":0.04711460925182383},{"source":4,"target":242,"value":0.07190667839104566},{"source":4,"target":243,"value":0.22228627172143542},{"source":4,"target":244,"value":0.04633157482190359},{"source":4,"target":245,"value":0.11833870563262557},{"source":4,"target":246,"value":0.24425357419409346},{"source":4,"target":247,"value":0.004434993550203281},{"source":4,"target":248,"value":0.09623771323088262},{"source":4,"target":249,"value":0.315512033765002},{"source":4,"target":250,"value":0.01185196939277876},{"source":4,"target":251,"value":0.01926448470772595},{"source":4,"target":252,"value":0.36311374652978334},{"source":4,"target":253,"value":0.03718614138989389},{"source":4,"target":254,"value":0.04780624372908376},{"source":4,"target":255,"value":0.32253525221575297},{"source":4,"target":256,"value":0.051144395939059964},{"source":4,"target":257,"value":0.012109968309233367},{"source":4,"target":258,"value":0.10208523260629318},{"source":4,"target":259,"value":0.03567577524657302},{"source":4,"target":260,"value":0.06956401887871691},{"source":4,"target":261,"value":0.0542535334352101},{"source":4,"target":262,"value":0.05596620253563603},{"source":4,"target":263,"value":0.12047548424613086},{"source":4,"target":264,"value":0.2830162224553693},{"source":4,"target":265,"value":0.22274862988400268},{"source":4,"target":266,"value":0.2629215067803007},{"source":4,"target":267,"value":0.3049666244932089},{"source":4,"target":268,"value":0.2238194174332199},{"source":4,"target":269,"value":0.0742761637470811},{"source":4,"target":270,"value":0.03587520883545932},{"source":4,"target":271,"value":0.023723581562078176},{"source":4,"target":272,"value":0.15652875673158895},{"source":4,"target":273,"value":0.2191569867106613},{"source":4,"target":274,"value":0.006997106586504811},{"source":4,"target":275,"value":0.000015059237246223678},{"source":4,"target":276,"value":0.2006888070857579},{"source":4,"target":277,"value":0.14039230067895986},{"source":4,"target":278,"value":0.02134836724750631},{"source":4,"target":279,"value":0.030058578777009827},{"source":4,"target":280,"value":0.05952249561380118},{"source":4,"target":281,"value":0.10155154685181528},{"source":4,"target":282,"value":0.08769974203153708},{"source":4,"target":283,"value":0.09728504555161577},{"source":4,"target":284,"value":0.18224786472292692},{"source":4,"target":285,"value":0.12855296928280063},{"source":4,"target":286,"value":0.0872545753430601},{"source":4,"target":287,"value":0.2968173752999935},{"source":4,"target":288,"value":0.2571525231939762},{"source":4,"target":289,"value":0.03558363580393242},{"source":4,"target":290,"value":0.0002682243544323101},{"source":4,"target":291,"value":0.0011189683842146663},{"source":4,"target":292,"value":0.07926367999581231},{"source":4,"target":293,"value":0.08243303431984808},{"source":4,"target":294,"value":0.10303855569372947},{"source":4,"target":295,"value":0.12228348482826794},{"source":4,"target":296,"value":0.006947183117707762},{"source":4,"target":297,"value":0.2827249302810904},{"source":4,"target":298,"value":0.26322877907347825},{"source":4,"target":299,"value":0.1642500589257831},{"source":4,"target":300,"value":0.14791656976832007},{"source":4,"target":301,"value":0.355413588245088},{"source":4,"target":302,"value":0.33577408327056857},{"source":4,"target":303,"value":0.0033852245788887287},{"source":4,"target":304,"value":0.01341105892844312},{"source":4,"target":305,"value":0.10543791967871469},{"source":4,"target":306,"value":0.014062977171614349},{"source":4,"target":307,"value":0.05362924692377242},{"source":4,"target":308,"value":0.22217302747395537},{"source":4,"target":309,"value":0.2040021067821274},{"source":4,"target":310,"value":0.059554937024881634},{"source":4,"target":311,"value":0.138421686712801},{"source":4,"target":312,"value":0.06644917657345302},{"source":4,"target":313,"value":0.11790824488784607},{"source":4,"target":314,"value":0.12589172598808368},{"source":4,"target":315,"value":0.05763418085965274},{"source":4,"target":316,"value":0.0958451747300575},{"source":4,"target":317,"value":0.12154083595879392},{"source":4,"target":318,"value":0.0980313810476268},{"source":4,"target":319,"value":0.1159380916476837},{"source":4,"target":320,"value":0.14803218314002856},{"source":4,"target":321,"value":0.10319118608176633},{"source":4,"target":322,"value":0.08876946850554507},{"source":4,"target":323,"value":0.2120909289927993},{"source":4,"target":324,"value":0.10567200081809623},{"source":4,"target":325,"value":0.11616172766949738},{"source":4,"target":326,"value":0.19336497528078406},{"source":4,"target":327,"value":0.09210941266757326},{"source":4,"target":328,"value":0.10546867273892968},{"source":4,"target":329,"value":0.22352887944359376},{"source":4,"target":330,"value":0.07351307208892119},{"source":4,"target":331,"value":0.14437600643906895},{"source":4,"target":332,"value":0.19738442116639665},{"source":4,"target":333,"value":0.04277090697712409},{"source":4,"target":334,"value":0.021460417777845103},{"source":4,"target":335,"value":0.1940574986051405},{"source":5,"target":6,"value":0.07129947341906259},{"source":5,"target":7,"value":0.07129947341906259},{"source":5,"target":8,"value":0.171560305852419},{"source":5,"target":9,"value":0.1405844153474501},{"source":5,"target":10,"value":0.07073990469505807},{"source":5,"target":11,"value":0.05701594955698288},{"source":5,"target":12,"value":0.17267118543113105},{"source":5,"target":13,"value":0.23339079389329964},{"source":5,"target":14,"value":0.10288501541679813},{"source":5,"target":15,"value":0.282752462485217},{"source":5,"target":16,"value":0.2060706970150334},{"source":5,"target":17,"value":0.27836065920170233},{"source":5,"target":18,"value":0.16771673207844895},{"source":5,"target":19,"value":0.2429167503305896},{"source":5,"target":20,"value":0.2622494139648123},{"source":5,"target":21,"value":0.11647359943843931},{"source":5,"target":22,"value":0.37930006461791366},{"source":5,"target":23,"value":0.29071173470183},{"source":5,"target":24,"value":0.061482959365633506},{"source":5,"target":25,"value":0.37450122370081446},{"source":5,"target":26,"value":0.35611945296571507},{"source":5,"target":27,"value":0.15198516985408264},{"source":5,"target":28,"value":0.22817776552129435},{"source":5,"target":29,"value":0.28240527278250893},{"source":5,"target":30,"value":0.10273116184444374},{"source":5,"target":31,"value":0.04407488912097621},{"source":5,"target":32,"value":0.018231348707756844},{"source":5,"target":33,"value":0.004883284900801801},{"source":5,"target":34,"value":0.11399516537892128},{"source":5,"target":35,"value":0.13890095862683174},{"source":5,"target":36,"value":0.056808151793475814},{"source":5,"target":37,"value":0.05029763867705073},{"source":5,"target":38,"value":0.3911929225474154},{"source":5,"target":39,"value":0.2508836190474067},{"source":5,"target":40,"value":0.04822844187279195},{"source":5,"target":41,"value":0.3546522222883952},{"source":5,"target":42,"value":0.40243657499839497},{"source":5,"target":43,"value":0.21479353013275218},{"source":5,"target":44,"value":0.2210626374896943},{"source":5,"target":45,"value":0.23847903275819346},{"source":5,"target":46,"value":0.044979703971687254},{"source":5,"target":47,"value":0.09785929982323134},{"source":5,"target":48,"value":0.12084564616592007},{"source":5,"target":49,"value":0.16505867934363475},{"source":5,"target":50,"value":0.38589828661593006},{"source":5,"target":51,"value":0.10718672443821106},{"source":5,"target":52,"value":0.33968108585929363},{"source":5,"target":53,"value":0.3546324472347793},{"source":5,"target":54,"value":0.06802481342243594},{"source":5,"target":55,"value":0.09236227657273595},{"source":5,"target":56,"value":0.019900297334460165},{"source":5,"target":57,"value":0.0873075183001609},{"source":5,"target":58,"value":0.04190363382905532},{"source":5,"target":59,"value":0.1515561650630744},{"source":5,"target":60,"value":0.2324277781754778},{"source":5,"target":61,"value":0.19935606140754222},{"source":5,"target":62,"value":0.22942820049152288},{"source":5,"target":63,"value":0.08117378848197447},{"source":5,"target":64,"value":0.10024066566324187},{"source":5,"target":65,"value":0.05245085151572609},{"source":5,"target":66,"value":0.08117378848197447},{"source":5,"target":67,"value":0.08117378848197443},{"source":5,"target":68,"value":0.21155242779298777},{"source":5,"target":69,"value":0.2687425228262752},{"source":5,"target":70,"value":0.2162605622458138},{"source":5,"target":71,"value":0.05463067334563868},{"source":5,"target":72,"value":0.15486108623986453},{"source":5,"target":73,"value":0.2249624966749356},{"source":5,"target":74,"value":0.007646163796286762},{"source":5,"target":75,"value":0.1613932857473217},{"source":5,"target":76,"value":0.24068763877963015},{"source":5,"target":77,"value":0.2676994441428862},{"source":5,"target":78,"value":0.2685673191613216},{"source":5,"target":79,"value":0.16465075762582823},{"source":5,"target":80,"value":0.12396365746771755},{"source":5,"target":81,"value":0.1471041087595838},{"source":5,"target":82,"value":0.10801554690522558},{"source":5,"target":83,"value":0.004925850461974669},{"source":5,"target":84,"value":0.03846986138029247},{"source":5,"target":85,"value":0.0328999647537468},{"source":5,"target":86,"value":0.07209834315279516},{"source":5,"target":87,"value":0.18021173866580706},{"source":5,"target":88,"value":0.1679467096597591},{"source":5,"target":89,"value":0.15016101456043948},{"source":5,"target":90,"value":0.15874779901289013},{"source":5,"target":91,"value":0.03292629452903196},{"source":5,"target":92,"value":0.010273409467271111},{"source":5,"target":93,"value":0.1740862593190508},{"source":5,"target":94,"value":0.19224753479305443},{"source":5,"target":95,"value":0.04162103866020549},{"source":5,"target":96,"value":0.2698235399715885},{"source":5,"target":97,"value":0.358466292525981},{"source":5,"target":98,"value":0.21013020539560384},{"source":5,"target":99,"value":0.04792064341582046},{"source":5,"target":100,"value":0.2241021071261702},{"source":5,"target":101,"value":0.13860294437777285},{"source":5,"target":102,"value":0.19722269640099227},{"source":5,"target":103,"value":0.14706091388207562},{"source":5,"target":104,"value":0.25016693023640113},{"source":5,"target":105,"value":0.3693483853091316},{"source":5,"target":106,"value":0.21448367372895158},{"source":5,"target":107,"value":0.04327058998975075},{"source":5,"target":108,"value":0.24327926910404088},{"source":5,"target":109,"value":0.14835447627138837},{"source":5,"target":110,"value":0.009033362502519049},{"source":5,"target":111,"value":0.0015396191271667735},{"source":5,"target":112,"value":0.0027066973112917113},{"source":5,"target":113,"value":0.10236382623791786},{"source":5,"target":114,"value":0.050380763646207374},{"source":5,"target":115,"value":0.09402178440149968},{"source":5,"target":116,"value":0.08283238800980142},{"source":5,"target":117,"value":0.029022007205551485},{"source":5,"target":118,"value":0.07267505587674201},{"source":5,"target":119,"value":0.02398146504749035},{"source":5,"target":120,"value":0.01091162048926262},{"source":5,"target":121,"value":0.046731690822745614},{"source":5,"target":122,"value":0.32173339481452456},{"source":5,"target":123,"value":0.061078559039260266},{"source":5,"target":124,"value":0.061556195389646066},{"source":5,"target":125,"value":0.004002455508301024},{"source":5,"target":126,"value":0.26121706897055835},{"source":5,"target":127,"value":0.2975188590786275},{"source":5,"target":128,"value":0.09625838150947263},{"source":5,"target":129,"value":0.039603638664730226},{"source":5,"target":130,"value":0.006888607952383771},{"source":5,"target":131,"value":0.3172708979440514},{"source":5,"target":132,"value":0.12967059538768905},{"source":5,"target":133,"value":0.21903794593577447},{"source":5,"target":134,"value":0.2457929254192157},{"source":5,"target":135,"value":0.28585195736468405},{"source":5,"target":136,"value":0.32848995685830334},{"source":5,"target":137,"value":0.2975800363838597},{"source":5,"target":138,"value":0.3626237304990312},{"source":5,"target":139,"value":0.021882168581817407},{"source":5,"target":140,"value":0.002883963902403049},{"source":5,"target":141,"value":0.04567072376929758},{"source":5,"target":142,"value":0.2599551954626425},{"source":5,"target":143,"value":0.008462495944726808},{"source":5,"target":144,"value":0.027821842972241526},{"source":5,"target":145,"value":0.1272367894603047},{"source":5,"target":146,"value":0.0884454806976071},{"source":5,"target":147,"value":0.06506575079393256},{"source":5,"target":148,"value":0.0381319667627516},{"source":5,"target":149,"value":0.2798474340805255},{"source":5,"target":150,"value":0.2606279792154748},{"source":5,"target":151,"value":0.25477149056295917},{"source":5,"target":152,"value":0.18460074774897522},{"source":5,"target":153,"value":0.19435860548705364},{"source":5,"target":154,"value":0.04341968108445809},{"source":5,"target":155,"value":0.044070121061276044},{"source":5,"target":156,"value":0.11716835170268682},{"source":5,"target":157,"value":0.08355364098377097},{"source":5,"target":158,"value":0.22247771635099736},{"source":5,"target":159,"value":0.24921326991470838},{"source":5,"target":160,"value":0.27421591300903453},{"source":5,"target":161,"value":0.20831337921270116},{"source":5,"target":162,"value":0.2088097287428974},{"source":5,"target":163,"value":0.18956817566923698},{"source":5,"target":164,"value":0.19296900430001296},{"source":5,"target":165,"value":0.177527230275869},{"source":5,"target":166,"value":0.02539686609535646},{"source":5,"target":167,"value":0.09962285850622699},{"source":5,"target":168,"value":0.15211675601672214},{"source":5,"target":169,"value":0.24763569504935032},{"source":5,"target":170,"value":0.22954148463128862},{"source":5,"target":171,"value":0.12084400605278973},{"source":5,"target":172,"value":0.00801703326894047},{"source":5,"target":173,"value":0.11721575790489312},{"source":5,"target":174,"value":0.008198037251917825},{"source":5,"target":175,"value":0.10055530325407053},{"source":5,"target":176,"value":0.1342028257453817},{"source":5,"target":177,"value":0.05713742749551963},{"source":5,"target":178,"value":0.0008442896581336779},{"source":5,"target":179,"value":0.0002992543192132785},{"source":5,"target":180,"value":0.24059235206078067},{"source":5,"target":181,"value":0.053891779079218056},{"source":5,"target":182,"value":0.18707342486507325},{"source":5,"target":183,"value":0.02541032061721966},{"source":5,"target":184,"value":0.04754482837407154},{"source":5,"target":185,"value":0.001910505022578787},{"source":5,"target":186,"value":0.11142703670786196},{"source":5,"target":187,"value":0.0017021222080346931},{"source":5,"target":188,"value":0.1161883720843894},{"source":5,"target":189,"value":0.06120446124388122},{"source":5,"target":190,"value":0.030502578206726676},{"source":5,"target":191,"value":0.019338950070769412},{"source":5,"target":192,"value":0.014240424677219124},{"source":5,"target":193,"value":0.017228306223497407},{"source":5,"target":194,"value":0.07983887945469037},{"source":5,"target":195,"value":0.006574963798040985},{"source":5,"target":196,"value":0.14184446749737262},{"source":5,"target":197,"value":0.10406295117155091},{"source":5,"target":198,"value":0.01801052455484179},{"source":5,"target":199,"value":0.0032583342580452465},{"source":5,"target":200,"value":0.04460756878241542},{"source":5,"target":201,"value":0.04895970952656879},{"source":5,"target":202,"value":0.05760980789074401},{"source":5,"target":203,"value":0.10899142674081361},{"source":5,"target":204,"value":0.05689358725169403},{"source":5,"target":205,"value":0.08096772830120048},{"source":5,"target":206,"value":0.02030862187323117},{"source":5,"target":207,"value":0.029078242461643256},{"source":5,"target":208,"value":0.06188160623855821},{"source":5,"target":209,"value":0.00250272016666949},{"source":5,"target":210,"value":0.022002370186713624},{"source":5,"target":211,"value":0.00627208195850387},{"source":5,"target":212,"value":0.0042664362122872},{"source":5,"target":213,"value":0.002807842735116071},{"source":5,"target":214,"value":0.010224072517325006},{"source":5,"target":215,"value":0.046104008591730736},{"source":5,"target":216,"value":0.056790466310094934},{"source":5,"target":217,"value":0.018360403797097084},{"source":5,"target":218,"value":0.045798931602990936},{"source":5,"target":219,"value":0.22195556658889073},{"source":5,"target":220,"value":0.11309263842234694},{"source":5,"target":221,"value":0.17498965600823407},{"source":5,"target":222,"value":0.10991077308673},{"source":5,"target":223,"value":0.0429126187876528},{"source":5,"target":224,"value":0.030991996267893417},{"source":5,"target":225,"value":0.028267726289279062},{"source":5,"target":226,"value":0.04473263584284378},{"source":5,"target":227,"value":0.2604456894866296},{"source":5,"target":228,"value":0.10244544375677041},{"source":5,"target":229,"value":0.07980725437231605},{"source":5,"target":230,"value":0.0486865780327484},{"source":5,"target":231,"value":0.12280007235960948},{"source":5,"target":232,"value":0.08131385477412163},{"source":5,"target":233,"value":0.1819025972096178},{"source":5,"target":234,"value":0.06775205787604496},{"source":5,"target":235,"value":0.2711709700425068},{"source":5,"target":236,"value":0.22417398652982282},{"source":5,"target":237,"value":0.16635974569681586},{"source":5,"target":238,"value":0.30296801663088296},{"source":5,"target":239,"value":0.05940260723056112},{"source":5,"target":240,"value":0.1464986837756705},{"source":5,"target":241,"value":0.022157203766172945},{"source":5,"target":242,"value":0.07403259771623355},{"source":5,"target":243,"value":0.09537505533362313},{"source":5,"target":244,"value":0.0201030174996242},{"source":5,"target":245,"value":0.11803890989327998},{"source":5,"target":246,"value":0.17844837091721627},{"source":5,"target":247,"value":0.1623024503958984},{"source":5,"target":248,"value":0.037598541393764846},{"source":5,"target":249,"value":0.2709734829641268},{"source":5,"target":250,"value":0.08543564399559721},{"source":5,"target":251,"value":0.07588689356024576},{"source":5,"target":252,"value":0.17928084193123056},{"source":5,"target":253,"value":0.020654388032557074},{"source":5,"target":254,"value":0.012467726073871097},{"source":5,"target":255,"value":0.07060772950468451},{"source":5,"target":256,"value":0.03376093937346595},{"source":5,"target":257,"value":0.10563571430877253},{"source":5,"target":258,"value":0.05611154992579181},{"source":5,"target":259,"value":0.07385054641259618},{"source":5,"target":260,"value":0.08516990307028469},{"source":5,"target":261,"value":0.02960413428446757},{"source":5,"target":262,"value":0.056886422788110395},{"source":5,"target":263,"value":0.10454992377346776},{"source":5,"target":264,"value":0.2581349459902636},{"source":5,"target":265,"value":0.11395182752456194},{"source":5,"target":266,"value":0.14603531266381445},{"source":5,"target":267,"value":0.17882009990645253},{"source":5,"target":268,"value":0.10933389375526001},{"source":5,"target":269,"value":0.021505240753415245},{"source":5,"target":270,"value":0.009937543673209865},{"source":5,"target":271,"value":0.16840425688971195},{"source":5,"target":272,"value":0.0020077136644007622},{"source":5,"target":273,"value":0.03294353559874682},{"source":5,"target":274,"value":0.08465447312891974},{"source":5,"target":275,"value":0.10735157850229163},{"source":5,"target":276,"value":0.05169022749263731},{"source":5,"target":277,"value":0.047045486667761226},{"source":5,"target":278,"value":0.04144224125697276},{"source":5,"target":279,"value":0.007130826781006616},{"source":5,"target":280,"value":0.1075700647108443},{"source":5,"target":281,"value":0.07572138840297048},{"source":5,"target":282,"value":0.10904180654643036},{"source":5,"target":283,"value":0.07654153386497209},{"source":5,"target":284,"value":0.059646270924432795},{"source":5,"target":285,"value":0.07205285037317397},{"source":5,"target":286,"value":0.07786855790343884},{"source":5,"target":287,"value":0.16516978540961205},{"source":5,"target":288,"value":0.10294123386595129},{"source":5,"target":289,"value":0.23239580545153213},{"source":5,"target":290,"value":0.20370756977080035},{"source":5,"target":291,"value":0.1850275712874751},{"source":5,"target":292,"value":0.1617399230612498},{"source":5,"target":293,"value":0.20019001991841412},{"source":5,"target":294,"value":0.07698791282405369},{"source":5,"target":295,"value":0.2486409699161341},{"source":5,"target":296,"value":0.17003385007666524},{"source":5,"target":297,"value":0.30400810155071617},{"source":5,"target":298,"value":0.23012421562391136},{"source":5,"target":299,"value":0.005554079887047225},{"source":5,"target":300,"value":0.06476206678793886},{"source":5,"target":301,"value":0.2352820321136852},{"source":5,"target":302,"value":0.18325313385152486},{"source":5,"target":303,"value":0.057573095723307204},{"source":5,"target":304,"value":0.02080377068874801},{"source":5,"target":305,"value":0.05104290159523124},{"source":5,"target":306,"value":0.10199892430831886},{"source":5,"target":307,"value":0.07014824165402253},{"source":5,"target":308,"value":0.029390418224329428},{"source":5,"target":309,"value":0.010557484292018693},{"source":5,"target":310,"value":0.02018029382503181},{"source":5,"target":311,"value":0.05015092456497852},{"source":5,"target":312,"value":0.0231663826207843},{"source":5,"target":313,"value":0.013336804414751555},{"source":5,"target":314,"value":0.028337344478165282},{"source":5,"target":315,"value":0.032232871291907966},{"source":5,"target":316,"value":0.0504857093885908},{"source":5,"target":317,"value":0.013582745310404256},{"source":5,"target":318,"value":0.02316438547544307},{"source":5,"target":319,"value":0.08340359709058345},{"source":5,"target":320,"value":0.03638395787304087},{"source":5,"target":321,"value":0.008110723115024792},{"source":5,"target":322,"value":0.07494818822331864},{"source":5,"target":323,"value":0.06758765278330223},{"source":5,"target":324,"value":0.0015347757237824929},{"source":5,"target":325,"value":0.007235848240455474},{"source":5,"target":326,"value":0.06782651031050474},{"source":5,"target":327,"value":0.0315537178255578},{"source":5,"target":328,"value":0.0381378392310487},{"source":5,"target":329,"value":0.02456475001480189},{"source":5,"target":330,"value":0.12325929669982999},{"source":5,"target":331,"value":0.016867979295538047},{"source":5,"target":332,"value":0.033217560584714825},{"source":5,"target":333,"value":0.2022052957955627},{"source":5,"target":334,"value":0.09008180477918927},{"source":5,"target":335,"value":0.07367927232519278},{"source":6,"target":7,"value":0.9999999999999999},{"source":6,"target":8,"value":0.21049780739976373},{"source":6,"target":9,"value":0.31658344950915435},{"source":6,"target":10,"value":0.0805810008318694},{"source":6,"target":11,"value":0.32823813101835236},{"source":6,"target":12,"value":0.12771546627462343},{"source":6,"target":13,"value":0.09656807900882144},{"source":6,"target":14,"value":0.03801184077195051},{"source":6,"target":15,"value":0.013201416184764793},{"source":6,"target":16,"value":0.09354860957620616},{"source":6,"target":17,"value":0.23341406267276815},{"source":6,"target":18,"value":0.0972253939901579},{"source":6,"target":19,"value":0.09877747643769684},{"source":6,"target":20,"value":0.2443397071854633},{"source":6,"target":21,"value":0.733956716271689},{"source":6,"target":22,"value":0.10147083916309468},{"source":6,"target":23,"value":0.03369844624517275},{"source":6,"target":24,"value":0.21842053623420127},{"source":6,"target":25,"value":0.10115941162333329},{"source":6,"target":26,"value":0.09337366302759276},{"source":6,"target":27,"value":0.17781449802251134},{"source":6,"target":28,"value":0.1410992931791031},{"source":6,"target":29,"value":0.040650762957581965},{"source":6,"target":30,"value":0.0724544912558545},{"source":6,"target":31,"value":0.11551563224381241},{"source":6,"target":32,"value":0.057337253574030626},{"source":6,"target":33,"value":0.010001862208405845},{"source":6,"target":34,"value":0.06927903723780086},{"source":6,"target":35,"value":0.0036406862789477553},{"source":6,"target":36,"value":0.04042056627890876},{"source":6,"target":37,"value":0.10931570117018316},{"source":6,"target":38,"value":0.09316681187042938},{"source":6,"target":39,"value":0.033814722366048815},{"source":6,"target":40,"value":0.2011895909945967},{"source":6,"target":41,"value":0.096943814023835},{"source":6,"target":42,"value":0.08074986888029542},{"source":6,"target":43,"value":0.17892077497084125},{"source":6,"target":44,"value":0.15093442976074203},{"source":6,"target":45,"value":0.024690668237815447},{"source":6,"target":46,"value":0.10943722820580687},{"source":6,"target":47,"value":0.054190444818902596},{"source":6,"target":48,"value":0.1485915649100953},{"source":6,"target":49,"value":0.002642557355601583},{"source":6,"target":50,"value":0.20415596822526977},{"source":6,"target":51,"value":0.08324470875769559},{"source":6,"target":52,"value":0.13403012677343015},{"source":6,"target":53,"value":0.08553901826691133},{"source":6,"target":54,"value":0.2080947741083014},{"source":6,"target":55,"value":0.18407691368145337},{"source":6,"target":56,"value":0.23436870721832795},{"source":6,"target":57,"value":0.20832916523720774},{"source":6,"target":58,"value":0.049637909004041164},{"source":6,"target":59,"value":0.21180178020325965},{"source":6,"target":60,"value":0.1693542499417944},{"source":6,"target":61,"value":0.2111127551912863},{"source":6,"target":62,"value":0.17048440535502207},{"source":6,"target":63,"value":0.14333648975720822},{"source":6,"target":64,"value":0.2426097686494478},{"source":6,"target":65,"value":0.3071494521434069},{"source":6,"target":66,"value":0.14333648975720822},{"source":6,"target":67,"value":0.14333648975720809},{"source":6,"target":68,"value":0.05034168516399575},{"source":6,"target":69,"value":0.05165418378786278},{"source":6,"target":70,"value":0.005832792870722714},{"source":6,"target":71,"value":0.10023727687956664},{"source":6,"target":72,"value":0.2662071574459734},{"source":6,"target":73,"value":0.24600387095263382},{"source":6,"target":74,"value":0.041598676390459256},{"source":6,"target":75,"value":0.2554355576106665},{"source":6,"target":76,"value":0.22865893920513902},{"source":6,"target":77,"value":0.5242388098994353},{"source":6,"target":78,"value":0.5251458036744029},{"source":6,"target":79,"value":0.06658153333610595},{"source":6,"target":80,"value":0.01663672009101594},{"source":6,"target":81,"value":0.035492483246223706},{"source":6,"target":82,"value":0.13565216220565884},{"source":6,"target":83,"value":0.07843384659192378},{"source":6,"target":84,"value":0.045170932620658986},{"source":6,"target":85,"value":0.17231678107488077},{"source":6,"target":86,"value":0.020029894825275143},{"source":6,"target":87,"value":0.07313494220820507},{"source":6,"target":88,"value":0.08942409738210501},{"source":6,"target":89,"value":0.041573739643424444},{"source":6,"target":90,"value":0.10030141267231546},{"source":6,"target":91,"value":0.19828302010780896},{"source":6,"target":92,"value":0.17606521756351798},{"source":6,"target":93,"value":0.02281788439957712},{"source":6,"target":94,"value":0.044159067199908496},{"source":6,"target":95,"value":0.37731245242198597},{"source":6,"target":96,"value":0.03853988879183564},{"source":6,"target":97,"value":0.036650635892783785},{"source":6,"target":98,"value":0.009765212588235221},{"source":6,"target":99,"value":0.03790901012839339},{"source":6,"target":100,"value":0.010841998749634253},{"source":6,"target":101,"value":0.046391578451995305},{"source":6,"target":102,"value":0.15215210966782206},{"source":6,"target":103,"value":0.44324164479788286},{"source":6,"target":104,"value":0.16314558665814613},{"source":6,"target":105,"value":0.09371412939532807},{"source":6,"target":106,"value":0.1014799687679026},{"source":6,"target":107,"value":0.16432697335935037},{"source":6,"target":108,"value":0.10482619002790952},{"source":6,"target":109,"value":0.16976037010269537},{"source":6,"target":110,"value":0.22697932457019215},{"source":6,"target":111,"value":0.19192252130013981},{"source":6,"target":112,"value":0.07262723169125916},{"source":6,"target":113,"value":0.01617147221420012},{"source":6,"target":114,"value":0.15381552475253643},{"source":6,"target":115,"value":0.04940246440415131},{"source":6,"target":116,"value":0.025941464571395838},{"source":6,"target":117,"value":0.03825963054333956},{"source":6,"target":118,"value":0.04255925942661722},{"source":6,"target":119,"value":0.07158647377601078},{"source":6,"target":120,"value":0.09359728602480775},{"source":6,"target":121,"value":0.09152075268888378},{"source":6,"target":122,"value":0.07912372674151215},{"source":6,"target":123,"value":0.06417426159142242},{"source":6,"target":124,"value":0.06415334905173815},{"source":6,"target":125,"value":0.061844835949284235},{"source":6,"target":126,"value":0.08168085846523271},{"source":6,"target":127,"value":0.05874545059518857},{"source":6,"target":128,"value":0.10230533054224203},{"source":6,"target":129,"value":0.04088681106119556},{"source":6,"target":130,"value":0.09538766147194566},{"source":6,"target":131,"value":0.1255458464016566},{"source":6,"target":132,"value":0.01150192152697511},{"source":6,"target":133,"value":0.2393650316502594},{"source":6,"target":134,"value":0.15010344246054744},{"source":6,"target":135,"value":0.12516356368215034},{"source":6,"target":136,"value":0.14086447086838053},{"source":6,"target":137,"value":0.09524522921014679},{"source":6,"target":138,"value":0.06230672086825417},{"source":6,"target":139,"value":0.06794554351407535},{"source":6,"target":140,"value":0.026663052248371268},{"source":6,"target":141,"value":0.009353567834000959},{"source":6,"target":142,"value":0.23039351059178056},{"source":6,"target":143,"value":0.17377002527056937},{"source":6,"target":144,"value":0.031942009919814295},{"source":6,"target":145,"value":0.008357234965135251},{"source":6,"target":146,"value":0.002168062566042982},{"source":6,"target":147,"value":0.05801009869255687},{"source":6,"target":148,"value":0.1994381275061077},{"source":6,"target":149,"value":0.1738733634216093},{"source":6,"target":150,"value":0.091811698810437},{"source":6,"target":151,"value":0.09476592872873923},{"source":6,"target":152,"value":0.1290089992840848},{"source":6,"target":153,"value":0.10943583041277834},{"source":6,"target":154,"value":0.15594724243205604},{"source":6,"target":155,"value":0.04814484086432686},{"source":6,"target":156,"value":0.09338718548132059},{"source":6,"target":157,"value":0.017571471833472366},{"source":6,"target":158,"value":0.14114287558744676},{"source":6,"target":159,"value":0.14832625348138753},{"source":6,"target":160,"value":0.16014894620672032},{"source":6,"target":161,"value":0.18060147514222585},{"source":6,"target":162,"value":0.17693856605424466},{"source":6,"target":163,"value":0.1529883190403719},{"source":6,"target":164,"value":0.09427248403187558},{"source":6,"target":165,"value":0.0483447073097046},{"source":6,"target":166,"value":0.138758285234942},{"source":6,"target":167,"value":0.14566799030701819},{"source":6,"target":168,"value":0.11692097720540502},{"source":6,"target":169,"value":0.13431429695962432},{"source":6,"target":170,"value":0.06465076524483347},{"source":6,"target":171,"value":0.00601953061812907},{"source":6,"target":172,"value":0.06527406176065212},{"source":6,"target":173,"value":0.14711322815477498},{"source":6,"target":174,"value":0.1895301294917143},{"source":6,"target":175,"value":0.007430184511275477},{"source":6,"target":176,"value":0.0884866313620294},{"source":6,"target":177,"value":0.014919571031977516},{"source":6,"target":178,"value":0.06700103193598092},{"source":6,"target":179,"value":0.11432326592875874},{"source":6,"target":180,"value":0.11699635413007196},{"source":6,"target":181,"value":0.06445533006239736},{"source":6,"target":182,"value":0.1522146871441211},{"source":6,"target":183,"value":0.12259912942498412},{"source":6,"target":184,"value":0.03839056694898615},{"source":6,"target":185,"value":0.21421078001746763},{"source":6,"target":186,"value":0.05060947959351759},{"source":6,"target":187,"value":0.013835134071412182},{"source":6,"target":188,"value":0.10200029766416525},{"source":6,"target":189,"value":0.0583858172981816},{"source":6,"target":190,"value":0.05189049998323879},{"source":6,"target":191,"value":0.15483274114147585},{"source":6,"target":192,"value":0.09881490347925222},{"source":6,"target":193,"value":0.005240804024687469},{"source":6,"target":194,"value":0.08479653894831886},{"source":6,"target":195,"value":0.005498164131700709},{"source":6,"target":196,"value":0.02492355739361887},{"source":6,"target":197,"value":0.14643065938106592},{"source":6,"target":198,"value":0.03504640707419955},{"source":6,"target":199,"value":0.0510235438062686},{"source":6,"target":200,"value":0.07246041059543795},{"source":6,"target":201,"value":0.013510513238920656},{"source":6,"target":202,"value":0.06557532526263593},{"source":6,"target":203,"value":0.18782982908127208},{"source":6,"target":204,"value":0.2370804365042626},{"source":6,"target":205,"value":0.044203564219566276},{"source":6,"target":206,"value":0.1317627838403164},{"source":6,"target":207,"value":0.08517549988792245},{"source":6,"target":208,"value":0.13221811624467739},{"source":6,"target":209,"value":0.019864305812252795},{"source":6,"target":210,"value":0.11011289999888679},{"source":6,"target":211,"value":0.018007176145626604},{"source":6,"target":212,"value":0.09718778450976807},{"source":6,"target":213,"value":0.0532735229503311},{"source":6,"target":214,"value":0.12847022485239834},{"source":6,"target":215,"value":0.14862028857759668},{"source":6,"target":216,"value":0.14678831188740718},{"source":6,"target":217,"value":0.08955094408690599},{"source":6,"target":218,"value":0.11350706353391403},{"source":6,"target":219,"value":0.15557280796136574},{"source":6,"target":220,"value":0.16197632560850644},{"source":6,"target":221,"value":0.03131711083972265},{"source":6,"target":222,"value":0.07989940914092938},{"source":6,"target":223,"value":0.13846854418563379},{"source":6,"target":224,"value":0.07111089487229369},{"source":6,"target":225,"value":0.008216643430503082},{"source":6,"target":226,"value":0.055852869583196574},{"source":6,"target":227,"value":0.04173789076839339},{"source":6,"target":228,"value":0.1335925851983963},{"source":6,"target":229,"value":0.09246020214690846},{"source":6,"target":230,"value":0.09481389403438506},{"source":6,"target":231,"value":0.01581591493682718},{"source":6,"target":232,"value":0.06161301511952436},{"source":6,"target":233,"value":0.11590297449502121},{"source":6,"target":234,"value":0.15458813564912466},{"source":6,"target":235,"value":0.11477984344012965},{"source":6,"target":236,"value":0.06547906825344507},{"source":6,"target":237,"value":0.16868770587188336},{"source":6,"target":238,"value":0.09364824920384576},{"source":6,"target":239,"value":0.18264460578270353},{"source":6,"target":240,"value":0.19967530784944607},{"source":6,"target":241,"value":0.10084372913441887},{"source":6,"target":242,"value":0.0706684050239139},{"source":6,"target":243,"value":0.21354285652359536},{"source":6,"target":244,"value":0.026967227060234807},{"source":6,"target":245,"value":0.21162538988518292},{"source":6,"target":246,"value":0.13521065381036518},{"source":6,"target":247,"value":0.0044901458922585145},{"source":6,"target":248,"value":0.1800195859617395},{"source":6,"target":249,"value":0.1359309063296535},{"source":6,"target":250,"value":0.04506361511561305},{"source":6,"target":251,"value":0.007159710208316836},{"source":6,"target":252,"value":0.15432739490109693},{"source":6,"target":253,"value":0.09302999569913464},{"source":6,"target":254,"value":0.20402454727257635},{"source":6,"target":255,"value":0.12296745129877447},{"source":6,"target":256,"value":0.11390373385514772},{"source":6,"target":257,"value":0.18265248848246005},{"source":6,"target":258,"value":0.059062915647379616},{"source":6,"target":259,"value":0.07720001177336079},{"source":6,"target":260,"value":0.13154326031800975},{"source":6,"target":261,"value":0.07013625960532871},{"source":6,"target":262,"value":0.010999544341633352},{"source":6,"target":263,"value":0.11590699758354336},{"source":6,"target":264,"value":0.05864338466196569},{"source":6,"target":265,"value":0.06273763122822185},{"source":6,"target":266,"value":0.18241839166118717},{"source":6,"target":267,"value":0.0764092950490095},{"source":6,"target":268,"value":0.1374830372020312},{"source":6,"target":269,"value":0.037619819514897124},{"source":6,"target":270,"value":0.13960194953923558},{"source":6,"target":271,"value":0.1670721975291961},{"source":6,"target":272,"value":0.20049566742056027},{"source":6,"target":273,"value":0.19949948846810533},{"source":6,"target":274,"value":0.1072897128422632},{"source":6,"target":275,"value":0.11654109822983752},{"source":6,"target":276,"value":0.17536138597370785},{"source":6,"target":277,"value":0.1295527244626718},{"source":6,"target":278,"value":0.031287959268330424},{"source":6,"target":279,"value":0.039511156724619516},{"source":6,"target":280,"value":0.03163716446096},{"source":6,"target":281,"value":0.038596119816161054},{"source":6,"target":282,"value":0.010092096320386526},{"source":6,"target":283,"value":0.019517643662167312},{"source":6,"target":284,"value":0.15886455151096482},{"source":6,"target":285,"value":0.09828291621715878},{"source":6,"target":286,"value":0.024227729342754155},{"source":6,"target":287,"value":0.17907539826526972},{"source":6,"target":288,"value":0.19718628704747737},{"source":6,"target":289,"value":0.04581116455671844},{"source":6,"target":290,"value":0.024862443634537483},{"source":6,"target":291,"value":0.016540656905327196},{"source":6,"target":292,"value":0.06960284692200966},{"source":6,"target":293,"value":0.07340712160955389},{"source":6,"target":294,"value":0.004130479231677075},{"source":6,"target":295,"value":0.015612160869248473},{"source":6,"target":296,"value":0.06377402578080124},{"source":6,"target":297,"value":0.08203560910587536},{"source":6,"target":298,"value":0.11576162826703065},{"source":6,"target":299,"value":0.1621675647711084},{"source":6,"target":300,"value":0.06762432242050735},{"source":6,"target":301,"value":0.17176984460420416},{"source":6,"target":302,"value":0.16162886983200234},{"source":6,"target":303,"value":0.07736398026811803},{"source":6,"target":304,"value":0.08995923675497432},{"source":6,"target":305,"value":0.151876637434347},{"source":6,"target":306,"value":0.005374353057124291},{"source":6,"target":307,"value":0.06983678050947312},{"source":6,"target":308,"value":0.26460425783776376},{"source":6,"target":309,"value":0.21792573516114966},{"source":6,"target":310,"value":0.1432899176055125},{"source":6,"target":311,"value":0.10140531875816901},{"source":6,"target":312,"value":0.07261003579614937},{"source":6,"target":313,"value":0.0817335543767537},{"source":6,"target":314,"value":0.10540984993163263},{"source":6,"target":315,"value":0.0788405231147474},{"source":6,"target":316,"value":0.08365699758592411},{"source":6,"target":317,"value":0.1196981669324836},{"source":6,"target":318,"value":0.11525830805584449},{"source":6,"target":319,"value":0.07108415640915965},{"source":6,"target":320,"value":0.1487703590774441},{"source":6,"target":321,"value":0.10016453931929181},{"source":6,"target":322,"value":0.09029489511613738},{"source":6,"target":323,"value":0.19037088037108027},{"source":6,"target":324,"value":0.05054568413927922},{"source":6,"target":325,"value":0.13288367714663232},{"source":6,"target":326,"value":0.14547839835088694},{"source":6,"target":327,"value":0.02068384084966295},{"source":6,"target":328,"value":0.10501445314492931},{"source":6,"target":329,"value":0.14580426370712568},{"source":6,"target":330,"value":0.04870336607402635},{"source":6,"target":331,"value":0.05120534798716816},{"source":6,"target":332,"value":0.1883622432580855},{"source":6,"target":333,"value":0.10524038865486894},{"source":6,"target":334,"value":0.021445750821488342},{"source":6,"target":335,"value":0.1544267331413621},{"source":7,"target":8,"value":0.21049780739976373},{"source":7,"target":9,"value":0.31658344950915435},{"source":7,"target":10,"value":0.0805810008318694},{"source":7,"target":11,"value":0.32823813101835236},{"source":7,"target":12,"value":0.12771546627462343},{"source":7,"target":13,"value":0.09656807900882144},{"source":7,"target":14,"value":0.03801184077195051},{"source":7,"target":15,"value":0.013201416184764793},{"source":7,"target":16,"value":0.09354860957620616},{"source":7,"target":17,"value":0.23341406267276815},{"source":7,"target":18,"value":0.0972253939901579},{"source":7,"target":19,"value":0.09877747643769684},{"source":7,"target":20,"value":0.2443397071854633},{"source":7,"target":21,"value":0.733956716271689},{"source":7,"target":22,"value":0.10147083916309468},{"source":7,"target":23,"value":0.03369844624517275},{"source":7,"target":24,"value":0.21842053623420127},{"source":7,"target":25,"value":0.10115941162333329},{"source":7,"target":26,"value":0.09337366302759276},{"source":7,"target":27,"value":0.17781449802251134},{"source":7,"target":28,"value":0.1410992931791031},{"source":7,"target":29,"value":0.040650762957581965},{"source":7,"target":30,"value":0.0724544912558545},{"source":7,"target":31,"value":0.11551563224381241},{"source":7,"target":32,"value":0.057337253574030626},{"source":7,"target":33,"value":0.010001862208405845},{"source":7,"target":34,"value":0.06927903723780086},{"source":7,"target":35,"value":0.0036406862789477553},{"source":7,"target":36,"value":0.04042056627890876},{"source":7,"target":37,"value":0.10931570117018316},{"source":7,"target":38,"value":0.09316681187042938},{"source":7,"target":39,"value":0.033814722366048815},{"source":7,"target":40,"value":0.2011895909945967},{"source":7,"target":41,"value":0.096943814023835},{"source":7,"target":42,"value":0.08074986888029542},{"source":7,"target":43,"value":0.17892077497084125},{"source":7,"target":44,"value":0.15093442976074203},{"source":7,"target":45,"value":0.024690668237815447},{"source":7,"target":46,"value":0.10943722820580687},{"source":7,"target":47,"value":0.054190444818902596},{"source":7,"target":48,"value":0.1485915649100953},{"source":7,"target":49,"value":0.002642557355601583},{"source":7,"target":50,"value":0.20415596822526977},{"source":7,"target":51,"value":0.08324470875769559},{"source":7,"target":52,"value":0.13403012677343015},{"source":7,"target":53,"value":0.08553901826691133},{"source":7,"target":54,"value":0.2080947741083014},{"source":7,"target":55,"value":0.18407691368145337},{"source":7,"target":56,"value":0.23436870721832795},{"source":7,"target":57,"value":0.20832916523720774},{"source":7,"target":58,"value":0.049637909004041164},{"source":7,"target":59,"value":0.21180178020325965},{"source":7,"target":60,"value":0.1693542499417944},{"source":7,"target":61,"value":0.2111127551912863},{"source":7,"target":62,"value":0.17048440535502207},{"source":7,"target":63,"value":0.14333648975720822},{"source":7,"target":64,"value":0.2426097686494478},{"source":7,"target":65,"value":0.3071494521434069},{"source":7,"target":66,"value":0.14333648975720822},{"source":7,"target":67,"value":0.14333648975720809},{"source":7,"target":68,"value":0.05034168516399575},{"source":7,"target":69,"value":0.05165418378786278},{"source":7,"target":70,"value":0.005832792870722714},{"source":7,"target":71,"value":0.10023727687956664},{"source":7,"target":72,"value":0.2662071574459734},{"source":7,"target":73,"value":0.24600387095263382},{"source":7,"target":74,"value":0.041598676390459256},{"source":7,"target":75,"value":0.2554355576106665},{"source":7,"target":76,"value":0.22865893920513902},{"source":7,"target":77,"value":0.5242388098994353},{"source":7,"target":78,"value":0.5251458036744029},{"source":7,"target":79,"value":0.06658153333610595},{"source":7,"target":80,"value":0.01663672009101594},{"source":7,"target":81,"value":0.035492483246223706},{"source":7,"target":82,"value":0.13565216220565884},{"source":7,"target":83,"value":0.07843384659192378},{"source":7,"target":84,"value":0.045170932620658986},{"source":7,"target":85,"value":0.17231678107488077},{"source":7,"target":86,"value":0.020029894825275143},{"source":7,"target":87,"value":0.07313494220820507},{"source":7,"target":88,"value":0.08942409738210501},{"source":7,"target":89,"value":0.041573739643424444},{"source":7,"target":90,"value":0.10030141267231546},{"source":7,"target":91,"value":0.19828302010780896},{"source":7,"target":92,"value":0.17606521756351798},{"source":7,"target":93,"value":0.02281788439957712},{"source":7,"target":94,"value":0.044159067199908496},{"source":7,"target":95,"value":0.37731245242198597},{"source":7,"target":96,"value":0.03853988879183564},{"source":7,"target":97,"value":0.036650635892783785},{"source":7,"target":98,"value":0.009765212588235221},{"source":7,"target":99,"value":0.03790901012839339},{"source":7,"target":100,"value":0.010841998749634253},{"source":7,"target":101,"value":0.046391578451995305},{"source":7,"target":102,"value":0.15215210966782206},{"source":7,"target":103,"value":0.44324164479788286},{"source":7,"target":104,"value":0.16314558665814613},{"source":7,"target":105,"value":0.09371412939532807},{"source":7,"target":106,"value":0.1014799687679026},{"source":7,"target":107,"value":0.16432697335935037},{"source":7,"target":108,"value":0.10482619002790952},{"source":7,"target":109,"value":0.16976037010269537},{"source":7,"target":110,"value":0.22697932457019215},{"source":7,"target":111,"value":0.19192252130013981},{"source":7,"target":112,"value":0.07262723169125916},{"source":7,"target":113,"value":0.01617147221420012},{"source":7,"target":114,"value":0.15381552475253643},{"source":7,"target":115,"value":0.04940246440415131},{"source":7,"target":116,"value":0.025941464571395838},{"source":7,"target":117,"value":0.03825963054333956},{"source":7,"target":118,"value":0.04255925942661722},{"source":7,"target":119,"value":0.07158647377601078},{"source":7,"target":120,"value":0.09359728602480775},{"source":7,"target":121,"value":0.09152075268888378},{"source":7,"target":122,"value":0.07912372674151215},{"source":7,"target":123,"value":0.06417426159142242},{"source":7,"target":124,"value":0.06415334905173815},{"source":7,"target":125,"value":0.061844835949284235},{"source":7,"target":126,"value":0.08168085846523271},{"source":7,"target":127,"value":0.05874545059518857},{"source":7,"target":128,"value":0.10230533054224203},{"source":7,"target":129,"value":0.04088681106119556},{"source":7,"target":130,"value":0.09538766147194566},{"source":7,"target":131,"value":0.1255458464016566},{"source":7,"target":132,"value":0.01150192152697511},{"source":7,"target":133,"value":0.2393650316502594},{"source":7,"target":134,"value":0.15010344246054744},{"source":7,"target":135,"value":0.12516356368215034},{"source":7,"target":136,"value":0.14086447086838053},{"source":7,"target":137,"value":0.09524522921014679},{"source":7,"target":138,"value":0.06230672086825417},{"source":7,"target":139,"value":0.06794554351407535},{"source":7,"target":140,"value":0.026663052248371268},{"source":7,"target":141,"value":0.009353567834000959},{"source":7,"target":142,"value":0.23039351059178056},{"source":7,"target":143,"value":0.17377002527056937},{"source":7,"target":144,"value":0.031942009919814295},{"source":7,"target":145,"value":0.008357234965135251},{"source":7,"target":146,"value":0.002168062566042982},{"source":7,"target":147,"value":0.05801009869255687},{"source":7,"target":148,"value":0.1994381275061077},{"source":7,"target":149,"value":0.1738733634216093},{"source":7,"target":150,"value":0.091811698810437},{"source":7,"target":151,"value":0.09476592872873923},{"source":7,"target":152,"value":0.1290089992840848},{"source":7,"target":153,"value":0.10943583041277834},{"source":7,"target":154,"value":0.15594724243205604},{"source":7,"target":155,"value":0.04814484086432686},{"source":7,"target":156,"value":0.09338718548132059},{"source":7,"target":157,"value":0.017571471833472366},{"source":7,"target":158,"value":0.14114287558744676},{"source":7,"target":159,"value":0.14832625348138753},{"source":7,"target":160,"value":0.16014894620672032},{"source":7,"target":161,"value":0.18060147514222585},{"source":7,"target":162,"value":0.17693856605424466},{"source":7,"target":163,"value":0.1529883190403719},{"source":7,"target":164,"value":0.09427248403187558},{"source":7,"target":165,"value":0.0483447073097046},{"source":7,"target":166,"value":0.138758285234942},{"source":7,"target":167,"value":0.14566799030701819},{"source":7,"target":168,"value":0.11692097720540502},{"source":7,"target":169,"value":0.13431429695962432},{"source":7,"target":170,"value":0.06465076524483347},{"source":7,"target":171,"value":0.00601953061812907},{"source":7,"target":172,"value":0.06527406176065212},{"source":7,"target":173,"value":0.14711322815477498},{"source":7,"target":174,"value":0.1895301294917143},{"source":7,"target":175,"value":0.007430184511275477},{"source":7,"target":176,"value":0.0884866313620294},{"source":7,"target":177,"value":0.014919571031977516},{"source":7,"target":178,"value":0.06700103193598092},{"source":7,"target":179,"value":0.11432326592875874},{"source":7,"target":180,"value":0.11699635413007196},{"source":7,"target":181,"value":0.06445533006239736},{"source":7,"target":182,"value":0.1522146871441211},{"source":7,"target":183,"value":0.12259912942498412},{"source":7,"target":184,"value":0.03839056694898615},{"source":7,"target":185,"value":0.21421078001746763},{"source":7,"target":186,"value":0.05060947959351759},{"source":7,"target":187,"value":0.013835134071412182},{"source":7,"target":188,"value":0.10200029766416525},{"source":7,"target":189,"value":0.0583858172981816},{"source":7,"target":190,"value":0.05189049998323879},{"source":7,"target":191,"value":0.15483274114147585},{"source":7,"target":192,"value":0.09881490347925222},{"source":7,"target":193,"value":0.005240804024687469},{"source":7,"target":194,"value":0.08479653894831886},{"source":7,"target":195,"value":0.005498164131700709},{"source":7,"target":196,"value":0.02492355739361887},{"source":7,"target":197,"value":0.14643065938106592},{"source":7,"target":198,"value":0.03504640707419955},{"source":7,"target":199,"value":0.0510235438062686},{"source":7,"target":200,"value":0.07246041059543795},{"source":7,"target":201,"value":0.013510513238920656},{"source":7,"target":202,"value":0.06557532526263593},{"source":7,"target":203,"value":0.18782982908127208},{"source":7,"target":204,"value":0.2370804365042626},{"source":7,"target":205,"value":0.044203564219566276},{"source":7,"target":206,"value":0.1317627838403164},{"source":7,"target":207,"value":0.08517549988792245},{"source":7,"target":208,"value":0.13221811624467739},{"source":7,"target":209,"value":0.019864305812252795},{"source":7,"target":210,"value":0.11011289999888679},{"source":7,"target":211,"value":0.018007176145626604},{"source":7,"target":212,"value":0.09718778450976807},{"source":7,"target":213,"value":0.0532735229503311},{"source":7,"target":214,"value":0.12847022485239834},{"source":7,"target":215,"value":0.14862028857759668},{"source":7,"target":216,"value":0.14678831188740718},{"source":7,"target":217,"value":0.08955094408690599},{"source":7,"target":218,"value":0.11350706353391403},{"source":7,"target":219,"value":0.15557280796136574},{"source":7,"target":220,"value":0.16197632560850644},{"source":7,"target":221,"value":0.03131711083972265},{"source":7,"target":222,"value":0.07989940914092938},{"source":7,"target":223,"value":0.13846854418563379},{"source":7,"target":224,"value":0.07111089487229369},{"source":7,"target":225,"value":0.008216643430503082},{"source":7,"target":226,"value":0.055852869583196574},{"source":7,"target":227,"value":0.04173789076839339},{"source":7,"target":228,"value":0.1335925851983963},{"source":7,"target":229,"value":0.09246020214690846},{"source":7,"target":230,"value":0.09481389403438506},{"source":7,"target":231,"value":0.01581591493682718},{"source":7,"target":232,"value":0.06161301511952436},{"source":7,"target":233,"value":0.11590297449502121},{"source":7,"target":234,"value":0.15458813564912466},{"source":7,"target":235,"value":0.11477984344012965},{"source":7,"target":236,"value":0.06547906825344507},{"source":7,"target":237,"value":0.16868770587188336},{"source":7,"target":238,"value":0.09364824920384576},{"source":7,"target":239,"value":0.18264460578270353},{"source":7,"target":240,"value":0.19967530784944607},{"source":7,"target":241,"value":0.10084372913441887},{"source":7,"target":242,"value":0.0706684050239139},{"source":7,"target":243,"value":0.21354285652359536},{"source":7,"target":244,"value":0.026967227060234807},{"source":7,"target":245,"value":0.21162538988518292},{"source":7,"target":246,"value":0.13521065381036518},{"source":7,"target":247,"value":0.0044901458922585145},{"source":7,"target":248,"value":0.1800195859617395},{"source":7,"target":249,"value":0.1359309063296535},{"source":7,"target":250,"value":0.04506361511561305},{"source":7,"target":251,"value":0.007159710208316836},{"source":7,"target":252,"value":0.15432739490109693},{"source":7,"target":253,"value":0.09302999569913464},{"source":7,"target":254,"value":0.20402454727257635},{"source":7,"target":255,"value":0.12296745129877447},{"source":7,"target":256,"value":0.11390373385514772},{"source":7,"target":257,"value":0.18265248848246005},{"source":7,"target":258,"value":0.059062915647379616},{"source":7,"target":259,"value":0.07720001177336079},{"source":7,"target":260,"value":0.13154326031800975},{"source":7,"target":261,"value":0.07013625960532871},{"source":7,"target":262,"value":0.010999544341633352},{"source":7,"target":263,"value":0.11590699758354336},{"source":7,"target":264,"value":0.05864338466196569},{"source":7,"target":265,"value":0.06273763122822185},{"source":7,"target":266,"value":0.18241839166118717},{"source":7,"target":267,"value":0.0764092950490095},{"source":7,"target":268,"value":0.1374830372020312},{"source":7,"target":269,"value":0.037619819514897124},{"source":7,"target":270,"value":0.13960194953923558},{"source":7,"target":271,"value":0.1670721975291961},{"source":7,"target":272,"value":0.20049566742056027},{"source":7,"target":273,"value":0.19949948846810533},{"source":7,"target":274,"value":0.1072897128422632},{"source":7,"target":275,"value":0.11654109822983752},{"source":7,"target":276,"value":0.17536138597370785},{"source":7,"target":277,"value":0.1295527244626718},{"source":7,"target":278,"value":0.031287959268330424},{"source":7,"target":279,"value":0.039511156724619516},{"source":7,"target":280,"value":0.03163716446096},{"source":7,"target":281,"value":0.038596119816161054},{"source":7,"target":282,"value":0.010092096320386526},{"source":7,"target":283,"value":0.019517643662167312},{"source":7,"target":284,"value":0.15886455151096482},{"source":7,"target":285,"value":0.09828291621715878},{"source":7,"target":286,"value":0.024227729342754155},{"source":7,"target":287,"value":0.17907539826526972},{"source":7,"target":288,"value":0.19718628704747737},{"source":7,"target":289,"value":0.04581116455671844},{"source":7,"target":290,"value":0.024862443634537483},{"source":7,"target":291,"value":0.016540656905327196},{"source":7,"target":292,"value":0.06960284692200966},{"source":7,"target":293,"value":0.07340712160955389},{"source":7,"target":294,"value":0.004130479231677075},{"source":7,"target":295,"value":0.015612160869248473},{"source":7,"target":296,"value":0.06377402578080124},{"source":7,"target":297,"value":0.08203560910587536},{"source":7,"target":298,"value":0.11576162826703065},{"source":7,"target":299,"value":0.1621675647711084},{"source":7,"target":300,"value":0.06762432242050735},{"source":7,"target":301,"value":0.17176984460420416},{"source":7,"target":302,"value":0.16162886983200234},{"source":7,"target":303,"value":0.07736398026811803},{"source":7,"target":304,"value":0.08995923675497432},{"source":7,"target":305,"value":0.151876637434347},{"source":7,"target":306,"value":0.005374353057124291},{"source":7,"target":307,"value":0.06983678050947312},{"source":7,"target":308,"value":0.26460425783776376},{"source":7,"target":309,"value":0.21792573516114966},{"source":7,"target":310,"value":0.1432899176055125},{"source":7,"target":311,"value":0.10140531875816901},{"source":7,"target":312,"value":0.07261003579614937},{"source":7,"target":313,"value":0.0817335543767537},{"source":7,"target":314,"value":0.10540984993163263},{"source":7,"target":315,"value":0.0788405231147474},{"source":7,"target":316,"value":0.08365699758592411},{"source":7,"target":317,"value":0.1196981669324836},{"source":7,"target":318,"value":0.11525830805584449},{"source":7,"target":319,"value":0.07108415640915965},{"source":7,"target":320,"value":0.1487703590774441},{"source":7,"target":321,"value":0.10016453931929181},{"source":7,"target":322,"value":0.09029489511613738},{"source":7,"target":323,"value":0.19037088037108027},{"source":7,"target":324,"value":0.05054568413927922},{"source":7,"target":325,"value":0.13288367714663232},{"source":7,"target":326,"value":0.14547839835088694},{"source":7,"target":327,"value":0.02068384084966295},{"source":7,"target":328,"value":0.10501445314492931},{"source":7,"target":329,"value":0.14580426370712568},{"source":7,"target":330,"value":0.04870336607402635},{"source":7,"target":331,"value":0.05120534798716816},{"source":7,"target":332,"value":0.1883622432580855},{"source":7,"target":333,"value":0.10524038865486894},{"source":7,"target":334,"value":0.021445750821488342},{"source":7,"target":335,"value":0.1544267331413621},{"source":8,"target":9,"value":0.957998946620911},{"source":8,"target":10,"value":0.2589120011001889},{"source":8,"target":11,"value":0.37955966362801097},{"source":8,"target":12,"value":0.9232515143945654},{"source":8,"target":13,"value":0.20750047573181118},{"source":8,"target":14,"value":0.01260856147166986},{"source":8,"target":15,"value":0.04933912260833481},{"source":8,"target":16,"value":0.08984573018321568},{"source":8,"target":17,"value":0.43402722007544015},{"source":8,"target":18,"value":0.2774480700016206},{"source":8,"target":19,"value":0.3363001840610936},{"source":8,"target":20,"value":0.37218781776950277},{"source":8,"target":21,"value":0.13751835791267833},{"source":8,"target":22,"value":0.3260277271030314},{"source":8,"target":23,"value":0.4114705938219304},{"source":8,"target":24,"value":0.42380564055933384},{"source":8,"target":25,"value":0.3353389785654007},{"source":8,"target":26,"value":0.2970292674026186},{"source":8,"target":27,"value":0.3867848096947399},{"source":8,"target":28,"value":0.3545320331676246},{"source":8,"target":29,"value":0.40728368405484267},{"source":8,"target":30,"value":0.005386129992544079},{"source":8,"target":31,"value":0.03877393638720399},{"source":8,"target":32,"value":0.04278051806324725},{"source":8,"target":33,"value":0.0031171779895166406},{"source":8,"target":34,"value":0.019909761660034022},{"source":8,"target":35,"value":0.02055112302089648},{"source":8,"target":36,"value":0.0478464939069318},{"source":8,"target":37,"value":0.05299918725049046},{"source":8,"target":38,"value":0.31447368816897797},{"source":8,"target":39,"value":0.3401029568670463},{"source":8,"target":40,"value":0.4172577640978559},{"source":8,"target":41,"value":0.32379152778251974},{"source":8,"target":42,"value":0.28296008446355986},{"source":8,"target":43,"value":0.3846096269102086},{"source":8,"target":44,"value":0.32306420624906573},{"source":8,"target":45,"value":0.3384763401966605},{"source":8,"target":46,"value":0.04232417063154714},{"source":8,"target":47,"value":0.0944220029890974},{"source":8,"target":48,"value":0.31209169705836165},{"source":8,"target":49,"value":0.25575569922041946},{"source":8,"target":50,"value":0.01047977691166332},{"source":8,"target":51,"value":0.032522069463601595},{"source":8,"target":52,"value":0.49979012806874934},{"source":8,"target":53,"value":0.12563358355365967},{"source":8,"target":54,"value":0.09736481732937535},{"source":8,"target":55,"value":0.07862692918798588},{"source":8,"target":56,"value":0.07054694618511732},{"source":8,"target":57,"value":0.11716379374272155},{"source":8,"target":58,"value":0.055427142902985706},{"source":8,"target":59,"value":0.4278854073723427},{"source":8,"target":60,"value":0.3886772182715697},{"source":8,"target":61,"value":0.4138494046113094},{"source":8,"target":62,"value":0.35725392095667213},{"source":8,"target":63,"value":0.02107437375532704},{"source":8,"target":64,"value":0.45757742360711157},{"source":8,"target":65,"value":0.7843698355489742},{"source":8,"target":66,"value":0.02107437375532704},{"source":8,"target":67,"value":0.021074373755327024},{"source":8,"target":68,"value":0.025581671211410417},{"source":8,"target":69,"value":0.3976806577941528},{"source":8,"target":70,"value":0.33024542097763526},{"source":8,"target":71,"value":0.11475232192463371},{"source":8,"target":72,"value":0.474267240642982},{"source":8,"target":73,"value":0.44070465455608965},{"source":8,"target":74,"value":0.06020907856287103},{"source":8,"target":75,"value":0.43250226365320904},{"source":8,"target":76,"value":0.3910521628099115},{"source":8,"target":77,"value":0.4514847217466718},{"source":8,"target":78,"value":0.447272047379331},{"source":8,"target":79,"value":0.17381951062850756},{"source":8,"target":80,"value":0.014829375021760191},{"source":8,"target":81,"value":0.008090055667380545},{"source":8,"target":82,"value":0.16829884851403984},{"source":8,"target":83,"value":0.02377103357166682},{"source":8,"target":84,"value":0.014771764309556089},{"source":8,"target":85,"value":0.1271528089076723},{"source":8,"target":86,"value":0.19856806441220337},{"source":8,"target":87,"value":0.013168138839407395},{"source":8,"target":88,"value":0.022601222913601674},{"source":8,"target":89,"value":0.10246448258138437},{"source":8,"target":90,"value":0.12261616572842196},{"source":8,"target":91,"value":0.16250761601450434},{"source":8,"target":92,"value":0.3057777463048825},{"source":8,"target":93,"value":0.031855027678168155},{"source":8,"target":94,"value":0.05839145619269538},{"source":8,"target":95,"value":0.11894619493453082},{"source":8,"target":96,"value":0.09170414306323285},{"source":8,"target":97,"value":0.0012292962346991175},{"source":8,"target":98,"value":0.024334646960153986},{"source":8,"target":99,"value":0.04977670221271811},{"source":8,"target":100,"value":0.03330292861205857},{"source":8,"target":101,"value":0.0465475278996605},{"source":8,"target":102,"value":0.3478584561500899},{"source":8,"target":103,"value":0.27188051956129217},{"source":8,"target":104,"value":0.39230552823810244},{"source":8,"target":105,"value":0.3212090181605597},{"source":8,"target":106,"value":0.28267446207221525},{"source":8,"target":107,"value":0.36272925882729773},{"source":8,"target":108,"value":0.3469037629831379},{"source":8,"target":109,"value":0.2909679711825092},{"source":8,"target":110,"value":0.05558426798924823},{"source":8,"target":111,"value":0.039015416812291565},{"source":8,"target":112,"value":0.06784290061912053},{"source":8,"target":113,"value":0.15788948694513386},{"source":8,"target":114,"value":0.051714103545987315},{"source":8,"target":115,"value":0.2115147597797665},{"source":8,"target":116,"value":0.140102228101336},{"source":8,"target":117,"value":0.09513928389779333},{"source":8,"target":118,"value":0.06002381603055463},{"source":8,"target":119,"value":0.0770821844183012},{"source":8,"target":120,"value":0.047857946292301605},{"source":8,"target":121,"value":0.0661625490712075},{"source":8,"target":122,"value":0.3024873267276813},{"source":8,"target":123,"value":0.030572602290005878},{"source":8,"target":124,"value":0.0925213718672518},{"source":8,"target":125,"value":0.06992951120597142},{"source":8,"target":126,"value":0.27330949741367044},{"source":8,"target":127,"value":0.24486126871161862},{"source":8,"target":128,"value":0.19252485943569703},{"source":8,"target":129,"value":0.110888993179096},{"source":8,"target":130,"value":0.10353458327415428},{"source":8,"target":131,"value":0.013476586733380962},{"source":8,"target":132,"value":0.07057073692099441},{"source":8,"target":133,"value":0.18292556216523959},{"source":8,"target":134,"value":0.21196402631289696},{"source":8,"target":135,"value":0.14130564918815808},{"source":8,"target":136,"value":0.07628300131769522},{"source":8,"target":137,"value":0.02331512842281645},{"source":8,"target":138,"value":0.014201087760231988},{"source":8,"target":139,"value":0.03918729886288568},{"source":8,"target":140,"value":0.015620824532960197},{"source":8,"target":141,"value":0.0113767463323222},{"source":8,"target":142,"value":0.044042746958748206},{"source":8,"target":143,"value":0.014867786335453038},{"source":8,"target":144,"value":0.09376003543191273},{"source":8,"target":145,"value":0.19953851206905585},{"source":8,"target":146,"value":0.2515912739539597},{"source":8,"target":147,"value":0.01950516743848434},{"source":8,"target":148,"value":0.025855333193000776},{"source":8,"target":149,"value":0.02932267033164653},{"source":8,"target":150,"value":0.03143628561741836},{"source":8,"target":151,"value":0.03974945064113039},{"source":8,"target":152,"value":0.06883202770769148},{"source":8,"target":153,"value":0.0016454747430883641},{"source":8,"target":154,"value":0.0457742077134047},{"source":8,"target":155,"value":0.04626693309052272},{"source":8,"target":156,"value":0.16975212915043458},{"source":8,"target":157,"value":0.01398018634753236},{"source":8,"target":158,"value":0.0028937143852658413},{"source":8,"target":159,"value":0.006685320897651571},{"source":8,"target":160,"value":0.039090845939334394},{"source":8,"target":161,"value":0.0313925743374104},{"source":8,"target":162,"value":0.025706625510570177},{"source":8,"target":163,"value":0.016160685564313323},{"source":8,"target":164,"value":0.08936578243175476},{"source":8,"target":165,"value":0.015132636809921097},{"source":8,"target":166,"value":0.0548633117427779},{"source":8,"target":167,"value":0.0937772859337914},{"source":8,"target":168,"value":0.11385242024634731},{"source":8,"target":169,"value":0.018709236372077415},{"source":8,"target":170,"value":0.12477566743604893},{"source":8,"target":171,"value":0.02808963887069362},{"source":8,"target":172,"value":0.010178817577171545},{"source":8,"target":173,"value":0.07555249265679345},{"source":8,"target":174,"value":0.04441298830665741},{"source":8,"target":175,"value":0.08452114822756952},{"source":8,"target":176,"value":0.08653126520284363},{"source":8,"target":177,"value":0.08137304638126083},{"source":8,"target":178,"value":0.08012570738524862},{"source":8,"target":179,"value":0.11667823670027958},{"source":8,"target":180,"value":0.08014882556020396},{"source":8,"target":181,"value":0.013346949301853336},{"source":8,"target":182,"value":0.018728752604792096},{"source":8,"target":183,"value":0.11326146103778488},{"source":8,"target":184,"value":0.007259520710507672},{"source":8,"target":185,"value":0.06528242487489257},{"source":8,"target":186,"value":0.14257040042038466},{"source":8,"target":187,"value":0.013527470017266648},{"source":8,"target":188,"value":0.04951306064674152},{"source":8,"target":189,"value":0.037835610639142286},{"source":8,"target":190,"value":0.18518997239757415},{"source":8,"target":191,"value":0.02873530329908301},{"source":8,"target":192,"value":0.05382204655285293},{"source":8,"target":193,"value":0.0015200283619606885},{"source":8,"target":194,"value":0.08967264513508265},{"source":8,"target":195,"value":0.006533775527130914},{"source":8,"target":196,"value":0.04439254696021223},{"source":8,"target":197,"value":0.0010042203842177953},{"source":8,"target":198,"value":0.08607940369702338},{"source":8,"target":199,"value":0.09298875068859376},{"source":8,"target":200,"value":0.000870590041143522},{"source":8,"target":201,"value":0.011992667939036594},{"source":8,"target":202,"value":0.08154700743534256},{"source":8,"target":203,"value":0.14535704117526993},{"source":8,"target":204,"value":0.12413366133855987},{"source":8,"target":205,"value":0.025336801618927422},{"source":8,"target":206,"value":0.05685431917659506},{"source":8,"target":207,"value":0.07753119779882468},{"source":8,"target":208,"value":0.10733858506036137},{"source":8,"target":209,"value":0.010028865196125274},{"source":8,"target":210,"value":0.09408828449597026},{"source":8,"target":211,"value":0.0026472989176755815},{"source":8,"target":212,"value":0.03844172528822644},{"source":8,"target":213,"value":0.03474115540958293},{"source":8,"target":214,"value":0.03908768389606029},{"source":8,"target":215,"value":0.026096823942425747},{"source":8,"target":216,"value":0.09579924929628074},{"source":8,"target":217,"value":0.03827865055321393},{"source":8,"target":218,"value":0.06059251495386729},{"source":8,"target":219,"value":0.08764233057703763},{"source":8,"target":220,"value":0.08418160527415629},{"source":8,"target":221,"value":0.034206435502460074},{"source":8,"target":222,"value":0.10480518697169322},{"source":8,"target":223,"value":0.15447606134620143},{"source":8,"target":224,"value":0.06199166701311988},{"source":8,"target":225,"value":0.05085703895682726},{"source":8,"target":226,"value":0.01908838757163679},{"source":8,"target":227,"value":0.06348333632076061},{"source":8,"target":228,"value":0.09926253335562578},{"source":8,"target":229,"value":0.023602897047703488},{"source":8,"target":230,"value":0.07514772109809043},{"source":8,"target":231,"value":0.014179520111492738},{"source":8,"target":232,"value":0.02505649518022052},{"source":8,"target":233,"value":0.013277610318075304},{"source":8,"target":234,"value":0.06095012615553139},{"source":8,"target":235,"value":0.008640537719656081},{"source":8,"target":236,"value":0.032150531547597616},{"source":8,"target":237,"value":0.06265644358043308},{"source":8,"target":238,"value":0.028526772454123144},{"source":8,"target":239,"value":0.015996317438024602},{"source":8,"target":240,"value":0.10671512244403764},{"source":8,"target":241,"value":0.049635887223675464},{"source":8,"target":242,"value":0.07353045170023882},{"source":8,"target":243,"value":0.07726219918323102},{"source":8,"target":244,"value":0.08748451723755545},{"source":8,"target":245,"value":0.10922961316476433},{"source":8,"target":246,"value":0.028922903986638968},{"source":8,"target":247,"value":0.0700851143722796},{"source":8,"target":248,"value":0.019443867588772226},{"source":8,"target":249,"value":0.05655944828544768},{"source":8,"target":250,"value":0.009866313012578776},{"source":8,"target":251,"value":0.03388909553684833},{"source":8,"target":252,"value":0.041047994411508124},{"source":8,"target":253,"value":0.006577969007108378},{"source":8,"target":254,"value":0.06374342357158755},{"source":8,"target":255,"value":0.044474973549266994},{"source":8,"target":256,"value":0.0551802248606066},{"source":8,"target":257,"value":0.07942432582812767},{"source":8,"target":258,"value":0.010758386250207636},{"source":8,"target":259,"value":0.009398418378541459},{"source":8,"target":260,"value":0.04881596961396325},{"source":8,"target":261,"value":0.09904334915006614},{"source":8,"target":262,"value":0.0542937664208182},{"source":8,"target":263,"value":0.02683612282042082},{"source":8,"target":264,"value":0.011192088585048273},{"source":8,"target":265,"value":0.06123837016833685},{"source":8,"target":266,"value":0.22224939840836383},{"source":8,"target":267,"value":0.003814825770512297},{"source":8,"target":268,"value":0.1661693650786433},{"source":8,"target":269,"value":0.010797287178616954},{"source":8,"target":270,"value":0.005974686616216272},{"source":8,"target":271,"value":0.20078638503527574},{"source":8,"target":272,"value":0.21064308326505382},{"source":8,"target":273,"value":0.1576448178357557},{"source":8,"target":274,"value":0.008960174983766467},{"source":8,"target":275,"value":0.09558871912404415},{"source":8,"target":276,"value":0.019805965108238854},{"source":8,"target":277,"value":0.10425103253722738},{"source":8,"target":278,"value":0.1391950544227756},{"source":8,"target":279,"value":0.017361958956154132},{"source":8,"target":280,"value":0.015130269498225182},{"source":8,"target":281,"value":0.1701420577097594},{"source":8,"target":282,"value":0.07385322363574799},{"source":8,"target":283,"value":0.03923782112528795},{"source":8,"target":284,"value":0.029145339271626602},{"source":8,"target":285,"value":0.13220872824468508},{"source":8,"target":286,"value":0.1835756601930351},{"source":8,"target":287,"value":0.004854848655818703},{"source":8,"target":288,"value":0.041859182401327195},{"source":8,"target":289,"value":0.1395823817518639},{"source":8,"target":290,"value":0.033296921357127855},{"source":8,"target":291,"value":0.026930117963654483},{"source":8,"target":292,"value":0.12096806828830635},{"source":8,"target":293,"value":0.25733760885182255},{"source":8,"target":294,"value":0.10258744860015688},{"source":8,"target":295,"value":0.23385638383387256},{"source":8,"target":296,"value":0.09668438031750884},{"source":8,"target":297,"value":0.1113536817106338},{"source":8,"target":298,"value":0.07747552055042853},{"source":8,"target":299,"value":0.04225245855431654},{"source":8,"target":300,"value":0.0044259256739406375},{"source":8,"target":301,"value":0.00886686459675464},{"source":8,"target":302,"value":0.017053616987404308},{"source":8,"target":303,"value":0.0642476267682303},{"source":8,"target":304,"value":0.09752683968253593},{"source":8,"target":305,"value":0.09845016168327067},{"source":8,"target":306,"value":0.04402013471410442},{"source":8,"target":307,"value":0.004846957596427619},{"source":8,"target":308,"value":0.04560230950366791},{"source":8,"target":309,"value":0.07823427633236824},{"source":8,"target":310,"value":0.07349270869402703},{"source":8,"target":311,"value":0.04807944440198783},{"source":8,"target":312,"value":0.08415052827302762},{"source":8,"target":313,"value":0.05822590728363195},{"source":8,"target":314,"value":0.028831240534187272},{"source":8,"target":315,"value":0.07019827859892837},{"source":8,"target":316,"value":0.04050460321430078},{"source":8,"target":317,"value":0.032843966580860515},{"source":8,"target":318,"value":0.023180924060302394},{"source":8,"target":319,"value":0.11556997927134471},{"source":8,"target":320,"value":0.038175580939359445},{"source":8,"target":321,"value":0.02807216434934341},{"source":8,"target":322,"value":0.060548139002137624},{"source":8,"target":323,"value":0.022302845959527078},{"source":8,"target":324,"value":0.0030405815844848612},{"source":8,"target":325,"value":0.03726385622961989},{"source":8,"target":326,"value":0.03438704037744716},{"source":8,"target":327,"value":0.0759453106479022},{"source":8,"target":328,"value":0.14726309142723334},{"source":8,"target":329,"value":0.11810708792885036},{"source":8,"target":330,"value":0.23410199593105013},{"source":8,"target":331,"value":0.15148988692381277},{"source":8,"target":332,"value":0.03261351659443792},{"source":8,"target":333,"value":0.2560752827932885},{"source":8,"target":334,"value":0.04021214811979461},{"source":8,"target":335,"value":0.028849289496698464},{"source":9,"target":10,"value":0.013200827893847156},{"source":9,"target":11,"value":0.627191310689947},{"source":9,"target":12,"value":0.7762399357091287},{"source":9,"target":13,"value":0.1367853256375626},{"source":9,"target":14,"value":0.01834511912219637},{"source":9,"target":15,"value":0.07394775871552424},{"source":9,"target":16,"value":0.09092573086489858},{"source":9,"target":17,"value":0.4037937190100199},{"source":9,"target":18,"value":0.2841290380848422},{"source":9,"target":19,"value":0.3765651247335694},{"source":9,"target":20,"value":0.3949649896496898},{"source":9,"target":21,"value":0.04353435067602211},{"source":9,"target":22,"value":0.2623554673984996},{"source":9,"target":23,"value":0.2656868596221499},{"source":9,"target":24,"value":0.15519130468218598},{"source":9,"target":25,"value":0.2600892208653953},{"source":9,"target":26,"value":0.24667060093580723},{"source":9,"target":27,"value":0.3625515975572542},{"source":9,"target":28,"value":0.3186830221179715},{"source":9,"target":29,"value":0.26924854238682605},{"source":9,"target":30,"value":0.005938110480715374},{"source":9,"target":31,"value":0.03571067359401316},{"source":9,"target":32,"value":0.09317550759398043},{"source":9,"target":33,"value":0.03907256542754282},{"source":9,"target":34,"value":0.030421438417889385},{"source":9,"target":35,"value":0.06337181405987245},{"source":9,"target":36,"value":0.10027328286963498},{"source":9,"target":37,"value":0.029208202918841904},{"source":9,"target":38,"value":0.2530817111833647},{"source":9,"target":39,"value":0.16422373268843454},{"source":9,"target":40,"value":0.1478546833165009},{"source":9,"target":41,"value":0.26707821664036224},{"source":9,"target":42,"value":0.2182596681923336},{"source":9,"target":43,"value":0.37905304264025463},{"source":9,"target":44,"value":0.27176592618156326},{"source":9,"target":45,"value":0.16907436906466172},{"source":9,"target":46,"value":0.04099545744849989},{"source":9,"target":47,"value":0.02959313335501831},{"source":9,"target":48,"value":0.3640094222646716},{"source":9,"target":49,"value":0.2012453850274739},{"source":9,"target":50,"value":0.06809163956663533},{"source":9,"target":51,"value":0.1194329145388068},{"source":9,"target":52,"value":0.49024612780740395},{"source":9,"target":53,"value":0.11390105969591423},{"source":9,"target":54,"value":0.09431884310239513},{"source":9,"target":55,"value":0.07113078094953544},{"source":9,"target":56,"value":0.07312014992816274},{"source":9,"target":57,"value":0.09990912419910093},{"source":9,"target":58,"value":0.12422131112913849},{"source":9,"target":59,"value":0.3984070214565191},{"source":9,"target":60,"value":0.3558348089703994},{"source":9,"target":61,"value":0.4126840687165976},{"source":9,"target":62,"value":0.3213760352361339},{"source":9,"target":63,"value":0.25391326979495515},{"source":9,"target":64,"value":0.5992678322569223},{"source":9,"target":65,"value":0.8799604069775743},{"source":9,"target":66,"value":0.25391326979495515},{"source":9,"target":67,"value":0.2539132697949553},{"source":9,"target":68,"value":0.048553862937026064},{"source":9,"target":69,"value":0.27207546398012866},{"source":9,"target":70,"value":0.17339754588418502},{"source":9,"target":71,"value":0.029461643560292728},{"source":9,"target":72,"value":0.4342530827130164},{"source":9,"target":73,"value":0.4232441646128189},{"source":9,"target":74,"value":0.008596764646757453},{"source":9,"target":75,"value":0.4325632285189036},{"source":9,"target":76,"value":0.40586524555484454},{"source":9,"target":77,"value":0.5257599836234895},{"source":9,"target":78,"value":0.5328182607423337},{"source":9,"target":79,"value":0.28747581613659057},{"source":9,"target":80,"value":0.17400623589534955},{"source":9,"target":81,"value":0.21294230228691818},{"source":9,"target":82,"value":0.16512983133032938},{"source":9,"target":83,"value":0.11676613810408426},{"source":9,"target":84,"value":0.09856585332308726},{"source":9,"target":85,"value":0.11105775395255993},{"source":9,"target":86,"value":0.20854339462681545},{"source":9,"target":87,"value":0.010172839625038994},{"source":9,"target":88,"value":0.014429258049838517},{"source":9,"target":89,"value":0.037166085708307796},{"source":9,"target":90,"value":0.060413124404823604},{"source":9,"target":91,"value":0.11846770631660157},{"source":9,"target":92,"value":0.31700555835466165},{"source":9,"target":93,"value":0.04187304435582489},{"source":9,"target":94,"value":0.052660997545167204},{"source":9,"target":95,"value":0.14483574700594146},{"source":9,"target":96,"value":0.04134382506550457},{"source":9,"target":97,"value":0.09998410545454663},{"source":9,"target":98,"value":0.09078995309559094},{"source":9,"target":99,"value":0.02704668498799473},{"source":9,"target":100,"value":0.014801393231587275},{"source":9,"target":101,"value":0.11722845394583618},{"source":9,"target":102,"value":0.25885576021502127},{"source":9,"target":103,"value":0.28838118957866626},{"source":9,"target":104,"value":0.37235165865367037},{"source":9,"target":105,"value":0.2208815667777273},{"source":9,"target":106,"value":0.25751265651234817},{"source":9,"target":107,"value":0.3061637547980095},{"source":9,"target":108,"value":0.33842405448563895},{"source":9,"target":109,"value":0.23599994247193531},{"source":9,"target":110,"value":0.02201771262778785},{"source":9,"target":111,"value":0.022016429497844214},{"source":9,"target":112,"value":0.12812308823193638},{"source":9,"target":113,"value":0.048069264380818696},{"source":9,"target":114,"value":0.09423269527558092},{"source":9,"target":115,"value":0.13466316106993725},{"source":9,"target":116,"value":0.11430634054999647},{"source":9,"target":117,"value":0.08208369969723442},{"source":9,"target":118,"value":0.08115318737912124},{"source":9,"target":119,"value":0.11150710687388214},{"source":9,"target":120,"value":0.12018204345422442},{"source":9,"target":121,"value":0.10705462607847256},{"source":9,"target":122,"value":0.237341681128599},{"source":9,"target":123,"value":0.02725613810023068},{"source":9,"target":124,"value":0.05843366677593319},{"source":9,"target":125,"value":0.1202148873867954},{"source":9,"target":126,"value":0.2634859578506971},{"source":9,"target":127,"value":0.22607788402429602},{"source":9,"target":128,"value":0.13813121668139985},{"source":9,"target":129,"value":0.12152868301107603},{"source":9,"target":130,"value":0.026355596316000946},{"source":9,"target":131,"value":0.04093039415234568},{"source":9,"target":132,"value":0.0320830743662616},{"source":9,"target":133,"value":0.2135799118380417},{"source":9,"target":134,"value":0.21273223482075812},{"source":9,"target":135,"value":0.1171036955424235},{"source":9,"target":136,"value":0.060170731693041365},{"source":9,"target":137,"value":0.0597559388994997},{"source":9,"target":138,"value":0.04725243425890246},{"source":9,"target":139,"value":0.06851589068927166},{"source":9,"target":140,"value":0.01070757701863508},{"source":9,"target":141,"value":0.0030775383271049155},{"source":9,"target":142,"value":0.024495724484733035},{"source":9,"target":143,"value":0.006984208563646313},{"source":9,"target":144,"value":0.12472320918146573},{"source":9,"target":145,"value":0.17688533027621792},{"source":9,"target":146,"value":0.18060648571770663},{"source":9,"target":147,"value":0.06161905586617212},{"source":9,"target":148,"value":0.0350588616958454},{"source":9,"target":149,"value":0.01475589087880387},{"source":9,"target":150,"value":0.06887911885593219},{"source":9,"target":151,"value":0.06944321902010177},{"source":9,"target":152,"value":0.0585922776972199},{"source":9,"target":153,"value":0.005862240936716417},{"source":9,"target":154,"value":0.11318399590284065},{"source":9,"target":155,"value":0.0016361875029811807},{"source":9,"target":156,"value":0.1441749486344693},{"source":9,"target":157,"value":0.020083949376638155},{"source":9,"target":158,"value":0.0738727888607496},{"source":9,"target":159,"value":0.07220491163967867},{"source":9,"target":160,"value":0.01738642988410607},{"source":9,"target":161,"value":0.061682013900924135},{"source":9,"target":162,"value":0.060054405067265365},{"source":9,"target":163,"value":0.008573351524264564},{"source":9,"target":164,"value":0.14040931890323607},{"source":9,"target":165,"value":0.0805788549662701},{"source":9,"target":166,"value":0.09212667315587708},{"source":9,"target":167,"value":0.17048327849966177},{"source":9,"target":168,"value":0.12740127404907955},{"source":9,"target":169,"value":0.07584612056741867},{"source":9,"target":170,"value":0.1375127509825806},{"source":9,"target":171,"value":0.01867935171403497},{"source":9,"target":172,"value":0.04653762162356104},{"source":9,"target":173,"value":0.18211116586482604},{"source":9,"target":174,"value":0.15155247830101348},{"source":9,"target":175,"value":0.05626838978790153},{"source":9,"target":176,"value":0.10049657639975403},{"source":9,"target":177,"value":0.07232461716556156},{"source":9,"target":178,"value":0.04825937555561016},{"source":9,"target":179,"value":0.0684420257000316},{"source":9,"target":180,"value":0.01937654238025267},{"source":9,"target":181,"value":0.04037562487841641},{"source":9,"target":182,"value":0.010060005952947615},{"source":9,"target":183,"value":0.1144216551938898},{"source":9,"target":184,"value":0.017213589602034587},{"source":9,"target":185,"value":0.009637984769825112},{"source":9,"target":186,"value":0.08628638380351153},{"source":9,"target":187,"value":0.014467402728620104},{"source":9,"target":188,"value":0.002536410913898116},{"source":9,"target":189,"value":0.01419826155284792},{"source":9,"target":190,"value":0.10481545475902597},{"source":9,"target":191,"value":0.006353037859301763},{"source":9,"target":192,"value":0.006245554738251821},{"source":9,"target":193,"value":0.025718661968073365},{"source":9,"target":194,"value":0.04427941604492161},{"source":9,"target":195,"value":0.015250527861353641},{"source":9,"target":196,"value":0.028809028382094547},{"source":9,"target":197,"value":0.01841542102868608},{"source":9,"target":198,"value":0.10370163216568862},{"source":9,"target":199,"value":0.12052001952488442},{"source":9,"target":200,"value":0.021754118746928383},{"source":9,"target":201,"value":0.01461133923974161},{"source":9,"target":202,"value":0.07188694210175281},{"source":9,"target":203,"value":0.12042200581201831},{"source":9,"target":204,"value":0.12636612065077255},{"source":9,"target":205,"value":0.024106883829992896},{"source":9,"target":206,"value":0.0027217777289766315},{"source":9,"target":207,"value":0.09265001815794549},{"source":9,"target":208,"value":0.1412508995957962},{"source":9,"target":209,"value":0.0025341854775402716},{"source":9,"target":210,"value":0.043089873484450134},{"source":9,"target":211,"value":0.027141932311085953},{"source":9,"target":212,"value":0.0949464952233044},{"source":9,"target":213,"value":0.005033495298098261},{"source":9,"target":214,"value":0.013922567017874938},{"source":9,"target":215,"value":0.06502096589545671},{"source":9,"target":216,"value":0.11473332305071074},{"source":9,"target":217,"value":0.014089131940419919},{"source":9,"target":218,"value":0.05169558768801984},{"source":9,"target":219,"value":0.19224926273117074},{"source":9,"target":220,"value":0.13417039786699245},{"source":9,"target":221,"value":0.0002666868790200188},{"source":9,"target":222,"value":0.09783472679179359},{"source":9,"target":223,"value":0.14453800120792323},{"source":9,"target":224,"value":0.08592225696300802},{"source":9,"target":225,"value":0.024954256417079386},{"source":9,"target":226,"value":0.039942152557342174},{"source":9,"target":227,"value":0.034620137571564714},{"source":9,"target":228,"value":0.10873255978224512},{"source":9,"target":229,"value":0.10221481601703271},{"source":9,"target":230,"value":0.1094896100642645},{"source":9,"target":231,"value":0.003760805636609663},{"source":9,"target":232,"value":0.019343752798862718},{"source":9,"target":233,"value":0.03981380016613484},{"source":9,"target":234,"value":0.013953165210839924},{"source":9,"target":235,"value":0.06443777291043117},{"source":9,"target":236,"value":0.04564504154236818},{"source":9,"target":237,"value":0.08215112456996186},{"source":9,"target":238,"value":0.05131406176035415},{"source":9,"target":239,"value":0.08829480607613974},{"source":9,"target":240,"value":0.1346930572345517},{"source":9,"target":241,"value":0.03443650952614221},{"source":9,"target":242,"value":0.07175780666323676},{"source":9,"target":243,"value":0.1280265149316765},{"source":9,"target":244,"value":0.08030666144114004},{"source":9,"target":245,"value":0.09842190688781405},{"source":9,"target":246,"value":0.10590697814971012},{"source":9,"target":247,"value":0.05850294942293596},{"source":9,"target":248,"value":0.029589420298482903},{"source":9,"target":249,"value":0.02463298321145728},{"source":9,"target":250,"value":0.02369383905222736},{"source":9,"target":251,"value":0.01745182693194339},{"source":9,"target":252,"value":0.024537075049856513},{"source":9,"target":253,"value":0.08322832185784731},{"source":9,"target":254,"value":0.08161156002778755},{"source":9,"target":255,"value":0.06607653250245357},{"source":9,"target":256,"value":0.03681314844543969},{"source":9,"target":257,"value":0.11623573704600643},{"source":9,"target":258,"value":0.10082177755428427},{"source":9,"target":259,"value":0.007538771645250841},{"source":9,"target":260,"value":0.06082815424464961},{"source":9,"target":261,"value":0.1346094599765925},{"source":9,"target":262,"value":0.013157101888872046},{"source":9,"target":263,"value":0.08269864741341325},{"source":9,"target":264,"value":0.054961122832415554},{"source":9,"target":265,"value":0.015833156027975935},{"source":9,"target":266,"value":0.24711685871956912},{"source":9,"target":267,"value":0.05948155245186511},{"source":9,"target":268,"value":0.19333781950969367},{"source":9,"target":269,"value":0.011047033942169542},{"source":9,"target":270,"value":0.04846059246416501},{"source":9,"target":271,"value":0.19064282636840219},{"source":9,"target":272,"value":0.22981468208985062},{"source":9,"target":273,"value":0.205139373749419},{"source":9,"target":274,"value":0.018176541547895848},{"source":9,"target":275,"value":0.0940109792101617},{"source":9,"target":276,"value":0.07018261737747022},{"source":9,"target":277,"value":0.12098816019039813},{"source":9,"target":278,"value":0.11636387716561943},{"source":9,"target":279,"value":0.10530153012060768},{"source":9,"target":280,"value":0.03219554245673259},{"source":9,"target":281,"value":0.1508312171779259},{"source":9,"target":282,"value":0.004504853361268993},{"source":9,"target":283,"value":0.06302210991858599},{"source":9,"target":284,"value":0.09854416316883666},{"source":9,"target":285,"value":0.1062044926709048},{"source":9,"target":286,"value":0.1667289871917969},{"source":9,"target":287,"value":0.08304009548819997},{"source":9,"target":288,"value":0.08860864148532704},{"source":9,"target":289,"value":0.12173017725575737},{"source":9,"target":290,"value":0.08232332988739599},{"source":9,"target":291,"value":0.0478405967428624},{"source":9,"target":292,"value":0.13278693812933595},{"source":9,"target":293,"value":0.22005722200711308},{"source":9,"target":294,"value":0.05024231654295102},{"source":9,"target":295,"value":0.24556686840526007},{"source":9,"target":296,"value":0.06836009304278948},{"source":9,"target":297,"value":0.01604112447042665},{"source":9,"target":298,"value":0.03172573186679174},{"source":9,"target":299,"value":0.08855251629211801},{"source":9,"target":300,"value":0.061260272682743123},{"source":9,"target":301,"value":0.005001160294203475},{"source":9,"target":302,"value":0.0035985519290929377},{"source":9,"target":303,"value":0.056100330329900236},{"source":9,"target":304,"value":0.12544154455371215},{"source":9,"target":305,"value":0.07690658124674427},{"source":9,"target":306,"value":0.14270252347817342},{"source":9,"target":307,"value":0.022867951927740885},{"source":9,"target":308,"value":0.08421129956033377},{"source":9,"target":309,"value":0.0496900898481033},{"source":9,"target":310,"value":0.08718465795611678},{"source":9,"target":311,"value":0.04724219642939695},{"source":9,"target":312,"value":0.055223122155090155},{"source":9,"target":313,"value":0.026658542117088953},{"source":9,"target":314,"value":0.041093990203856366},{"source":9,"target":315,"value":0.08316817554278101},{"source":9,"target":316,"value":0.052546228536439234},{"source":9,"target":317,"value":0.055626551071867925},{"source":9,"target":318,"value":0.05188351429696691},{"source":9,"target":319,"value":0.034215530603376246},{"source":9,"target":320,"value":0.0860504111417805},{"source":9,"target":321,"value":0.0003256484776825124},{"source":9,"target":322,"value":0.03181174493386507},{"source":9,"target":323,"value":0.11041687131672698},{"source":9,"target":324,"value":0.0035036748104787896},{"source":9,"target":325,"value":0.014933786633358283},{"source":9,"target":326,"value":0.029979241608977917},{"source":9,"target":327,"value":0.03353874824978203},{"source":9,"target":328,"value":0.0839969899281375},{"source":9,"target":329,"value":0.06728556244623358},{"source":9,"target":330,"value":0.23850294764470845},{"source":9,"target":331,"value":0.09119952643865238},{"source":9,"target":332,"value":0.03521274128695199},{"source":9,"target":333,"value":0.246378981384106},{"source":9,"target":334,"value":0.00029213629161906784},{"source":9,"target":335,"value":0.01213853699291246},{"source":10,"target":11,"value":0.7077281548954808},{"source":10,"target":12,"value":0.598472449953817},{"source":10,"target":13,"value":0.13915087429081613},{"source":10,"target":14,"value":0.05427918021163118},{"source":10,"target":15,"value":0.09197741830789642},{"source":10,"target":16,"value":0.04066631565124007},{"source":10,"target":17,"value":0.3132799722650561},{"source":10,"target":18,"value":0.16167538448048824},{"source":10,"target":19,"value":0.12810985829431187},{"source":10,"target":20,"value":0.2572394862214276},{"source":10,"target":21,"value":0.1507853110739561},{"source":10,"target":22,"value":0.06314309328530485},{"source":10,"target":23,"value":0.12401595054105644},{"source":10,"target":24,"value":0.09798345500487297},{"source":10,"target":25,"value":0.03254282047933815},{"source":10,"target":26,"value":0.09263404964985536},{"source":10,"target":27,"value":0.032606532217897645},{"source":10,"target":28,"value":0.10491879329342141},{"source":10,"target":29,"value":0.127797337444613},{"source":10,"target":30,"value":0.002914874913021952},{"source":10,"target":31,"value":0.044419379143307965},{"source":10,"target":32,"value":0.020129482110911572},{"source":10,"target":33,"value":0.052352556833350036},{"source":10,"target":34,"value":0.04636744408859382},{"source":10,"target":35,"value":0.11830570481597089},{"source":10,"target":36,"value":0.09741575056685957},{"source":10,"target":37,"value":0.03778544990400437},{"source":10,"target":38,"value":0.05899865029405262},{"source":10,"target":39,"value":0.05024773528655023},{"source":10,"target":40,"value":0.09197954764285525},{"source":10,"target":41,"value":0.020143350804770265},{"source":10,"target":42,"value":0.09886557305846527},{"source":10,"target":43,"value":0.005639576788248329},{"source":10,"target":44,"value":0.12013114480661237},{"source":10,"target":45,"value":0.05472280384899089},{"source":10,"target":46,"value":0.03769036744727665},{"source":10,"target":47,"value":0.04914802194692029},{"source":10,"target":48,"value":0.0461789667139813},{"source":10,"target":49,"value":0.13383238848756282},{"source":10,"target":50,"value":0.07212804051438239},{"source":10,"target":51,"value":0.09790412484876262},{"source":10,"target":52,"value":0.12257360760264592},{"source":10,"target":53,"value":0.12121248279573138},{"source":10,"target":54,"value":0.0035671832038359124},{"source":10,"target":55,"value":0.013617168633861091},{"source":10,"target":56,"value":0.01217785956993506},{"source":10,"target":57,"value":0.005284928654580873},{"source":10,"target":58,"value":0.02269218163637164},{"source":10,"target":59,"value":0.06269267182863889},{"source":10,"target":60,"value":0.10770417675381502},{"source":10,"target":61,"value":0.015122251910438207},{"source":10,"target":62,"value":0.10487917290878088},{"source":10,"target":63,"value":0.9599321016606394},{"source":10,"target":64,"value":0.18284982097724314},{"source":10,"target":65,"value":0.17026366084709715},{"source":10,"target":66,"value":0.9599321016606394},{"source":10,"target":67,"value":0.9599321016606402},{"source":10,"target":68,"value":0.09748055167873781},{"source":10,"target":69,"value":0.13122048620844368},{"source":10,"target":70,"value":0.06237844308755249},{"source":10,"target":71,"value":0.1870579038685648},{"source":10,"target":72,"value":0.13673946815794746},{"source":10,"target":73,"value":0.04238503810679329},{"source":10,"target":74,"value":0.17493635430398463},{"source":10,"target":75,"value":0.07176499706650934},{"source":10,"target":76,"value":0.01762571472549369},{"source":10,"target":77,"value":0.06759816580065948},{"source":10,"target":78,"value":0.07153261579993284},{"source":10,"target":79,"value":0.07987678043548775},{"source":10,"target":80,"value":0.07572718845624106},{"source":10,"target":81,"value":0.08292030382640439},{"source":10,"target":82,"value":0.05196224109197183},{"source":10,"target":83,"value":0.10418037685273857},{"source":10,"target":84,"value":0.03581664280204364},{"source":10,"target":85,"value":0.04284212109295857},{"source":10,"target":86,"value":0.005741033146108753},{"source":10,"target":87,"value":0.11840338433732331},{"source":10,"target":88,"value":0.12248989846528976},{"source":10,"target":89,"value":0.06434818306698838},{"source":10,"target":90,"value":0.05611883721743795},{"source":10,"target":91,"value":0.03600537529388729},{"source":10,"target":92,"value":0.05264128495595046},{"source":10,"target":93,"value":0.000625384467926241},{"source":10,"target":94,"value":0.11727328252453695},{"source":10,"target":95,"value":0.057534219970079604},{"source":10,"target":96,"value":0.13813201820835688},{"source":10,"target":97,"value":0.08073832231337873},{"source":10,"target":98,"value":0.10891620330429685},{"source":10,"target":99,"value":0.1485351189403396},{"source":10,"target":100,"value":0.13472172887259035},{"source":10,"target":101,"value":0.1168914719197885},{"source":10,"target":102,"value":0.11808917844432382},{"source":10,"target":103,"value":0.06594946917257276},{"source":10,"target":104,"value":0.09383972403972313},{"source":10,"target":105,"value":0.051836731178763085},{"source":10,"target":106,"value":0.07120703814114744},{"source":10,"target":107,"value":0.07710515064963798},{"source":10,"target":108,"value":0.06025026545320484},{"source":10,"target":109,"value":0.11811619233060806},{"source":10,"target":110,"value":0.11287300372003},{"source":10,"target":111,"value":0.15830465741943806},{"source":10,"target":112,"value":0.0009782563763823951},{"source":10,"target":113,"value":0.10726510681237132},{"source":10,"target":114,"value":0.05274231620882979},{"source":10,"target":115,"value":0.09578375879417614},{"source":10,"target":116,"value":0.06117580738943847},{"source":10,"target":117,"value":0.08345226345090452},{"source":10,"target":118,"value":0.15633123571391916},{"source":10,"target":119,"value":0.03931117721389709},{"source":10,"target":120,"value":0.09864400020611877},{"source":10,"target":121,"value":0.04464908978066204},{"source":10,"target":122,"value":0.04652221226818373},{"source":10,"target":123,"value":0.022804961851608595},{"source":10,"target":124,"value":0.03225400453059825},{"source":10,"target":125,"value":0.015124614751369147},{"source":10,"target":126,"value":0.12330387741251313},{"source":10,"target":127,"value":0.13464264619407817},{"source":10,"target":128,"value":0.055072942264442176},{"source":10,"target":129,"value":0.06313223962386996},{"source":10,"target":130,"value":0.0998313028433255},{"source":10,"target":131,"value":0.10804984000406263},{"source":10,"target":132,"value":0.11970254315580829},{"source":10,"target":133,"value":0.04267765595584842},{"source":10,"target":134,"value":0.06944539232970226},{"source":10,"target":135,"value":0.10614128958917261},{"source":10,"target":136,"value":0.0609118149146605},{"source":10,"target":137,"value":0.08393291723354654},{"source":10,"target":138,"value":0.12357416893209727},{"source":10,"target":139,"value":0.053750984135726},{"source":10,"target":140,"value":0.03906061198878808},{"source":10,"target":141,"value":0.04689171882795424},{"source":10,"target":142,"value":0.16401204853762857},{"source":10,"target":143,"value":0.14550359107038788},{"source":10,"target":144,"value":0.047987565844204605},{"source":10,"target":145,"value":0.03692123131831546},{"source":10,"target":146,"value":0.0481870667519233},{"source":10,"target":147,"value":0.27762698276110687},{"source":10,"target":148,"value":0.08990237304332607},{"source":10,"target":149,"value":0.12010152594734823},{"source":10,"target":150,"value":0.16185017488071266},{"source":10,"target":151,"value":0.20085674311914556},{"source":10,"target":152,"value":0.03649920469227448},{"source":10,"target":153,"value":0.04179197615499185},{"source":10,"target":154,"value":0.1068572997025171},{"source":10,"target":155,"value":0.005828851699894251},{"source":10,"target":156,"value":0.1372537520353183},{"source":10,"target":157,"value":0.002895092872876808},{"source":10,"target":158,"value":0.24412689945813837},{"source":10,"target":159,"value":0.276273759250961},{"source":10,"target":160,"value":0.18324912480817496},{"source":10,"target":161,"value":0.014280100649835422},{"source":10,"target":162,"value":0.013689650460295147},{"source":10,"target":163,"value":0.022646724420680057},{"source":10,"target":164,"value":0.21099676849908675},{"source":10,"target":165,"value":0.23738787189770938},{"source":10,"target":166,"value":0.0815545077826836},{"source":10,"target":167,"value":0.05677477872705643},{"source":10,"target":168,"value":0.03610956022875083},{"source":10,"target":169,"value":0.03549216348026331},{"source":10,"target":170,"value":0.12928664532999234},{"source":10,"target":171,"value":0.09548546319563211},{"source":10,"target":172,"value":0.15655191768915042},{"source":10,"target":173,"value":0.4106730906862036},{"source":10,"target":174,"value":0.5441085959954979},{"source":10,"target":175,"value":0.03883154474277218},{"source":10,"target":176,"value":0.060261219632606},{"source":10,"target":177,"value":0.0002739628894275184},{"source":10,"target":178,"value":0.017674090542986878},{"source":10,"target":179,"value":0.05396706479010151},{"source":10,"target":180,"value":0.2591169361746955},{"source":10,"target":181,"value":0.12832731166283257},{"source":10,"target":182,"value":0.019215236964198093},{"source":10,"target":183,"value":0.18556462633549062},{"source":10,"target":184,"value":0.079535261912177},{"source":10,"target":185,"value":0.049867621259289605},{"source":10,"target":186,"value":0.3034324855227762},{"source":10,"target":187,"value":0.13709906667195104},{"source":10,"target":188,"value":0.03460536179769191},{"source":10,"target":189,"value":0.0019452516037975637},{"source":10,"target":190,"value":0.08522338365496669},{"source":10,"target":191,"value":0.0029219669211242483},{"source":10,"target":192,"value":0.08748334358554835},{"source":10,"target":193,"value":0.026581808193007508},{"source":10,"target":194,"value":0.016136719630492326},{"source":10,"target":195,"value":0.011673702060335115},{"source":10,"target":196,"value":0.0017103453581031102},{"source":10,"target":197,"value":0.11380253742866508},{"source":10,"target":198,"value":0.11869864142350012},{"source":10,"target":199,"value":0.10763862937876988},{"source":10,"target":200,"value":0.05239955170486666},{"source":10,"target":201,"value":0.020056236096449912},{"source":10,"target":202,"value":0.05566660212476402},{"source":10,"target":203,"value":0.09131192737402542},{"source":10,"target":204,"value":0.06842353229830464},{"source":10,"target":205,"value":0.06523207168726232},{"source":10,"target":206,"value":0.023916234774287993},{"source":10,"target":207,"value":0.08392723715531902},{"source":10,"target":208,"value":0.03872628804529783},{"source":10,"target":209,"value":0.0991627580753574},{"source":10,"target":210,"value":0.036710145527319125},{"source":10,"target":211,"value":0.08025434460369109},{"source":10,"target":212,"value":0.056964584526539505},{"source":10,"target":213,"value":0.06550849005155963},{"source":10,"target":214,"value":0.03446540560186316},{"source":10,"target":215,"value":0.0405524188545211},{"source":10,"target":216,"value":0.05162271495513739},{"source":10,"target":217,"value":0.0009592388713044747},{"source":10,"target":218,"value":0.04124845127552173},{"source":10,"target":219,"value":0.1585375066071349},{"source":10,"target":220,"value":0.03007805030587265},{"source":10,"target":221,"value":0.17315125853802937},{"source":10,"target":222,"value":0.056796913864135164},{"source":10,"target":223,"value":0.01947262387453008},{"source":10,"target":224,"value":0.05767653347646609},{"source":10,"target":225,"value":0.09508316977310023},{"source":10,"target":226,"value":0.05621391740038163},{"source":10,"target":227,"value":0.30521276095470884},{"source":10,"target":228,"value":0.06767983515092178},{"source":10,"target":229,"value":0.06565029048321325},{"source":10,"target":230,"value":0.08455229906877154},{"source":10,"target":231,"value":0.015832094581177063},{"source":10,"target":232,"value":0.08631383008040121},{"source":10,"target":233,"value":0.027769274064008847},{"source":10,"target":234,"value":0.0887257928386287},{"source":10,"target":235,"value":0.2558164738533124},{"source":10,"target":236,"value":0.29340270667318646},{"source":10,"target":237,"value":0.06596535108568818},{"source":10,"target":238,"value":0.2594134255369832},{"source":10,"target":239,"value":0.16212689142137676},{"source":10,"target":240,"value":0.07312788339156266},{"source":10,"target":241,"value":0.03399072369731737},{"source":10,"target":242,"value":0.05105198181097132},{"source":10,"target":243,"value":0.1786257813804199},{"source":10,"target":244,"value":0.025252771929636306},{"source":10,"target":245,"value":0.06569887354659612},{"source":10,"target":246,"value":0.23632804343913383},{"source":10,"target":247,"value":0.027458471940937736},{"source":10,"target":248,"value":0.0619149192107457},{"source":10,"target":249,"value":0.2552190716779827},{"source":10,"target":250,"value":0.020695036741358506},{"source":10,"target":251,"value":0.09323145764853906},{"source":10,"target":252,"value":0.02802071034975425},{"source":10,"target":253,"value":0.10014498050284126},{"source":10,"target":254,"value":0.02571029087024394},{"source":10,"target":255,"value":0.02236210517903299},{"source":10,"target":256,"value":0.0010105382765585472},{"source":10,"target":257,"value":0.05980460271270075},{"source":10,"target":258,"value":0.01010068164316997},{"source":10,"target":259,"value":0.006236003746411068},{"source":10,"target":260,"value":0.05894436424802996},{"source":10,"target":261,"value":0.0757387179437068},{"source":10,"target":262,"value":0.02910081430964481},{"source":10,"target":263,"value":0.13633133070388045},{"source":10,"target":264,"value":0.2439784951626567},{"source":10,"target":265,"value":0.11137708076905319},{"source":10,"target":266,"value":0.015328941463340367},{"source":10,"target":267,"value":0.15190145159764984},{"source":10,"target":268,"value":0.007251961158905804},{"source":10,"target":269,"value":0.016526005150059885},{"source":10,"target":270,"value":0.02236782727912182},{"source":10,"target":271,"value":0.054515113550485474},{"source":10,"target":272,"value":0.05416981975098265},{"source":10,"target":273,"value":0.12110235329955657},{"source":10,"target":274,"value":0.08929142312452022},{"source":10,"target":275,"value":0.06212687409248906},{"source":10,"target":276,"value":0.10162465452564118},{"source":10,"target":277,"value":0.07846559438088055},{"source":10,"target":278,"value":0.004182594493035101},{"source":10,"target":279,"value":0.11867928601469734},{"source":10,"target":280,"value":0.10378839047142273},{"source":10,"target":281,"value":0.11053282554614943},{"source":10,"target":282,"value":0.039978866641804355},{"source":10,"target":283,"value":0.026329018596087224},{"source":10,"target":284,"value":0.12804003184719187},{"source":10,"target":285,"value":0.07385678042057904},{"source":10,"target":286,"value":0.11352618566294814},{"source":10,"target":287,"value":0.15265951342287243},{"source":10,"target":288,"value":0.13249368293949262},{"source":10,"target":289,"value":0.17108960695198236},{"source":10,"target":290,"value":0.060501395820018816},{"source":10,"target":291,"value":0.14951856653574375},{"source":10,"target":292,"value":0.0461798130169851},{"source":10,"target":293,"value":0.09997959397102872},{"source":10,"target":294,"value":0.07980177813780143},{"source":10,"target":295,"value":0.15191454585144418},{"source":10,"target":296,"value":0.13749180634147115},{"source":10,"target":297,"value":0.2909943808179433},{"source":10,"target":298,"value":0.24163645517343374},{"source":10,"target":299,"value":0.09649021247025506},{"source":10,"target":300,"value":0.11936273367733956},{"source":10,"target":301,"value":0.0030536920500852686},{"source":10,"target":302,"value":0.029064702294399985},{"source":10,"target":303,"value":0.13000538250715826},{"source":10,"target":304,"value":0.18837960227115613},{"source":10,"target":305,"value":0.17599652093002854},{"source":10,"target":306,"value":0.10962469030798604},{"source":10,"target":307,"value":0.08554199764037408},{"source":10,"target":308,"value":0.015456269998971808},{"source":10,"target":309,"value":0.038274918740526194},{"source":10,"target":310,"value":0.04819769446035083},{"source":10,"target":311,"value":0.045488146981439145},{"source":10,"target":312,"value":0.025600279127681293},{"source":10,"target":313,"value":0.009491351319493718},{"source":10,"target":314,"value":0.021420641067077216},{"source":10,"target":315,"value":0.0395879787964857},{"source":10,"target":316,"value":0.04379996828316713},{"source":10,"target":317,"value":0.05330599094124495},{"source":10,"target":318,"value":0.01941031624486286},{"source":10,"target":319,"value":0.033337680186898186},{"source":10,"target":320,"value":0.13993934867029717},{"source":10,"target":321,"value":0.006674435171741964},{"source":10,"target":322,"value":0.02860397970998237},{"source":10,"target":323,"value":0.18507748841355995},{"source":10,"target":324,"value":0.003792489934754357},{"source":10,"target":325,"value":0.027265955538005038},{"source":10,"target":326,"value":0.12247129156136784},{"source":10,"target":327,"value":0.024649998430638115},{"source":10,"target":328,"value":0.02784357182514836},{"source":10,"target":329,"value":0.15769876191459362},{"source":10,"target":330,"value":0.04423773174784619},{"source":10,"target":331,"value":0.033086608621093756},{"source":10,"target":332,"value":0.04580912166163661},{"source":10,"target":333,"value":0.05556770245906171},{"source":10,"target":334,"value":0.014372231977698364},{"source":10,"target":335,"value":0.12096166988025697},{"source":11,"target":12,"value":0.009211597798751782},{"source":11,"target":13,"value":0.17641094418677603},{"source":11,"target":14,"value":0.03740261775546309},{"source":11,"target":15,"value":0.21450175941054667},{"source":11,"target":16,"value":0.10359219082733806},{"source":11,"target":17,"value":0.32888630978316497},{"source":11,"target":18,"value":0.25381243862688546},{"source":11,"target":19,"value":0.41736581985773163},{"source":11,"target":20,"value":0.29696175299044597},{"source":11,"target":21,"value":0.09430476036899109},{"source":11,"target":22,"value":0.17639644002093247},{"source":11,"target":23,"value":0.12137914838278004},{"source":11,"target":24,"value":0.18554747976609245},{"source":11,"target":25,"value":0.20757633901565545},{"source":11,"target":26,"value":0.13238367517339852},{"source":11,"target":27,"value":0.18312546550576478},{"source":11,"target":28,"value":0.1188223586448248},{"source":11,"target":29,"value":0.11472323938598378},{"source":11,"target":30,"value":0.024381079573363197},{"source":11,"target":31,"value":0.01014167041029083},{"source":11,"target":32,"value":0.011264242580319711},{"source":11,"target":33,"value":0.09762063151653882},{"source":11,"target":34,"value":0.05012480573368752},{"source":11,"target":35,"value":0.16481138876459167},{"source":11,"target":36,"value":0.11029040059182402},{"source":11,"target":37,"value":0.012481085224269684},{"source":11,"target":38,"value":0.17757021419294775},{"source":11,"target":39,"value":0.15763999798587985},{"source":11,"target":40,"value":0.20160009302753354},{"source":11,"target":41,"value":0.21986211853345292},{"source":11,"target":42,"value":0.11802494326623551},{"source":11,"target":43,"value":0.21803215522045188},{"source":11,"target":44,"value":0.09118515791805644},{"source":11,"target":45,"value":0.15020729629063395},{"source":11,"target":46,"value":0.0024641585926637416},{"source":11,"target":47,"value":0.14771611968475282},{"source":11,"target":48,"value":0.24428716008406123},{"source":11,"target":49,"value":0.013087023885115031},{"source":11,"target":50,"value":0.1445368415459715},{"source":11,"target":51,"value":0.0879422903217856},{"source":11,"target":52,"value":0.27530093611787615},{"source":11,"target":53,"value":0.004451698829696776},{"source":11,"target":54,"value":0.052263164569166895},{"source":11,"target":55,"value":0.06253125024377068},{"source":11,"target":56,"value":0.038359664459394274},{"source":11,"target":57,"value":0.059451071604978825},{"source":11,"target":58,"value":0.06994833403608874},{"source":11,"target":59,"value":0.19094394765561917},{"source":11,"target":60,"value":0.14097350643032433},{"source":11,"target":61,"value":0.23827081364513333},{"source":11,"target":62,"value":0.13110102662763434},{"source":11,"target":63,"value":0.827037629388846},{"source":11,"target":64,"value":0.48385073822572405},{"source":11,"target":65,"value":0.6816142973206083},{"source":11,"target":66,"value":0.827037629388846},{"source":11,"target":67,"value":0.8270376293888457},{"source":11,"target":68,"value":0.07902666894419874},{"source":11,"target":69,"value":0.1066028644343535},{"source":11,"target":70,"value":0.13665022708348545},{"source":11,"target":71,"value":0.08760577507388684},{"source":11,"target":72,"value":0.20244579844387348},{"source":11,"target":73,"value":0.2433069512384138},{"source":11,"target":74,"value":0.11160563423490417},{"source":11,"target":75,"value":0.24743930580849752},{"source":11,"target":76,"value":0.24975028626243004},{"source":11,"target":77,"value":0.35987571450107997},{"source":11,"target":78,"value":0.3546111776461196},{"source":11,"target":79,"value":0.0786735785888282},{"source":11,"target":80,"value":0.059118008769689034},{"source":11,"target":81,"value":0.10688511096818128},{"source":11,"target":82,"value":0.18483191355488077},{"source":11,"target":83,"value":0.057408046827687235},{"source":11,"target":84,"value":0.031211696502845325},{"source":11,"target":85,"value":0.09106905390198787},{"source":11,"target":86,"value":0.1590716012834417},{"source":11,"target":87,"value":0.07627581139258942},{"source":11,"target":88,"value":0.08316494954920743},{"source":11,"target":89,"value":0.0598451513702646},{"source":11,"target":90,"value":0.11414306977044596},{"source":11,"target":91,"value":0.22926820409298596},{"source":11,"target":92,"value":0.21966275017406306},{"source":11,"target":93,"value":0.05542319299572491},{"source":11,"target":94,"value":0.0553742824876255},{"source":11,"target":95,"value":0.0802881337375621},{"source":11,"target":96,"value":0.09008289276476654},{"source":11,"target":97,"value":0.07059985480433832},{"source":11,"target":98,"value":0.09093080123247795},{"source":11,"target":99,"value":0.14416791721272756},{"source":11,"target":100,"value":0.0983729406170647},{"source":11,"target":101,"value":0.11943803660553722},{"source":11,"target":102,"value":0.15387052296520332},{"source":11,"target":103,"value":0.18768522272900137},{"source":11,"target":104,"value":0.15408032423061951},{"source":11,"target":105,"value":0.16322334168194075},{"source":11,"target":106,"value":0.13889604398497138},{"source":11,"target":107,"value":0.11161247052687097},{"source":11,"target":108,"value":0.14333268548662997},{"source":11,"target":109,"value":0.12674271698592635},{"source":11,"target":110,"value":0.18303899685145583},{"source":11,"target":111,"value":0.19848562331988423},{"source":11,"target":112,"value":0.07232177754038122},{"source":11,"target":113,"value":0.026016261472603393},{"source":11,"target":114,"value":0.03855360606223019},{"source":11,"target":115,"value":0.06032605516761743},{"source":11,"target":116,"value":0.011440439528591044},{"source":11,"target":117,"value":0.09648124665124276},{"source":11,"target":118,"value":0.11641161639998798},{"source":11,"target":119,"value":0.05585637214410872},{"source":11,"target":120,"value":0.09442871446593114},{"source":11,"target":121,"value":0.014929817942259357},{"source":11,"target":122,"value":0.06528623827227448},{"source":11,"target":123,"value":0.004228358247152426},{"source":11,"target":124,"value":0.051794206893366175},{"source":11,"target":125,"value":0.08403137479174769},{"source":11,"target":126,"value":0.08583613448208818},{"source":11,"target":127,"value":0.10548509307845529},{"source":11,"target":128,"value":0.06434879636554347},{"source":11,"target":129,"value":0.05617335695232371},{"source":11,"target":130,"value":0.0018080745157281588},{"source":11,"target":131,"value":0.10253184870921633},{"source":11,"target":132,"value":0.0390890979189234},{"source":11,"target":133,"value":0.0859299838886759},{"source":11,"target":134,"value":0.21093197510123327},{"source":11,"target":135,"value":0.18513617538372767},{"source":11,"target":136,"value":0.07056600709517537},{"source":11,"target":137,"value":0.04127905534396501},{"source":11,"target":138,"value":0.04847071268189216},{"source":11,"target":139,"value":0.04484959791495934},{"source":11,"target":140,"value":0.05918468058459452},{"source":11,"target":141,"value":0.058249762241547653},{"source":11,"target":142,"value":0.15797196312517453},{"source":11,"target":143,"value":0.03449690418242571},{"source":11,"target":144,"value":0.03573926895599655},{"source":11,"target":145,"value":0.07609329392080344},{"source":11,"target":146,"value":0.15486177385776573},{"source":11,"target":147,"value":0.17323686408416425},{"source":11,"target":148,"value":0.017334409814046624},{"source":11,"target":149,"value":0.088988243505161},{"source":11,"target":150,"value":0.14129507426718077},{"source":11,"target":151,"value":0.17112580923114282},{"source":11,"target":152,"value":0.06034804002838206},{"source":11,"target":153,"value":0.011301571851306305},{"source":11,"target":154,"value":0.11065012791227552},{"source":11,"target":155,"value":0.07038224743286041},{"source":11,"target":156,"value":0.021589588341403468},{"source":11,"target":157,"value":0.013515782934385438},{"source":11,"target":158,"value":0.21681133697806032},{"source":11,"target":159,"value":0.23694421029810658},{"source":11,"target":160,"value":0.12637802249005675},{"source":11,"target":161,"value":0.04048216817329862},{"source":11,"target":162,"value":0.03250965950867017},{"source":11,"target":163,"value":0.003683858078899451},{"source":11,"target":164,"value":0.2395306141407249},{"source":11,"target":165,"value":0.21264809159533637},{"source":11,"target":166,"value":0.0949406257692198},{"source":11,"target":167,"value":0.15932929864034456},{"source":11,"target":168,"value":0.0256987925272839},{"source":11,"target":169,"value":0.07552007191284411},{"source":11,"target":170,"value":0.06661957205784622},{"source":11,"target":171,"value":0.041748238994278694},{"source":11,"target":172,"value":0.09833522333454466},{"source":11,"target":173,"value":0.39438777462886204},{"source":11,"target":174,"value":0.4480830775836939},{"source":11,"target":175,"value":0.018136207109542953},{"source":11,"target":176,"value":0.07049065879764618},{"source":11,"target":177,"value":0.054056435520521855},{"source":11,"target":178,"value":0.03749506330255075},{"source":11,"target":179,"value":0.03250562658444322},{"source":11,"target":180,"value":0.20762717487659554},{"source":11,"target":181,"value":0.1624018886412186},{"source":11,"target":182,"value":0.008776556517507954},{"source":11,"target":183,"value":0.008633599619966221},{"source":11,"target":184,"value":0.060508743384514126},{"source":11,"target":185,"value":0.11354826588215874},{"source":11,"target":186,"value":0.12085270347436242},{"source":11,"target":187,"value":0.04451846336905839},{"source":11,"target":188,"value":0.11388282884118728},{"source":11,"target":189,"value":0.022897188273359462},{"source":11,"target":190,"value":0.06292990044048258},{"source":11,"target":191,"value":0.0719788811435967},{"source":11,"target":192,"value":0.08341177963812095},{"source":11,"target":193,"value":0.007999819774833066},{"source":11,"target":194,"value":0.011600130708411805},{"source":11,"target":195,"value":0.02289540698785198},{"source":11,"target":196,"value":0.09198359699381108},{"source":11,"target":197,"value":0.0751028677098378},{"source":11,"target":198,"value":0.06390038699452201},{"source":11,"target":199,"value":0.006361303920538065},{"source":11,"target":200,"value":0.056990885068988556},{"source":11,"target":201,"value":0.06944372639560226},{"source":11,"target":202,"value":0.03836257016855328},{"source":11,"target":203,"value":0.034854436297780254},{"source":11,"target":204,"value":0.09051222958722234},{"source":11,"target":205,"value":0.02703399576794118},{"source":11,"target":206,"value":0.05685321944687718},{"source":11,"target":207,"value":0.012979900328344864},{"source":11,"target":208,"value":0.13093287070846285},{"source":11,"target":209,"value":0.0905722786657107},{"source":11,"target":210,"value":0.06658841368479512},{"source":11,"target":211,"value":0.08613778010977326},{"source":11,"target":212,"value":0.07354897917582834},{"source":11,"target":213,"value":0.09151115480477566},{"source":11,"target":214,"value":0.006312140784588728},{"source":11,"target":215,"value":0.11631170267584182},{"source":11,"target":216,"value":0.10979229119244271},{"source":11,"target":217,"value":0.03594469823075602},{"source":11,"target":218,"value":0.07208610055937811},{"source":11,"target":219,"value":0.209580815506791},{"source":11,"target":220,"value":0.07717309594371685},{"source":11,"target":221,"value":0.12898015683812794},{"source":11,"target":222,"value":0.041487548581742334},{"source":11,"target":223,"value":0.10618393744124031},{"source":11,"target":224,"value":0.10044167326648584},{"source":11,"target":225,"value":0.09950865210924485},{"source":11,"target":226,"value":0.05650402951110683},{"source":11,"target":227,"value":0.2402395475019931},{"source":11,"target":228,"value":0.012607847227585303},{"source":11,"target":229,"value":0.018535095836842874},{"source":11,"target":230,"value":0.11305300003618952},{"source":11,"target":231,"value":0.0726369219248531},{"source":11,"target":232,"value":0.06619957259102179},{"source":11,"target":233,"value":0.0354980690852793},{"source":11,"target":234,"value":0.10739802086382864},{"source":11,"target":235,"value":0.22748618275387456},{"source":11,"target":236,"value":0.24392022864590443},{"source":11,"target":237,"value":0.08877120835207482},{"source":11,"target":238,"value":0.21343684260981804},{"source":11,"target":239,"value":0.10535787804016158},{"source":11,"target":240,"value":0.14615534350936352},{"source":11,"target":241,"value":0.030342310325332997},{"source":11,"target":242,"value":0.038820497325547446},{"source":11,"target":243,"value":0.21880105265302258},{"source":11,"target":244,"value":0.07284807283821948},{"source":11,"target":245,"value":0.04090251504552428},{"source":11,"target":246,"value":0.21069623103551718},{"source":11,"target":247,"value":0.00971502980039671},{"source":11,"target":248,"value":0.005352101523678266},{"source":11,"target":249,"value":0.1957092011905443},{"source":11,"target":250,"value":0.060366978395473836},{"source":11,"target":251,"value":0.06300381723102648},{"source":11,"target":252,"value":0.034054375330088676},{"source":11,"target":253,"value":0.1837799179675688},{"source":11,"target":254,"value":0.006386066072467912},{"source":11,"target":255,"value":0.08609698922609645},{"source":11,"target":256,"value":0.10987405892468896},{"source":11,"target":257,"value":0.04863014576380361},{"source":11,"target":258,"value":0.043882667963357595},{"source":11,"target":259,"value":0.03538176957237102},{"source":11,"target":260,"value":0.05195030063932694},{"source":11,"target":261,"value":0.014430318747622935},{"source":11,"target":262,"value":0.0006170205937074162},{"source":11,"target":263,"value":0.16230067320743718},{"source":11,"target":264,"value":0.2028983166757963},{"source":11,"target":265,"value":0.03245956263645052},{"source":11,"target":266,"value":0.1831263879401549},{"source":11,"target":267,"value":0.12172735461618164},{"source":11,"target":268,"value":0.12427685890577694},{"source":11,"target":269,"value":0.0373093935659664},{"source":11,"target":270,"value":0.01117502216323365},{"source":11,"target":271,"value":0.22370560842902326},{"source":11,"target":272,"value":0.21252604811385334},{"source":11,"target":273,"value":0.22439775018149266},{"source":11,"target":274,"value":0.10687549263244787},{"source":11,"target":275,"value":0.024736134693353305},{"source":11,"target":276,"value":0.07414588167984709},{"source":11,"target":277,"value":0.06655258232004134},{"source":11,"target":278,"value":0.0520330836831732},{"source":11,"target":279,"value":0.14311371178545024},{"source":11,"target":280,"value":0.1309922753273981},{"source":11,"target":281,"value":0.03351410118356987},{"source":11,"target":282,"value":0.07226987116933123},{"source":11,"target":283,"value":0.1015629761581693},{"source":11,"target":284,"value":0.10131328771564241},{"source":11,"target":285,"value":0.045876302980897274},{"source":11,"target":286,"value":0.039129134621858866},{"source":11,"target":287,"value":0.12611071265091248},{"source":11,"target":288,"value":0.15088193387787455},{"source":11,"target":289,"value":0.06713722919044782},{"source":11,"target":290,"value":0.004678211957590342},{"source":11,"target":291,"value":0.041914416233479954},{"source":11,"target":292,"value":0.0434760314798733},{"source":11,"target":293,"value":0.06682804165993067},{"source":11,"target":294,"value":0.06465312717872036},{"source":11,"target":295,"value":0.006038640040097721},{"source":11,"target":296,"value":0.04268406169995373},{"source":11,"target":297,"value":0.2076752712397977},{"source":11,"target":298,"value":0.20359446302403894},{"source":11,"target":299,"value":0.10794401213599013},{"source":11,"target":300,"value":0.17124594246174873},{"source":11,"target":301,"value":0.00390227533801031},{"source":11,"target":302,"value":0.013814301911967836},{"source":11,"target":303,"value":0.22289981674480597},{"source":11,"target":304,"value":0.24840936867167895},{"source":11,"target":305,"value":0.025777511949626214},{"source":11,"target":306,"value":0.052597492825981},{"source":11,"target":307,"value":0.05039977328722708},{"source":11,"target":308,"value":0.04357774322185648},{"source":11,"target":309,"value":0.07500680263499822},{"source":11,"target":310,"value":0.09380910240688532},{"source":11,"target":311,"value":0.023251980926304667},{"source":11,"target":312,"value":0.016314413975174944},{"source":11,"target":313,"value":0.006434378893459166},{"source":11,"target":314,"value":0.018235868734317286},{"source":11,"target":315,"value":0.02680686101790029},{"source":11,"target":316,"value":0.02908978158346309},{"source":11,"target":317,"value":0.03772273657664181},{"source":11,"target":318,"value":0.03832012982085827},{"source":11,"target":319,"value":0.08505667032463386},{"source":11,"target":320,"value":0.1083125731265679},{"source":11,"target":321,"value":0.08319728216831473},{"source":11,"target":322,"value":0.029083731123436825},{"source":11,"target":323,"value":0.14327082693467838},{"source":11,"target":324,"value":0.07513124276220409},{"source":11,"target":325,"value":0.01918560763251981},{"source":11,"target":326,"value":0.07182594516430364},{"source":11,"target":327,"value":0.0666100492055753},{"source":11,"target":328,"value":0.053038607272778475},{"source":11,"target":329,"value":0.08373095596431492},{"source":11,"target":330,"value":0.04274892898520525},{"source":11,"target":331,"value":0.016106055400696744},{"source":11,"target":332,"value":0.044696479312716406},{"source":11,"target":333,"value":0.0498753969617205},{"source":11,"target":334,"value":0.032820011583466265},{"source":11,"target":335,"value":0.0029198132674692853},{"source":12,"target":13,"value":0.18735906784861417},{"source":12,"target":14,"value":0.019634219483648494},{"source":12,"target":15,"value":0.014630650467532851},{"source":12,"target":16,"value":0.07373017702027826},{"source":12,"target":17,"value":0.4071025818014801},{"source":12,"target":18,"value":0.2538395468729302},{"source":12,"target":19,"value":0.29262756564231096},{"source":12,"target":20,"value":0.3470344940597695},{"source":12,"target":21,"value":0.17739213647559457},{"source":12,"target":22,"value":0.27795839430989006},{"source":12,"target":23,"value":0.38962464344419157},{"source":12,"target":24,"value":0.38256269822947103},{"source":12,"target":25,"value":0.2711277423905565},{"source":12,"target":26,"value":0.26891227160760867},{"source":12,"target":27,"value":0.30683144484216235},{"source":12,"target":28,"value":0.318715088158482},{"source":12,"target":29,"value":0.3871522761346551},{"source":12,"target":30,"value":0.003288419791927617},{"source":12,"target":31,"value":0.028276259305138256},{"source":12,"target":32,"value":0.0465974303767553},{"source":12,"target":33,"value":0.02294614156852897},{"source":12,"target":34,"value":0.04543001412007022},{"source":12,"target":35,"value":0.04809045092730282},{"source":12,"target":36,"value":0.009786837461139179},{"source":12,"target":37,"value":0.042992276424283424},{"source":12,"target":38,"value":0.2670370888419824},{"source":12,"target":39,"value":0.3137052148769493},{"source":12,"target":40,"value":0.3810075172830032},{"source":12,"target":41,"value":0.25588483416284996},{"source":12,"target":42,"value":0.26128841148667353},{"source":12,"target":43,"value":0.28977507020163873},{"source":12,"target":44,"value":0.3010061038506057},{"source":12,"target":45,"value":0.31398150531173263},{"source":12,"target":46,"value":0.03450388817159569},{"source":12,"target":47,"value":0.0557074567209724},{"source":12,"target":48,"value":0.2639442703556794},{"source":12,"target":49,"value":0.26133686512299587},{"source":12,"target":50,"value":0.0259185890431317},{"source":12,"target":51,"value":0.024965937491905472},{"source":12,"target":52,"value":0.4569706175144666},{"source":12,"target":53,"value":0.1463117541419917},{"source":12,"target":54,"value":0.08434887107417602},{"source":12,"target":55,"value":0.061878220038456555},{"source":12,"target":56,"value":0.05977298027928897},{"source":12,"target":57,"value":0.10273024583212288},{"source":12,"target":58,"value":0.04114644271703634},{"source":12,"target":59,"value":0.34971300561355534},{"source":12,"target":60,"value":0.34256848439522497},{"source":12,"target":61,"value":0.314231251416448},{"source":12,"target":62,"value":0.31519748472732123},{"source":12,"target":63,"value":0.3941518521285423},{"source":12,"target":64,"value":0.28960451542472193},{"source":12,"target":65,"value":0.5532514886044774},{"source":12,"target":66,"value":0.3941518521285423},{"source":12,"target":67,"value":0.39415185212854226},{"source":12,"target":68,"value":0.012543425480983519},{"source":12,"target":69,"value":0.37941978977825985},{"source":12,"target":70,"value":0.30917695870922046},{"source":12,"target":71,"value":0.16968652195608883},{"source":12,"target":72,"value":0.41355065233652666},{"source":12,"target":73,"value":0.34617032699070793},{"source":12,"target":74,"value":0.1174860724934501},{"source":12,"target":75,"value":0.3493202900576481},{"source":12,"target":76,"value":0.29155987224067437},{"source":12,"target":77,"value":0.3897084486771078},{"source":12,"target":78,"value":0.3866970323237849},{"source":12,"target":79,"value":0.165271836750372},{"source":12,"target":80,"value":0.010688016538174623},{"source":12,"target":81,"value":0.006729430051253818},{"source":12,"target":82,"value":0.137702483962008},{"source":12,"target":83,"value":0.06881143844991543},{"source":12,"target":84,"value":0.014237710359872452},{"source":12,"target":85,"value":0.08257589152700551},{"source":12,"target":86,"value":0.16158863914143537},{"source":12,"target":87,"value":0.04038078030837851},{"source":12,"target":88,"value":0.050812294456447006},{"source":12,"target":89,"value":0.08138080659830753},{"source":12,"target":90,"value":0.09688504919795653},{"source":12,"target":91,"value":0.12173906394857074},{"source":12,"target":92,"value":0.26317134112712315},{"source":12,"target":93,"value":0.019703633360135947},{"source":12,"target":94,"value":0.09094946076841147},{"source":12,"target":95,"value":0.08929062899921611},{"source":12,"target":96,"value":0.13471920071442828},{"source":12,"target":97,"value":0.030064556400107433},{"source":12,"target":98,"value":0.01658756593779471},{"source":12,"target":99,"value":0.10907487527884922},{"source":12,"target":100,"value":0.08798083216467004},{"source":12,"target":101,"value":0.0009925352712877333},{"source":12,"target":102,"value":0.3362705686682509},{"source":12,"target":103,"value":0.23850871098183132},{"source":12,"target":104,"value":0.3635113398778028},{"source":12,"target":105,"value":0.27041583924319934},{"source":12,"target":106,"value":0.24770997037966286},{"source":12,"target":107,"value":0.3126422439071395},{"source":12,"target":108,"value":0.29284727922627385},{"source":12,"target":109,"value":0.2844855533914739},{"source":12,"target":110,"value":0.007115012088389843},{"source":12,"target":111,"value":0.011610907137670086},{"source":12,"target":112,"value":0.05455178826404862},{"source":12,"target":113,"value":0.17536416450528006},{"source":12,"target":114,"value":0.030538312799147344},{"source":12,"target":115,"value":0.22451881718090846},{"source":12,"target":116,"value":0.14217493277150198},{"source":12,"target":117,"value":0.051117957981888},{"source":12,"target":118,"value":0.004924976610676894},{"source":12,"target":119,"value":0.0529017043574691},{"source":12,"target":120,"value":0.0003167793229734734},{"source":12,"target":121,"value":0.06885058738930351},{"source":12,"target":122,"value":0.2825956561993431},{"source":12,"target":123,"value":0.027044421600307924},{"source":12,"target":124,"value":0.10626402730758573},{"source":12,"target":125,"value":0.05190970151863756},{"source":12,"target":126,"value":0.27065668987756886},{"source":12,"target":127,"value":0.23500916698334598},{"source":12,"target":128,"value":0.17400149026772338},{"source":12,"target":129,"value":0.11472422999690787},{"source":12,"target":130,"value":0.12561570761855298},{"source":12,"target":131,"value":0.03160016664784597},{"source":12,"target":132,"value":0.10402221439943034},{"source":12,"target":133,"value":0.16045889740331248},{"source":12,"target":134,"value":0.13376035935142144},{"source":12,"target":135,"value":0.07047968089710618},{"source":12,"target":136,"value":0.040036656992949206},{"source":12,"target":137,"value":0.008993113744835171},{"source":12,"target":138,"value":0.04859000967733394},{"source":12,"target":139,"value":0.02022242774324042},{"source":12,"target":140,"value":0.038881490948287856},{"source":12,"target":141,"value":0.03460619979876903},{"source":12,"target":142,"value":0.10615619995875471},{"source":12,"target":143,"value":0.0482653484665264},{"source":12,"target":144,"value":0.10141940039287464},{"source":12,"target":145,"value":0.17437434476267444},{"source":12,"target":146,"value":0.21599143895601536},{"source":12,"target":147,"value":0.10679751431740693},{"source":12,"target":148,"value":0.037172928356609944},{"source":12,"target":149,"value":0.07129567472386526},{"source":12,"target":150,"value":0.03506200829495235},{"source":12,"target":151,"value":0.11755844154688015},{"source":12,"target":152,"value":0.04398724728876749},{"source":12,"target":153,"value":0.012790466250818614},{"source":12,"target":154,"value":0.004452906358628907},{"source":12,"target":155,"value":0.026318352862837745},{"source":12,"target":156,"value":0.19305003595301917},{"source":12,"target":157,"value":0.008413116707992436},{"source":12,"target":158,"value":0.09890450584631766},{"source":12,"target":159,"value":0.11353870986930051},{"source":12,"target":160,"value":0.10247193509643024},{"source":12,"target":161,"value":0.01997996335576301},{"source":12,"target":162,"value":0.01603399741513237},{"source":12,"target":163,"value":0.01006870394460386},{"source":12,"target":164,"value":0.012428117330069795},{"source":12,"target":165,"value":0.08060595492681912},{"source":12,"target":166,"value":0.015846039536632637},{"source":12,"target":167,"value":0.04792954044883991},{"source":12,"target":168,"value":0.12503468785119012},{"source":12,"target":169,"value":0.040890480015550984},{"source":12,"target":170,"value":0.1594936790373539},{"source":12,"target":171,"value":0.0437650015022073},{"source":12,"target":172,"value":0.043174562572128906},{"source":12,"target":173,"value":0.09331408281191872},{"source":12,"target":174,"value":0.1635016623106949},{"source":12,"target":175,"value":0.10138178018271438},{"source":12,"target":176,"value":0.05210467237669128},{"source":12,"target":177,"value":0.06644130897887153},{"source":12,"target":178,"value":0.06598581172867432},{"source":12,"target":179,"value":0.13163612109752598},{"source":12,"target":180,"value":0.1690652251460038},{"source":12,"target":181,"value":0.07653878769866594},{"source":12,"target":182,"value":0.014103045904581293},{"source":12,"target":183,"value":0.14897991664431393},{"source":12,"target":184,"value":0.004700509547314901},{"source":12,"target":185,"value":0.022751848238476903},{"source":12,"target":186,"value":0.22278640516516135},{"source":12,"target":187,"value":0.04846291020765252},{"source":12,"target":188,"value":0.012168913772030911},{"source":12,"target":189,"value":0.0300557406072812},{"source":12,"target":190,"value":0.17307187712146663},{"source":12,"target":191,"value":0.00840861902369525},{"source":12,"target":192,"value":0.01328196915301981},{"source":12,"target":193,"value":0.01136133429215053},{"source":12,"target":194,"value":0.08056878293496696},{"source":12,"target":195,"value":0.008643377183441207},{"source":12,"target":196,"value":0.016926856127596403},{"source":12,"target":197,"value":0.04330664068389203},{"source":12,"target":198,"value":0.11802152142519552},{"source":12,"target":199,"value":0.11163248478606261},{"source":12,"target":200,"value":0.027008875266036327},{"source":12,"target":201,"value":0.028601440446598715},{"source":12,"target":202,"value":0.0830960117990501},{"source":12,"target":203,"value":0.14684130855683736},{"source":12,"target":204,"value":0.10883376194757315},{"source":12,"target":205,"value":0.041841380148987826},{"source":12,"target":206,"value":0.043742273908710716},{"source":12,"target":207,"value":0.09993133742999619},{"source":12,"target":208,"value":0.06743991931039393},{"source":12,"target":209,"value":0.03443568171752842},{"source":12,"target":210,"value":0.07040858480190255},{"source":12,"target":211,"value":0.0434537692289215},{"source":12,"target":212,"value":0.066952591191723},{"source":12,"target":213,"value":0.07254893353121408},{"source":12,"target":214,"value":0.029413636046775556},{"source":12,"target":215,"value":0.006230427845555086},{"source":12,"target":216,"value":0.06434957184031546},{"source":12,"target":217,"value":0.04780196654174592},{"source":12,"target":218,"value":0.07877127902795332},{"source":12,"target":219,"value":0.003156989860682452},{"source":12,"target":220,"value":0.05221057902906195},{"source":12,"target":221,"value":0.09873954833938012},{"source":12,"target":222,"value":0.09888442452150925},{"source":12,"target":223,"value":0.12865726759511523},{"source":12,"target":224,"value":0.030481755276364982},{"source":12,"target":225,"value":0.08917349499021843},{"source":12,"target":226,"value":0.007636591708047373},{"source":12,"target":227,"value":0.17165497241563793},{"source":12,"target":228,"value":0.10973823893777115},{"source":12,"target":229,"value":0.04586012029359808},{"source":12,"target":230,"value":0.019354362232896036},{"source":12,"target":231,"value":0.03205805315734364},{"source":12,"target":232,"value":0.005034549913934605},{"source":12,"target":233,"value":0.00024771011626043915},{"source":12,"target":234,"value":0.09720156882805639},{"source":12,"target":235,"value":0.10903346480701162},{"source":12,"target":236,"value":0.14242486962172263},{"source":12,"target":237,"value":0.024392062377672667},{"source":12,"target":238,"value":0.12427109062197643},{"source":12,"target":239,"value":0.03598527450176944},{"source":12,"target":240,"value":0.0495813532672736},{"source":12,"target":241,"value":0.05776285054381443},{"source":12,"target":242,"value":0.07398199762112626},{"source":12,"target":243,"value":0.008428424277836362},{"source":12,"target":244,"value":0.05780615338702069},{"source":12,"target":245,"value":0.10353281606325866},{"source":12,"target":246,"value":0.06794138940347798},{"source":12,"target":247,"value":0.06162513832816378},{"source":12,"target":248,"value":0.025190875501040155},{"source":12,"target":249,"value":0.14870807452559717},{"source":12,"target":250,"value":0.028164621871437406},{"source":12,"target":251,"value":0.06704173707363101},{"source":12,"target":252,"value":0.041262756725217405},{"source":12,"target":253,"value":0.061971983829237444},{"source":12,"target":254,"value":0.06929255739142628},{"source":12,"target":255,"value":0.02469538904668976},{"source":12,"target":256,"value":0.028921341099290426},{"source":12,"target":257,"value":0.10128729528965794},{"source":12,"target":258,"value":0.0035626355777332377},{"source":12,"target":259,"value":0.002660945048823692},{"source":12,"target":260,"value":0.0683978764546842},{"source":12,"target":261,"value":0.1040186250045289},{"source":12,"target":262,"value":0.06053347037122531},{"source":12,"target":263,"value":0.029305565953232176},{"source":12,"target":264,"value":0.08290114760269057},{"source":12,"target":265,"value":0.09242927856021424},{"source":12,"target":266,"value":0.16832466765776416},{"source":12,"target":267,"value":0.057834579182813615},{"source":12,"target":268,"value":0.1316754543294692},{"source":12,"target":269,"value":0.017861140552997354},{"source":12,"target":270,"value":0.006135886327702713},{"source":12,"target":271,"value":0.12869720519615035},{"source":12,"target":272,"value":0.14204229292338802},{"source":12,"target":273,"value":0.07518127760164638},{"source":12,"target":274,"value":0.040647173730767996},{"source":12,"target":275,"value":0.10295576262806691},{"source":12,"target":276,"value":0.015503019256641826},{"source":12,"target":277,"value":0.09062110340623412},{"source":12,"target":278,"value":0.106158906811641},{"source":12,"target":279,"value":0.024083904038881186},{"source":12,"target":280,"value":0.029343485130889944},{"source":12,"target":281,"value":0.17218802512501907},{"source":12,"target":282,"value":0.09557845949727896},{"source":12,"target":283,"value":0.01646677565326855},{"source":12,"target":284,"value":0.015220316612700981},{"source":12,"target":285,"value":0.1451967797054677},{"source":12,"target":286,"value":0.18552516584469642},{"source":12,"target":287,"value":0.04990109052134122},{"source":12,"target":288,"value":0.019222904173512308},{"source":12,"target":289,"value":0.17839719529066814},{"source":12,"target":290,"value":0.023317545238084166},{"source":12,"target":291,"value":0.06365489687148626},{"source":12,"target":292,"value":0.10453983521817549},{"source":12,"target":293,"value":0.24714045406543333},{"source":12,"target":294,"value":0.07470126720993571},{"source":12,"target":295,"value":0.2567920219615895},{"source":12,"target":296,"value":0.12413938053153742},{"source":12,"target":297,"value":0.20636976596505233},{"source":12,"target":298,"value":0.16227085860271456},{"source":12,"target":299,"value":0.008959476921131694},{"source":12,"target":300,"value":0.06108524282730583},{"source":12,"target":301,"value":0.0074050584792242965},{"source":12,"target":302,"value":0.006429790272355621},{"source":12,"target":303,"value":0.005460898221351431},{"source":12,"target":304,"value":0.00641802425540101},{"source":12,"target":305,"value":0.13831694773523434},{"source":12,"target":306,"value":0.016326597924624247},{"source":12,"target":307,"value":0.004686951108749991},{"source":12,"target":308,"value":0.023043847598029993},{"source":12,"target":309,"value":0.043846669127215056},{"source":12,"target":310,"value":0.03126313757121139},{"source":12,"target":311,"value":0.05661627575786088},{"source":12,"target":312,"value":0.07872853006210874},{"source":12,"target":313,"value":0.05501637152344436},{"source":12,"target":314,"value":0.034189736733018394},{"source":12,"target":315,"value":0.06295058678357268},{"source":12,"target":316,"value":0.02347398486921628},{"source":12,"target":317,"value":0.013768772039927053},{"source":12,"target":318,"value":0.03861342377402414},{"source":12,"target":319,"value":0.08648259142144406},{"source":12,"target":320,"value":0.01062225169758993},{"source":12,"target":321,"value":0.0015003162186316744},{"source":12,"target":322,"value":0.0477646020908624},{"source":12,"target":323,"value":0.04172459321232708},{"source":12,"target":324,"value":0.021845883879115444},{"source":12,"target":325,"value":0.029223158152258705},{"source":12,"target":326,"value":0.0699478717876778},{"source":12,"target":327,"value":0.09430889433682847},{"source":12,"target":328,"value":0.1333207508691328},{"source":12,"target":329,"value":0.15990881554965275},{"source":12,"target":330,"value":0.21969679344777834},{"source":12,"target":331,"value":0.14084417077128486},{"source":12,"target":332,"value":0.048602335644415066},{"source":12,"target":333,"value":0.24179688235497032},{"source":12,"target":334,"value":0.020784825973141734},{"source":12,"target":335,"value":0.05135512243850201},{"source":13,"target":14,"value":0.45413851294003116},{"source":13,"target":15,"value":0.4634343152157904},{"source":13,"target":16,"value":0.9651420151889243},{"source":13,"target":17,"value":0.9523910836912312},{"source":13,"target":18,"value":0.47565213721061794},{"source":13,"target":19,"value":0.47971396018818857},{"source":13,"target":20,"value":0.9247249419717767},{"source":13,"target":21,"value":0.10756399230151721},{"source":13,"target":22,"value":0.35452644456785853},{"source":13,"target":23,"value":0.6573266780105411},{"source":13,"target":24,"value":0.15058677689479058},{"source":13,"target":25,"value":0.325440362422035},{"source":13,"target":26,"value":0.35557167975114523},{"source":13,"target":27,"value":0.42472356457941773},{"source":13,"target":28,"value":0.418249018600089},{"source":13,"target":29,"value":0.6555609847538504},{"source":13,"target":30,"value":0.1269648336115776},{"source":13,"target":31,"value":0.38873703877258653},{"source":13,"target":32,"value":0.10367049206702045},{"source":13,"target":33,"value":0.006303374619267351},{"source":13,"target":34,"value":0.09769262597723756},{"source":13,"target":35,"value":0.11650814988857079},{"source":13,"target":36,"value":0.03230769218838994},{"source":13,"target":37,"value":0.35870999399852843},{"source":13,"target":38,"value":0.32185170335368746},{"source":13,"target":39,"value":0.31869409879925875},{"source":13,"target":40,"value":0.1372837071507305},{"source":13,"target":41,"value":0.2887494170675647},{"source":13,"target":42,"value":0.32590467111146215},{"source":13,"target":43,"value":0.37034511352122895},{"source":13,"target":44,"value":0.4286616604759262},{"source":13,"target":45,"value":0.3205518260532588},{"source":13,"target":46,"value":0.36843774283122527},{"source":13,"target":47,"value":0.05581582200720727},{"source":13,"target":48,"value":0.03541232117933244},{"source":13,"target":49,"value":0.27420633419918095},{"source":13,"target":50,"value":0.17160464891694266},{"source":13,"target":51,"value":0.015662997270653314},{"source":13,"target":52,"value":0.4332687937758696},{"source":13,"target":53,"value":0.473717379033866},{"source":13,"target":54,"value":0.02756025089557774},{"source":13,"target":55,"value":0.052611756753208526},{"source":13,"target":56,"value":0.032597000133080097},{"source":13,"target":57,"value":0.03536859771150333},{"source":13,"target":58,"value":0.019915029658206154},{"source":13,"target":59,"value":0.4116046001530949},{"source":13,"target":60,"value":0.40484587728462795},{"source":13,"target":61,"value":0.3614812639006665},{"source":13,"target":62,"value":0.41529073881342293},{"source":13,"target":63,"value":0.40993438127353715},{"source":13,"target":64,"value":0.44332834219889705},{"source":13,"target":65,"value":0.09962072386300898},{"source":13,"target":66,"value":0.40993438127353715},{"source":13,"target":67,"value":0.4099343812735372},{"source":13,"target":68,"value":0.3341657732166362},{"source":13,"target":69,"value":0.6449721941205396},{"source":13,"target":70,"value":0.31805889361391515},{"source":13,"target":71,"value":0.011643947477763726},{"source":13,"target":72,"value":0.29765261301847407},{"source":13,"target":73,"value":0.280314652914037},{"source":13,"target":74,"value":0.012117687469986609},{"source":13,"target":75,"value":0.26486125233468233},{"source":13,"target":76,"value":0.2873688049663163},{"source":13,"target":77,"value":0.17669017277985039},{"source":13,"target":78,"value":0.18415590321664924},{"source":13,"target":79,"value":0.06232013894752476},{"source":13,"target":80,"value":0.3112923092748471},{"source":13,"target":81,"value":0.32600587282186966},{"source":13,"target":82,"value":0.03394785909332598},{"source":13,"target":83,"value":0.12962903575715654},{"source":13,"target":84,"value":0.10670131098243038},{"source":13,"target":85,"value":0.15218532691145176},{"source":13,"target":86,"value":0.02182264969329474},{"source":13,"target":87,"value":0.0866600195938227},{"source":13,"target":88,"value":0.12801309119258095},{"source":13,"target":89,"value":0.16937424925158417},{"source":13,"target":90,"value":0.035953850041642935},{"source":13,"target":91,"value":0.10832707360375621},{"source":13,"target":92,"value":0.20780108030587197},{"source":13,"target":93,"value":0.4595053442437429},{"source":13,"target":94,"value":0.8767406625987397},{"source":13,"target":95,"value":0.06032779363900049},{"source":13,"target":96,"value":0.43261993055142256},{"source":13,"target":97,"value":0.29089606401485213},{"source":13,"target":98,"value":0.3057474334991504},{"source":13,"target":99,"value":0.4462708666941616},{"source":13,"target":100,"value":0.36863944228439155},{"source":13,"target":101,"value":0.8291379632473311},{"source":13,"target":102,"value":0.8568207242717435},{"source":13,"target":103,"value":0.120935393228336},{"source":13,"target":104,"value":0.4453976284645656},{"source":13,"target":105,"value":0.3456523437957153},{"source":13,"target":106,"value":0.3507350795930214},{"source":13,"target":107,"value":0.46717671817641937},{"source":13,"target":108,"value":0.40029365811390477},{"source":13,"target":109,"value":0.8154074119391923},{"source":13,"target":110,"value":0.15146511552818592},{"source":13,"target":111,"value":0.15205073695015373},{"source":13,"target":112,"value":0.08098797996691912},{"source":13,"target":113,"value":0.11355300225742496},{"source":13,"target":114,"value":0.1387580206925392},{"source":13,"target":115,"value":0.04134398119954042},{"source":13,"target":116,"value":0.01485424878664988},{"source":13,"target":117,"value":0.058759624911438935},{"source":13,"target":118,"value":0.08232749540977205},{"source":13,"target":119,"value":0.06775808862507285},{"source":13,"target":120,"value":0.08636615406362216},{"source":13,"target":121,"value":0.10409207599891616},{"source":13,"target":122,"value":0.06697850194785906},{"source":13,"target":123,"value":0.05252452394411644},{"source":13,"target":124,"value":0.23192153184372852},{"source":13,"target":125,"value":0.1285893058536391},{"source":13,"target":126,"value":0.11279881158490963},{"source":13,"target":127,"value":0.2358838800256141},{"source":13,"target":128,"value":0.14552120572535424},{"source":13,"target":129,"value":0.012540394336582782},{"source":13,"target":130,"value":0.23271088131337256},{"source":13,"target":131,"value":0.15837931459699514},{"source":13,"target":132,"value":0.06644268092020762},{"source":13,"target":133,"value":0.13332817668644711},{"source":13,"target":134,"value":0.03507984326694973},{"source":13,"target":135,"value":0.0503078108538909},{"source":13,"target":136,"value":0.12634445031259187},{"source":13,"target":137,"value":0.0972527894031631},{"source":13,"target":138,"value":0.2274308845472004},{"source":13,"target":139,"value":0.030138606737654037},{"source":13,"target":140,"value":0.19222499456411343},{"source":13,"target":141,"value":0.1365433457818509},{"source":13,"target":142,"value":0.1872648198639081},{"source":13,"target":143,"value":0.09599342405887173},{"source":13,"target":144,"value":0.10576229747077107},{"source":13,"target":145,"value":0.2284029400187869},{"source":13,"target":146,"value":0.16513102594946175},{"source":13,"target":147,"value":0.09333670611952997},{"source":13,"target":148,"value":0.12569011184469064},{"source":13,"target":149,"value":0.19332969160121782},{"source":13,"target":150,"value":0.11276468855721211},{"source":13,"target":151,"value":0.0990025944647335},{"source":13,"target":152,"value":0.11339935774169065},{"source":13,"target":153,"value":0.14836252149427684},{"source":13,"target":154,"value":0.15609561185826407},{"source":13,"target":155,"value":0.22832266844085475},{"source":13,"target":156,"value":0.0777531177760234},{"source":13,"target":157,"value":0.2717501785675205},{"source":13,"target":158,"value":0.10679329861797306},{"source":13,"target":159,"value":0.10948051551165042},{"source":13,"target":160,"value":0.15506722771276407},{"source":13,"target":161,"value":0.14552627657412423},{"source":13,"target":162,"value":0.14092432180944106},{"source":13,"target":163,"value":0.23998957700610316},{"source":13,"target":164,"value":0.0068775081107170285},{"source":13,"target":165,"value":0.10212757956442628},{"source":13,"target":166,"value":0.007001864597583537},{"source":13,"target":167,"value":0.11840540472778768},{"source":13,"target":168,"value":0.16388574408890585},{"source":13,"target":169,"value":0.10191515547717869},{"source":13,"target":170,"value":0.11391395091377798},{"source":13,"target":171,"value":0.08277561008125116},{"source":13,"target":172,"value":0.18610551551489793},{"source":13,"target":173,"value":0.08646973662598956},{"source":13,"target":174,"value":0.023419812794516905},{"source":13,"target":175,"value":0.10877100955881686},{"source":13,"target":176,"value":0.05519295818751442},{"source":13,"target":177,"value":0.08125178450448806},{"source":13,"target":178,"value":0.09072863270232508},{"source":13,"target":179,"value":0.23294548585405106},{"source":13,"target":180,"value":0.022466276504721352},{"source":13,"target":181,"value":0.05832117758151257},{"source":13,"target":182,"value":0.24501296087626914},{"source":13,"target":183,"value":0.058428417007635944},{"source":13,"target":184,"value":0.20789494401584296},{"source":13,"target":185,"value":0.05386977078054135},{"source":13,"target":186,"value":0.06803089481774191},{"source":13,"target":187,"value":0.19915783137879167},{"source":13,"target":188,"value":0.23603305869862612},{"source":13,"target":189,"value":0.16028883865065868},{"source":13,"target":190,"value":0.07852260128590886},{"source":13,"target":191,"value":0.1698334928483835},{"source":13,"target":192,"value":0.007127107741309077},{"source":13,"target":193,"value":0.08920657376728597},{"source":13,"target":194,"value":0.01746897890994363},{"source":13,"target":195,"value":0.05427489033984828},{"source":13,"target":196,"value":0.11109427627413525},{"source":13,"target":197,"value":0.038897246781050235},{"source":13,"target":198,"value":0.1204610439418758},{"source":13,"target":199,"value":0.020663077139788034},{"source":13,"target":200,"value":0.006784125650761797},{"source":13,"target":201,"value":0.09722977350786768},{"source":13,"target":202,"value":0.06391683019727126},{"source":13,"target":203,"value":0.09612793615270042},{"source":13,"target":204,"value":0.09075650245108534},{"source":13,"target":205,"value":0.17252200252351998},{"source":13,"target":206,"value":0.00288647931167482},{"source":13,"target":207,"value":0.019992946966515882},{"source":13,"target":208,"value":0.0937257490946929},{"source":13,"target":209,"value":0.04140732129402254},{"source":13,"target":210,"value":0.2272364841162336},{"source":13,"target":211,"value":0.015222702888009023},{"source":13,"target":212,"value":0.22698581584639718},{"source":13,"target":213,"value":0.12745289119956663},{"source":13,"target":214,"value":0.19028749796142755},{"source":13,"target":215,"value":0.1926642886757883},{"source":13,"target":216,"value":0.03286050062990627},{"source":13,"target":217,"value":0.276172463822662},{"source":13,"target":218,"value":0.10025750366333361},{"source":13,"target":219,"value":0.04339612882220039},{"source":13,"target":220,"value":0.03450039194897446},{"source":13,"target":221,"value":0.08449255587018727},{"source":13,"target":222,"value":0.09303820470280456},{"source":13,"target":223,"value":0.06894254438970873},{"source":13,"target":224,"value":0.11173890695611084},{"source":13,"target":225,"value":0.05956124055974489},{"source":13,"target":226,"value":0.012021532128756689},{"source":13,"target":227,"value":0.016122444448996843},{"source":13,"target":228,"value":0.09724417851249798},{"source":13,"target":229,"value":0.005490178680551157},{"source":13,"target":230,"value":0.030037996686333283},{"source":13,"target":231,"value":0.009077067094056411},{"source":13,"target":232,"value":0.18425961409259842},{"source":13,"target":233,"value":0.19557575419031709},{"source":13,"target":234,"value":0.011364918538149247},{"source":13,"target":235,"value":0.1180758166003641},{"source":13,"target":236,"value":0.04425123185942327},{"source":13,"target":237,"value":0.1792985971404963},{"source":13,"target":238,"value":0.10148884314478687},{"source":13,"target":239,"value":0.14253397427164013},{"source":13,"target":240,"value":0.03273852056182772},{"source":13,"target":241,"value":0.08025122047133959},{"source":13,"target":242,"value":0.11021151742042484},{"source":13,"target":243,"value":0.05425659547165231},{"source":13,"target":244,"value":0.0493772615313205},{"source":13,"target":245,"value":0.09837267231537614},{"source":13,"target":246,"value":0.045764318614301365},{"source":13,"target":247,"value":0.019280259606280475},{"source":13,"target":248,"value":0.14177171471689476},{"source":13,"target":249,"value":0.16998673312268753},{"source":13,"target":250,"value":0.09546060036652435},{"source":13,"target":251,"value":0.02526858019226108},{"source":13,"target":252,"value":0.10957410106452124},{"source":13,"target":253,"value":0.09529430414920566},{"source":13,"target":254,"value":0.0879749729843235},{"source":13,"target":255,"value":0.034417433872746386},{"source":13,"target":256,"value":0.06593484600613272},{"source":13,"target":257,"value":0.1442092783713892},{"source":13,"target":258,"value":0.03794681268699917},{"source":13,"target":259,"value":0.004091533324437942},{"source":13,"target":260,"value":0.09785712823998435},{"source":13,"target":261,"value":0.05762927876564199},{"source":13,"target":262,"value":0.05288719105975822},{"source":13,"target":263,"value":0.04637129677519393},{"source":13,"target":264,"value":0.11267450740993891},{"source":13,"target":265,"value":0.031936344856746395},{"source":13,"target":266,"value":0.048354265721758855},{"source":13,"target":267,"value":0.08938326977716547},{"source":13,"target":268,"value":0.008811006484850876},{"source":13,"target":269,"value":0.13200028155559304},{"source":13,"target":270,"value":0.0621199078821473},{"source":13,"target":271,"value":0.03643408942708378},{"source":13,"target":272,"value":0.2279952569429311},{"source":13,"target":273,"value":0.11094253867401416},{"source":13,"target":274,"value":0.0753402786520563},{"source":13,"target":275,"value":0.08341810539903101},{"source":13,"target":276,"value":0.10136065877390654},{"source":13,"target":277,"value":0.08489143844225856},{"source":13,"target":278,"value":0.05491725738503341},{"source":13,"target":279,"value":0.25514658233973675},{"source":13,"target":280,"value":0.21715945750160184},{"source":13,"target":281,"value":0.10819875979291148},{"source":13,"target":282,"value":0.15275721573566017},{"source":13,"target":283,"value":0.12286311712490565},{"source":13,"target":284,"value":0.1509974870976863},{"source":13,"target":285,"value":0.0012648981082363827},{"source":13,"target":286,"value":0.12752967260018028},{"source":13,"target":287,"value":0.011780887203308154},{"source":13,"target":288,"value":0.08537885873169884},{"source":13,"target":289,"value":0.01290276059382923},{"source":13,"target":290,"value":0.038018017556394446},{"source":13,"target":291,"value":0.03728206846347718},{"source":13,"target":292,"value":0.042271715526249996},{"source":13,"target":293,"value":0.04488854366613722},{"source":13,"target":294,"value":0.02053059905398898},{"source":13,"target":295,"value":0.11255447214876031},{"source":13,"target":296,"value":0.07415818250355924},{"source":13,"target":297,"value":0.09504270691361974},{"source":13,"target":298,"value":0.028080006215580672},{"source":13,"target":299,"value":0.08470173247355166},{"source":13,"target":300,"value":0.07236678626833093},{"source":13,"target":301,"value":0.19237630745656153},{"source":13,"target":302,"value":0.241380707340216},{"source":13,"target":303,"value":0.02587145705945712},{"source":13,"target":304,"value":0.13220510053388831},{"source":13,"target":305,"value":0.04316091756948728},{"source":13,"target":306,"value":0.0801135219768028},{"source":13,"target":307,"value":0.23227983858628815},{"source":13,"target":308,"value":0.08254721625725389},{"source":13,"target":309,"value":0.05323838079311123},{"source":13,"target":310,"value":0.02238777234032484},{"source":13,"target":311,"value":0.04903442620328584},{"source":13,"target":312,"value":0.07318036238429027},{"source":13,"target":313,"value":0.11494961503801157},{"source":13,"target":314,"value":0.06752933611360934},{"source":13,"target":315,"value":0.04969938393202971},{"source":13,"target":316,"value":0.060682502468615306},{"source":13,"target":317,"value":0.09074075436224487},{"source":13,"target":318,"value":0.06360090358876198},{"source":13,"target":319,"value":0.000004534100922005757},{"source":13,"target":320,"value":0.1215237467413958},{"source":13,"target":321,"value":0.11458943573593314},{"source":13,"target":322,"value":0.043678383116354164},{"source":13,"target":323,"value":0.11693142247343544},{"source":13,"target":324,"value":0.18672693005824845},{"source":13,"target":325,"value":0.03169506647983574},{"source":13,"target":326,"value":0.09745717638772787},{"source":13,"target":327,"value":0.2863394178961112},{"source":13,"target":328,"value":0.024539360488758526},{"source":13,"target":329,"value":0.026153893849382406},{"source":13,"target":330,"value":0.30227861383550664},{"source":13,"target":331,"value":0.019385114027992558},{"source":13,"target":332,"value":0.03655763474152786},{"source":13,"target":333,"value":0.1726573051672924},{"source":13,"target":334,"value":0.05066327425995641},{"source":13,"target":335,"value":0.17902240478228326},{"source":14,"target":15,"value":0.6225878329887188},{"source":14,"target":16,"value":0.3935899321001797},{"source":14,"target":17,"value":0.4053426557813791},{"source":14,"target":18,"value":0.9429509816931315},{"source":14,"target":19,"value":0.5622624702737375},{"source":14,"target":20,"value":0.3398782402129284},{"source":14,"target":21,"value":0.2137454574601945},{"source":14,"target":22,"value":0.6778593557369557},{"source":14,"target":23,"value":0.29772019678617817},{"source":14,"target":24,"value":0.4990884945540323},{"source":14,"target":25,"value":0.7641295150700986},{"source":14,"target":26,"value":0.5302443540193916},{"source":14,"target":27,"value":0.7632896094632333},{"source":14,"target":28,"value":0.5359154489965071},{"source":14,"target":29,"value":0.2792190262555157},{"source":14,"target":30,"value":0.003590801968751125},{"source":14,"target":31,"value":0.112904244988271},{"source":14,"target":32,"value":0.1129946344776812},{"source":14,"target":33,"value":0.2980838846712095},{"source":14,"target":34,"value":0.2849918680679334},{"source":14,"target":35,"value":0.43864049438823993},{"source":14,"target":36,"value":0.25528216601363557},{"source":14,"target":37,"value":0.12997608904117103},{"source":14,"target":38,"value":0.6492295163181976},{"source":14,"target":39,"value":0.3331609932110655},{"source":14,"target":40,"value":0.4903555921804444},{"source":14,"target":41,"value":0.6503962870529622},{"source":14,"target":42,"value":0.5861417132846797},{"source":14,"target":43,"value":0.6548559902086765},{"source":14,"target":44,"value":0.5555242311075097},{"source":14,"target":45,"value":0.3207133394333138},{"source":14,"target":46,"value":0.14177638467800385},{"source":14,"target":47,"value":0.03454760530068628},{"source":14,"target":48,"value":0.09288585079385912},{"source":14,"target":49,"value":0.12180136686035468},{"source":14,"target":50,"value":0.07515309564946662},{"source":14,"target":51,"value":0.17122943685714007},{"source":14,"target":52,"value":0.20054336906845197},{"source":14,"target":53,"value":0.30543875699709894},{"source":14,"target":54,"value":0.10081758854895005},{"source":14,"target":55,"value":0.11456718230122766},{"source":14,"target":56,"value":0.10821944700467064},{"source":14,"target":57,"value":0.14241660330959519},{"source":14,"target":58,"value":0.0657859767374813},{"source":14,"target":59,"value":0.7459581508610371},{"source":14,"target":60,"value":0.5498843286428141},{"source":14,"target":61,"value":0.6326659584252181},{"source":14,"target":62,"value":0.5640087317292307},{"source":14,"target":63,"value":0.09865332880117204},{"source":14,"target":64,"value":0.2433557276763831},{"source":14,"target":65,"value":0.09975215455043607},{"source":14,"target":66,"value":0.09865332880117204},{"source":14,"target":67,"value":0.09865332880117189},{"source":14,"target":68,"value":0.7570012992763562},{"source":14,"target":69,"value":0.25207886622150355},{"source":14,"target":70,"value":0.29750895875530925},{"source":14,"target":71,"value":0.09658906583512297},{"source":14,"target":72,"value":0.5646845965665627},{"source":14,"target":73,"value":0.484411766028105},{"source":14,"target":74,"value":0.027402709802112887},{"source":14,"target":75,"value":0.4586794503292835},{"source":14,"target":76,"value":0.46225289739227954},{"source":14,"target":77,"value":0.0046129723123420775},{"source":14,"target":78,"value":0.018008875663812828},{"source":14,"target":79,"value":0.1196049874707909},{"source":14,"target":80,"value":0.4044421453943288},{"source":14,"target":81,"value":0.41550384087650083},{"source":14,"target":82,"value":0.17716790198881066},{"source":14,"target":83,"value":0.1632759251218548},{"source":14,"target":84,"value":0.15509706748930935},{"source":14,"target":85,"value":0.16811862002457664},{"source":14,"target":86,"value":0.1363737715114706},{"source":14,"target":87,"value":0.006103741686441966},{"source":14,"target":88,"value":0.04614582487708687},{"source":14,"target":89,"value":0.17921838431791637},{"source":14,"target":90,"value":0.2811457183916809},{"source":14,"target":91,"value":0.20686112917409047},{"source":14,"target":92,"value":0.04863060060305729},{"source":14,"target":93,"value":0.010142915310779484},{"source":14,"target":94,"value":0.247392239258728},{"source":14,"target":95,"value":0.1292553846427993},{"source":14,"target":96,"value":0.6652927901601697},{"source":14,"target":97,"value":0.8763665242044013},{"source":14,"target":98,"value":0.394489000293916},{"source":14,"target":99,"value":0.8922418227288409},{"source":14,"target":100,"value":0.47779868262562947},{"source":14,"target":101,"value":0.15814618812777892},{"source":14,"target":102,"value":0.2071159311695997},{"source":14,"target":103,"value":0.07167297398482286},{"source":14,"target":104,"value":0.612559886094767},{"source":14,"target":105,"value":0.867882399578426},{"source":14,"target":106,"value":0.3602690140906591},{"source":14,"target":107,"value":0.8664475320351784},{"source":14,"target":108,"value":0.43204372007777425},{"source":14,"target":109,"value":0.11324332963704363},{"source":14,"target":110,"value":0.34644038865180243},{"source":14,"target":111,"value":0.3261179696454247},{"source":14,"target":112,"value":0.14487082322047148},{"source":14,"target":113,"value":0.1004139846014906},{"source":14,"target":114,"value":0.12714571450068454},{"source":14,"target":115,"value":0.0607333093772596},{"source":14,"target":116,"value":0.0730521397709373},{"source":14,"target":117,"value":0.03324838254594775},{"source":14,"target":118,"value":0.05354794826638236},{"source":14,"target":119,"value":0.1331513386910834},{"source":14,"target":120,"value":0.11137420566097465},{"source":14,"target":121,"value":0.06426418527674302},{"source":14,"target":122,"value":0.009783423104106367},{"source":14,"target":123,"value":0.048131009091337745},{"source":14,"target":124,"value":0.11215230329060581},{"source":14,"target":125,"value":0.16174334325576942},{"source":14,"target":126,"value":0.03399951717452238},{"source":14,"target":127,"value":0.11785186591709729},{"source":14,"target":128,"value":0.07728140863364762},{"source":14,"target":129,"value":0.05789930202129983},{"source":14,"target":130,"value":0.23593984710152835},{"source":14,"target":131,"value":0.3318437784750742},{"source":14,"target":132,"value":0.07821930507376369},{"source":14,"target":133,"value":0.3219757399309151},{"source":14,"target":134,"value":0.27549015986252057},{"source":14,"target":135,"value":0.17306630168446854},{"source":14,"target":136,"value":0.2739412539815644},{"source":14,"target":137,"value":0.31779769123773155},{"source":14,"target":138,"value":0.2991018728109985},{"source":14,"target":139,"value":0.01680710198383925},{"source":14,"target":140,"value":0.2396376639051533},{"source":14,"target":141,"value":0.06937991067009866},{"source":14,"target":142,"value":0.31456681901034583},{"source":14,"target":143,"value":0.0870577667184224},{"source":14,"target":144,"value":0.12185493291250754},{"source":14,"target":145,"value":0.13174723587663487},{"source":14,"target":146,"value":0.0895492019008861},{"source":14,"target":147,"value":0.10314557528081464},{"source":14,"target":148,"value":0.12442981933283559},{"source":14,"target":149,"value":0.3334710721468317},{"source":14,"target":150,"value":0.29391199156452497},{"source":14,"target":151,"value":0.26117084133384544},{"source":14,"target":152,"value":0.16136397347858156},{"source":14,"target":153,"value":0.16234259120984926},{"source":14,"target":154,"value":0.05362064098202016},{"source":14,"target":155,"value":0.04436556907704734},{"source":14,"target":156,"value":0.15656810832343296},{"source":14,"target":157,"value":0.1773810749436377},{"source":14,"target":158,"value":0.29484324108180876},{"source":14,"target":159,"value":0.28630228567571514},{"source":14,"target":160,"value":0.3098413627802746},{"source":14,"target":161,"value":0.24322305638505445},{"source":14,"target":162,"value":0.23143256853650138},{"source":14,"target":163,"value":0.2545360213587019},{"source":14,"target":164,"value":0.22686151106580624},{"source":14,"target":165,"value":0.14394673158508536},{"source":14,"target":166,"value":0.06200631882438198},{"source":14,"target":167,"value":0.07587728936676408},{"source":14,"target":168,"value":0.24736952015256716},{"source":14,"target":169,"value":0.19138794690811908},{"source":14,"target":170,"value":0.25977826873698057},{"source":14,"target":171,"value":0.10489552771967706},{"source":14,"target":172,"value":0.07308574906513782},{"source":14,"target":173,"value":0.09899060378294576},{"source":14,"target":174,"value":0.03840471815571238},{"source":14,"target":175,"value":0.08876143526321374},{"source":14,"target":176,"value":0.11716819729344706},{"source":14,"target":177,"value":0.07149287213296072},{"source":14,"target":178,"value":0.08066331124677466},{"source":14,"target":179,"value":0.052441626154396015},{"source":14,"target":180,"value":0.239947845953336},{"source":14,"target":181,"value":0.13632166162064335},{"source":14,"target":182,"value":0.25362674306701777},{"source":14,"target":183,"value":0.0718727316166591},{"source":14,"target":184,"value":0.12372830640024343},{"source":14,"target":185,"value":0.12849647030778766},{"source":14,"target":186,"value":0.21543893040205936},{"source":14,"target":187,"value":0.1915709923525374},{"source":14,"target":188,"value":0.05012433116185088},{"source":14,"target":189,"value":0.09368694151116314},{"source":14,"target":190,"value":0.0711026096600255},{"source":14,"target":191,"value":0.09095861346740351},{"source":14,"target":192,"value":0.06528603853257814},{"source":14,"target":193,"value":0.08865380841047325},{"source":14,"target":194,"value":0.051791819848249286},{"source":14,"target":195,"value":0.01807822597696169},{"source":14,"target":196,"value":0.08667257529795779},{"source":14,"target":197,"value":0.09736742061389489},{"source":14,"target":198,"value":0.0940787096225571},{"source":14,"target":199,"value":0.08541677158865622},{"source":14,"target":200,"value":0.031063903394091694},{"source":14,"target":201,"value":0.05627881625907567},{"source":14,"target":202,"value":0.15589490647454288},{"source":14,"target":203,"value":0.012202415523432458},{"source":14,"target":204,"value":0.02339798385419074},{"source":14,"target":205,"value":0.008502604890493396},{"source":14,"target":206,"value":0.006881433802376651},{"source":14,"target":207,"value":0.016077281531658515},{"source":14,"target":208,"value":0.07869091805462618},{"source":14,"target":209,"value":0.03217518662561532},{"source":14,"target":210,"value":0.0671841814112271},{"source":14,"target":211,"value":0.033192621932828625},{"source":14,"target":212,"value":0.046834888646248435},{"source":14,"target":213,"value":0.07935323606138282},{"source":14,"target":214,"value":0.07543018760507166},{"source":14,"target":215,"value":0.1092554781256657},{"source":14,"target":216,"value":0.05539486648077772},{"source":14,"target":217,"value":0.09952968466252253},{"source":14,"target":218,"value":0.0507770135831612},{"source":14,"target":219,"value":0.31060626259594304},{"source":14,"target":220,"value":0.242001638941876},{"source":14,"target":221,"value":0.2402517397384154},{"source":14,"target":222,"value":0.0493019469989317},{"source":14,"target":223,"value":0.011687415286906552},{"source":14,"target":224,"value":0.04184988648776555},{"source":14,"target":225,"value":0.04527231708213493},{"source":14,"target":226,"value":0.08030869124691718},{"source":14,"target":227,"value":0.21171243228047074},{"source":14,"target":228,"value":0.02329235513178387},{"source":14,"target":229,"value":0.057918955759802396},{"source":14,"target":230,"value":0.18023909584544523},{"source":14,"target":231,"value":0.024803152639290452},{"source":14,"target":232,"value":0.02638662215605911},{"source":14,"target":233,"value":0.247390569954255},{"source":14,"target":234,"value":0.20437929808180927},{"source":14,"target":235,"value":0.28068667537176906},{"source":14,"target":236,"value":0.21713045356629818},{"source":14,"target":237,"value":0.2464257285229956},{"source":14,"target":238,"value":0.2843618555341655},{"source":14,"target":239,"value":0.0881832841916376},{"source":14,"target":240,"value":0.05715165169177503},{"source":14,"target":241,"value":0.07424328255202631},{"source":14,"target":242,"value":0.10847523885191032},{"source":14,"target":243,"value":0.0895260603757854},{"source":14,"target":244,"value":0.06501472501259273},{"source":14,"target":245,"value":0.008488431157178684},{"source":14,"target":246,"value":0.210673247325783},{"source":14,"target":247,"value":0.049197046468446894},{"source":14,"target":248,"value":0.06350233312306339},{"source":14,"target":249,"value":0.28113592971577755},{"source":14,"target":250,"value":0.010369616441937717},{"source":14,"target":251,"value":0.06721893638738227},{"source":14,"target":252,"value":0.2678766793557234},{"source":14,"target":253,"value":0.03246464848394725},{"source":14,"target":254,"value":0.0852558372746108},{"source":14,"target":255,"value":0.24042457326845057},{"source":14,"target":256,"value":0.04879815886925874},{"source":14,"target":257,"value":0.05799707782219829},{"source":14,"target":258,"value":0.07481167003992534},{"source":14,"target":259,"value":0.018551549166303666},{"source":14,"target":260,"value":0.00646790839270549},{"source":14,"target":261,"value":0.10580784596135902},{"source":14,"target":262,"value":0.0971507611387219},{"source":14,"target":263,"value":0.006215726857087321},{"source":14,"target":264,"value":0.2775727970498184},{"source":14,"target":265,"value":0.1873261741124192},{"source":14,"target":266,"value":0.22595365683360702},{"source":14,"target":267,"value":0.28000326441208734},{"source":14,"target":268,"value":0.19304937923761462},{"source":14,"target":269,"value":0.023871496913729758},{"source":14,"target":270,"value":0.017333349141521008},{"source":14,"target":271,"value":0.007163475202251968},{"source":14,"target":272,"value":0.05212945990732572},{"source":14,"target":273,"value":0.08033057514061871},{"source":14,"target":274,"value":0.0034422391962360137},{"source":14,"target":275,"value":0.022556342674791167},{"source":14,"target":276,"value":0.10409830783977456},{"source":14,"target":277,"value":0.043255154896720105},{"source":14,"target":278,"value":0.05187071676389929},{"source":14,"target":279,"value":0.09885525963418569},{"source":14,"target":280,"value":0.06506479406206984},{"source":14,"target":281,"value":0.00044704584158160294},{"source":14,"target":282,"value":0.07512561910376873},{"source":14,"target":283,"value":0.003738762267969517},{"source":14,"target":284,"value":0.06990587056569965},{"source":14,"target":285,"value":0.07954549239250695},{"source":14,"target":286,"value":0.034600159970241},{"source":14,"target":287,"value":0.21783623966002674},{"source":14,"target":288,"value":0.22936812485653793},{"source":14,"target":289,"value":0.06532889304982743},{"source":14,"target":290,"value":0.16563443983627685},{"source":14,"target":291,"value":0.16652619563145804},{"source":14,"target":292,"value":0.060647770972125},{"source":14,"target":293,"value":0.0782659119571418},{"source":14,"target":294,"value":0.031044073979682046},{"source":14,"target":295,"value":0.07291468511003792},{"source":14,"target":296,"value":0.05133254471663949},{"source":14,"target":297,"value":0.27149496294614167},{"source":14,"target":298,"value":0.23699714115400108},{"source":14,"target":299,"value":0.17784136481314022},{"source":14,"target":300,"value":0.15658022937099636},{"source":14,"target":301,"value":0.2842023707994891},{"source":14,"target":302,"value":0.26468150175885363},{"source":14,"target":303,"value":0.009385057604318464},{"source":14,"target":304,"value":0.008511494477840989},{"source":14,"target":305,"value":0.08270222180477023},{"source":14,"target":306,"value":0.014316347257273678},{"source":14,"target":307,"value":0.1352653299916337},{"source":14,"target":308,"value":0.07650176575885592},{"source":14,"target":309,"value":0.11178356189118037},{"source":14,"target":310,"value":0.034568450131282714},{"source":14,"target":311,"value":0.1387564227704372},{"source":14,"target":312,"value":0.0013167124359959855},{"source":14,"target":313,"value":0.06901311045364772},{"source":14,"target":314,"value":0.09738328628963809},{"source":14,"target":315,"value":0.04945118381328625},{"source":14,"target":316,"value":0.0011778742903845595},{"source":14,"target":317,"value":0.0786626642819021},{"source":14,"target":318,"value":0.030402620412910062},{"source":14,"target":319,"value":0.007011997587214771},{"source":14,"target":320,"value":0.08684247122977773},{"source":14,"target":321,"value":0.02445388378268094},{"source":14,"target":322,"value":0.07248134833896358},{"source":14,"target":323,"value":0.10965412877879677},{"source":14,"target":324,"value":0.00010802744217565331},{"source":14,"target":325,"value":0.08282292202449615},{"source":14,"target":326,"value":0.06129813680001894},{"source":14,"target":327,"value":0.0805974355631703},{"source":14,"target":328,"value":0.10123121637527067},{"source":14,"target":329,"value":0.03230496111768006},{"source":14,"target":330,"value":0.19469735452288212},{"source":14,"target":331,"value":0.12761837101008905},{"source":14,"target":332,"value":0.044821452130900795},{"source":14,"target":333,"value":0.14520607875895644},{"source":14,"target":334,"value":0.04891178334136312},{"source":14,"target":335,"value":0.13879908491458678},{"source":15,"target":16,"value":0.40335619822714347},{"source":15,"target":17,"value":0.46971463768905736},{"source":15,"target":18,"value":0.6143844188870734},{"source":15,"target":19,"value":0.9416477153805269},{"source":15,"target":20,"value":0.4033711123944002},{"source":15,"target":21,"value":0.34580295598849525},{"source":15,"target":22,"value":0.7425869120531987},{"source":15,"target":23,"value":0.426631960740951},{"source":15,"target":24,"value":0.5063827083673618},{"source":15,"target":25,"value":0.6615756512815995},{"source":15,"target":26,"value":0.7659693041129502},{"source":15,"target":27,"value":0.6785798777893375},{"source":15,"target":28,"value":0.7385790306934358},{"source":15,"target":29,"value":0.41174452690838903},{"source":15,"target":30,"value":0.0887013342695265},{"source":15,"target":31,"value":0.04326552750625626},{"source":15,"target":32,"value":0.10062986795638504},{"source":15,"target":33,"value":0.23363937521232178},{"source":15,"target":34,"value":0.31744710122992015},{"source":15,"target":35,"value":0.05719301528617179},{"source":15,"target":36,"value":0.23121653785021734},{"source":15,"target":37,"value":0.0566449701415971},{"source":15,"target":38,"value":0.7022340402234885},{"source":15,"target":39,"value":0.3960791987958962},{"source":15,"target":40,"value":0.48711176623094854},{"source":15,"target":41,"value":0.6864480755160386},{"source":15,"target":42,"value":0.6524713030016894},{"source":15,"target":43,"value":0.6873114006398289},{"source":15,"target":44,"value":0.6361582047123943},{"source":15,"target":45,"value":0.3827516162326168},{"source":15,"target":46,"value":0.050085495414025946},{"source":15,"target":47,"value":0.05377103127479084},{"source":15,"target":48,"value":0.05846614132327491},{"source":15,"target":49,"value":0.1055255725380889},{"source":15,"target":50,"value":0.040688049986805586},{"source":15,"target":51,"value":0.19585384764653416},{"source":15,"target":52,"value":0.2734849046404198},{"source":15,"target":53,"value":0.3103535735857789},{"source":15,"target":54,"value":0.01885205768353939},{"source":15,"target":55,"value":0.03005387246988783},{"source":15,"target":56,"value":0.036085214653830244},{"source":15,"target":57,"value":0.027268696245455262},{"source":15,"target":58,"value":0.035122356066291},{"source":15,"target":59,"value":0.67747752433709},{"source":15,"target":60,"value":0.7353386585853237},{"source":15,"target":61,"value":0.6818580623530784},{"source":15,"target":62,"value":0.6590102298634704},{"source":15,"target":63,"value":0.06330497250434362},{"source":15,"target":64,"value":0.24431577154246853},{"source":15,"target":65,"value":0.022900382639578328},{"source":15,"target":66,"value":0.06330497250434362},{"source":15,"target":67,"value":0.06330497250434357},{"source":15,"target":68,"value":0.7570889275973617},{"source":15,"target":69,"value":0.38648427732488727},{"source":15,"target":70,"value":0.3545579286806274},{"source":15,"target":71,"value":0.0813819398877599},{"source":15,"target":72,"value":0.5621090660997575},{"source":15,"target":73,"value":0.5943302094450104},{"source":15,"target":74,"value":0.021558208885842173},{"source":15,"target":75,"value":0.5573506446709605},{"source":15,"target":76,"value":0.5884467938958385},{"source":15,"target":77,"value":0.21712603188005572},{"source":15,"target":78,"value":0.21845194482013797},{"source":15,"target":79,"value":0.10950288158062996},{"source":15,"target":80,"value":0.3001756074737385},{"source":15,"target":81,"value":0.31241908511095956},{"source":15,"target":82,"value":0.08407262623497573},{"source":15,"target":83,"value":0.09774581361635601},{"source":15,"target":84,"value":0.07510627865336972},{"source":15,"target":85,"value":0.15803371241161854},{"source":15,"target":86,"value":0.06128555844246635},{"source":15,"target":87,"value":0.08176267030632264},{"source":15,"target":88,"value":0.10788462589396473},{"source":15,"target":89,"value":0.32563914446644626},{"source":15,"target":90,"value":0.33320039894121384},{"source":15,"target":91,"value":0.18470904146151226},{"source":15,"target":92,"value":0.03908611874248947},{"source":15,"target":93,"value":0.04728121182915975},{"source":15,"target":94,"value":0.3124256288930773},{"source":15,"target":95,"value":0.1813909539682759},{"source":15,"target":96,"value":0.6601046179350822},{"source":15,"target":97,"value":0.4926141089725883},{"source":15,"target":98,"value":0.8532914255583102},{"source":15,"target":99,"value":0.5731649681951042},{"source":15,"target":100,"value":0.8440870421641365},{"source":15,"target":101,"value":0.23495684654615068},{"source":15,"target":102,"value":0.3383054937396501},{"source":15,"target":103,"value":0.18062016134052203},{"source":15,"target":104,"value":0.6419497972991169},{"source":15,"target":105,"value":0.5308521170906519},{"source":15,"target":106,"value":0.8331193027890974},{"source":15,"target":107,"value":0.5948009216290606},{"source":15,"target":108,"value":0.8279901357922919},{"source":15,"target":109,"value":0.25453344160057245},{"source":15,"target":110,"value":0.3618920679553978},{"source":15,"target":111,"value":0.35948461906787577},{"source":15,"target":112,"value":0.11745021305925239},{"source":15,"target":113,"value":0.00011233540236100235},{"source":15,"target":114,"value":0.06447211029936616},{"source":15,"target":115,"value":0.15596673679398781},{"source":15,"target":116,"value":0.05423054988495181},{"source":15,"target":117,"value":0.012055562196121026},{"source":15,"target":118,"value":0.0140366358182637},{"source":15,"target":119,"value":0.13665813370098479},{"source":15,"target":120,"value":0.1127531350013297},{"source":15,"target":121,"value":0.021906638050660582},{"source":15,"target":122,"value":0.052812451407952536},{"source":15,"target":123,"value":0.04964925060941543},{"source":15,"target":124,"value":0.06822063607871225},{"source":15,"target":125,"value":0.1368280423569734},{"source":15,"target":126,"value":0.19655140540133853},{"source":15,"target":127,"value":0.28136834158071494},{"source":15,"target":128,"value":0.19884262878088338},{"source":15,"target":129,"value":0.04108352803692683},{"source":15,"target":130,"value":0.18872555568277133},{"source":15,"target":131,"value":0.4022947124751732},{"source":15,"target":132,"value":0.19187653066839064},{"source":15,"target":133,"value":0.263705044218956},{"source":15,"target":134,"value":0.21864266363946233},{"source":15,"target":135,"value":0.10730026928166848},{"source":15,"target":136,"value":0.3005647094029227},{"source":15,"target":137,"value":0.25128807672780035},{"source":15,"target":138,"value":0.2929722649604054},{"source":15,"target":139,"value":0.11787536109213338},{"source":15,"target":140,"value":0.26556226190536464},{"source":15,"target":141,"value":0.22019450478683736},{"source":15,"target":142,"value":0.4204293497926984},{"source":15,"target":143,"value":0.004334648654416664},{"source":15,"target":144,"value":0.10575609841432586},{"source":15,"target":145,"value":0.2565141979638338},{"source":15,"target":146,"value":0.24170903635391117},{"source":15,"target":147,"value":0.2149872054867043},{"source":15,"target":148,"value":0.10427516485905235},{"source":15,"target":149,"value":0.42445963198350817},{"source":15,"target":150,"value":0.3429948916077229},{"source":15,"target":151,"value":0.32595431124704366},{"source":15,"target":152,"value":0.18717544837206507},{"source":15,"target":153,"value":0.23347426838577037},{"source":15,"target":154,"value":0.0026842868661374935},{"source":15,"target":155,"value":0.033519326603956776},{"source":15,"target":156,"value":0.16556937673757408},{"source":15,"target":157,"value":0.20890832720604524},{"source":15,"target":158,"value":0.34860210322440593},{"source":15,"target":159,"value":0.35448855660664186},{"source":15,"target":160,"value":0.4079536435110412},{"source":15,"target":161,"value":0.2970254023553893},{"source":15,"target":162,"value":0.28412809392083904},{"source":15,"target":163,"value":0.2816689813414096},{"source":15,"target":164,"value":0.22690798076038024},{"source":15,"target":165,"value":0.1363576034057771},{"source":15,"target":166,"value":0.10973248415619741},{"source":15,"target":167,"value":0.06448079396535557},{"source":15,"target":168,"value":0.22519292422597956},{"source":15,"target":169,"value":0.1988336233725281},{"source":15,"target":170,"value":0.23910448265994447},{"source":15,"target":171,"value":0.16492663465335455},{"source":15,"target":172,"value":0.1803244305198251},{"source":15,"target":173,"value":0.166231648452883},{"source":15,"target":174,"value":0.1861768282651905},{"source":15,"target":175,"value":0.18440445897444388},{"source":15,"target":176,"value":0.001645623086063365},{"source":15,"target":177,"value":0.07856295419326043},{"source":15,"target":178,"value":0.09156505882412777},{"source":15,"target":179,"value":0.09168255053061623},{"source":15,"target":180,"value":0.2769148918888416},{"source":15,"target":181,"value":0.21032678860359047},{"source":15,"target":182,"value":0.2799621872586521},{"source":15,"target":183,"value":0.1727059031615474},{"source":15,"target":184,"value":0.21976231464603638},{"source":15,"target":185,"value":0.11612251819378872},{"source":15,"target":186,"value":0.33072553285886225},{"source":15,"target":187,"value":0.3176100067737068},{"source":15,"target":188,"value":0.08055256022048453},{"source":15,"target":189,"value":0.18265006401972567},{"source":15,"target":190,"value":0.12397492481568327},{"source":15,"target":191,"value":0.03731203208521826},{"source":15,"target":192,"value":0.12761379608955123},{"source":15,"target":193,"value":0.05251803019283082},{"source":15,"target":194,"value":0.021235752115529357},{"source":15,"target":195,"value":0.030270746194553153},{"source":15,"target":196,"value":0.0791787416136053},{"source":15,"target":197,"value":0.12384854757652954},{"source":15,"target":198,"value":0.005260193841139226},{"source":15,"target":199,"value":0.12273511870785667},{"source":15,"target":200,"value":0.07791041059169551},{"source":15,"target":201,"value":0.11563038316066943},{"source":15,"target":202,"value":0.18165820139679117},{"source":15,"target":203,"value":0.12004364785811528},{"source":15,"target":204,"value":0.06995404451345057},{"source":15,"target":205,"value":0.010086639515419722},{"source":15,"target":206,"value":0.04104403915681962},{"source":15,"target":207,"value":0.11224516415375686},{"source":15,"target":208,"value":0.030776859456882327},{"source":15,"target":209,"value":0.09103029359833875},{"source":15,"target":210,"value":0.04812521824465232},{"source":15,"target":211,"value":0.11290443343980751},{"source":15,"target":212,"value":0.027068389124476434},{"source":15,"target":213,"value":0.11095350399307444},{"source":15,"target":214,"value":0.0004275824076125651},{"source":15,"target":215,"value":0.038897518348925436},{"source":15,"target":216,"value":0.014375963652668073},{"source":15,"target":217,"value":0.039502896241542476},{"source":15,"target":218,"value":0.0087028277596636},{"source":15,"target":219,"value":0.2652014584327368},{"source":15,"target":220,"value":0.3066227427373926},{"source":15,"target":221,"value":0.3292528211281279},{"source":15,"target":222,"value":0.1675393931595312},{"source":15,"target":223,"value":0.09101258028761555},{"source":15,"target":224,"value":0.10484026283593213},{"source":15,"target":225,"value":0.024567981341298093},{"source":15,"target":226,"value":0.10525853490373625},{"source":15,"target":227,"value":0.2301228808865958},{"source":15,"target":228,"value":0.016723603556985985},{"source":15,"target":229,"value":0.03236527126958981},{"source":15,"target":230,"value":0.21735628279300848},{"source":15,"target":231,"value":0.03317488689307921},{"source":15,"target":232,"value":0.03529180337343664},{"source":15,"target":233,"value":0.2926759480256308},{"source":15,"target":234,"value":0.19496896548576592},{"source":15,"target":235,"value":0.34486487419039624},{"source":15,"target":236,"value":0.27929732353067804},{"source":15,"target":237,"value":0.3312400631849471},{"source":15,"target":238,"value":0.3287550870015426},{"source":15,"target":239,"value":0.05268921504853645},{"source":15,"target":240,"value":0.02244449833814325},{"source":15,"target":241,"value":0.1279573765716391},{"source":15,"target":242,"value":0.1642067551179676},{"source":15,"target":243,"value":0.10634944806780358},{"source":15,"target":244,"value":0.006036474827464303},{"source":15,"target":245,"value":0.08017840695362431},{"source":15,"target":246,"value":0.24054804713524325},{"source":15,"target":247,"value":0.04752410942349995},{"source":15,"target":248,"value":0.029852580413954444},{"source":15,"target":249,"value":0.35252887260770654},{"source":15,"target":250,"value":0.03075856614718302},{"source":15,"target":251,"value":0.07580657537991471},{"source":15,"target":252,"value":0.33222989012407156},{"source":15,"target":253,"value":0.10405854217763101},{"source":15,"target":254,"value":0.08595141564640249},{"source":15,"target":255,"value":0.26010135541000656},{"source":15,"target":256,"value":0.15369025577802958},{"source":15,"target":257,"value":0.005314137920349092},{"source":15,"target":258,"value":0.04198764775951651},{"source":15,"target":259,"value":0.1607721005210865},{"source":15,"target":260,"value":0.06685197269929834},{"source":15,"target":261,"value":0.030968912354230806},{"source":15,"target":262,"value":0.12001659521786526},{"source":15,"target":263,"value":0.013512190545383272},{"source":15,"target":264,"value":0.3174177829989335},{"source":15,"target":265,"value":0.26909518572468216},{"source":15,"target":266,"value":0.18790627528086581},{"source":15,"target":267,"value":0.3576086741936274},{"source":15,"target":268,"value":0.16331128442586365},{"source":15,"target":269,"value":0.03053679637408652},{"source":15,"target":270,"value":0.12508824092465246},{"source":15,"target":271,"value":0.05788451317730325},{"source":15,"target":272,"value":0.10892247267321638},{"source":15,"target":273,"value":0.04398297025167474},{"source":15,"target":274,"value":0.04837422724599012},{"source":15,"target":275,"value":0.011695533283003642},{"source":15,"target":276,"value":0.05435010216530126},{"source":15,"target":277,"value":0.16187557032629657},{"source":15,"target":278,"value":0.11389831198079915},{"source":15,"target":279,"value":0.13219148427391855},{"source":15,"target":280,"value":0.02835679138488197},{"source":15,"target":281,"value":0.07187934380975264},{"source":15,"target":282,"value":0.019094698151987402},{"source":15,"target":283,"value":0.027554101117055897},{"source":15,"target":284,"value":0.016092228603344652},{"source":15,"target":285,"value":0.08164960901240254},{"source":15,"target":286,"value":0.09770950435980288},{"source":15,"target":287,"value":0.2328007165840028},{"source":15,"target":288,"value":0.2272918238049992},{"source":15,"target":289,"value":0.050032513108908404},{"source":15,"target":290,"value":0.2953299194605645},{"source":15,"target":291,"value":0.29739466833346984},{"source":15,"target":292,"value":0.06910150495596767},{"source":15,"target":293,"value":0.05388639763417893},{"source":15,"target":294,"value":0.06105190625824322},{"source":15,"target":295,"value":0.06280740045367682},{"source":15,"target":296,"value":0.007429729972045306},{"source":15,"target":297,"value":0.3195008795329082},{"source":15,"target":298,"value":0.2657700297862493},{"source":15,"target":299,"value":0.29291564358219246},{"source":15,"target":300,"value":0.20072095069879983},{"source":15,"target":301,"value":0.3490634427613645},{"source":15,"target":302,"value":0.2957314090124884},{"source":15,"target":303,"value":0.07397133199104025},{"source":15,"target":304,"value":0.09909882064467085},{"source":15,"target":305,"value":0.15604529090665104},{"source":15,"target":306,"value":0.04172056117886471},{"source":15,"target":307,"value":0.11252009396536108},{"source":15,"target":308,"value":0.04158642507150095},{"source":15,"target":309,"value":0.08494523027239326},{"source":15,"target":310,"value":0.008577084498235597},{"source":15,"target":311,"value":0.054619668540511444},{"source":15,"target":312,"value":0.07580073400526745},{"source":15,"target":313,"value":0.050519014544842956},{"source":15,"target":314,"value":0.014433726418618925},{"source":15,"target":315,"value":0.09597401799167411},{"source":15,"target":316,"value":0.08057654374360297},{"source":15,"target":317,"value":0.021128813339748725},{"source":15,"target":318,"value":0.06708541878685885},{"source":15,"target":319,"value":0.07568327347484846},{"source":15,"target":320,"value":0.051994928671553184},{"source":15,"target":321,"value":0.04934404460869441},{"source":15,"target":322,"value":0.06842681552954609},{"source":15,"target":323,"value":0.0799985188574148},{"source":15,"target":324,"value":0.09513848498714098},{"source":15,"target":325,"value":0.06345913153670497},{"source":15,"target":326,"value":0.0320832876947341},{"source":15,"target":327,"value":0.22024212045173655},{"source":15,"target":328,"value":0.06907401239525728},{"source":15,"target":329,"value":0.008724264300494146},{"source":15,"target":330,"value":0.28359051289980786},{"source":15,"target":331,"value":0.03514468476938333},{"source":15,"target":332,"value":0.1127190160976106},{"source":15,"target":333,"value":0.17152530233619565},{"source":15,"target":334,"value":0.09928030977576484},{"source":15,"target":335,"value":0.08292666471876627},{"source":16,"target":17,"value":0.9076814114560893},{"source":16,"target":18,"value":0.3973374555033085},{"source":16,"target":19,"value":0.39952444230723666},{"source":16,"target":20,"value":0.9431444372007057},{"source":16,"target":21,"value":0.036780077365081},{"source":16,"target":22,"value":0.21286852879754312},{"source":16,"target":23,"value":0.46075715447995774},{"source":16,"target":24,"value":0.06301253501223521},{"source":16,"target":25,"value":0.19165093246865905},{"source":16,"target":26,"value":0.21741394899773506},{"source":16,"target":27,"value":0.29575262057522606},{"source":16,"target":28,"value":0.28865857198497896},{"source":16,"target":29,"value":0.4618820713262021},{"source":16,"target":30,"value":0.18184529106441602},{"source":16,"target":31,"value":0.5689358241708152},{"source":16,"target":32,"value":0.15494111518843484},{"source":16,"target":33,"value":0.02691163968447997},{"source":16,"target":34,"value":0.13891932216108316},{"source":16,"target":35,"value":0.10707781425542734},{"source":16,"target":36,"value":0.025620693786982153},{"source":16,"target":37,"value":0.5443301689301974},{"source":16,"target":38,"value":0.17619984568008676},{"source":16,"target":39,"value":0.08561934846379883},{"source":16,"target":40,"value":0.04826554865741938},{"source":16,"target":41,"value":0.1563071638266996},{"source":16,"target":42,"value":0.18038919069566026},{"source":16,"target":43,"value":0.24110177306365474},{"source":16,"target":44,"value":0.2995944515710679},{"source":16,"target":45,"value":0.08486797209561114},{"source":16,"target":46,"value":0.5498387378205324},{"source":16,"target":47,"value":0.07297408574938029},{"source":16,"target":48,"value":0.07586281542057706},{"source":16,"target":49,"value":0.21696244321467106},{"source":16,"target":50,"value":0.1649552018684039},{"source":16,"target":51,"value":0.005336306472184386},{"source":16,"target":52,"value":0.35666403900885896},{"source":16,"target":53,"value":0.3990708869615135},{"source":16,"target":54,"value":0.07752676808064385},{"source":16,"target":55,"value":0.1000352929726912},{"source":16,"target":56,"value":0.07959203135674361},{"source":16,"target":57,"value":0.08426326449160194},{"source":16,"target":58,"value":0.006673007740686879},{"source":16,"target":59,"value":0.27582574495794415},{"source":16,"target":60,"value":0.2739940329676746},{"source":16,"target":61,"value":0.2328429380690781},{"source":16,"target":62,"value":0.29042272904827315},{"source":16,"target":63,"value":0.31894209136083823},{"source":16,"target":64,"value":0.31717443103583065},{"source":16,"target":65,"value":0.06707717429510636},{"source":16,"target":66,"value":0.31894209136083823},{"source":16,"target":67,"value":0.3189420913608382},{"source":16,"target":68,"value":0.2420059520173607},{"source":16,"target":69,"value":0.4582844846750459},{"source":16,"target":70,"value":0.08297257898264293},{"source":16,"target":71,"value":0.023276324673194522},{"source":16,"target":72,"value":0.17119648994574094},{"source":16,"target":73,"value":0.16168402163736945},{"source":16,"target":74,"value":0.015501611336187904},{"source":16,"target":75,"value":0.1667642352450323},{"source":16,"target":76,"value":0.1903536349998576},{"source":16,"target":77,"value":0.11682904156415864},{"source":16,"target":78,"value":0.12236210731127325},{"source":16,"target":79,"value":0.0394654115971255},{"source":16,"target":80,"value":0.3800183814398057},{"source":16,"target":81,"value":0.3868096915505646},{"source":16,"target":82,"value":0.04929961874504729},{"source":16,"target":83,"value":0.12897763415692962},{"source":16,"target":84,"value":0.11111195382147261},{"source":16,"target":85,"value":0.13670024929328867},{"source":16,"target":86,"value":0.029201939509698342},{"source":16,"target":87,"value":0.13433882165595143},{"source":16,"target":88,"value":0.16834638598999083},{"source":16,"target":89,"value":0.11835074002599397},{"source":16,"target":90,"value":0.10962676878444089},{"source":16,"target":91,"value":0.15564933375342804},{"source":16,"target":92,"value":0.15547840986391104},{"source":16,"target":93,"value":0.35295011673970006},{"source":16,"target":94,"value":0.8210094391852492},{"source":16,"target":95,"value":0.027897771644088114},{"source":16,"target":96,"value":0.33809586403020575},{"source":16,"target":97,"value":0.19497267659496553},{"source":16,"target":98,"value":0.215653045204734},{"source":16,"target":99,"value":0.3489256861705499},{"source":16,"target":100,"value":0.3048275513855869},{"source":16,"target":101,"value":0.8387815715289784},{"source":16,"target":102,"value":0.7942851994713559},{"source":16,"target":103,"value":0.07060371616257702},{"source":16,"target":104,"value":0.3286008870045625},{"source":16,"target":105,"value":0.22866189071827092},{"source":16,"target":106,"value":0.24316061727197508},{"source":16,"target":107,"value":0.3502940630404129},{"source":16,"target":108,"value":0.3114295103500111},{"source":16,"target":109,"value":0.8134185386200817},{"source":16,"target":110,"value":0.08366651692567885},{"source":16,"target":111,"value":0.10059218266894483},{"source":16,"target":112,"value":0.13638592307051622},{"source":16,"target":113,"value":0.14483889381067294},{"source":16,"target":114,"value":0.16203986324306188},{"source":16,"target":115,"value":0.04280825794396859},{"source":16,"target":116,"value":0.0002173467721618553},{"source":16,"target":117,"value":0.05889601879762297},{"source":16,"target":118,"value":0.061663353794445715},{"source":16,"target":119,"value":0.03440888924397028},{"source":16,"target":120,"value":0.041564310430906054},{"source":16,"target":121,"value":0.06822151441366882},{"source":16,"target":122,"value":0.08820309377453675},{"source":16,"target":123,"value":0.10881857719863797},{"source":16,"target":124,"value":0.25375808494641816},{"source":16,"target":125,"value":0.1763249836560041},{"source":16,"target":126,"value":0.08191450406946141},{"source":16,"target":127,"value":0.18425050490770303},{"source":16,"target":128,"value":0.052742667710205034},{"source":16,"target":129,"value":0.07969867172631549},{"source":16,"target":130,"value":0.20083624322548113},{"source":16,"target":131,"value":0.09852424586699973},{"source":16,"target":132,"value":0.06120347854800563},{"source":16,"target":133,"value":0.07574998274868916},{"source":16,"target":134,"value":0.0613426752340539},{"source":16,"target":135,"value":0.025442125576004358},{"source":16,"target":136,"value":0.04465578841403929},{"source":16,"target":137,"value":0.018584631890057744},{"source":16,"target":138,"value":0.1304198118173079},{"source":16,"target":139,"value":0.05940834610617245},{"source":16,"target":140,"value":0.16038824669423957},{"source":16,"target":141,"value":0.10372994275519758},{"source":16,"target":142,"value":0.13776217491563417},{"source":16,"target":143,"value":0.013482049160006436},{"source":16,"target":144,"value":0.1680636488045606},{"source":16,"target":145,"value":0.1721529056425406},{"source":16,"target":146,"value":0.1061432948884681},{"source":16,"target":147,"value":0.08228602721083432},{"source":16,"target":148,"value":0.04260052881828183},{"source":16,"target":149,"value":0.1364271176879924},{"source":16,"target":150,"value":0.0809644826408598},{"source":16,"target":151,"value":0.05949252612554149},{"source":16,"target":152,"value":0.08268860867687788},{"source":16,"target":153,"value":0.10051183366155239},{"source":16,"target":154,"value":0.19118215991606238},{"source":16,"target":155,"value":0.2606817417662389},{"source":16,"target":156,"value":0.09178280261744601},{"source":16,"target":157,"value":0.3178252401669322},{"source":16,"target":158,"value":0.08160876647960304},{"source":16,"target":159,"value":0.0811473612575853},{"source":16,"target":160,"value":0.10224866295408386},{"source":16,"target":161,"value":0.10362089987471286},{"source":16,"target":162,"value":0.10170096610664778},{"source":16,"target":163,"value":0.20318634764426283},{"source":16,"target":164,"value":0.012697652154383237},{"source":16,"target":165,"value":0.10651956935872804},{"source":16,"target":166,"value":0.015694274373425413},{"source":16,"target":167,"value":0.12964668670625992},{"source":16,"target":168,"value":0.16525168257458198},{"source":16,"target":169,"value":0.0893287289789499},{"source":16,"target":170,"value":0.1032137429216365},{"source":16,"target":171,"value":0.09129483080317073},{"source":16,"target":172,"value":0.14229209757517977},{"source":16,"target":173,"value":0.07456262300943155},{"source":16,"target":174,"value":0.029721315557244474},{"source":16,"target":175,"value":0.10351171050216015},{"source":16,"target":176,"value":0.04292806100340878},{"source":16,"target":177,"value":0.10472862571213575},{"source":16,"target":178,"value":0.060111161259820585},{"source":16,"target":179,"value":0.18852524308907462},{"source":16,"target":180,"value":0.02562928374615885},{"source":16,"target":181,"value":0.10254893526666929},{"source":16,"target":182,"value":0.2059267448234811},{"source":16,"target":183,"value":0.11461378842286839},{"source":16,"target":184,"value":0.22996015983906168},{"source":16,"target":185,"value":0.10844493312813791},{"source":16,"target":186,"value":0.09107632435699711},{"source":16,"target":187,"value":0.24789776714463266},{"source":16,"target":188,"value":0.2593232429878572},{"source":16,"target":189,"value":0.1946738568105311},{"source":16,"target":190,"value":0.10482046516782821},{"source":16,"target":191,"value":0.19339113976072536},{"source":16,"target":192,"value":0.014506039777970157},{"source":16,"target":193,"value":0.1065416449415847},{"source":16,"target":194,"value":0.014043319794483264},{"source":16,"target":195,"value":0.07896851534959376},{"source":16,"target":196,"value":0.11575213146900762},{"source":16,"target":197,"value":0.012109120800333302},{"source":16,"target":198,"value":0.16274355786061304},{"source":16,"target":199,"value":0.01981032525694185},{"source":16,"target":200,"value":0.04228591998183377},{"source":16,"target":201,"value":0.11185020022095594},{"source":16,"target":202,"value":0.00710879596495652},{"source":16,"target":203,"value":0.06410942390285547},{"source":16,"target":204,"value":0.10517823977198354},{"source":16,"target":205,"value":0.1492957326506115},{"source":16,"target":206,"value":0.07395633681128834},{"source":16,"target":207,"value":0.032961095258714004},{"source":16,"target":208,"value":0.11166809807798456},{"source":16,"target":209,"value":0.00021313151625883478},{"source":16,"target":210,"value":0.2602774960471362},{"source":16,"target":211,"value":0.028098284400588442},{"source":16,"target":212,"value":0.2658731783752132},{"source":16,"target":213,"value":0.165227926841548},{"source":16,"target":214,"value":0.16843109799856623},{"source":16,"target":215,"value":0.19193464605747876},{"source":16,"target":216,"value":0.03471567684882005},{"source":16,"target":217,"value":0.27117073263476915},{"source":16,"target":218,"value":0.14138369810246593},{"source":16,"target":219,"value":0.02658709215704058},{"source":16,"target":220,"value":0.006776610125165327},{"source":16,"target":221,"value":0.07085149101912541},{"source":16,"target":222,"value":0.07537643325615682},{"source":16,"target":223,"value":0.05014948501397703},{"source":16,"target":224,"value":0.09330911144022865},{"source":16,"target":225,"value":0.04718735248746656},{"source":16,"target":226,"value":0.02489737407564683},{"source":16,"target":227,"value":0.006863138621128986},{"source":16,"target":228,"value":0.11925874854872524},{"source":16,"target":229,"value":0.0024505763423765263},{"source":16,"target":230,"value":0.06372715079025246},{"source":16,"target":231,"value":0.0383807624763037},{"source":16,"target":232,"value":0.21442120771430445},{"source":16,"target":233,"value":0.15790141560029392},{"source":16,"target":234,"value":0.02482242677868678},{"source":16,"target":235,"value":0.08717415304619343},{"source":16,"target":236,"value":0.03450902499664268},{"source":16,"target":237,"value":0.1578375803287574},{"source":16,"target":238,"value":0.05582275733157152},{"source":16,"target":239,"value":0.16605082695331366},{"source":16,"target":240,"value":0.0073982861253922404},{"source":16,"target":241,"value":0.09955720266534247},{"source":16,"target":242,"value":0.0674768345182796},{"source":16,"target":243,"value":0.05849375455908229},{"source":16,"target":244,"value":0.057516960615741256},{"source":16,"target":245,"value":0.12172369025859237},{"source":16,"target":246,"value":0.02576641437807706},{"source":16,"target":247,"value":0.048628096822972346},{"source":16,"target":248,"value":0.13118693600800949},{"source":16,"target":249,"value":0.13078336581510508},{"source":16,"target":250,"value":0.15133948553769305},{"source":16,"target":251,"value":0.03664231759292009},{"source":16,"target":252,"value":0.08047003888507036},{"source":16,"target":253,"value":0.1383858658938853},{"source":16,"target":254,"value":0.1380238160186703},{"source":16,"target":255,"value":0.01750597034888365},{"source":16,"target":256,"value":0.10560914984227257},{"source":16,"target":257,"value":0.14394053627011616},{"source":16,"target":258,"value":0.001704436055401306},{"source":16,"target":259,"value":0.03970321641155501},{"source":16,"target":260,"value":0.06505491810608977},{"source":16,"target":261,"value":0.07821360744075617},{"source":16,"target":262,"value":0.020099817212971396},{"source":16,"target":263,"value":0.060579898024610335},{"source":16,"target":264,"value":0.0859719509298022},{"source":16,"target":265,"value":0.012034546086114978},{"source":16,"target":266,"value":0.05842696294816473},{"source":16,"target":267,"value":0.06400591884099563},{"source":16,"target":268,"value":0.032437640647547054},{"source":16,"target":269,"value":0.17776114114893876},{"source":16,"target":270,"value":0.09225401532335231},{"source":16,"target":271,"value":0.055758102267319254},{"source":16,"target":272,"value":0.20687830954068878},{"source":16,"target":273,"value":0.08287349596831965},{"source":16,"target":274,"value":0.06673948723383805},{"source":16,"target":275,"value":0.10156811910780587},{"source":16,"target":276,"value":0.12220068284560265},{"source":16,"target":277,"value":0.12367738453253437},{"source":16,"target":278,"value":0.08584302672199577},{"source":16,"target":279,"value":0.232350573451142},{"source":16,"target":280,"value":0.21500432384004867},{"source":16,"target":281,"value":0.07171349078078577},{"source":16,"target":282,"value":0.15951168585126968},{"source":16,"target":283,"value":0.13514766852858653},{"source":16,"target":284,"value":0.1796585136925949},{"source":16,"target":285,"value":0.005328357932963782},{"source":16,"target":286,"value":0.0989718974424219},{"source":16,"target":287,"value":0.033880332695874246},{"source":16,"target":288,"value":0.0643960207201168},{"source":16,"target":289,"value":0.041629406414781314},{"source":16,"target":290,"value":0.037439411683193785},{"source":16,"target":291,"value":0.030685277134106355},{"source":16,"target":292,"value":0.04097061889151913},{"source":16,"target":293,"value":0.046260975231876},{"source":16,"target":294,"value":0.009241670720575112},{"source":16,"target":295,"value":0.1174578690640471},{"source":16,"target":296,"value":0.08817368254540069},{"source":16,"target":297,"value":0.04436053767460833},{"source":16,"target":298,"value":0.027585430987071596},{"source":16,"target":299,"value":0.09694688249847072},{"source":16,"target":300,"value":0.11047055777301056},{"source":16,"target":301,"value":0.13812973035723836},{"source":16,"target":302,"value":0.2034425923430832},{"source":16,"target":303,"value":0.0010649784531363993},{"source":16,"target":304,"value":0.13232964907612318},{"source":16,"target":305,"value":0.09110972841397086},{"source":16,"target":306,"value":0.09705434730931749},{"source":16,"target":307,"value":0.23164800824889195},{"source":16,"target":308,"value":0.13819445117244697},{"source":16,"target":309,"value":0.11503084279082108},{"source":16,"target":310,"value":0.03501761331162731},{"source":16,"target":311,"value":0.0671706295137727},{"source":16,"target":312,"value":0.09562086686320227},{"source":16,"target":313,"value":0.0608860908642467},{"source":16,"target":314,"value":0.07988307143864411},{"source":16,"target":315,"value":0.06663469629241123},{"source":16,"target":316,"value":0.012881018105048424},{"source":16,"target":317,"value":0.10299323651736235},{"source":16,"target":318,"value":0.08522289499285823},{"source":16,"target":319,"value":0.0713520281474502},{"source":16,"target":320,"value":0.1367673117746437},{"source":16,"target":321,"value":0.1296378287384744},{"source":16,"target":322,"value":0.036395870881534544},{"source":16,"target":323,"value":0.14260317950353285},{"source":16,"target":324,"value":0.2038182663930645},{"source":16,"target":325,"value":0.101870098685979},{"source":16,"target":326,"value":0.12236060519177812},{"source":16,"target":327,"value":0.3080257723918293},{"source":16,"target":328,"value":0.07631441695581354},{"source":16,"target":329,"value":0.026411221006161258},{"source":16,"target":330,"value":0.3234893205549758},{"source":16,"target":331,"value":0.026860985789603095},{"source":16,"target":332,"value":0.026920075017271693},{"source":16,"target":333,"value":0.17360144531306668},{"source":16,"target":334,"value":0.08729323059340025},{"source":16,"target":335,"value":0.12792841813865777},{"source":17,"target":18,"value":0.5193284191108912},{"source":17,"target":19,"value":0.5544987549748724},{"source":17,"target":20,"value":0.9684316538227952},{"source":17,"target":21,"value":0.05700209038500915},{"source":17,"target":22,"value":0.4288565840349823},{"source":17,"target":23,"value":0.6697727255688227},{"source":17,"target":24,"value":0.2049562400579175},{"source":17,"target":25,"value":0.3754642781547241},{"source":17,"target":26,"value":0.4493881651935673},{"source":17,"target":27,"value":0.5118590874999934},{"source":17,"target":28,"value":0.5077207468271895},{"source":17,"target":29,"value":0.6691113227150709},{"source":17,"target":30,"value":0.09168970109151982},{"source":17,"target":31,"value":0.3612834108867556},{"source":17,"target":32,"value":0.07773051709478683},{"source":17,"target":33,"value":0.03595216697192408},{"source":17,"target":34,"value":0.11913514525848508},{"source":17,"target":35,"value":0.00436236211261858},{"source":17,"target":36,"value":0.02392105051960377},{"source":17,"target":37,"value":0.3314460270779054},{"source":17,"target":38,"value":0.39978004704536535},{"source":17,"target":39,"value":0.3448047277687306},{"source":17,"target":40,"value":0.1920545703746512},{"source":17,"target":41,"value":0.35826461218769745},{"source":17,"target":42,"value":0.4065248055381572},{"source":17,"target":43,"value":0.4898049368819123},{"source":17,"target":44,"value":0.48507555871186303},{"source":17,"target":45,"value":0.3480736678690859},{"source":17,"target":46,"value":0.3457532763401597},{"source":17,"target":47,"value":0.07153396941813224},{"source":17,"target":48,"value":0.10487229976064762},{"source":17,"target":49,"value":0.2943220524130408},{"source":17,"target":50,"value":0.0850913522050647},{"source":17,"target":51,"value":0.04101166747654069},{"source":17,"target":52,"value":0.5260545383324047},{"source":17,"target":53,"value":0.48887787982763153},{"source":17,"target":54,"value":0.00986793806686228},{"source":17,"target":55,"value":0.022663544139773336},{"source":17,"target":56,"value":0.01627168375827337},{"source":17,"target":57,"value":0.007313181877527039},{"source":17,"target":58,"value":0.05729352578129435},{"source":17,"target":59,"value":0.501027318694276},{"source":17,"target":60,"value":0.4982180262590995},{"source":17,"target":61,"value":0.48142425890286167},{"source":17,"target":62,"value":0.48450848538191643},{"source":17,"target":63,"value":0.33716589384462387},{"source":17,"target":64,"value":0.23803508697090373},{"source":17,"target":65,"value":0.16297063011128524},{"source":17,"target":66,"value":0.33716589384462387},{"source":17,"target":67,"value":0.33716589384462375},{"source":17,"target":68,"value":0.33470085827921203},{"source":17,"target":69,"value":0.660749228578634},{"source":17,"target":70,"value":0.3479953473579934},{"source":17,"target":71,"value":0.023078712284553878},{"source":17,"target":72,"value":0.39777522312615377},{"source":17,"target":73,"value":0.3715979763833534},{"source":17,"target":74,"value":0.002464583528227954},{"source":17,"target":75,"value":0.38003343039010523},{"source":17,"target":76,"value":0.38993279955211313},{"source":17,"target":77,"value":0.30773235042934677},{"source":17,"target":78,"value":0.31823647144196343},{"source":17,"target":79,"value":0.022804482685645715},{"source":17,"target":80,"value":0.3433570019555651},{"source":17,"target":81,"value":0.3751904614452588},{"source":17,"target":82,"value":0.10900513470600003},{"source":17,"target":83,"value":0.16593047749693354},{"source":17,"target":84,"value":0.17525440449545288},{"source":17,"target":85,"value":0.18150894299509873},{"source":17,"target":86,"value":0.11144198897335432},{"source":17,"target":87,"value":0.03339815903233701},{"source":17,"target":88,"value":0.056650940341418966},{"source":17,"target":89,"value":0.17274699833532703},{"source":17,"target":90,"value":0.017659470443886757},{"source":17,"target":91,"value":0.021410351806630736},{"source":17,"target":92,"value":0.20969851171831008},{"source":17,"target":93,"value":0.48084755181677685},{"source":17,"target":94,"value":0.8109896633522715},{"source":17,"target":95,"value":0.05486743528207109},{"source":17,"target":96,"value":0.4217421035296659},{"source":17,"target":97,"value":0.21482630094300945},{"source":17,"target":98,"value":0.2967056930288956},{"source":17,"target":99,"value":0.3874087248456994},{"source":17,"target":100,"value":0.3896860538225191},{"source":17,"target":101,"value":0.7538626961535456},{"source":17,"target":102,"value":0.8574279473629859},{"source":17,"target":103,"value":0.20617823129181134},{"source":17,"target":104,"value":0.5310249664169211},{"source":17,"target":105,"value":0.35036722712009816},{"source":17,"target":106,"value":0.45344822506719445},{"source":17,"target":107,"value":0.49504909728795815},{"source":17,"target":108,"value":0.5038873904698872},{"source":17,"target":109,"value":0.817762664329748},{"source":17,"target":110,"value":0.12419131846998716},{"source":17,"target":111,"value":0.12369608470259577},{"source":17,"target":112,"value":0.09726078733998543},{"source":17,"target":113,"value":0.10958688264718275},{"source":17,"target":114,"value":0.13082212463725773},{"source":17,"target":115,"value":0.04592751996807762},{"source":17,"target":116,"value":0.006413052836457855},{"source":17,"target":117,"value":0.008684840578992752},{"source":17,"target":118,"value":0.059686945913868854},{"source":17,"target":119,"value":0.00425430496772269},{"source":17,"target":120,"value":0.03642369713816639},{"source":17,"target":121,"value":0.04769496686868971},{"source":17,"target":122,"value":0.08192765168596379},{"source":17,"target":123,"value":0.003710332123230997},{"source":17,"target":124,"value":0.12404332173026966},{"source":17,"target":125,"value":0.13845108321207533},{"source":17,"target":126,"value":0.16699016543255238},{"source":17,"target":127,"value":0.2880794093108781},{"source":17,"target":128,"value":0.2091202910230344},{"source":17,"target":129,"value":0.04365114010163809},{"source":17,"target":130,"value":0.1775807989323365},{"source":17,"target":131,"value":0.08984495368926025},{"source":17,"target":132,"value":0.11905816371695323},{"source":17,"target":133,"value":0.035252604545271016},{"source":17,"target":134,"value":0.0362976653325167},{"source":17,"target":135,"value":0.0737484058407448},{"source":17,"target":136,"value":0.13905012316925983},{"source":17,"target":137,"value":0.1148941875875087},{"source":17,"target":138,"value":0.20862526553625352},{"source":17,"target":139,"value":0.008748551120164778},{"source":17,"target":140,"value":0.17113155873691457},{"source":17,"target":141,"value":0.14136753822014814},{"source":17,"target":142,"value":0.11912905263812114},{"source":17,"target":143,"value":0.02815585351861234},{"source":17,"target":144,"value":0.11608588118513184},{"source":17,"target":145,"value":0.2754789925574795},{"source":17,"target":146,"value":0.1959134791036129},{"source":17,"target":147,"value":0.04890801347541535},{"source":17,"target":148,"value":0.05158769098228061},{"source":17,"target":149,"value":0.15995244337740705},{"source":17,"target":150,"value":0.06885500928589601},{"source":17,"target":151,"value":0.010383649531094054},{"source":17,"target":152,"value":0.09542792479760101},{"source":17,"target":153,"value":0.15223116315205398},{"source":17,"target":154,"value":0.12935491279199265},{"source":17,"target":155,"value":0.17492877963034933},{"source":17,"target":156,"value":0.143439062405907},{"source":17,"target":157,"value":0.15566249324265818},{"source":17,"target":158,"value":0.02463864791699262},{"source":17,"target":159,"value":0.022452896876285062},{"source":17,"target":160,"value":0.12287235775452958},{"source":17,"target":161,"value":0.0727340043459348},{"source":17,"target":162,"value":0.06350507644509935},{"source":17,"target":163,"value":0.1654743526158976},{"source":17,"target":164,"value":0.0768610646184588},{"source":17,"target":165,"value":0.1436315363771729},{"source":17,"target":166,"value":0.028343496550144547},{"source":17,"target":167,"value":0.15301145807805186},{"source":17,"target":168,"value":0.13892682322802982},{"source":17,"target":169,"value":0.0932187936564891},{"source":17,"target":170,"value":0.08275451219527323},{"source":17,"target":171,"value":0.050033084327457615},{"source":17,"target":172,"value":0.19876453896193036},{"source":17,"target":173,"value":0.07191860868807698},{"source":17,"target":174,"value":0.014949870984949303},{"source":17,"target":175,"value":0.09205378194308182},{"source":17,"target":176,"value":0.017295340346914975},{"source":17,"target":177,"value":0.030837753799670343},{"source":17,"target":178,"value":0.11975472825706537},{"source":17,"target":179,"value":0.22161704399373153},{"source":17,"target":180,"value":0.0026366148369766024},{"source":17,"target":181,"value":0.048971443927086765},{"source":17,"target":182,"value":0.16973781557076303},{"source":17,"target":183,"value":0.15291699508758097},{"source":17,"target":184,"value":0.18584048980943066},{"source":17,"target":185,"value":0.05444069444050742},{"source":17,"target":186,"value":0.142829132737207},{"source":17,"target":187,"value":0.11185722543618375},{"source":17,"target":188,"value":0.182642749373841},{"source":17,"target":189,"value":0.10445673359823876},{"source":17,"target":190,"value":0.05801143867644063},{"source":17,"target":191,"value":0.10905329356395968},{"source":17,"target":192,"value":0.026961714591842753},{"source":17,"target":193,"value":0.056027597072935593},{"source":17,"target":194,"value":0.09441487592079914},{"source":17,"target":195,"value":0.01006452040169466},{"source":17,"target":196,"value":0.11717867851272899},{"source":17,"target":197,"value":0.007668011084324798},{"source":17,"target":198,"value":0.10964018299720706},{"source":17,"target":199,"value":0.053134124082351},{"source":17,"target":200,"value":0.040095443818971746},{"source":17,"target":201,"value":0.11771695201591628},{"source":17,"target":202,"value":0.11459876114289921},{"source":17,"target":203,"value":0.1336350366729357},{"source":17,"target":204,"value":0.011743579675091799},{"source":17,"target":205,"value":0.14454043230179936},{"source":17,"target":206,"value":0.03920335420162494},{"source":17,"target":207,"value":0.04614899623551489},{"source":17,"target":208,"value":0.011038765108758763},{"source":17,"target":209,"value":0.09733419117657156},{"source":17,"target":210,"value":0.21935340612852314},{"source":17,"target":211,"value":0.07568205323594411},{"source":17,"target":212,"value":0.1138309500613279},{"source":17,"target":213,"value":0.03777444728781847},{"source":17,"target":214,"value":0.13253089582569594},{"source":17,"target":215,"value":0.08445705080731021},{"source":17,"target":216,"value":0.09503844911371218},{"source":17,"target":217,"value":0.18589231192476088},{"source":17,"target":218,"value":0.027523832287568484},{"source":17,"target":219,"value":0.014135849760222991},{"source":17,"target":220,"value":0.044294569105741755},{"source":17,"target":221,"value":0.07641565572423126},{"source":17,"target":222,"value":0.08378054094981846},{"source":17,"target":223,"value":0.13882760195918004},{"source":17,"target":224,"value":0.13225763496377616},{"source":17,"target":225,"value":0.052848450635565855},{"source":17,"target":226,"value":0.020552326505080293},{"source":17,"target":227,"value":0.014948137387225145},{"source":17,"target":228,"value":0.16089499231026982},{"source":17,"target":229,"value":0.006205771104743217},{"source":17,"target":230,"value":0.07676544533247699},{"source":17,"target":231,"value":0.048199460456464685},{"source":17,"target":232,"value":0.1325571852457744},{"source":17,"target":233,"value":0.11654746913074046},{"source":17,"target":234,"value":0.03208686327788571},{"source":17,"target":235,"value":0.036434230056868876},{"source":17,"target":236,"value":0.011658451941761943},{"source":17,"target":237,"value":0.06427550591985556},{"source":17,"target":238,"value":0.04220096995845258},{"source":17,"target":239,"value":0.11201990619827139},{"source":17,"target":240,"value":0.020857392365181866},{"source":17,"target":241,"value":0.11131514023409016},{"source":17,"target":242,"value":0.14562140472790175},{"source":17,"target":243,"value":0.06467811794930416},{"source":17,"target":244,"value":0.07156438850465129},{"source":17,"target":245,"value":0.028169292862296757},{"source":17,"target":246,"value":0.017993859405416736},{"source":17,"target":247,"value":0.06480719950341683},{"source":17,"target":248,"value":0.08220957951711089},{"source":17,"target":249,"value":0.08512036180836989},{"source":17,"target":250,"value":0.027046319787017287},{"source":17,"target":251,"value":0.01862874759090884},{"source":17,"target":252,"value":0.07789737956283088},{"source":17,"target":253,"value":0.01139524110050669},{"source":17,"target":254,"value":0.0669103978116436},{"source":17,"target":255,"value":0.032398836562228174},{"source":17,"target":256,"value":0.023758975934815026},{"source":17,"target":257,"value":0.14549138847290968},{"source":17,"target":258,"value":0.03461870480533884},{"source":17,"target":259,"value":0.02594945516812685},{"source":17,"target":260,"value":0.17430659312693267},{"source":17,"target":261,"value":0.08684530458682145},{"source":17,"target":262,"value":0.06906994394202733},{"source":17,"target":263,"value":0.06399070304047078},{"source":17,"target":264,"value":0.04240182722375954},{"source":17,"target":265,"value":0.04710488064982458},{"source":17,"target":266,"value":0.12046798092514971},{"source":17,"target":267,"value":0.05621620177411475},{"source":17,"target":268,"value":0.07908783151427806},{"source":17,"target":269,"value":0.11558669958189918},{"source":17,"target":270,"value":0.07190031280467242},{"source":17,"target":271,"value":0.04352719252573411},{"source":17,"target":272,"value":0.22541300584546167},{"source":17,"target":273,"value":0.1625294277310354},{"source":17,"target":274,"value":0.11245781376726897},{"source":17,"target":275,"value":0.15496346970171537},{"source":17,"target":276,"value":0.09069757352982695},{"source":17,"target":277,"value":0.1841790546921174},{"source":17,"target":278,"value":0.0833890318490967},{"source":17,"target":279,"value":0.21328654714019565},{"source":17,"target":280,"value":0.17514760869399473},{"source":17,"target":281,"value":0.06273587912234188},{"source":17,"target":282,"value":0.14533062326805196},{"source":17,"target":283,"value":0.14616212583586527},{"source":17,"target":284,"value":0.13081999048163698},{"source":17,"target":285,"value":0.02660983923968715},{"source":17,"target":286,"value":0.08012087449239666},{"source":17,"target":287,"value":0.0007035974499547617},{"source":17,"target":288,"value":0.051453646787108606},{"source":17,"target":289,"value":0.07877381043370209},{"source":17,"target":290,"value":0.057885388721173825},{"source":17,"target":291,"value":0.05355129694304797},{"source":17,"target":292,"value":0.04588779627905078},{"source":17,"target":293,"value":0.04341406271184863},{"source":17,"target":294,"value":0.030789966213449645},{"source":17,"target":295,"value":0.1789498133852013},{"source":17,"target":296,"value":0.09741016358109987},{"source":17,"target":297,"value":0.10149300747459179},{"source":17,"target":298,"value":0.004365052073890322},{"source":17,"target":299,"value":0.0014134140229863665},{"source":17,"target":300,"value":0.03832672284442203},{"source":17,"target":301,"value":0.1425448151618123},{"source":17,"target":302,"value":0.1639539657251404},{"source":17,"target":303,"value":0.014117298413651568},{"source":17,"target":304,"value":0.10033712559881622},{"source":17,"target":305,"value":0.1342557508274767},{"source":17,"target":306,"value":0.029754252729078265},{"source":17,"target":307,"value":0.21540665423090435},{"source":17,"target":308,"value":0.09290510484723309},{"source":17,"target":309,"value":0.040502276944377344},{"source":17,"target":310,"value":0.1066901830651141},{"source":17,"target":311,"value":0.08526476497418864},{"source":17,"target":312,"value":0.04121301266333722},{"source":17,"target":313,"value":0.03054818237693565},{"source":17,"target":314,"value":0.08650933152249701},{"source":17,"target":315,"value":0.040108564026928736},{"source":17,"target":316,"value":0.03721114853777281},{"source":17,"target":317,"value":0.08750170023171505},{"source":17,"target":318,"value":0.06875859907046332},{"source":17,"target":319,"value":0.0888046292093041},{"source":17,"target":320,"value":0.1013672913974928},{"source":17,"target":321,"value":0.1321324419381673},{"source":17,"target":322,"value":0.01685856834769109},{"source":17,"target":323,"value":0.1002704772099329},{"source":17,"target":324,"value":0.23181028578312268},{"source":17,"target":325,"value":0.06475129244588224},{"source":17,"target":326,"value":0.05529243258610118},{"source":17,"target":327,"value":0.297664495643503},{"source":17,"target":328,"value":0.06648134959732105},{"source":17,"target":329,"value":0.0198366479589604},{"source":17,"target":330,"value":0.23793386049443227},{"source":17,"target":331,"value":0.024267597967301567},{"source":17,"target":332,"value":0.032277308093087924},{"source":17,"target":333,"value":0.1009223172673861},{"source":17,"target":334,"value":0.08942944495645494},{"source":17,"target":335,"value":0.12916971650796108},{"source":18,"target":19,"value":0.7177778574016667},{"source":18,"target":20,"value":0.47873393363383965},{"source":18,"target":21,"value":0.14370187257953587},{"source":18,"target":22,"value":0.6946130014646054},{"source":18,"target":23,"value":0.3155967747547644},{"source":18,"target":24,"value":0.48912507120493115},{"source":18,"target":25,"value":0.749854828239856},{"source":18,"target":26,"value":0.5753000261697326},{"source":18,"target":27,"value":0.8317130240004137},{"source":18,"target":28,"value":0.5860618514032887},{"source":18,"target":29,"value":0.3045203390854331},{"source":18,"target":30,"value":0.008477298552631487},{"source":18,"target":31,"value":0.1202815694260127},{"source":18,"target":32,"value":0.14531663722851634},{"source":18,"target":33,"value":0.22866813446046277},{"source":18,"target":34,"value":0.22194835526993953},{"source":18,"target":35,"value":0.3670335969137668},{"source":18,"target":36,"value":0.19431371052037033},{"source":18,"target":37,"value":0.13703534132509043},{"source":18,"target":38,"value":0.664375990681356},{"source":18,"target":39,"value":0.33431458642714873},{"source":18,"target":40,"value":0.47666035069690527},{"source":18,"target":41,"value":0.6556843583720489},{"source":18,"target":42,"value":0.6092250665397069},{"source":18,"target":43,"value":0.734498165006526},{"source":18,"target":44,"value":0.581526004351894},{"source":18,"target":45,"value":0.3286861594396302},{"source":18,"target":46,"value":0.1424695682228373},{"source":18,"target":47,"value":0.023760217326282543},{"source":18,"target":48,"value":0.15131368458084793},{"source":18,"target":49,"value":0.17840508024243246},{"source":18,"target":50,"value":0.05796089854345652},{"source":18,"target":51,"value":0.21745120573179036},{"source":18,"target":52,"value":0.2969274504633485},{"source":18,"target":53,"value":0.31490458094084234},{"source":18,"target":54,"value":0.11547177127734565},{"source":18,"target":55,"value":0.11087597356120116},{"source":18,"target":56,"value":0.12364976480838802},{"source":18,"target":57,"value":0.141855881914349},{"source":18,"target":58,"value":0.026741167358866304},{"source":18,"target":59,"value":0.8172321877627429},{"source":18,"target":60,"value":0.6011159188042506},{"source":18,"target":61,"value":0.7124701257237714},{"source":18,"target":62,"value":0.598803793246767},{"source":18,"target":63,"value":0.04123857789187852},{"source":18,"target":64,"value":0.0585143334400919},{"source":18,"target":65,"value":0.1836965666625078},{"source":18,"target":66,"value":0.04123857789187852},{"source":18,"target":67,"value":0.04123857789187851},{"source":18,"target":68,"value":0.706666710062147},{"source":18,"target":69,"value":0.2885747830307715},{"source":18,"target":70,"value":0.3175981681018224},{"source":18,"target":71,"value":0.1337971941720652},{"source":18,"target":72,"value":0.6411707884862953},{"source":18,"target":73,"value":0.5234349471279389},{"source":18,"target":74,"value":0.03809039333981143},{"source":18,"target":75,"value":0.5253101551107288},{"source":18,"target":76,"value":0.5152314369453439},{"source":18,"target":77,"value":0.15647037572899378},{"source":18,"target":78,"value":0.17468654302824588},{"source":18,"target":79,"value":0.15477146112765447},{"source":18,"target":80,"value":0.5405566227942172},{"source":18,"target":81,"value":0.48039309429709154},{"source":18,"target":82,"value":0.03213684307442918},{"source":18,"target":83,"value":0.2137718548279487},{"source":18,"target":84,"value":0.17532311007003232},{"source":18,"target":85,"value":0.20677973190777368},{"source":18,"target":86,"value":0.03999588160062018},{"source":18,"target":87,"value":0.0581144679275501},{"source":18,"target":88,"value":0.04149192007023478},{"source":18,"target":89,"value":0.17698962809868982},{"source":18,"target":90,"value":0.303441787392252},{"source":18,"target":91,"value":0.2617028110814236},{"source":18,"target":92,"value":0.030488367570523495},{"source":18,"target":93,"value":0.05797320899982891},{"source":18,"target":94,"value":0.24178383028029882},{"source":18,"target":95,"value":0.077246898312895},{"source":18,"target":96,"value":0.6303434585309337},{"source":18,"target":97,"value":0.7775810208570758},{"source":18,"target":98,"value":0.3639310324199373},{"source":18,"target":99,"value":0.8119984937789342},{"source":18,"target":100,"value":0.458915856444446},{"source":18,"target":101,"value":0.13383691706179662},{"source":18,"target":102,"value":0.22962016623606907},{"source":18,"target":103,"value":0.1665218891254104},{"source":18,"target":104,"value":0.6797124837259114},{"source":18,"target":105,"value":0.8173089895449229},{"source":18,"target":106,"value":0.4330033390681994},{"source":18,"target":107,"value":0.8994248126612531},{"source":18,"target":108,"value":0.5047090640283828},{"source":18,"target":109,"value":0.14354521734377648},{"source":18,"target":110,"value":0.1922701451471538},{"source":18,"target":111,"value":0.18678834286384485},{"source":18,"target":112,"value":0.1674391791662052},{"source":18,"target":113,"value":0.07021601144938341},{"source":18,"target":114,"value":0.04037837681821844},{"source":18,"target":115,"value":0.009830000157448227},{"source":18,"target":116,"value":0.04272675286596926},{"source":18,"target":117,"value":0.03204512614949777},{"source":18,"target":118,"value":0.06474957635365648},{"source":18,"target":119,"value":0.12460807812801333},{"source":18,"target":120,"value":0.10982547336007747},{"source":18,"target":121,"value":0.06322848516278967},{"source":18,"target":122,"value":0.07980702605608866},{"source":18,"target":123,"value":0.01802571313706862},{"source":18,"target":124,"value":0.043368538116924975},{"source":18,"target":125,"value":0.1808613676249927},{"source":18,"target":126,"value":0.14548914323737772},{"source":18,"target":127,"value":0.18217603445598762},{"source":18,"target":128,"value":0.09322109896674793},{"source":18,"target":129,"value":0.1505540894288725},{"source":18,"target":130,"value":0.09121489640079294},{"source":18,"target":131,"value":0.25447119430801474},{"source":18,"target":132,"value":0.15284042798728717},{"source":18,"target":133,"value":0.1395442641519365},{"source":18,"target":134,"value":0.20710003195086032},{"source":18,"target":135,"value":0.1735811119275149},{"source":18,"target":136,"value":0.25967900003833755},{"source":18,"target":137,"value":0.28391143587845524},{"source":18,"target":138,"value":0.32732933052002783},{"source":18,"target":139,"value":0.15543204415296022},{"source":18,"target":140,"value":0.3464454523226267},{"source":18,"target":141,"value":0.12591743752389428},{"source":18,"target":142,"value":0.2439307072363829},{"source":18,"target":143,"value":0.05070429732475359},{"source":18,"target":144,"value":0.15275134730219503},{"source":18,"target":145,"value":0.1233770191704699},{"source":18,"target":146,"value":0.06547105182686405},{"source":18,"target":147,"value":0.08343269223883998},{"source":18,"target":148,"value":0.05482079487318392},{"source":18,"target":149,"value":0.2716189428578535},{"source":18,"target":150,"value":0.2332133955562867},{"source":18,"target":151,"value":0.1710445716856391},{"source":18,"target":152,"value":0.16042881871008952},{"source":18,"target":153,"value":0.16758378493181694},{"source":18,"target":154,"value":0.023827987682852825},{"source":18,"target":155,"value":0.0014769452297459804},{"source":18,"target":156,"value":0.24409880018429625},{"source":18,"target":157,"value":0.10218088307547406},{"source":18,"target":158,"value":0.2195228643555329},{"source":18,"target":159,"value":0.2138244730843901},{"source":18,"target":160,"value":0.2574595276314258},{"source":18,"target":161,"value":0.19884041258885032},{"source":18,"target":162,"value":0.18398197577412154},{"source":18,"target":163,"value":0.23152032351112667},{"source":18,"target":164,"value":0.16889154665816636},{"source":18,"target":165,"value":0.0959034876262839},{"source":18,"target":166,"value":0.013218090439777517},{"source":18,"target":167,"value":0.007687865039501077},{"source":18,"target":168,"value":0.18229444054175045},{"source":18,"target":169,"value":0.11118094187838147},{"source":18,"target":170,"value":0.17904285630274178},{"source":18,"target":171,"value":0.18088596664688353},{"source":18,"target":172,"value":0.048440021840052055},{"source":18,"target":173,"value":0.09405218285805024},{"source":18,"target":174,"value":0.013645569087424508},{"source":18,"target":175,"value":0.15958513010479436},{"source":18,"target":176,"value":0.07998289178944278},{"source":18,"target":177,"value":0.08828905400576437},{"source":18,"target":178,"value":0.10643430165889585},{"source":18,"target":179,"value":0.11132189442932544},{"source":18,"target":180,"value":0.21349767408295747},{"source":18,"target":181,"value":0.016273736175016845},{"source":18,"target":182,"value":0.2307937988338972},{"source":18,"target":183,"value":0.14705498865822866},{"source":18,"target":184,"value":0.15411998971111865},{"source":18,"target":185,"value":0.10498041000330362},{"source":18,"target":186,"value":0.2668801883649854},{"source":18,"target":187,"value":0.1335210841738253},{"source":18,"target":188,"value":0.057805947938669076},{"source":18,"target":189,"value":0.0477200802807716},{"source":18,"target":190,"value":0.0643967390927429},{"source":18,"target":191,"value":0.05824417192196998},{"source":18,"target":192,"value":0.050147203312770616},{"source":18,"target":193,"value":0.06370279653418731},{"source":18,"target":194,"value":0.020472491441143634},{"source":18,"target":195,"value":0.030586259528665363},{"source":18,"target":196,"value":0.09927798300183022},{"source":18,"target":197,"value":0.07131627126401167},{"source":18,"target":198,"value":0.06453399500851012},{"source":18,"target":199,"value":0.08496111732360041},{"source":18,"target":200,"value":0.008158934314429407},{"source":18,"target":201,"value":0.11770772074321896},{"source":18,"target":202,"value":0.15854124508816755},{"source":18,"target":203,"value":0.05281575940772727},{"source":18,"target":204,"value":0.015462542709864942},{"source":18,"target":205,"value":0.024883186273605997},{"source":18,"target":206,"value":0.014068583651965033},{"source":18,"target":207,"value":0.05503972567578494},{"source":18,"target":208,"value":0.0019834339698106365},{"source":18,"target":209,"value":0.05408698243106201},{"source":18,"target":210,"value":0.03916995496671935},{"source":18,"target":211,"value":0.10065608241255873},{"source":18,"target":212,"value":0.10723550394307424},{"source":18,"target":213,"value":0.0170154811366524},{"source":18,"target":214,"value":0.07235836595955433},{"source":18,"target":215,"value":0.07582329171881683},{"source":18,"target":216,"value":0.02625949580427241},{"source":18,"target":217,"value":0.10802606406845827},{"source":18,"target":218,"value":0.06306661819104044},{"source":18,"target":219,"value":0.16452455398205854},{"source":18,"target":220,"value":0.1300838402107775},{"source":18,"target":221,"value":0.24021820971396296},{"source":18,"target":222,"value":0.014359899670150531},{"source":18,"target":223,"value":0.029959058244634244},{"source":18,"target":224,"value":0.00017323993258274497},{"source":18,"target":225,"value":0.030492526533181935},{"source":18,"target":226,"value":0.02544953625460229},{"source":18,"target":227,"value":0.1753168714175872},{"source":18,"target":228,"value":0.11049001023676933},{"source":18,"target":229,"value":0.0818073018875445},{"source":18,"target":230,"value":0.0163484772924348},{"source":18,"target":231,"value":0.04862828890665095},{"source":18,"target":232,"value":0.023671895221783645},{"source":18,"target":233,"value":0.2171218020586891},{"source":18,"target":234,"value":0.002820585477935434},{"source":18,"target":235,"value":0.2143998706399346},{"source":18,"target":236,"value":0.14723524582675698},{"source":18,"target":237,"value":0.16241683241259802},{"source":18,"target":238,"value":0.24195842296484785},{"source":18,"target":239,"value":0.043118398690967785},{"source":18,"target":240,"value":0.08520940283475374},{"source":18,"target":241,"value":0.050680236859483606},{"source":18,"target":242,"value":0.1264643129832005},{"source":18,"target":243,"value":0.08086402992046157},{"source":18,"target":244,"value":0.016623819521222657},{"source":18,"target":245,"value":0.03681381694554637},{"source":18,"target":246,"value":0.16538993244735073},{"source":18,"target":247,"value":0.015461982476075106},{"source":18,"target":248,"value":0.04460090811076812},{"source":18,"target":249,"value":0.21990794750501808},{"source":18,"target":250,"value":0.022530365877975682},{"source":18,"target":251,"value":0.024431342948820774},{"source":18,"target":252,"value":0.2179229997671811},{"source":18,"target":253,"value":0.03670734496480068},{"source":18,"target":254,"value":0.016592147507343072},{"source":18,"target":255,"value":0.20021697179989603},{"source":18,"target":256,"value":0.001955222123595822},{"source":18,"target":257,"value":0.036716629657121386},{"source":18,"target":258,"value":0.08865006612915183},{"source":18,"target":259,"value":0.03873178697707114},{"source":18,"target":260,"value":0.14350474749143272},{"source":18,"target":261,"value":0.0384453008847449},{"source":18,"target":262,"value":0.08681142658285282},{"source":18,"target":263,"value":0.05272025831452079},{"source":18,"target":264,"value":0.21379744361352293},{"source":18,"target":265,"value":0.1747486934877377},{"source":18,"target":266,"value":0.09381186923793869},{"source":18,"target":267,"value":0.22272212492884158},{"source":18,"target":268,"value":0.07974342851233034},{"source":18,"target":269,"value":0.05072337733286514},{"source":18,"target":270,"value":0.0034538055250926936},{"source":18,"target":271,"value":0.04492628207510203},{"source":18,"target":272,"value":0.02470597149749302},{"source":18,"target":273,"value":0.04403340022986033},{"source":18,"target":274,"value":0.05958742146522852},{"source":18,"target":275,"value":0.11187803682379113},{"source":18,"target":276,"value":0.048784678592059864},{"source":18,"target":277,"value":0.1531748683228844},{"source":18,"target":278,"value":0.0854575526602883},{"source":18,"target":279,"value":0.10165877939956332},{"source":18,"target":280,"value":0.059643340078313026},{"source":18,"target":281,"value":0.02143021406332604},{"source":18,"target":282,"value":0.09721643563857711},{"source":18,"target":283,"value":0.08178893552921682},{"source":18,"target":284,"value":0.024660459974650672},{"source":18,"target":285,"value":0.0006080397560065634},{"source":18,"target":286,"value":0.05151687491930993},{"source":18,"target":287,"value":0.15545848664079548},{"source":18,"target":288,"value":0.155527814114799},{"source":18,"target":289,"value":0.013734871784328594},{"source":18,"target":290,"value":0.17369560099358478},{"source":18,"target":291,"value":0.15706586816090876},{"source":18,"target":292,"value":0.07880677762743277},{"source":18,"target":293,"value":0.06161591411066745},{"source":18,"target":294,"value":0.08885380306081485},{"source":18,"target":295,"value":0.13097009031231394},{"source":18,"target":296,"value":0.06575477833541213},{"source":18,"target":297,"value":0.2647684880552547},{"source":18,"target":298,"value":0.20990453977887497},{"source":18,"target":299,"value":0.02584400466244188},{"source":18,"target":300,"value":0.021563673829401355},{"source":18,"target":301,"value":0.2502342130551434},{"source":18,"target":302,"value":0.23794025600576574},{"source":18,"target":303,"value":0.02300279262555118},{"source":18,"target":304,"value":0.0001482628372341942},{"source":18,"target":305,"value":0.1603805981390743},{"source":18,"target":306,"value":0.009744371623077076},{"source":18,"target":307,"value":0.1595844717803599},{"source":18,"target":308,"value":0.042690687820144624},{"source":18,"target":309,"value":0.10693800095013646},{"source":18,"target":310,"value":0.06171070539371398},{"source":18,"target":311,"value":0.028530219512773174},{"source":18,"target":312,"value":0.03047326876012441},{"source":18,"target":313,"value":0.014264934774802257},{"source":18,"target":314,"value":0.023787597754356026},{"source":18,"target":315,"value":0.056191445900757135},{"source":18,"target":316,"value":0.02726732998551793},{"source":18,"target":317,"value":0.03488161729095855},{"source":18,"target":318,"value":0.05320232879641635},{"source":18,"target":319,"value":0.04705067180694677},{"source":18,"target":320,"value":0.05006206621266849},{"source":18,"target":321,"value":0.0655815958129733},{"source":18,"target":322,"value":0.04621841646434407},{"source":18,"target":323,"value":0.05639991707317503},{"source":18,"target":324,"value":0.0657445021090105},{"source":18,"target":325,"value":0.060144869480668356},{"source":18,"target":326,"value":0.04099811034237901},{"source":18,"target":327,"value":0.08738006917682895},{"source":18,"target":328,"value":0.08773926272933631},{"source":18,"target":329,"value":0.029068592577193717},{"source":18,"target":330,"value":0.12689501626081365},{"source":18,"target":331,"value":0.10773552067869811},{"source":18,"target":332,"value":0.004537326326024452},{"source":18,"target":333,"value":0.06450794971700252},{"source":18,"target":334,"value":0.06811472653935458},{"source":18,"target":335,"value":0.14934173172901083},{"source":19,"target":20,"value":0.5277695594100337},{"source":19,"target":21,"value":0.22858841891471787},{"source":19,"target":22,"value":0.6694419554527048},{"source":19,"target":23,"value":0.37202394697566127},{"source":19,"target":24,"value":0.514942469021983},{"source":19,"target":25,"value":0.5782546078753664},{"source":19,"target":26,"value":0.7098218765885013},{"source":19,"target":27,"value":0.7046617982180928},{"source":19,"target":28,"value":0.744547008614953},{"source":19,"target":29,"value":0.3606812684273872},{"source":19,"target":30,"value":0.03803454692099293},{"source":19,"target":31,"value":0.06134332672498889},{"source":19,"target":32,"value":0.07632325269403376},{"source":19,"target":33,"value":0.22757411815382417},{"source":19,"target":34,"value":0.2705339939887529},{"source":19,"target":35,"value":0.16357012585942782},{"source":19,"target":36,"value":0.25534843609407604},{"source":19,"target":37,"value":0.07392929500762563},{"source":19,"target":38,"value":0.6369424100273718},{"source":19,"target":39,"value":0.3347539786717781},{"source":19,"target":40,"value":0.49235824491789965},{"source":19,"target":41,"value":0.6074578862742268},{"source":19,"target":42,"value":0.6073117525649285},{"source":19,"target":43,"value":0.7346871866987396},{"source":19,"target":44,"value":0.6279614400089761},{"source":19,"target":45,"value":0.3271896926762485},{"source":19,"target":46,"value":0.06758509550978267},{"source":19,"target":47,"value":0.013939062856886727},{"source":19,"target":48,"value":0.121461211171238},{"source":19,"target":49,"value":0.1781789355051776},{"source":19,"target":50,"value":0.013270410937735793},{"source":19,"target":51,"value":0.22591137834448982},{"source":19,"target":52,"value":0.30631239074790173},{"source":19,"target":53,"value":0.330167723365325},{"source":19,"target":54,"value":0.036061466337887454},{"source":19,"target":55,"value":0.02670167912896617},{"source":19,"target":56,"value":0.047500533788535325},{"source":19,"target":57,"value":0.01701954242860701},{"source":19,"target":58,"value":0.02365164514188261},{"source":19,"target":59,"value":0.7078425498737387},{"source":19,"target":60,"value":0.7483689212471643},{"source":19,"target":61,"value":0.7327987663586787},{"source":19,"target":62,"value":0.6647715675127891},{"source":19,"target":63,"value":0.024396538473728944},{"source":19,"target":64,"value":0.06375860213638375},{"source":19,"target":65,"value":0.251455803736138},{"source":19,"target":66,"value":0.024396538473728944},{"source":19,"target":67,"value":0.024396538473728913},{"source":19,"target":68,"value":0.7053980335979081},{"source":19,"target":69,"value":0.3425835411776876},{"source":19,"target":70,"value":0.31148769089125533},{"source":19,"target":71,"value":0.05066417892814757},{"source":19,"target":72,"value":0.6211304850775684},{"source":19,"target":73,"value":0.6239593963588228},{"source":19,"target":74,"value":0.021329176682820104},{"source":19,"target":75,"value":0.6157262104886346},{"source":19,"target":76,"value":0.6430884960883201},{"source":19,"target":77,"value":0.28540256220799337},{"source":19,"target":78,"value":0.2927914525155246},{"source":19,"target":79,"value":0.12700892873804043},{"source":19,"target":80,"value":0.5706696973210761},{"source":19,"target":81,"value":0.44233719712542396},{"source":19,"target":82,"value":0.07263689409952069},{"source":19,"target":83,"value":0.1806671481413249},{"source":19,"target":84,"value":0.12732317211034094},{"source":19,"target":85,"value":0.23113086204368305},{"source":19,"target":86,"value":0.08793153404560465},{"source":19,"target":87,"value":0.019952534032135757},{"source":19,"target":88,"value":0.01849382192042191},{"source":19,"target":89,"value":0.32770274710253666},{"source":19,"target":90,"value":0.35857782644669717},{"source":19,"target":91,"value":0.26811860116764824},{"source":19,"target":92,"value":0.05045166575360168},{"source":19,"target":93,"value":0.06014098164911076},{"source":19,"target":94,"value":0.3182464517090506},{"source":19,"target":95,"value":0.13861232148598732},{"source":19,"target":96,"value":0.6113066378072767},{"source":19,"target":97,"value":0.4084396135821848},{"source":19,"target":98,"value":0.7788450925197724},{"source":19,"target":99,"value":0.4978781547659084},{"source":19,"target":100,"value":0.7709385260251912},{"source":19,"target":101,"value":0.22092555316004217},{"source":19,"target":102,"value":0.2916661255447417},{"source":19,"target":103,"value":0.19964867554582008},{"source":19,"target":104,"value":0.6604591154320669},{"source":19,"target":105,"value":0.44969324208167144},{"source":19,"target":106,"value":0.7694351368587323},{"source":19,"target":107,"value":0.5789882191522512},{"source":19,"target":108,"value":0.8432730909551367},{"source":19,"target":109,"value":0.218962543994178},{"source":19,"target":110,"value":0.17849100192638284},{"source":19,"target":111,"value":0.18742596505379608},{"source":19,"target":112,"value":0.15097659626555476},{"source":19,"target":113,"value":0.019816203059706418},{"source":19,"target":114,"value":0.03244082102501369},{"source":19,"target":115,"value":0.01633630778377209},{"source":19,"target":116,"value":0.08756041072415842},{"source":19,"target":117,"value":0.06991299502654874},{"source":19,"target":118,"value":0.045294250640877644},{"source":19,"target":119,"value":0.12163785850758024},{"source":19,"target":120,"value":0.09765585762243564},{"source":19,"target":121,"value":0.020652950296926383},{"source":19,"target":122,"value":0.05265205611187665},{"source":19,"target":123,"value":0.0651288075268555},{"source":19,"target":124,"value":0.05267165051105253},{"source":19,"target":125,"value":0.16326378828328958},{"source":19,"target":126,"value":0.18720888996964846},{"source":19,"target":127,"value":0.2528261095552808},{"source":19,"target":128,"value":0.20077503030457458},{"source":19,"target":129,"value":0.14135523195838762},{"source":19,"target":130,"value":0.06248255219452279},{"source":19,"target":131,"value":0.2290578384461402},{"source":19,"target":132,"value":0.2212442062253725},{"source":19,"target":133,"value":0.12517615589799083},{"source":19,"target":134,"value":0.15938479549692677},{"source":19,"target":135,"value":0.13122683769132482},{"source":19,"target":136,"value":0.23050417324726624},{"source":19,"target":137,"value":0.17742130459209596},{"source":19,"target":138,"value":0.2500069791063426},{"source":19,"target":139,"value":0.21339424231341947},{"source":19,"target":140,"value":0.32881341642797185},{"source":19,"target":141,"value":0.19751115611315673},{"source":19,"target":142,"value":0.2939568334216549},{"source":19,"target":143,"value":0.01804387944647673},{"source":19,"target":144,"value":0.12264945051690614},{"source":19,"target":145,"value":0.22464985915096067},{"source":19,"target":146,"value":0.1899443696238656},{"source":19,"target":147,"value":0.12097533755591738},{"source":19,"target":148,"value":0.08079897804557325},{"source":19,"target":149,"value":0.31330854664745283},{"source":19,"target":150,"value":0.2187488681165229},{"source":19,"target":151,"value":0.16658094652974337},{"source":19,"target":152,"value":0.14344944772759288},{"source":19,"target":153,"value":0.1880290089263775},{"source":19,"target":154,"value":0.020777742056437093},{"source":19,"target":155,"value":0.02016931559451736},{"source":19,"target":156,"value":0.19002667106252916},{"source":19,"target":157,"value":0.06903965755324551},{"source":19,"target":158,"value":0.20771146959790524},{"source":19,"target":159,"value":0.21005233082253413},{"source":19,"target":160,"value":0.2962452509387758},{"source":19,"target":161,"value":0.1726684877760419},{"source":19,"target":162,"value":0.15574140461021893},{"source":19,"target":163,"value":0.17807366586868942},{"source":19,"target":164,"value":0.11569950803899058},{"source":19,"target":165,"value":0.03705738566360655},{"source":19,"target":166,"value":0.03553850082313822},{"source":19,"target":167,"value":0.015785600033549594},{"source":19,"target":168,"value":0.18035704045463583},{"source":19,"target":169,"value":0.1536574856636387},{"source":19,"target":170,"value":0.16982640093887025},{"source":19,"target":171,"value":0.16269258939020667},{"source":19,"target":172,"value":0.12864511372502904},{"source":19,"target":173,"value":0.18612310099829193},{"source":19,"target":174,"value":0.15787561786169163},{"source":19,"target":175,"value":0.18299315598360225},{"source":19,"target":176,"value":0.029687905141728758},{"source":19,"target":177,"value":0.01755484799487601},{"source":19,"target":178,"value":0.11393396647927088},{"source":19,"target":179,"value":0.1111689826846078},{"source":19,"target":180,"value":0.19728797493026506},{"source":19,"target":181,"value":0.016042687974514008},{"source":19,"target":182,"value":0.1744223929947643},{"source":19,"target":183,"value":0.172442491653234},{"source":19,"target":184,"value":0.2098250032565217},{"source":19,"target":185,"value":0.07914403013315445},{"source":19,"target":186,"value":0.28072583573168014},{"source":19,"target":187,"value":0.15524645715938012},{"source":19,"target":188,"value":0.044003782347958445},{"source":19,"target":189,"value":0.09332358289199767},{"source":19,"target":190,"value":0.071679806132085},{"source":19,"target":191,"value":0.04032306197872216},{"source":19,"target":192,"value":0.1021949784518746},{"source":19,"target":193,"value":0.006455534297695872},{"source":19,"target":194,"value":0.11126982223933077},{"source":19,"target":195,"value":0.12569508657611564},{"source":19,"target":196,"value":0.10504979578762684},{"source":19,"target":197,"value":0.0886013680046264},{"source":19,"target":198,"value":0.03953044004617391},{"source":19,"target":199,"value":0.06321372316135605},{"source":19,"target":200,"value":0.039434963470031295},{"source":19,"target":201,"value":0.1620958905048128},{"source":19,"target":202,"value":0.14183883240031622},{"source":19,"target":203,"value":0.11721585451048029},{"source":19,"target":204,"value":0.08642788058287014},{"source":19,"target":205,"value":0.007762419728868781},{"source":19,"target":206,"value":0.017258327860419174},{"source":19,"target":207,"value":0.04517709227920652},{"source":19,"target":208,"value":0.10091500500339345},{"source":19,"target":209,"value":0.08802534798661542},{"source":19,"target":210,"value":0.010893330453491095},{"source":19,"target":211,"value":0.0788325057868679},{"source":19,"target":212,"value":0.030807025561806117},{"source":19,"target":213,"value":0.05637564102653628},{"source":19,"target":214,"value":0.052395104046730735},{"source":19,"target":215,"value":0.030135527215219726},{"source":19,"target":216,"value":0.07758464220389137},{"source":19,"target":217,"value":0.04953286192648037},{"source":19,"target":218,"value":0.06743567195758865},{"source":19,"target":219,"value":0.13441897641263695},{"source":19,"target":220,"value":0.12254477995406894},{"source":19,"target":221,"value":0.24257681074783546},{"source":19,"target":222,"value":0.08039283807850753},{"source":19,"target":223,"value":0.15098189175848264},{"source":19,"target":224,"value":0.08892264372020477},{"source":19,"target":225,"value":0.017027328303093538},{"source":19,"target":226,"value":0.0203045585921693},{"source":19,"target":227,"value":0.15357309815000977},{"source":19,"target":228,"value":0.16103130868246246},{"source":19,"target":229,"value":0.05283447065963474},{"source":19,"target":230,"value":0.007431247459549318},{"source":19,"target":231,"value":0.09316383386036454},{"source":19,"target":232,"value":0.01911367005590257},{"source":19,"target":233,"value":0.16399236705167952},{"source":19,"target":234,"value":0.10079926409032619},{"source":19,"target":235,"value":0.2065194332746249},{"source":19,"target":236,"value":0.16319886427794128},{"source":19,"target":237,"value":0.17402752893654277},{"source":19,"target":238,"value":0.21034516035446651},{"source":19,"target":239,"value":0.005275783281639034},{"source":19,"target":240,"value":0.07439325166574853},{"source":19,"target":241,"value":0.10766467463489304},{"source":19,"target":242,"value":0.13117633956895364},{"source":19,"target":243,"value":0.09515993661167581},{"source":19,"target":244,"value":0.13271162127584715},{"source":19,"target":245,"value":0.09665577732579372},{"source":19,"target":246,"value":0.1433405852363303},{"source":19,"target":247,"value":0.10846525863477668},{"source":19,"target":248,"value":0.008768836618023787},{"source":19,"target":249,"value":0.2314222325309752},{"source":19,"target":250,"value":0.07719495659567706},{"source":19,"target":251,"value":0.09382806726361641},{"source":19,"target":252,"value":0.23131116862748638},{"source":19,"target":253,"value":0.026812885872893065},{"source":19,"target":254,"value":0.08672133500314819},{"source":19,"target":255,"value":0.20910105262193932},{"source":19,"target":256,"value":0.040836079069555456},{"source":19,"target":257,"value":0.0349326103392458},{"source":19,"target":258,"value":0.1045811539400609},{"source":19,"target":259,"value":0.07096534293140674},{"source":19,"target":260,"value":0.04364133688143767},{"source":19,"target":261,"value":0.08081357335217892},{"source":19,"target":262,"value":0.06893193915867037},{"source":19,"target":263,"value":0.03187510517273633},{"source":19,"target":264,"value":0.19121591080021175},{"source":19,"target":265,"value":0.20107033537763527},{"source":19,"target":266,"value":0.058733013840740075},{"source":19,"target":267,"value":0.23101558806371364},{"source":19,"target":268,"value":0.06348583044842498},{"source":19,"target":269,"value":0.03526528261367369},{"source":19,"target":270,"value":0.10220703867896729},{"source":19,"target":271,"value":0.011919891071459366},{"source":19,"target":272,"value":0.04808618756975122},{"source":19,"target":273,"value":0.00992851560251823},{"source":19,"target":274,"value":0.11034774938736054},{"source":19,"target":275,"value":0.15336751973439897},{"source":19,"target":276,"value":0.015100426928765726},{"source":19,"target":277,"value":0.21172594478533815},{"source":19,"target":278,"value":0.1348767186527317},{"source":19,"target":279,"value":0.14185728697986166},{"source":19,"target":280,"value":0.01593674274028749},{"source":19,"target":281,"value":0.11758281193714462},{"source":19,"target":282,"value":0.07787563324167075},{"source":19,"target":283,"value":0.11098636376006932},{"source":19,"target":284,"value":0.03202811539596577},{"source":19,"target":285,"value":0.035876987571916846},{"source":19,"target":286,"value":0.13757074160057586},{"source":19,"target":287,"value":0.14757461805431818},{"source":19,"target":288,"value":0.17471176577370226},{"source":19,"target":289,"value":0.022598437953986902},{"source":19,"target":290,"value":0.2437517435410956},{"source":19,"target":291,"value":0.2329349798569731},{"source":19,"target":292,"value":0.11419577825057345},{"source":19,"target":293,"value":0.08360441438682675},{"source":19,"target":294,"value":0.06702522106137843},{"source":19,"target":295,"value":0.13974391271987854},{"source":19,"target":296,"value":0.03488425457486773},{"source":19,"target":297,"value":0.28381091931943253},{"source":19,"target":298,"value":0.19249155590788422},{"source":19,"target":299,"value":0.13801052549942278},{"source":19,"target":300,"value":0.036758432387854874},{"source":19,"target":301,"value":0.2404557761101924},{"source":19,"target":302,"value":0.18934021769985876},{"source":19,"target":303,"value":0.015968566016822606},{"source":19,"target":304,"value":0.04145377929051893},{"source":19,"target":305,"value":0.1573918815088411},{"source":19,"target":306,"value":0.022211029456543692},{"source":19,"target":307,"value":0.13047761336685035},{"source":19,"target":308,"value":0.012252245949090416},{"source":19,"target":309,"value":0.06421777012844516},{"source":19,"target":310,"value":0.09198941209701768},{"source":19,"target":311,"value":0.09517921641904806},{"source":19,"target":312,"value":0.0445398737268087},{"source":19,"target":313,"value":0.035794327350594964},{"source":19,"target":314,"value":0.08700397743272806},{"source":19,"target":315,"value":0.13321678176240437},{"source":19,"target":316,"value":0.12610724381610217},{"source":19,"target":317,"value":0.05003562186732154},{"source":19,"target":318,"value":0.12739514251009512},{"source":19,"target":319,"value":0.12906216122641015},{"source":19,"target":320,"value":0.0019914913468063243},{"source":19,"target":321,"value":0.12697599458710604},{"source":19,"target":322,"value":0.008203899819281045},{"source":19,"target":323,"value":0.02690608335518634},{"source":19,"target":324,"value":0.15371448523366},{"source":19,"target":325,"value":0.010694366480049924},{"source":19,"target":326,"value":0.026875933130451824},{"source":19,"target":327,"value":0.17991049999475942},{"source":19,"target":328,"value":0.050948059976811205},{"source":19,"target":329,"value":0.012251300285179451},{"source":19,"target":330,"value":0.14762695572416915},{"source":19,"target":331,"value":0.024105576567825616},{"source":19,"target":332,"value":0.02928971689082234},{"source":19,"target":333,"value":0.07138792495019843},{"source":19,"target":334,"value":0.12845615244664524},{"source":19,"target":335,"value":0.09357609022652176},{"source":20,"target":21,"value":0.013780823880868265},{"source":20,"target":22,"value":0.2954336956303172},{"source":20,"target":23,"value":0.48478802655751574},{"source":20,"target":24,"value":0.1209243470579106},{"source":20,"target":25,"value":0.2458624656620221},{"source":20,"target":26,"value":0.32312855802137874},{"source":20,"target":27,"value":0.3828757177060201},{"source":20,"target":28,"value":0.38475098548715236},{"source":20,"target":29,"value":0.4877768274531451},{"source":20,"target":30,"value":0.13777910694213705},{"source":20,"target":31,"value":0.524229553315028},{"source":20,"target":32,"value":0.10812904387835388},{"source":20,"target":33,"value":0.02115376542292785},{"source":20,"target":34,"value":0.1570334496662989},{"source":20,"target":35,"value":0.031017546424338738},{"source":20,"target":36,"value":0.09374096462359148},{"source":20,"target":37,"value":0.4995065652070611},{"source":20,"target":38,"value":0.2635949125979341},{"source":20,"target":39,"value":0.1277494854061333},{"source":20,"target":40,"value":0.1076386525273868},{"source":20,"target":41,"value":0.22979980579235254},{"source":20,"target":42,"value":0.2752093043674286},{"source":20,"target":43,"value":0.364569738765932},{"source":20,"target":44,"value":0.3587845020815369},{"source":20,"target":45,"value":0.12967971484851507},{"source":20,"target":46,"value":0.5100660049651503},{"source":20,"target":47,"value":0.09313166024831902},{"source":20,"target":48,"value":0.1573378084850395},{"source":20,"target":49,"value":0.2393479274147048},{"source":20,"target":50,"value":0.07269924666351464},{"source":20,"target":51,"value":0.020869930844321403},{"source":20,"target":52,"value":0.4530293373629441},{"source":20,"target":53,"value":0.41721441346252053},{"source":20,"target":54,"value":0.06684210797475415},{"source":20,"target":55,"value":0.07780850364436892},{"source":20,"target":56,"value":0.06927899133392383},{"source":20,"target":57,"value":0.04601688934878996},{"source":20,"target":58,"value":0.04478222400403811},{"source":20,"target":59,"value":0.3678239725341486},{"source":20,"target":60,"value":0.37609809775391256},{"source":20,"target":61,"value":0.3598355137894642},{"source":20,"target":62,"value":0.3654872786963457},{"source":20,"target":63,"value":0.25586908635155164},{"source":20,"target":64,"value":0.10556858707195052},{"source":20,"target":65,"value":0.22087361880896808},{"source":20,"target":66,"value":0.25586908635155164},{"source":20,"target":67,"value":0.2558690863515516},{"source":20,"target":68,"value":0.24780769612884376},{"source":20,"target":69,"value":0.48747752073906475},{"source":20,"target":70,"value":0.13213193246124683},{"source":20,"target":71,"value":0.03612551687664111},{"source":20,"target":72,"value":0.27749065069046047},{"source":20,"target":73,"value":0.26409782541954996},{"source":20,"target":74,"value":0.005123375453726125},{"source":20,"target":75,"value":0.29125009336768737},{"source":20,"target":76,"value":0.3048600635698213},{"source":20,"target":77,"value":0.2631834624037402},{"source":20,"target":78,"value":0.2734046586231209},{"source":20,"target":79,"value":0.004949346332584882},{"source":20,"target":80,"value":0.43586316360392025},{"source":20,"target":81,"value":0.4535521054959615},{"source":20,"target":82,"value":0.10360284344561166},{"source":20,"target":83,"value":0.16831822984512304},{"source":20,"target":84,"value":0.19206747786554007},{"source":20,"target":85,"value":0.16666213581535927},{"source":20,"target":86,"value":0.13120147868330498},{"source":20,"target":87,"value":0.06564557361507964},{"source":20,"target":88,"value":0.07985422478676778},{"source":20,"target":89,"value":0.11793499977942867},{"source":20,"target":90,"value":0.05458519977012408},{"source":20,"target":91,"value":0.028221653263787953},{"source":20,"target":92,"value":0.14970780393169925},{"source":20,"target":93,"value":0.38715359596194343},{"source":20,"target":94,"value":0.7644256367618247},{"source":20,"target":95,"value":0.019655165953142605},{"source":20,"target":96,"value":0.32146552843120896},{"source":20,"target":97,"value":0.11490167489980216},{"source":20,"target":98,"value":0.20182447655031663},{"source":20,"target":99,"value":0.2860967545576357},{"source":20,"target":100,"value":0.32059882290611724},{"source":20,"target":101,"value":0.7661295102943373},{"source":20,"target":102,"value":0.7909676573417631},{"source":20,"target":103,"value":0.17173032212031117},{"source":20,"target":104,"value":0.40759640865802094},{"source":20,"target":105,"value":0.23802740507596534},{"source":20,"target":106,"value":0.35262386031690157},{"source":20,"target":107,"value":0.37255971666478155},{"source":20,"target":108,"value":0.4192354405446454},{"source":20,"target":109,"value":0.8074036717351345},{"source":20,"target":110,"value":0.039175509586554816},{"source":20,"target":111,"value":0.055426085564787134},{"source":20,"target":112,"value":0.15464992419336765},{"source":20,"target":113,"value":0.1365052035813066},{"source":20,"target":114,"value":0.16049616388120827},{"source":20,"target":115,"value":0.045884957563209906},{"source":20,"target":116,"value":0.00558295753583757},{"source":20,"target":117,"value":0.0034284746661833784},{"source":20,"target":118,"value":0.05860196060686633},{"source":20,"target":119,"value":0.03400688524093297},{"source":20,"target":120,"value":0.014729214645168513},{"source":20,"target":121,"value":0.005569201938316525},{"source":20,"target":122,"value":0.08670293339539455},{"source":20,"target":123,"value":0.023942236857638802},{"source":20,"target":124,"value":0.1350068674587883},{"source":20,"target":125,"value":0.18713192991299438},{"source":20,"target":126,"value":0.13171892511983868},{"source":20,"target":127,"value":0.22922237555418884},{"source":20,"target":128,"value":0.1502732822130954},{"source":20,"target":129,"value":0.1045052076187284},{"source":20,"target":130,"value":0.15911090404985065},{"source":20,"target":131,"value":0.02995472143056175},{"source":20,"target":132,"value":0.11691552858997849},{"source":20,"target":133,"value":0.01999330226501733},{"source":20,"target":134,"value":0.06520173390601873},{"source":20,"target":135,"value":0.016266790934132396},{"source":20,"target":136,"value":0.07350306311049029},{"source":20,"target":137,"value":0.016871063180197217},{"source":20,"target":138,"value":0.1147635424661304},{"source":20,"target":139,"value":0.010122821664652434},{"source":20,"target":140,"value":0.1628396037420972},{"source":20,"target":141,"value":0.1135876698350439},{"source":20,"target":142,"value":0.06623674935800312},{"source":20,"target":143,"value":0.04706415636503186},{"source":20,"target":144,"value":0.16363187430631693},{"source":20,"target":145,"value":0.22101268590035247},{"source":20,"target":146,"value":0.14439096868931445},{"source":20,"target":147,"value":0.03562798295004147},{"source":20,"target":148,"value":0.015195528508058326},{"source":20,"target":149,"value":0.10772361159357004},{"source":20,"target":150,"value":0.03247910443077213},{"source":20,"target":151,"value":0.04224528205340416},{"source":20,"target":152,"value":0.0761868920992333},{"source":20,"target":153,"value":0.1157580057601858},{"source":20,"target":154,"value":0.16127761314474592},{"source":20,"target":155,"value":0.2064937248562659},{"source":20,"target":156,"value":0.15204342797675144},{"source":20,"target":157,"value":0.17329112103761185},{"source":20,"target":158,"value":0.011416029773840307},{"source":20,"target":159,"value":0.014409578310990306},{"source":20,"target":160,"value":0.07232415951915074},{"source":20,"target":161,"value":0.021395639192907687},{"source":20,"target":162,"value":0.013281137168456898},{"source":20,"target":163,"value":0.1173812033509605},{"source":20,"target":164,"value":0.09530255063129896},{"source":20,"target":165,"value":0.1608957205953134},{"source":20,"target":166,"value":0.04690843533933061},{"source":20,"target":167,"value":0.17400033578553564},{"source":20,"target":168,"value":0.14161672893326255},{"source":20,"target":169,"value":0.08274310107428524},{"source":20,"target":170,"value":0.07882158830892051},{"source":20,"target":171,"value":0.06640734871850167},{"source":20,"target":172,"value":0.1498666623945664},{"source":20,"target":173,"value":0.07424724301213645},{"source":20,"target":174,"value":0.021053446650091526},{"source":20,"target":175,"value":0.09462311915241473},{"source":20,"target":176,"value":0.041784098937106204},{"source":20,"target":177,"value":0.02400646731716159},{"source":20,"target":178,"value":0.08634621938397224},{"source":20,"target":179,"value":0.19243626231002578},{"source":20,"target":180,"value":0.04699880772445115},{"source":20,"target":181,"value":0.04493633906044486},{"source":20,"target":182,"value":0.12047192976742627},{"source":20,"target":183,"value":0.20274020542284682},{"source":20,"target":184,"value":0.20294835975627834},{"source":20,"target":185,"value":0.12358169698269056},{"source":20,"target":186,"value":0.15958111190388755},{"source":20,"target":187,"value":0.1281249966382482},{"source":20,"target":188,"value":0.21383070901756251},{"source":20,"target":189,"value":0.12429842422117549},{"source":20,"target":190,"value":0.06734062173481827},{"source":20,"target":191,"value":0.13723725106398907},{"source":20,"target":192,"value":0.04876171463607284},{"source":20,"target":193,"value":0.07002090038527062},{"source":20,"target":194,"value":0.10152122335947913},{"source":20,"target":195,"value":0.0018092575943075711},{"source":20,"target":196,"value":0.11979197058686537},{"source":20,"target":197,"value":0.016308080833789398},{"source":20,"target":198,"value":0.1437554158660225},{"source":20,"target":199,"value":0.05254606191670575},{"source":20,"target":200,"value":0.02525908318758136},{"source":20,"target":201,"value":0.1258100851078838},{"source":20,"target":202,"value":0.05457036615875194},{"source":20,"target":203,"value":0.10868043559850218},{"source":20,"target":204,"value":0.01465359321423107},{"source":20,"target":205,"value":0.11213029403731871},{"source":20,"target":206,"value":0.1260516355397395},{"source":20,"target":207,"value":0.018154242664913074},{"source":20,"target":208,"value":0.00601712969973487},{"source":20,"target":209,"value":0.08388700623217889},{"source":20,"target":210,"value":0.2423276380613823},{"source":20,"target":211,"value":0.05558043539146839},{"source":20,"target":212,"value":0.1088543375138288},{"source":20,"target":213,"value":0.04651803180778961},{"source":20,"target":214,"value":0.11683099727462941},{"source":20,"target":215,"value":0.06662915376031713},{"source":20,"target":216,"value":0.10346541309330125},{"source":20,"target":217,"value":0.172677724496188},{"source":20,"target":218,"value":0.01700003098414035},{"source":20,"target":219,"value":0.04173693140985698},{"source":20,"target":220,"value":0.08407876473583151},{"source":20,"target":221,"value":0.04764660910737984},{"source":20,"target":222,"value":0.06386002261476144},{"source":20,"target":223,"value":0.1320150490554173},{"source":20,"target":224,"value":0.1096804472810921},{"source":20,"target":225,"value":0.03274807298789929},{"source":20,"target":226,"value":0.009911509212334128},{"source":20,"target":227,"value":0.04370818452474855},{"source":20,"target":228,"value":0.20086217274100068},{"source":20,"target":229,"value":0.013918178180249766},{"source":20,"target":230,"value":0.06563373397375383},{"source":20,"target":231,"value":0.04027283683461411},{"source":20,"target":232,"value":0.1630390312661276},{"source":20,"target":233,"value":0.061455384917236434},{"source":20,"target":234,"value":0.012146988751831832},{"source":20,"target":235,"value":0.004821092713263644},{"source":20,"target":236,"value":0.02861183560408579},{"source":20,"target":237,"value":0.02808928799444554},{"source":20,"target":238,"value":0.012582986636710272},{"source":20,"target":239,"value":0.13776400173660397},{"source":20,"target":240,"value":0.005833518232865099},{"source":20,"target":241,"value":0.135981541743126},{"source":20,"target":242,"value":0.09844381198465577},{"source":20,"target":243,"value":0.06507857748201526},{"source":20,"target":244,"value":0.07593688140536987},{"source":20,"target":245,"value":0.037069331204799646},{"source":20,"target":246,"value":0.04331835579838504},{"source":20,"target":247,"value":0.059392879295917966},{"source":20,"target":248,"value":0.060516138016871814},{"source":20,"target":249,"value":0.04189013095463302},{"source":20,"target":250,"value":0.055717591924827836},{"source":20,"target":251,"value":0.007318578734732863},{"source":20,"target":252,"value":0.04039178356136797},{"source":20,"target":253,"value":0.022237264375892195},{"source":20,"target":254,"value":0.09146919273696574},{"source":20,"target":255,"value":0.018157309519144214},{"source":20,"target":256,"value":0.03503051523166331},{"source":20,"target":257,"value":0.14353575217257522},{"source":20,"target":258,"value":0.02104515715162709},{"source":20,"target":259,"value":0.0026313656489393936},{"source":20,"target":260,"value":0.15192531720243324},{"source":20,"target":261,"value":0.09534439672863128},{"source":20,"target":262,"value":0.04920570500137999},{"source":20,"target":263,"value":0.07878292509968711},{"source":20,"target":264,"value":0.007165538119662577},{"source":20,"target":265,"value":0.022460185067478707},{"source":20,"target":266,"value":0.1460621472352337},{"source":20,"target":267,"value":0.018614312925801853},{"source":20,"target":268,"value":0.11182452611567957},{"source":20,"target":269,"value":0.14578219066794681},{"source":20,"target":270,"value":0.10301290423501976},{"source":20,"target":271,"value":0.04972939550503912},{"source":20,"target":272,"value":0.2042510857484848},{"source":20,"target":273,"value":0.13995754617374764},{"source":20,"target":274,"value":0.10147878394750827},{"source":20,"target":275,"value":0.19181938626901054},{"source":20,"target":276,"value":0.11280548299638994},{"source":20,"target":277,"value":0.21670606057042682},{"source":20,"target":278,"value":0.11029330372759316},{"source":20,"target":279,"value":0.19072838018850816},{"source":20,"target":280,"value":0.17480718695017036},{"source":20,"target":281,"value":0.026404488197079815},{"source":20,"target":282,"value":0.15186640025422068},{"source":20,"target":283,"value":0.1517604646832227},{"source":20,"target":284,"value":0.15791016588197426},{"source":20,"target":285,"value":0.03455851696724056},{"source":20,"target":286,"value":0.04806656204231779},{"source":20,"target":287,"value":0.040725652557501414},{"source":20,"target":288,"value":0.03286046277604734},{"source":20,"target":289,"value":0.10901593318636293},{"source":20,"target":290,"value":0.06681206107023034},{"source":20,"target":291,"value":0.057556166008983896},{"source":20,"target":292,"value":0.0515223346780544},{"source":20,"target":293,"value":0.04977882589594627},{"source":20,"target":294,"value":0.0009405666224843759},{"source":20,"target":295,"value":0.20336061732414606},{"source":20,"target":296,"value":0.11266490475824115},{"source":20,"target":297,"value":0.055907072596677286},{"source":20,"target":298,"value":0.05268668719769726},{"source":20,"target":299,"value":0.006887979694616102},{"source":20,"target":300,"value":0.03678278488115995},{"source":20,"target":301,"value":0.07978777683579401},{"source":20,"target":302,"value":0.11394140598369629},{"source":20,"target":303,"value":0.0006680773536980265},{"source":20,"target":304,"value":0.09106876343018581},{"source":20,"target":305,"value":0.17395563073602482},{"source":20,"target":306,"value":0.031603852744746086},{"source":20,"target":307,"value":0.22397613903195018},{"source":20,"target":308,"value":0.15546084623696485},{"source":20,"target":309,"value":0.11728266494789355},{"source":20,"target":310,"value":0.12366449006035923},{"source":20,"target":311,"value":0.10352048583355379},{"source":20,"target":312,"value":0.0597511076078361},{"source":20,"target":313,"value":0.03941486199468224},{"source":20,"target":314,"value":0.09835594218551079},{"source":20,"target":315,"value":0.06580028963195002},{"source":20,"target":316,"value":0.12026172223027899},{"source":20,"target":317,"value":0.09951131744801404},{"source":20,"target":318,"value":0.09978613803499513},{"source":20,"target":319,"value":0.16238654890231932},{"source":20,"target":320,"value":0.11829682396686698},{"source":20,"target":321,"value":0.1533428815241086},{"source":20,"target":322,"value":0.09241359568816555},{"source":20,"target":323,"value":0.1310895819852804},{"source":20,"target":324,"value":0.2515235961717332},{"source":20,"target":325,"value":0.1455385431010601},{"source":20,"target":326,"value":0.08305925998062967},{"source":20,"target":327,"value":0.3176212470525232},{"source":20,"target":328,"value":0.1148694849731266},{"source":20,"target":329,"value":0.023799825346805616},{"source":20,"target":330,"value":0.24241070942088289},{"source":20,"target":331,"value":0.011870992608742931},{"source":20,"target":332,"value":0.03612194369619397},{"source":20,"target":333,"value":0.092938749537768},{"source":20,"target":334,"value":0.11987885122761814},{"source":20,"target":335,"value":0.07591334793225836},{"source":21,"target":22,"value":0.21790657755674103},{"source":21,"target":23,"value":0.24551045308174418},{"source":21,"target":24,"value":0.0021536432929060464},{"source":21,"target":25,"value":0.1951307122989395},{"source":21,"target":26,"value":0.22561969476018884},{"source":21,"target":27,"value":0.1643696357602891},{"source":21,"target":28,"value":0.1929343595091701},{"source":21,"target":29,"value":0.23660397909046665},{"source":21,"target":30,"value":0.12042621804012592},{"source":21,"target":31,"value":0.20389457893683194},{"source":21,"target":32,"value":0.07370178317057753},{"source":21,"target":33,"value":0.1258453605851578},{"source":21,"target":34,"value":0.00400571937686079},{"source":21,"target":35,"value":0.10158955513557238},{"source":21,"target":36,"value":0.011402891236902938},{"source":21,"target":37,"value":0.207098057786359},{"source":21,"target":38,"value":0.22198226907037202},{"source":21,"target":39,"value":0.2957120167788132},{"source":21,"target":40,"value":0.01879110968804288},{"source":21,"target":41,"value":0.21142828195560118},{"source":21,"target":42,"value":0.21331952684604671},{"source":21,"target":43,"value":0.1888145218050631},{"source":21,"target":44,"value":0.15840507060433176},{"source":21,"target":45,"value":0.28778834275816134},{"source":21,"target":46,"value":0.20184020539448363},{"source":21,"target":47,"value":0.08959969896653883},{"source":21,"target":48,"value":0.03814909300611163},{"source":21,"target":49,"value":0.1699632324216546},{"source":21,"target":50,"value":0.11067970955162622},{"source":21,"target":51,"value":0.20238446035598714},{"source":21,"target":52,"value":0.19445151429248045},{"source":21,"target":53,"value":0.16722807659537545},{"source":21,"target":54,"value":0.4352221314581627},{"source":21,"target":55,"value":0.3881965574132591},{"source":21,"target":56,"value":0.4647388886160916},{"source":21,"target":57,"value":0.42864614676955354},{"source":21,"target":58,"value":0.24980483303374962},{"source":21,"target":59,"value":0.15667319881721128},{"source":21,"target":60,"value":0.1850380717628176},{"source":21,"target":61,"value":0.18080424851520688},{"source":21,"target":62,"value":0.16171976918177566},{"source":21,"target":63,"value":0.15191243193424783},{"source":21,"target":64,"value":0.16052007521613598},{"source":21,"target":65,"value":0.030991538262689765},{"source":21,"target":66,"value":0.15191243193424783},{"source":21,"target":67,"value":0.1519124319342478},{"source":21,"target":68,"value":0.22928397559790412},{"source":21,"target":69,"value":0.2201431615082505},{"source":21,"target":70,"value":0.2665020900527086},{"source":21,"target":71,"value":0.03115556313980305},{"source":21,"target":72,"value":0.14691418496796446},{"source":21,"target":73,"value":0.12560393103988987},{"source":21,"target":74,"value":0.027157740362521655},{"source":21,"target":75,"value":0.16727740007103928},{"source":21,"target":76,"value":0.12542431587243255},{"source":21,"target":77,"value":0.16056079900900852},{"source":21,"target":78,"value":0.16263146196389627},{"source":21,"target":79,"value":0.1087090033689288},{"source":21,"target":80,"value":0.0235920042226325},{"source":21,"target":81,"value":0.022965076031697826},{"source":21,"target":82,"value":0.015161057127620042},{"source":21,"target":83,"value":0.03443911034444164},{"source":21,"target":84,"value":0.027266670308551136},{"source":21,"target":85,"value":0.12562826354987933},{"source":21,"target":86,"value":0.10068157661402503},{"source":21,"target":87,"value":0.0174193080225811},{"source":21,"target":88,"value":0.004861018351443169},{"source":21,"target":89,"value":0.006485587825871611},{"source":21,"target":90,"value":0.03175066860913047},{"source":21,"target":91,"value":0.0417642609050261},{"source":21,"target":92,"value":0.010730990285125174},{"source":21,"target":93,"value":0.0027269455873372016},{"source":21,"target":94,"value":0.07314411527861225},{"source":21,"target":95,"value":0.1822606317592945},{"source":21,"target":96,"value":0.17246894421179523},{"source":21,"target":97,"value":0.14710083678603061},{"source":21,"target":98,"value":0.21795156277986386},{"source":21,"target":99,"value":0.13842908653459632},{"source":21,"target":100,"value":0.22757954674303862},{"source":21,"target":101,"value":0.006881103759609358},{"source":21,"target":102,"value":0.0716953019385894},{"source":21,"target":103,"value":0.09616148148148188},{"source":21,"target":104,"value":0.12956939475080315},{"source":21,"target":105,"value":0.14102423782931925},{"source":21,"target":106,"value":0.213626482029648},{"source":21,"target":107,"value":0.11934314289031761},{"source":21,"target":108,"value":0.20040900820117102},{"source":21,"target":109,"value":0.0038506674518175243},{"source":21,"target":110,"value":0.27096472105079633},{"source":21,"target":111,"value":0.2400407275648221},{"source":21,"target":112,"value":0.056228329202848544},{"source":21,"target":113,"value":0.0917082303655753},{"source":21,"target":114,"value":0.18651230988141476},{"source":21,"target":115,"value":0.04253696701059911},{"source":21,"target":116,"value":0.020516367671947155},{"source":21,"target":117,"value":0.026338886616600728},{"source":21,"target":118,"value":0.050905306036617866},{"source":21,"target":119,"value":0.06132363065877},{"source":21,"target":120,"value":0.06515769256601209},{"source":21,"target":121,"value":0.06210367349839974},{"source":21,"target":122,"value":0.02697592317011804},{"source":21,"target":123,"value":0.10076514142851171},{"source":21,"target":124,"value":0.04538671971287647},{"source":21,"target":125,"value":0.058562696976146834},{"source":21,"target":126,"value":0.09380645301674331},{"source":21,"target":127,"value":0.18359151262092385},{"source":21,"target":128,"value":0.23997283036424547},{"source":21,"target":129,"value":0.014655952541155835},{"source":21,"target":130,"value":0.06881847376615569},{"source":21,"target":131,"value":0.2728864713165453},{"source":21,"target":132,"value":0.15289560368911223},{"source":21,"target":133,"value":0.25517466396219424},{"source":21,"target":134,"value":0.23587880503460962},{"source":21,"target":135,"value":0.1754762577450345},{"source":21,"target":136,"value":0.27472416240739667},{"source":21,"target":137,"value":0.23891667939553302},{"source":21,"target":138,"value":0.21380285201881763},{"source":21,"target":139,"value":0.13694542251142117},{"source":21,"target":140,"value":0.06261492736781321},{"source":21,"target":141,"value":0.038447726419926304},{"source":21,"target":142,"value":0.33463404086183124},{"source":21,"target":143,"value":0.2566544782292403},{"source":21,"target":144,"value":0.004493099552847358},{"source":21,"target":145,"value":0.17613241437207},{"source":21,"target":146,"value":0.20228230496481645},{"source":21,"target":147,"value":0.03437921993715494},{"source":21,"target":148,"value":0.26637224589595376},{"source":21,"target":149,"value":0.33425401338527533},{"source":21,"target":150,"value":0.24311332674869862},{"source":21,"target":151,"value":0.20701708311447442},{"source":21,"target":152,"value":0.19488644778518296},{"source":21,"target":153,"value":0.21772477837459403},{"source":21,"target":154,"value":0.15699975491747115},{"source":21,"target":155,"value":0.05853487609864719},{"source":21,"target":156,"value":0.01648881968786946},{"source":21,"target":157,"value":0.06384266218721149},{"source":21,"target":158,"value":0.23754749756488555},{"source":21,"target":159,"value":0.2410298271265271},{"source":21,"target":160,"value":0.3105701014014923},{"source":21,"target":161,"value":0.2568386698637227},{"source":21,"target":162,"value":0.23824361144821082},{"source":21,"target":163,"value":0.2360418957443203},{"source":21,"target":164,"value":0.15064783299535225},{"source":21,"target":165,"value":0.059493086563333054},{"source":21,"target":166,"value":0.11784591940075508},{"source":21,"target":167,"value":0.13523721277873585},{"source":21,"target":168,"value":0.07169328227005116},{"source":21,"target":169,"value":0.06760049860342342},{"source":21,"target":170,"value":0.02346665844419004},{"source":21,"target":171,"value":0.023453640081740782},{"source":21,"target":172,"value":0.05954190999840884},{"source":21,"target":173,"value":0.013306587242013727},{"source":21,"target":174,"value":0.05861736668259545},{"source":21,"target":175,"value":0.030151720713748033},{"source":21,"target":176,"value":0.017170392983213177},{"source":21,"target":177,"value":0.04973598356232636},{"source":21,"target":178,"value":0.06626002063378114},{"source":21,"target":179,"value":0.13263759591251686},{"source":21,"target":180,"value":0.21868646715647203},{"source":21,"target":181,"value":0.018848697829279986},{"source":21,"target":182,"value":0.23985944744425658},{"source":21,"target":183,"value":0.09980911067171251},{"source":21,"target":184,"value":0.02110697131093557},{"source":21,"target":185,"value":0.2850959237856794},{"source":21,"target":186,"value":0.03152469538043591},{"source":21,"target":187,"value":0.00364334814580635},{"source":21,"target":188,"value":0.11126826451245699},{"source":21,"target":189,"value":0.06226314345400537},{"source":21,"target":190,"value":0.08839088546166456},{"source":21,"target":191,"value":0.16261664607258344},{"source":21,"target":192,"value":0.0779304600538529},{"source":21,"target":193,"value":0.048642495177869845},{"source":21,"target":194,"value":0.0409684401454559},{"source":21,"target":195,"value":0.04928121976770834},{"source":21,"target":196,"value":0.036560028078854286},{"source":21,"target":197,"value":0.11899533858636771},{"source":21,"target":198,"value":0.03114431294056661},{"source":21,"target":199,"value":0.018621421894166826},{"source":21,"target":200,"value":0.12456982654218336},{"source":21,"target":201,"value":0.01512479524578171},{"source":21,"target":202,"value":0.0800842310046432},{"source":21,"target":203,"value":0.05651928425020624},{"source":21,"target":204,"value":0.10955097766764148},{"source":21,"target":205,"value":0.004695319312583382},{"source":21,"target":206,"value":0.1459807834410391},{"source":21,"target":207,"value":0.058601993732037935},{"source":21,"target":208,"value":0.05508332095163674},{"source":21,"target":209,"value":0.00775705098204403},{"source":21,"target":210,"value":0.11248492374932861},{"source":21,"target":211,"value":0.019742755394891745},{"source":21,"target":212,"value":0.05112652531159396},{"source":21,"target":213,"value":0.005398158954168088},{"source":21,"target":214,"value":0.07584707902337932},{"source":21,"target":215,"value":0.11101401746483261},{"source":21,"target":216,"value":0.1019003372531852},{"source":21,"target":217,"value":0.0681789635396718},{"source":21,"target":218,"value":0.06686745177278565},{"source":21,"target":219,"value":0.1691955528117565},{"source":21,"target":220,"value":0.20303801526115703},{"source":21,"target":221,"value":0.2211397000158293},{"source":21,"target":222,"value":0.027984463284665518},{"source":21,"target":223,"value":0.0914594124031105},{"source":21,"target":224,"value":0.05814140778856623},{"source":21,"target":225,"value":0.03940846119432346},{"source":21,"target":226,"value":0.0352828111646924},{"source":21,"target":227,"value":0.1703629419200473},{"source":21,"target":228,"value":0.04098862393047851},{"source":21,"target":229,"value":0.0023698597087392706},{"source":21,"target":230,"value":0.04325790163229377},{"source":21,"target":231,"value":0.07299423840805062},{"source":21,"target":232,"value":0.010589381806041097},{"source":21,"target":233,"value":0.19763080117879872},{"source":21,"target":234,"value":0.14029051051819394},{"source":21,"target":235,"value":0.2059889742610493},{"source":21,"target":236,"value":0.16191135560407213},{"source":21,"target":237,"value":0.2083982540878595},{"source":21,"target":238,"value":0.21394813855067865},{"source":21,"target":239,"value":0.18575748315983023},{"source":21,"target":240,"value":0.1517308583246427},{"source":21,"target":241,"value":0.035489981166270945},{"source":21,"target":242,"value":0.04051776799148493},{"source":21,"target":243,"value":0.23133568480457042},{"source":21,"target":244,"value":0.008951951989813977},{"source":21,"target":245,"value":0.13810071197673313},{"source":21,"target":246,"value":0.1863567023386074},{"source":21,"target":247,"value":0.1185352674507474},{"source":21,"target":248,"value":0.11446989219675009},{"source":21,"target":249,"value":0.22669617940646175},{"source":21,"target":250,"value":0.12555033988874204},{"source":21,"target":251,"value":0.0044905030845130214},{"source":21,"target":252,"value":0.2586820806482852},{"source":21,"target":253,"value":0.018865481921523247},{"source":21,"target":254,"value":0.13461488214922898},{"source":21,"target":255,"value":0.19851114260387515},{"source":21,"target":256,"value":0.018755727773452174},{"source":21,"target":257,"value":0.08100152605885294},{"source":21,"target":258,"value":0.07068334171263627},{"source":21,"target":259,"value":0.015412602475019263},{"source":21,"target":260,"value":0.06894959117434207},{"source":21,"target":261,"value":0.017013994401214913},{"source":21,"target":262,"value":0.04259271709282905},{"source":21,"target":263,"value":0.16654942507700124},{"source":21,"target":264,"value":0.16439075655923113},{"source":21,"target":265,"value":0.22419230827054756},{"source":21,"target":266,"value":0.1810160647850259},{"source":21,"target":267,"value":0.23055376605668756},{"source":21,"target":268,"value":0.1778487454929879},{"source":21,"target":269,"value":0.03323761571850523},{"source":21,"target":270,"value":0.017702997800199592},{"source":21,"target":271,"value":0.037895503700080636},{"source":21,"target":272,"value":0.10641804499929858},{"source":21,"target":273,"value":0.10673736308909282},{"source":21,"target":274,"value":0.02006760980622481},{"source":21,"target":275,"value":0.03748650925542972},{"source":21,"target":276,"value":0.17007801098474304},{"source":21,"target":277,"value":0.11900526944853261},{"source":21,"target":278,"value":0.014256457799976032},{"source":21,"target":279,"value":0.02180016481533324},{"source":21,"target":280,"value":0.022530858966692824},{"source":21,"target":281,"value":0.04661570735720649},{"source":21,"target":282,"value":0.051451517836462235},{"source":21,"target":283,"value":0.03979077117781463},{"source":21,"target":284,"value":0.15777474513619785},{"source":21,"target":285,"value":0.017729405916291605},{"source":21,"target":286,"value":0.06060555066822434},{"source":21,"target":287,"value":0.2463131860794856},{"source":21,"target":288,"value":0.22854999773386142},{"source":21,"target":289,"value":0.0033917056647849195},{"source":21,"target":290,"value":0.027348002584338386},{"source":21,"target":291,"value":0.028523945849391597},{"source":21,"target":292,"value":0.037935834647092374},{"source":21,"target":293,"value":0.042312771276560156},{"source":21,"target":294,"value":0.01287758560433911},{"source":21,"target":295,"value":0.11107964921269516},{"source":21,"target":296,"value":0.002218432429743011},{"source":21,"target":297,"value":0.24498781372876194},{"source":21,"target":298,"value":0.2209350530282378},{"source":21,"target":299,"value":0.15740557566988347},{"source":21,"target":300,"value":0.013315528692208214},{"source":21,"target":301,"value":0.3093408354958674},{"source":21,"target":302,"value":0.2587010462072942},{"source":21,"target":303,"value":0.044534523450230824},{"source":21,"target":304,"value":0.09020184661721249},{"source":21,"target":305,"value":0.11706597686409595},{"source":21,"target":306,"value":0.04687608756186968},{"source":21,"target":307,"value":0.03605053921379401},{"source":21,"target":308,"value":0.28308471070725466},{"source":21,"target":309,"value":0.28784236974489497},{"source":21,"target":310,"value":0.030609299416313768},{"source":21,"target":311,"value":0.07168294059858786},{"source":21,"target":312,"value":0.0477818186163924},{"source":21,"target":313,"value":0.15332488519369986},{"source":21,"target":314,"value":0.09130600845603885},{"source":21,"target":315,"value":0.04266962107439509},{"source":21,"target":316,"value":0.12938425964552885},{"source":21,"target":317,"value":0.12714006071651465},{"source":21,"target":318,"value":0.10405783235141226},{"source":21,"target":319,"value":0.15210710928808563},{"source":21,"target":320,"value":0.1654851502766569},{"source":21,"target":321,"value":0.11130510537126033},{"source":21,"target":322,"value":0.17594228188670066},{"source":21,"target":323,"value":0.2042960578293075},{"source":21,"target":324,"value":0.07937438012022488},{"source":21,"target":325,"value":0.19127247190189528},{"source":21,"target":326,"value":0.14719828849560793},{"source":21,"target":327,"value":0.067604075330862},{"source":21,"target":328,"value":0.17726304147682742},{"source":21,"target":329,"value":0.09440419724382056},{"source":21,"target":330,"value":0.03379174002342054},{"source":21,"target":331,"value":0.10253172206955223},{"source":21,"target":332,"value":0.05643106159332056},{"source":21,"target":333,"value":0.029119388585964284},{"source":21,"target":334,"value":0.027007522858491048},{"source":21,"target":335,"value":0.19916220366924633},{"source":22,"target":23,"value":0.6165930905745104},{"source":22,"target":24,"value":0.5064771699576599},{"source":22,"target":25,"value":0.9680836743031772},{"source":22,"target":26,"value":0.9605817500319369},{"source":22,"target":27,"value":0.9651917846428122},{"source":22,"target":28,"value":0.9558562152590188},{"source":22,"target":29,"value":0.6111196945606356},{"source":22,"target":30,"value":0.14767781938563182},{"source":22,"target":31,"value":0.2544596655340069},{"source":22,"target":32,"value":0.014476488055741402},{"source":22,"target":33,"value":0.085176330039594},{"source":22,"target":34,"value":0.08489524924352647},{"source":22,"target":35,"value":0.08645726029760807},{"source":22,"target":36,"value":0.10586597800319732},{"source":22,"target":37,"value":0.27064766433093457},{"source":22,"target":38,"value":0.9909025225472531},{"source":22,"target":39,"value":0.6073004396986432},{"source":22,"target":40,"value":0.505421340340496},{"source":22,"target":41,"value":0.9546420168825663},{"source":22,"target":42,"value":0.9453563405264035},{"source":22,"target":43,"value":0.9547772437501941},{"source":22,"target":44,"value":0.9329969188895478},{"source":22,"target":45,"value":0.6032527619379543},{"source":22,"target":46,"value":0.2535020809710994},{"source":22,"target":47,"value":0.0909040536801928},{"source":22,"target":48,"value":0.1597188155148728},{"source":22,"target":49,"value":0.21793370998478148},{"source":22,"target":50,"value":0.04243523570085479},{"source":22,"target":51,"value":0.10343461113553255},{"source":22,"target":52,"value":0.482016008189109},{"source":22,"target":53,"value":0.4341297227425286},{"source":22,"target":54,"value":0.10704727253993213},{"source":22,"target":55,"value":0.11333472471193538},{"source":22,"target":56,"value":0.10350158374970643},{"source":22,"target":57,"value":0.09115763055276785},{"source":22,"target":58,"value":0.17901311820692947},{"source":22,"target":59,"value":0.9585913448971459},{"source":22,"target":60,"value":0.9484955126557316},{"source":22,"target":61,"value":0.9406444900381942},{"source":22,"target":62,"value":0.9274605483790093},{"source":22,"target":63,"value":0.06327368850685756},{"source":22,"target":64,"value":0.25735119039491866},{"source":22,"target":65,"value":0.062249561027704604},{"source":22,"target":66,"value":0.06327368850685756},{"source":22,"target":67,"value":0.06327368850685759},{"source":22,"target":68,"value":0.9181534205204359},{"source":22,"target":69,"value":0.598720811225983},{"source":22,"target":70,"value":0.5877316698913897},{"source":22,"target":71,"value":0.048111632085899865},{"source":22,"target":72,"value":0.7483451372632928},{"source":22,"target":73,"value":0.7264883047198795},{"source":22,"target":74,"value":0.017084264027642973},{"source":22,"target":75,"value":0.6948974482932414},{"source":22,"target":76,"value":0.6955249026564987},{"source":22,"target":77,"value":0.31483577248845707},{"source":22,"target":78,"value":0.3235769938936008},{"source":22,"target":79,"value":0.06689748504777938},{"source":22,"target":80,"value":0.02267179914805654},{"source":22,"target":81,"value":0.03570159876069953},{"source":22,"target":82,"value":0.06461103320261269},{"source":22,"target":83,"value":0.05967158072522262},{"source":22,"target":84,"value":0.0372841982545177},{"source":22,"target":85,"value":0.11580899679447029},{"source":22,"target":86,"value":0.06999107079901026},{"source":22,"target":87,"value":0.033466519689153665},{"source":22,"target":88,"value":0.05410247662009548},{"source":22,"target":89,"value":0.20264977907161164},{"source":22,"target":90,"value":0.2969488639429877},{"source":22,"target":91,"value":0.2493157585640921},{"source":22,"target":92,"value":0.059544891236767386},{"source":22,"target":93,"value":0.27511276056392614},{"source":22,"target":94,"value":0.3197694309593335},{"source":22,"target":95,"value":0.3236666319102586},{"source":22,"target":96,"value":0.8265965058178317},{"source":22,"target":97,"value":0.8142169136161422},{"source":22,"target":98,"value":0.770096249275805},{"source":22,"target":99,"value":0.7738112158222467},{"source":22,"target":100,"value":0.7823518306443055},{"source":22,"target":101,"value":0.18650248333697117},{"source":22,"target":102,"value":0.4090981691292292},{"source":22,"target":103,"value":0.4238056451298952},{"source":22,"target":104,"value":0.8932854421888721},{"source":22,"target":105,"value":0.8813685673436643},{"source":22,"target":106,"value":0.8326082537
[truncated: 2,722,430 more chars]
