# Supplementary material for: ECG-derived spatial QRS-T angle is associated with ICD implantation, mortality and heart failure admissions in patients with LV systolic dysfunction
Source: PLoS One. 2017 Mar 30;12(3):e0171069. doi: 10.1371/journal.pone.0171069 (PMC5373522; doi:10.1371/journal.pone.0171069)
Supplement: S1 Source code — (ZIP) [file pone.0171069.s002.zip › Source Code Package/2. Interactive All Data - No Event /data/Definitions.tsv]

Name	Definition
Subject/Patient name	(the subject or patient name)
hr:min:sec	(the total length of the file)
N_beats	The total number of beats analyzed in the exported results (usually we loop the 10-sec file several times to achieve a 100-beat "signal average").
HR	Heart rate (our own calculation of it)
RAZscor	The 12-lead high frequency QRS (150-250 Hz filtered) reduced amplitude zone ("RAZ") score in score units (see Schlegel et al, Mayo Clinic Proceedings, 2004). May not be valid in a mere 10 sec snapshot ECG file due to insufficient signal to noise ratio.
PCArati	The T-wave principal component analysis ("PCA") ratio, which is just the ratio T-Eigenvec2/T-Eigenvec1 (see below)
RMS_sum	The 12-lead high frequency QRS (150-250 Hz filtered) root mean square (RMS) voltage (ie., sum the HF QRS RMS voltages from the 12 leads). May not be valid in a mere 10 sec snapshot ECG file due to insufficient signal to noise ratio.
KurtSum	The 12-lead high frequency QRS (150-250 Hz filtered) kurtosis sum (ie., sum the HFQRS-related kurtosis values from all 12 leads). May not be valid in a mere 10 sec snapshot ECG file due to insufficient signal to noise ratio.
razA	The number of "Abboud" RAZs present (see Schlegel et al, Mayo Clinic Proceedings, 2004). May not be valid in a mere 10 sec snapshot ECG file due to insufficient signal to noise ratio.
razAP	The number of "Abboud Percent" RAZs present (see Schlegel et al, Mayo Clinic Proceedings, 2004). May not be valid in a mere 10 sec snapshot ECG file due to insufficient signal to noise ratio.
razN	The number of "NASA" RAZs present (see Schlegel et al, Mayo Clinic Proceedings, 2004). May not be valid in a mere 10 sec snapshot ECG file due to insufficient signal to noise ratio.
T-Eigenvec1	The amplitude in microvolts of the first T-wave singular value derived from SVD of the signal averaged T wave
T-Eigenvec2	The amplitude in microvolts of the second T-wave singular value derived from SVD of the signal averaged T wave
T-Eigenvec3	The amplitude in microvolts of the third T-wave singular value derived from SVD of the signal averaged T wave
T-Eigenvec4	The amplitude in microvolts of the fourth T-wave singular value derived from SVD of the signal averaged T wave (it is questionable whether the signal to noise ratio for this is sufficient to be valid within a mere 10s snapshot file. See e.g., Batdorf et al, J. Electrocardiol 2006).
T-Eigenvec5	The amplitude in microvolts of the fifth T-wave singular value derived from SVD of the signal averaged T wave (it is questionable whether the signal to noise ratio for this is sufficient to be valid within a mere 10s snapshot file. See e.g., Batdorf et al, J. Electrocardiol 2006).
T-Eigenvec6	The amplitude in microvolts of the sixth T-wave singular value derived from SVD of the signal averaged T wave (it is questionable whether the signal to noise ratio for this is sufficient to be valid within a mere 10s snapshot file. See e.g., Batdorf et al, J. Electrocardiol 2006).
T-Eigenvec7	The amplitude in microvolts of the seventh T-wave singular value derived from SVD of the signal averaged T wave (it is questionable whether the signal to noise ratio for this is sufficient to be valid within a mere 10s snapshot file. See e.g., Batdorf et al, J. Electrocardiol 2006).
T-Eigenvec8	The amplitude in microvolts of the eighth T-wave singular value derived from SVD of the signal averaged T wave (it is questionable whether the signal to noise ratio for this is sufficient to be valid within a mere 10s snapshot file. See e.g., Batdorf et al, J. Electrocardiol 2006).
P ax	The P-wave axis in the frontal plane as exported directly from the native XML or other ECG file
QRS ax	The QRS-wave axis in the frontal plane as exported directly from the native XML or other ECG file
T ax	The T-wave axis in the frontal plane as exported directly from the native XML or other ECG file
RR interval	derived as 60000/HR
HR	The heart rate as exported directly from the native XML or other ECG file
Pd	The P-wave duration
PQ	The P-wave axis in the frontal plane
QRS	The P-wave axis in the frontal plane
QT	The QT interval
QTc	The Bazett-corrected corrected QT interval (QTc interval)
TpTe	Never implemented/zeroed out
cTpTe	Never implemented/zeroed out
Q-Eigenvec1	The amplitude in microvolts of the first QRS-wave singular value derived from SVD of the signal averaged QRS wave
Q-Eigenvec2	The amplitude in microvolts of the second QRS-wave singular value derived from SVD of the signal averaged QRS wave
Q-Eigenvec3	The amplitude in microvolts of the third QRS-wave singular value derived from SVD of the signal averaged QRS wave
Q-Eigenvec4	The amplitude in microvolts of the fourth QRS-wave singular value derived from SVD of the signal averaged QRS wave
Q-Eigenvec5	The amplitude in microvolts of the fifth QRS-wave singular value derived from SVD of the signal averaged QRS wave
Q-Eigenvec6	The amplitude in microvolts of the sixth QRS-wave singular value derived from SVD of the signal averaged QRS wave
Q-Eigenvec7	The amplitude in microvolts of the seventh QRS-wave singular value derived from SVD of the signal averaged QRS wave
Q-Eigenvec8	The amplitude in microvolts of the eighth QRS-wave singular value derived from SVD of the signal averaged QRS wave
P-Eigenvec1	The amplitude in microvolts of the first P-wave singular value derived from SVD of the signal averaged P wave
P-Eigenvec2	The amplitude in microvolts of the second P-wave singular value derived from SVD of the signal averaged P wave
P-Eigenvec3	The amplitude in microvolts of the third P-wave singular value derived from SVD of the signal averaged P wave
P-Eigenvec4	The amplitude in microvolts of the fourth P-wave singular value derived from SVD of the signal averaged P wave (it is questionable whether the signal to noise ratio for this is sufficient to be valid within a mere 10s snapshot file. See e.g., Batdorf et al, J. Electrocardiol 2006).
P-Eigenvec5	The amplitude in microvolts of the fifth P-wave singular value derived from SVD of the signal averaged P wave (it is questionable whether the signal to noise ratio for this is sufficient to be valid within a mere 10s snapshot file. See e.g., Batdorf et al, J. Electrocardiol 2006).
P-Eigenvec6	The amplitude in microvolts of the sixth P-wave singular value derived from SVD of the signal averaged P wave (it is questionable whether the signal to noise ratio for this is sufficient to be valid within a mere 10s snapshot file. See e.g., Batdorf et al, J. Electrocardiol 2006).
P-Eigenvec7	The amplitude in microvolts of the seventh P-wave singular value derived from SVD of the signal averaged P wave (it is questionable whether the signal to noise ratio for this is sufficient to be valid within a mere 10s snapshot file. See e.g., Batdorf et al, J. Electrocardiol 2006).
P-Eigenvec8	The amplitude in microvolts of the eighth P-wave singular value derived from SVD of the signal averaged P wave (it is questionable whether the signal to noise ratio for this is sufficient to be valid within a mere 10s snapshot file. See e.g., Batdorf et al, J. Electrocardiol 2006).
Beat#	Number to left side of decimal point is the # of accepted beats included in the QRS-T signal average, whereas number to right side of decimal point is the # of accepted beats included in the P signal average (the latter is presently not relevant to any A-ECG score)
RMS40	Likely invalid in a mere 10 sec snapshot ECG file. Root mean square voltage in microvolts of the last 40 ms of the 40-250 Hz-filtered Frank-lead QRS vector magnitude using Simpson's classic late potentials-related filter
fQRSD	Likely invalid in a mere 10 sec snapshot ECG file. The duration in ms of the 40-250 Hz-filtered Frank XYZ-lead QRS vector magnitude using Simpson's classic late potentials-related filter
LAS	Likely invalid in a mere 10 sec snapshot ECG file. The duration in ms of the filtered QRS voltage that is less than 40 μV at the end of the Frank XYZ-lead QRS vector magnitude using Simpson's classic 40-250Hz late potentials-related filter
Spatial Mean QRS	The time-voltage in mV*s of the Frank-lead QRS vector magnitude ("spatial mean QRS wave"). Multiply result by 1000 for the more typical units of mV*ms.
Mean Angle (= spatial mean QRS-T angle)	The spatial mean QRS-T angle in degrees (note: our default 12-to-Frank conversion uses Kors' regression coefficients to derived all 3D ECG parameters including this crucial one)
QT Interval	The uncorrected QT interval in ms as derived from the spatial QRS and spatial T waves rather than from the conventional ECG
Spatial Vat	The spatial ventricular activation time (spatial "intrinsicoid deflection") in ms. This is the time in ms from the beginning of the spatial QRS wave to the peak of the R wave of the same spatial QRS wave.
QRS Duration	The QRS interval in ms as derived from the Frank-lead QRS vector magnitude ("spatial QRS") rather than from the conventional ECG
Vent. Gradient	The time-voltage in mV*s of the spatial ventricular gradient (SVG). Multiply result by 1000 for the more typical units of mV*ms.
Maximum Angle (=spatial peaks QRS-T angle)	The spatial "peaks" QRS-T angle in degrees (note again that our default 12-to-Frank conversion uses Kors' regression coefficients to derive all 3D ECG parameters including this crucial one)
12 Lead Area	The sum of the areas under the curves of the QRS complexes in the 12 standard leads, in units of mV*s. (Note that this is NOT a "spatial" ECG parameter, but rather a conventional ECG parameter).
12 Lead Voltage	The absolute value of the QRS voltage in microvolts (R peaks to S troughs or Q troughs to R peaks, whichever applies in each given lead) summed over all 12 conventional ECG leads.
TpTe	The duration in ms of the time from the peak till the time of the end of the Frank XYZ-lead T-wave vector magnitude ("spatial TpTe"). This is not a very useful parameter.
QRS Ratio	A unitless ratio that is not clinically useful.
Sokolow-Lyon	The sum in mV of the absolute values of the voltage of S in lead V1 and the voltage of R in lead V5 or V6 whichever is greater. (Note that this is NOT a "spatial" ECG parameter, but rather a conventional ECG parameter)
Cornell Voltage	The sum in mV of the absolute values of the voltage of R in lead aVL and the voltage of S in lead V3. (Note that this is NOT a "spatial" ECG parameter, but rather a conventional ECG parameter)
Cornell Product	The Cornell Voltage above multiplied by the QRS Duration above, units are mV*ms. (Note that this is NOT a "spatial" ECG parameter, but rather a conventional ECG parameter)
Sp Mean SD	A standard deviation of QRS that is invalid in a mere 10 sec ECG recording. Result should be ignored.
SP Mean CV	A coefficient of variability of QRS that is invalid in a mere 10 sec ECG recording. Result should be ignored.
Vent Grad SD	A standard deviation of the variability of the spatial ventricular gradient that is invalid in a mere 10 sec ECG recording. Result should be ignored.
Vent Grad CV	A coefficient of variability of the spatial ventricular gradient that is invalid in a mere 10 sec ECG recording. Result should be ignored.
Sp Mean T	The time-voltage in mV*s of the spatial mean T wave. Multiply result by 1000 for the more typical units of mV*ms.
SM-T SD	A standard deviation of the T wave that is invalid in a mere 10 sec ECG recording. Result should be ignored.
SM-T CV	A coefficient of variability of the T wave that is invalid in a mere 10 sec ECG recording. Result should be ignored.
V G Frontal	The elevation angle in degrees of the spatial ventricular gradient as projected into the frontal ("X vs -Y") plane
V G Sagittal	The elevation angle in degrees of the spatial ventricular gradient as projected into the left sagittal ("Z vs -Y") plane
V G Hor	The elevation angle in degrees of the spatial ventricular gradient as projected into the horizontal ("X vs Z" = "transverse") plane
VM Total RMS	The total root mean square voltage in mV of the 5-250 Hz filtered Frank XYZ-lead QRS vector magnitude (default filter is 5-250 Hz FIR)
VM Max RMS	The maximum (peak) root mean square voltage in mV of the 5-250 Hz filtered Frank XYZ -lead QRS vector magnitude (default filter is 5-250 Hz FIR)
VM Integral	The integral or "area under the curve" of the 5-250 Hz filtered Frank XYZ -lead QRS vector magnitude in units of mV*s (default filter is 5-250 Hz FIR)
Z Total RMS	The total root mean square voltage in mV of the 5-250 Hz filtered Frank Z -lead QRS complex (default filter is 5-250 Hz FIR)
Z Max RMS	The maximum (peak) root mean square voltage in mV of the 5-250 Hz filtered Frank Z -lead QRS complex (default filter is 5-250 Hz FIR)
Z Integral	The integral or "area under the curve" of the 5-250 Hz filtered Frank Z-lead QRS complex in units of mV*s (default filter is 5-250 Hz FIR)
QRS Mean SV	The average "spatial velocity" in mV per s (mV/s) of the derivative of the vector magnitude of the spatial QRS wave.
QRS Max SV	The maximum "spatial velocity" in mV per s (mV/s) of the derivative of the vector magnitude of the spatial QRS wave.
T Mean SV	The average "spatial velocity" in mV per s (mV/s) of the derivative of the vector magnitude of the spatial T wave. Often invalid in the context of 50 Hz or 60 Hz noise
T Max SV	The maximum "spatial velocity" in mV per s (mV/s) of the derivative of the vector magnitude of the spatial T wave. Often invalid in the context of 50 Hz or 60 Hz noise.
P Duration	The P duration interval in ms as derived from the spatial mean P wave rather than from the conventional ECG
P Nadir	The duration in ms from the start of the Frank XYZ-lead P-wave vector magnitude to the negative extreme (nadir value) within this same vector magnitude before the end of the P-wave. This phenomenon occurs because the baselines before and after the P-wave often are not the same.
fPDuration	The duration in ms of the Frank XYZ-lead P-wave vector magnitude after filtering with a bandpass filter from 40-250 Hz. Likely invalid in a mere 10 sec ECG recording.
PQ Interval	The PQ interval duration in ms as derived from spatial P-wave and spatial QRS-wave fiducial points rather than from the conventional P and QRS wave fiducial points
PSpatial Mean	The time-voltage in mV*s of the Frank XYZ -lead P vector magnitude ("spatial mean P wave"). Multiply result by 1000 for the more typical units of mV*ms.
PSp Mean SD	A standard deviation of the P wave that is invalid in a mere 10 sec ECG recording. Result should be ignored.
PSp Mean CV	A coefficient of variability of the P wave that is invalid in a mere 10 sec ECG recording. Result should be ignored.
PR Angle	The spatial mean P-QRS angle in units of degrees
P Mean SV	The average "spatial velocity" in mV per s (mV/s) of the derivative of the vector magnitude of the spatial P wave. Often invalid in the context of 50 Hz or 60 Hz noise.
P Max SV	The maximum "spatial velocity" in mV per s (mV/s) of the derivative of the vector magnitude of the spatial P wave. Often invalid in the context of 50 Hz or 60 Hz noise.
P FVM Integral	The integral or "area under the curve" of the 40-250 Hz filtered Frank XYZ -lead P vector magnitude in units of mV*s. Likely invalid in a mere 10 sec ECG recording.
P VM Integral	The integral or "area under the curve" of the unfiltered Frank XYZ -lead P vector magnitude in units of mV*s
RV6/Rmax	The ratio of the R-wave voltage of conventional ECG lead V6 to the R-wave voltage of that conventional ECG lead (conventional precordial ECG lead?) that has the largest voltage of all such conventional leads
RV1/SV1	The ratio of the R-wave voltage of conventional ECG lead V6 to the S-wave voltage of conventional ECG lead V1 (unitless, or multiply by 100 for units of percent)
RV6/SV6	The ratio of the R-wave voltage of conventional ECG lead V6 to the S-wave voltage of conventional ECG lead V6 (unitless, or multiply by 100 for units of percent)
Rz Duration	The duration in ms of the R wave in the Frank Z-lead
QRS area x	The time-voltage ("area") in mV*s of the QRS waveform in lead X
QRS area y	The time-voltage ("area") in mV*s of the QRS waveform in lead Y
QRS area z	The time-voltage ("area") in mV*s of the QRS waveform in lead Z
T area x	The time-voltage ("area") in mV*s of the T waveform in lead X
T area y	The time-voltage ("area") in mV*s of the T waveform in lead Y
T area z	The time-voltage ("area") in mV*s of the T waveform in lead Z
VG area x	The time-voltage ("area") in mV*s of the "QRS plus T waveforms" (ventricular gradient) in lead X
VG area y	The time-voltage ("area") in mV*s of the "QRS plus T waveforms" (ventricular gradient) in lead Y
VG area z	The time-voltage ("area") in mV*s of the "QRS plus T waveforms" (ventricular gradient) in lead Z
VG Fr Azi	The azimuth angle in degrees of the spatial ventricular gradient as projected into the frontal ("X vs -Y") plane
VG Sag Azi	The azimuth angle in degrees of the spatial ventricular gradient as projected into the left sagittal ("Z vs -Y") plane
VG Hor Azi	The azimuth angle in degrees of the spatial ventricular gradient as projected into the horizontal ("X vs Z" = "transverse") plane
Fr QRS 10	The direction in degrees to which the QRS loop in the frontal plane points at 10 ms into that planar loop
Fr QRS 20	The direction in degrees to which the QRS loop in the frontal plane points at 20 ms into that planar loop
Fr QRS 30	The direction in degrees to which the QRS loop in the frontal plane points at 30 ms into that planar loop
Fr QRS Max	The direction in degrees to which the QRS loop in the frontal plane points when that planar loop's voltage is at a maximum
Fr T Max	The direction in degrees to which the T loop in the frontal plane points when that planar loop's voltage is at a maximum
Sag QRS 10	The direction in degrees to which the QRS loop in the left sagittal plane points at 10 ms into that planar loop
Sag QRS 20	The direction in degrees to which the QRS loop in the left sagittal plane points at 20 ms into that planar loop
Sag QRS 30	The direction in degrees to which the QRS loop in the left sagittal plane points at 30 ms into that planar loop
Sag QRS Max	The direction in degrees to which the QRS loop in the left sagittal plane points when that planar loop's voltage is at a maximum
Sag T Max	The direction in degrees to which the T loop in the left sagittal plane points when that planar loop's voltage is at a maximum
Hor QRS 10	The direction in degrees to which the QRS loop in the horizontal (=transverse) plane points at 10 ms into that planar loop
Hor QRS 20	The direction in degrees to which the QRS loop in the horizontal (=transverse) plane points at 20 ms into that planar loop
Hor QRS 30	The direction in degrees to which the QRS loop in the horizontal (=transverse) plane points at 30 ms into that planar loop
Hor QRS Max	The direction in degrees to which the QRS loop in the horizontal (=transverse) plane points when that planar loop's voltage is at a maximum
Hor T Max	The direction in degrees to which the T loop in the horizontal (=transverse) plane points when that planar loop's voltage is at a maximum
Fr Upper R %%	The percent of the total QRS loop area in the frontal plane that subtends the right upper (=right superior) quadrant of that frontal plane
Fr Upper L %%	The percent of the total QRS loop area in the frontal plane that subtends the left upper (=left superior) quadrant of that frontal plane
Fr Lower R %%	The percent of the total QRS loop area in the frontal plane that subtends the right lower (=right inferior) quadrant of that frontal plane
Fr Lower L %%	The percent of the total QRS loop area in the frontal plane that subtends the left lower (=left inferior) quadrant of that frontal plane
Sag Upper R %%	The percent of the total QRS loop area in the left sagittal plane that subtends the right upper (=posterior superior) quadrant of that left sagittal plane
Sag Upper L %%	The percent of the total QRS loop area in the left sagittal plane that subtends the left upper (=anterior superior) quadrant of that left sagittal plane
Sag Lower R %%	The percent of the total QRS loop area in the left sagittal plane that subtends the right lower (=posterior inferior) quadrant of that left sagittal plane
Sag Lower L %%	The percent of the total QRS loop area in the left sagittal plane that subtends the left lower (=anterior inferior) quadrant of that left sagittal plane
Hor Upper R %%	The percent of the total QRS loop area in the horizontal (=transverse) plane that subtends the right upper (=patient's LEFT posterior) quadrant of that horizontal plane
Hor Upper L %%	The percent of the total QRS loop area in the horizontal (=transverse) plane that subtends the left upper (=patient's RIGHT posterior) quadrant of that horizontal plane
Hor Lower R %%	The percent of the total QRS loop area in the horizontal (=transverse) plane that subtends the right lower (=patient's LEFT anterior) quadrant of that horizontal plane
Hor Lower L %%	The percent of the total QRS loop area in the horizontal (=transverse) plane that subtends the left lower (=patient's RIGHT anterior) quadrant of that horizontal plane
Frontal Area	The total QRS loop area in the frontal plane in millivolts squared
Sagittal Area	The total QRS loop area in the left sagittal plane in millivolts squared
Hor Area	The total QRS loop area in the horizontal (=transverse) plane in millivolts squared
P/A	The ratio of the maximum posteriorly directed QRS loop voltage to the maximum anteriorly directed QRS loop voltage in the horizontal plane
R/L	The ratio of the maximum rightwardly directed QRS loop voltage to the maximum leftwardly directed QRS loop voltage in the horizontal plane
P/L	The ratio of the maximum posteriorly directed QRS loop voltage to the maximum leftwardly directed QRS loop voltage in the horizontal plane.
PA/LR	The ratio of the "maximum posteriorly directed plus maximum anteriorly directed" QRS loop voltage to the "maximum leftwardly directed plus maximum rightwardly directed" QRS loop voltage in the horizontal plane
Qx	The amplitude in mV of the Q wave in lead X
Rx	The amplitude in mV of the R wave in lead X
Sx	The amplitude in mV of the S wave in lead X
Qy	The amplitude in mV of the Q wave in lead Y
Ry	The amplitude in mV of the R wave in lead Y
Sy	The amplitude in mV of the S wave in lead Y
Qz	The amplitude in mV of the Q wave in lead Z
Rz	The amplitude in mV of the R wave in lead Z
Sz	The amplitude in mV of the S wave in lead Z
3D QRS max	The maximum amplitude in microvolts of the 3-dimensional QRS loop ("spatial peak QRS" or "spatial maximum QRS vector" or "maximum QRS wave vector magnitude")
Fr QRS max	The maximum amplitude in microvolts of the frontal planar QRS loop
Sag QRS max	The maximum amplitude in microvolts of the left sagittal planar QRS loop
Hor QRS max	The maximum amplitude in microvolts of the horizontal planar QRS loop
3D T max mag	The maximum amplitude in microvolts of the 3-dimensional T loop ("spatial peak T" or "spatial maximum T-wave vector" or "maximum T-wave vector magnitude"). This is used along with the "mean T-wave vector magnitude = "3D T mean" to derive the so-called "RMMV" of the T.
QRS Mag 1/8	The magnitude in microvolts of the 3-dimensional QRS loop when one eighth of the way into the loop
QRS Elv 1/8	The elevation angle in degrees of the 3-dimensional QRS loop when one eighth of the way into the loop
QRS Azi 1/8	The azimuth angle in degrees of the 3-dimensional QRS loop when one eighth of the way into the loop
QRS Mag 2/8	The magnitude in microvolts of the 3-dimensional QRS loop when two eighths of the way into the loop
QRS Elv 2/8	The elevation angle in degrees of the 3-dimensional QRS loop when two eighths of the way into the loop
QRS Azi 2/8	The azimuth angle in degrees of the 3-dimensional QRS loop when two eighths of the way into the loop
QRS Mag 3/8	The magnitude in microvolts of the 3-dimensional QRS loop when three eighths of the way into the loop
QRS Elv 3/8	The elevation angle in degrees of the 3-dimensional QRS loop when three eighths of the way into the loop
QRS Azi 3/8	The azimuth angle in degrees of the 3-dimensional QRS loop when three eighths of the way into the loop
QRS Mag 4/8	The magnitude in microvolts of the 3-dimensional QRS loop when four eighths of the way into the loop
QRS Elv 4/8	The elevation angle in degrees of the 3-dimensional QRS loop when four eighths of the way into the loop
QRS Azi 4/8	The azimuth angle in degrees of the 3-dimensional QRS loop when four eighths of the way into the loop
QRS Mag 5/8	The magnitude in microvolts of the 3-dimensional QRS loop when five eighths of the way into the loop
QRS Elv 5/8	The elevation angle in degrees of the 3-dimensional QRS loop when five eighths of the way into the loop
QRS Azi 5/8	The azimuth angle in degrees of the 3-dimensional QRS loop when five eighths of the way into the loop
QRS Mag 6/8	The magnitude in microvolts of the 3-dimensional QRS loop when six eighths of the way into the loop
QRS Elv 6/8	The elevation angle in degrees of the 3-dimensional QRS loop when six eighths of the way into the loop
QRS Azi 6/8	The azimuth angle in degrees of the 3-dimensional QRS loop when six eighths of the way into the loop
QRS Mag 7/8	The magnitude in microvolts of the 3-dimensional QRS loop when seven eighths of the way into the loop
QRS Elv 7/8	The elevation angle in degrees of the 3-dimensional QRS loop when seven eighths of the way into the loop
QRS Azi 7/8	The azimuth angle in degrees of the 3-dimensional QRS loop when seven eighths of the way into the loop
QRS Mag 8/8	The magnitude in microvolts of the 3-dimensional QRS loop when eight eighths of the way into the loop
QRS Elv 8/8	The elevation angle in degrees of the 3-dimensional QRS loop when eight eighths of the way into the loop
QRS Azi 8/8	The azimuth angle in degrees of the 3-dimensional QRS loop when eight eighths of the way into the loop
Eigen QRS a	The width in microvolts of the "broadside view" of the spatial QRS loop when that loop is projected into its own preferential space by using singular value decomposition
Eigen QRS b	The length in microvolts of the "broadside view" of the spatial QRS loop when that loop is projected into its own preferential space by using singular value decomposition
Eigen QRS c	The width in microvolts of the "edgewise view" of the spatial QRS loop when that loop is projected into its own preferential space by using singular value decomposition
Eigen QRS area	The area in millivolts squared of the "broadside view" spatial QRS loop when that loop is projected into its own preferential space by using singular value decomposition
Polar Vec Mag	The magnitude of the polar vector.
Polar Vec Ele	The azimuth angle in degrees of the polar vector
Polar Vec Azi	The elevation angle in degrees of the polar vector
3D QRS 10	The magnitude of the spatial QRS wave at 10 ms after its beginning, in units of microvolts
3D QRS 20	The magnitude of the spatial QRS wave at 20 ms after its beginning, in units of microvolts
3D QRS 30	The magnitude of the spatial QRS wave at 30 ms after its beginning, in units of microvolts
QRS Max Right	The magnitude of the maximum overall "toward the right" deflection of the QRS loop in the horizontal (transverse) plane, in units of microvolts (this is akin to the hypotenuse, whereas the "Fujita R" and the "Fujita P" (or "Fujita A") are akin to the sides, of the triangle describing the maximal rightward QRS deflection in the horizontal plane, that deflection either being right-posterior or righ…
Fujita R	The magnitude of only the purely rightward aspect of the maximal deflection of the QRS loop in the horizontal (transverse) plane, in units of microvolts (see Fujita et al, Jap Circ J, 40: 1301-1313, 1976).
3D T mean (and related RMMVT)	The mean T-wave vector magnitude in units of microvolts. This is used along with the "maximum T-wave vector magnitude" (see parameter called "3D Tmax mag" above) to derive the RMMV of the T wave (itself further described one row below). (NOTE that I don't believe we have a QRS equivalent for this parameter since there was never any driver from the literature to derive such).
DEA (and related RMMVT)	The mean absolute value of the difference in degrees between the frontal plane T-wave elevation and azimuth of all T-wave loop samples (see Bortolan and Christov, CinC 28:633-636, 2001, and Batchvarov, CinC 34:451-454, 2007).
e1 QRS-T	The angle in degrees between the first eigenvector (e1) of the QRS and the first eigenvector of the T.
e3 QRS-T	The angle in degrees between two other principal planes. Specifically, the first and second eigenvectors of the QRS form one plane, and the first and second eigenvectors of the T form a different plane. Take advantage of the fact that the third eigenvector (e3) is perpendicular to the plane formed by the first and second eigenvectors. Thus this measurement (e3QRS-T) represents the angle between t…
Teigenv	The quotient between the two highest T-loop eigenvalues (~"diameters") of the T-wave "matrix of inertia" when using the method of Nowinski et al and Rubilis et al (i.e., #1/#2, which is the inverse of the more typical "PCA ratio")
RMS Tavplan	An expression of the T-wave loop defined as the "mean distance in microvolts from the preferential plane for the sample values of the T loop".
3D Tmax Elv	The elevation in degrees of the spatial maximum T vector (see Rubilis et al as noted above)
3D Tmax Azi	The azimuth in degrees of the spatial maximum T vector (see Rubilis et al as noted above)
T sv1	The amplitude in microvolts of the first singular value of the T-wave derived from SVD of the 3-channel (derived Frank XYZ lead) signal-averaged T waves.
T sv2	The amplitude in microvolts of the second singular value of the T-wave derived from SVD of the 3-channel (derived Frank XYZ lead) signal-averaged T waves.
T sv3	The amplitude in microvolts of the third singular value of the T-wave derived from SVD of the 3-channel (derived Frank XYZ lead) signal-averaged T waves.
SAI QRST	Sum absolute QRST integral" in units of mV*seconds, defined as the "arithmetic sum of areas under the QRST curve" in the Frank XYZ-leads' QRST signal averages. (This parameter differs from the spatial ventricular gradient in that the absolute areas under the QRST curves "below baseline" are added to, and not subtracted from, the areas "above baseline"). J Electrocardiol. 2010 Nov-Dec;43(6):548-52
Limb sum	This is simply the sum in microvolts of the amplitudes of the QRS complexes (peak to trough) in the six limb leads. The motivation for exporting this was the pediatric HCM literature; subtract this from 12-lead voltage sum to get the precordial lead QRS voltage sum)
Jonas P wave morph type	Holmqvist et al, BMC Cardiovascular disorders 2007; http://www.biomedcentral.com/1471-2261/7/29.
Xabs P area	The absolute amount of area subtended by the P wave in derived lead X, in units of microvolts*milliseconds
Xnet P area	The net area subtended by the P wave in derived lead X, in units of microvolts*milliseconds (i.e., "net" area left over after subtracting out the amount of area below the isoelectric line from the total or "absolute" area)
Yabs P area	The absolute amount of area subtended by the P wave in derived lead Y, in units of microvolts*milliseconds
Ynet P area	The net area subtended by the P wave in derived lead Y, in units of microvolts*milliseconds (i.e., "net" area left over after subtracting out the amount of area below the isoelectric line from the total or "absolute" area)
Zabs P area	The absolute amount of area subtended by the P wave in derived lead Z, in units of microvolts*milliseconds
Znet P area	The net area subtended by the P wave in derived lead Z, in units of microvolts*milliseconds (i.e., "net" area left over after subtracting out the amount of area below the isoelectric line from the total or "absolute" area)
P morph type	Our own implementation of the Swedes' P-wave morph type, that also implements a threshhold criterion for better reproducibility/reliability
Xabs QRS area	The absolute amount of area subtended by the QRS wave in derived lead X, in units of microvolts*milliseconds
Xnet QRS area	The net area subtended by the QRS wave in derived lead X, in units of microvolts*milliseconds (i.e., "net" area left over after subtracting out the amount of area below the isoelectric line from the total or "absolute" area)
Yabs QRS area	The absolute amount of area subtended by the QRS wave in derived lead Y, in units of microvolts*milliseconds
Ynet QRS area	The net area subtended by the QRS wave in derived lead Y, in units of microvolts*milliseconds (i.e., "net" area left over after subtracting out the amount of area below the isoelectric line from the total or "absolute" area)
Zabs QRS area	The absolute amount of area subtended by the QRS wave in derived lead Z, in units of microvolts*milliseconds
Znet QRS area	The net area subtended by the QRS wave in derived lead Z, in units of microvolts*milliseconds (i.e., "net" area left over after subtracting out the amount of area below the isoelectric line from the total or "absolute" area)
QRS morph
Xabs T area	The absolute amount of area subtended by the T wave in derived lead X, in units of microvolts*milliseconds
Xnet T area	The net area subtended by the T wave in derived lead X, in units of microvolts*milliseconds (i.e., "net" area left over after subtracting out the amount of area below the isoelectric line from the total or "absolute" area)
Yabs T area	The absolute amount of area subtended by the T wave in derived lead Y, in units of microvolts*milliseconds
Ynet T area	The net area subtended by the T wave in derived lead Y, in units of microvolts*milliseconds (i.e., "net" area left over after subtracting out the amount of area below the isoelectric line from the total or "absolute" area)
Zabs T area	The absolute amount of area subtended by the T wave in derived lead Z, in units of microvolts*milliseconds
Znet T area	The net area subtended by the T wave in derived lead Z, in units of microvolts*milliseconds (i.e., "net" area left over after subtracting out the amount of area below the isoelectric line from the total or "absolute" area)
T morph
ST Mag 1/8	The magnitude in microvolts of the 3-dimensional ST segment loop when one eighth of the way into the loop. The ST segment loop extends from the end of the QRS wave to the end of the T wave.
ST Elv 1/8	The elevation angle in degrees of the 3-dimensional QRS loop when one eighth of the way into the loop. The ST segment loop extends from the end of the QRS wave to the end of the T wave.
ST Azi 1/8	The azimuth angle in degrees of the 3-dimensional QRS loop when one eighth of the way into the loop, The ST segment loop extends from the end of the QRS wave to the end of the T wave.
ST Mag 2/8	The magnitude in microvolts of the 3-dimensional ST segment loop when two eighths of the way into the loop. The ST segment loop extends from the end of the QRS wave to the end of the T wave.
ST Elv 2/8	The elevation angle in degrees of the 3-dimensional QRS loop when two eighths of the way into the loop. The ST segment loop extends from the end of the QRS wave to the end of the T wave.
ST Azi 2/8	The azimuth angle in degrees of the 3-dimensional QRS loop when two eighths of the way into the loop. The ST segment loop extends from the end of the QRS wave to the end of the T wave.
ST Mag 3/8	The magnitude in microvolts of the 3-dimensional ST segment loop when three eighths of the way into the loop. The ST segment loop extends from the end of the QRS wave to the end of the T wave.
ST Elv 3/8	The elevation angle in degrees of the 3-dimensional QRS loop when three eighths of the way into the loop. The ST segment loop extends from the end of the QRS wave to the end of the T wave.
ST Azi 3/8	The azimuth angle in degrees of the 3-dimensional QRS loop when three eighths of the way into the loop. The ST segment loop extends from the end of the QRS wave to the end of the T wave.
ST Mag 4/8	The magnitude in microvolts of the 3-dimensional ST segment loop when four eighths of the way into the loop. The ST segment loop extends from the end of the QRS wave to the end of the T wave.
ST Elv 4/8	The elevation angle in degrees of the 3-dimensional QRS loop when four eighths of the way into the loop. The ST segment loop extends from the end of the QRS wave to the end of the T wave.
ST Azi 4/8	The azimuth angle in degrees of the 3-dimensional QRS loop when four eighths of the way into the loop. The ST segment loop extends from the end of the QRS wave to the end of the T wave.
ST Mag 5/8	The magnitude in microvolts of the 3-dimensional ST segment loop when five eighths of the way into the loop. The ST segment loop extends from the end of the QRS wave to the end of the T wave.
ST Elv 5/8	The elevation angle in degrees of the 3-dimensional QRS loop when five eighths of the way into the loop. The ST segment loop extends from the end of the QRS wave to the end of the T wave.
ST Azi 5/8	The azimuth angle in degrees of the 3-dimensional QRS loop when five eighths of the way into the loop. The ST segment loop extends from the end of the QRS wave to the end of the T wave.
ST Mag 6/8	The magnitude in microvolts of the 3-dimensional ST segment loop when six eighths of the way into the loop. The ST segment loop extends from the end of the QRS wave to the end of the T wave.
ST Elv 6/8	The elevation angle in degrees of the 3-dimensional QRS loop when six eighths of the way into the loop. The ST segment loop extends from the end of the QRS wave to the end of the T wave.
ST Azi 6/8	The azimuth angle in degrees of the 3-dimensional QRS loop when six eighths of the way into the loop. The ST segment loop extends from the end of the QRS wave to the end of the T wave.
ST Mag 7/8	The magnitude in microvolts of the 3-dimensional ST segment loop when seven eighths of the way into the loop. The ST segment loop extends from the end of the QRS wave to the end of the T wave.
ST Elv 7/8	The elevation angle in degrees of the 3-dimensional QRS loop when seven eighths of the way into the loop. The ST segment loop extends from the end of the QRS wave to the end of the T wave.
ST Azi 7/8	The azimuth angle in degrees of the 3-dimensional QRS loop when seven eighths of the way into the loop. The ST segment loop extends from the end of the QRS wave to the end of the T wave.
ST Mag 8/8	The magnitude in microvolts of the 3-dimensional ST segment loop when eight eighths of the way into the loop. The ST segment loop extends from the end of the QRS wave to the end of the T wave.
ST Elv 8/8	The elevation angle in degrees of the 3-dimensional QRS loop when eight eighths of the way into the loop. The ST segment loop extends from the end of the QRS wave to the end of the T wave.
ST Azi 8/8	The azimuth angle in degrees of the 3-dimensional QRS loop when eight eighths of the way into the loop. The ST segment loop extends from the end of the QRS wave to the end of the T wave.
Ao max PG (full)	Aortic valve peak gradient pressure estimated from spectral doppler, across the LVOT and aortic valve
Ao max PG	Aortic valve peak gradient pressure estimated from spectral doppler, across the LVOT and aortic valve
Ao root area	Aortic root measured area
Ao root diam	Aortic root diameter
Ao V2 max	Aortic valve maximum blood velocity estimated from spectral doppler, across the LVOT and aortic valve
asc Aorta	Diameter of the ascending aorta
AVA(V,A)	Aortic valve area, calculated using the continuity equation
AVA(V,D)	Aortic valve area, calculated using the continuity equation
BSA(Haycock)	Body surface area using the Haycock formula
BSA	Body surface area
BZI_BMI	Body mass index
BZI_Metric_Height	Height
BZI_Metric_Weight	Weight
CI(cubed)	Cardiac Index, calculated using cube method
CI(MOD-sp2)	Cardiac index, calculated from 2 chamber view
CI(MOD-sp4)	Cardiac index, calculated from 4 chamber view
CI(Teich)	Cardiac Index, calculated using Teichholz formula
CO(cubed)	Cardiac output, calculated using cubed method
CO(MOD-sp2)	Cardiac output, calculated from 2 chamber view
CO(MOD-sp4)	Cardiac output, calculated from 4 chamber view
CO(Teich)	Cardiac output, calculated using Teichholz formula
DSI (vmax)	Dimensionless severity index, calculated from Vmax
EDV bp	End diastolic volume, calculated from Simpson biplane
EDV(cubed)	End diastolic volume, calculated cube method
EDV(MOD-bp)	End diastolic volume, calculated from modified Simpson biplane
EDV(MOD-sp2)	End diastolic volume, calculated from modified 2 chamber view
EDV(MOD-sp4)	End diastolic volume, calculated from modified 4 chamber view
EDV(sp2-el)	End diastolic volume, calculated from 2 chamber elipse method
EDV(sp4-el)	End diastolic volume, calculated from 4 chamber elipse method
EDV(Teich)	End diastolic volume, calculated from Teichholz formula
EF bp	Ejection fraction, calculated from Simpson biplane
EF(cubed)	Ejection fraction, calculated using cubed method
EF(MOD-bp)	Ejection fraction, calculated from modified Simpson biplane
EF(MOD-sp2)	Ejection fraction, calculated from modified 2 chamber view
EF(MOD-sp4)	Ejection fraction, calculated from modified 4 chamber view
EF(sp2-el)	Ejection fraction, calculated from 2 chamber elipse method
EF(sp4-el)	Ejection fraction, calculated from 4 chamber elipse method
EF(Teich)	Ejection fraction, calculated using Teichholz formula
ESV bp	End systolic volume, calculated from Simpson biplane
ESV(cubed)	End systolic volume, calculated using cubed method
ESV(MOD-bp)	End systolic volume, calculated from modified Simpson biplane
ESV(MOD-sp2)	End systolic volume, calculated from modified 2 chamber view
ESV(MOD-sp4)	End systolic volume, calculated from modified 4 chamber view
ESV(sp2-el)	End systolic volume, calculated from 2 chamber elipse method
ESV(sp4-el)	End systolic volume, calculated from 4 chamber elipse method
ESV(Teich)	End systolic volume, calculated using Teichholz formula
FS	Fractional shortening
IVS/LVPW	Interventricular septal width/Posterior wall width
IVSd	Interventricular septal diameter
LA dimension	Left atrial diameter
LA/Ao	Left atrium/Aortic diameter
Length	Left atrial length
LV mass(C)d	Left ventricular mass
LV mass(C)dI	Left ventricular mass
LV max PG	Left ventricular peak gradient
LV mean PG	Left ventricular mean gradient
LV V1 max	Left ventricular outflow tract peak gradient
LV V1 mean	Left ventricular outflow tract mean gradient
LV V1 VTI	Left ventricular outflow velocity time integral
LVAd ap2	Left ventricular diastolic area, 2 chamber view
LVAd ap4	Left ventricular diastolic area, 4 chamber view
LVAs ap2	Left ventricular systolic area, 2 chamber view
LVAs ap4	Left ventricular systolic area, 4 chamber view
LVEDD/BSA ^2.7	Left ventricular end diastolic diameter indexed to body surface area
LVEDD/BSA	Left ventricular end diastolic diameter indexed to body surface area
LVEDD/BSA^2.7	Left ventricular end diastolic diameter indexed to body surface area
LVEDD/Height ^2.7	Left ventricular end diastolic diameter indexed height
LVEDD/Height^2.7	Left ventricular end diastolic diameter indexed height
LVEDV bp/ BSA	Left ventricular end diastolic volume biplane indexed to body surface area
LVIDd	Left ventricular end diastolic diameter
LVIDs	Left ventricular end systolic diameter
LVLd %diff
LVLd ap2	Left ventricular end diastolic diameter, 2 chamber view
LVLd ap4	Left ventricular end diastolic diameter, 4 chamber view
LVLs %diff
LVLs ap2	Left ventricular end systolic diameter, 2 chamber view
LVLs ap4	Left ventricular end systolic diameter, 4 chamber view
LVOT area	Left ventricular outflow tract area
LVOT diam	Left ventricular outflow tract diameter
LVPWd	Left ventricular posterior wall thickness
MM HR	M-mode Heart rate
MM R-R int	M-mode R-R interval
MV A point	Mitral inflow A wave velocity
MV dec slope	Mitral inflow E wave deceleration slope
MV dec time	Mitral inflow E wave deceleration time
MV E point	Mitral inflow E wave velocity
MV E/A	Mitral inflow EA wave velocity ratio
PA max PG	Pulmonary artery peak gradient
PA V2 max	Pulmonary artery maximum velocity, estimated from spectral doppler
Pulm Dias Vel	Pulmonary artery diastolic velocity
Pulm S/D	Pulmonary vein systolic velocity to diastolic velocity ratio
Pulm Sys Vel	Pulmonary vein systolic velocity
RWT	Relative wall thickness
RWT1	Relative wall thickness
SI(cubed)	Stroke index, calculated using cubed method
SI(LVOT)	Stroke index, calculated using left venticular outflow tract volume
SI(MOD-bp)	Stroke index, calculated modified biplane method
SI(MOD-sp2)	Stroke index, calculated using 2 chamber view
SI(MOD-sp4)	Stroke index, calculated using 4 chamber view
SI(sp2-el)	Stroke index, calculated using 2 chamber elipse method
SI(sp4-el)	Stroke index, calculated using 4 chamber elipse method
SI(Teich)	Stroke index, calculated using Teichholz formula
SV(cubed)	Stroke volume, calculated using cubed method
SV(LVOT)	Stroke volume, calculated using left venticular outflow tract volume
SV(MOD-bp)	Stroke volume, calculated modified biplane method
SV(MOD-sp2)	Stroke volume, calculated using 2 chamber view
SV(MOD-sp4)	Stroke volume, calculated using 4 chamber view
SV(sp2-el)	Stroke volume, calculated using 2 chamber elipse method
SV(sp4-el)	Stroke volume, calculated using 4 chamber elipse method
SV(Teich)	Stroke volume, calculated using Teichholz formula
TR Max PG	Tricuspid valve peak gradient
Spatial Mean QRS-T Angle	The spatial mean QRS-T angle in degrees (using Kors' regression coefficients)
Spatial Peaks QRS-T Angle	The spatial "peaks" QRS-T angle in degrees (using Kors' regression coefficients)
TR Max vel	Tricuspid regurgitation maximum jet velocity
