# Supplementary material for: ECG-derived spatial QRS-T angle is associated with ICD implantation, mortality and heart failure admissions in patients with LV systolic dysfunction
Source: PLoS One. 2017 Mar 30;12(3):e0171069. doi: 10.1371/journal.pone.0171069 (PMC5373522; doi:10.1371/journal.pone.0171069)
Supplement: S1 Source code — (ZIP) [file pone.0171069.s002.zip › Source Code Package/2. Interactive All Data - No Event /data/NoEvent.json]

{"nodes":[{"name":"Ao max PG (full)"},{"name":"Ao max PG"},{"name":"Ao root area"},{"name":"Ao root diam"},{"name":"Ao V2 max"},{"name":"asc Aorta"},{"name":"AVA(V,A)"},{"name":"AVA(V,D)"},{"name":"BSA(Haycock)"},{"name":"BSA"},{"name":"BZI_BMI"},{"name":"BZI_Metric_Height"},{"name":"BZI_Metric_Weight"},{"name":"CI(cubed)"},{"name":"CI(MOD-sp2)"},{"name":"CI(MOD-sp4)"},{"name":"CI(Teich)"},{"name":"CO(cubed)"},{"name":"CO(MOD-sp2)"},{"name":"CO(MOD-sp4)"},{"name":"CO(Teich)"},{"name":"DSI (vmax)"},{"name":"EDV bp"},{"name":"EDV(cubed)"},{"name":"EDV(MOD-bp)"},{"name":"EDV(MOD-sp2)"},{"name":"EDV(MOD-sp4)"},{"name":"EDV(sp2-el)"},{"name":"EDV(sp4-el)"},{"name":"EDV(Teich)"},{"name":"EF bp"},{"name":"EF(cubed)"},{"name":"EF(MOD-bp)"},{"name":"EF(MOD-sp2)"},{"name":"EF(MOD-sp4)"},{"name":"EF(sp2-el)"},{"name":"EF(sp4-el)"},{"name":"EF(Teich)"},{"name":"ESV bp"},{"name":"ESV(cubed)"},{"name":"ESV(MOD-bp)"},{"name":"ESV(MOD-sp2)"},{"name":"ESV(MOD-sp4)"},{"name":"ESV(sp2-el)"},{"name":"ESV(sp4-el)"},{"name":"ESV(Teich)"},{"name":"FS"},{"name":"IVS/LVPW"},{"name":"IVSd"},{"name":"LA dimension"},{"name":"LA/Ao"},{"name":"Length"},{"name":"LV mass(C)d"},{"name":"LV mass(C)dI"},{"name":"LV max PG"},{"name":"LV mean PG"},{"name":"LV V1 max"},{"name":"LV V1 mean"},{"name":"LV V1 VTI"},{"name":"LVAd ap2"},{"name":"LVAd ap4"},{"name":"LVAs ap2"},{"name":"LVAs ap4"},{"name":"LVEDD/BSA ^2.7"},{"name":"LVEDD/BSA"},{"name":"LVEDD/BSA^2.7"},{"name":"LVEDD/Height ^2.7"},{"name":"LVEDD/Height^2.7"},{"name":"LVEDV bp/ BSA"},{"name":"LVIDd"},{"name":"LVIDs"},{"name":"LVLd %diff"},{"name":"LVLd ap2"},{"name":"LVLd ap4"},{"name":"LVLs %diff"},{"name":"LVLs ap2"},{"name":"LVLs ap4"},{"name":"LVOT area"},{"name":"LVOT diam"},{"name":"LVPWd"},{"name":"MM HR"},{"name":"MM R-R int"},{"name":"MV A point"},{"name":"MV dec slope"},{"name":"MV dec time"},{"name":"MV E point"},{"name":"MV E/A"},{"name":"PA max PG"},{"name":"PA V2 max"},{"name":"Pulm Dias Vel"},{"name":"Pulm S/D"},{"name":"Pulm Sys Vel"},{"name":"RWT"},{"name":"RWT1"},{"name":"SI(cubed)"},{"name":"SI(LVOT)"},{"name":"SI(MOD-bp)"},{"name":"SI(MOD-sp2)"},{"name":"SI(MOD-sp4)"},{"name":"SI(sp2-el)"},{"name":"SI(sp4-el)"},{"name":"SI(Teich)"},{"name":"SV(cubed)"},{"name":"SV(LVOT)"},{"name":"SV(MOD-bp)"},{"name":"SV(MOD-sp2)"},{"name":"SV(MOD-sp4)"},{"name":"SV(sp2-el)"},{"name":"SV(sp4-el)"},{"name":"SV(Teich)"},{"name":"TR Max PG"},{"name":"TR Max vel"},{"name":"HR"},{"name":"PCArati"},{"name":"T-Eigenvec1"},{"name":"T-Eigenvec2"},{"name":"T-Eigenvec3"},{"name":"T-Eigenvec4"},{"name":"T-Eigenvec5"},{"name":"T-Eigenvec6"},{"name":"T-Eigenvec7"},{"name":"T-Eigenvec8"},{"name":"P ax"},{"name":"QRS ax"},{"name":"T ax"},{"name":"HR"},{"name":"Pd"},{"name":"PQ"},{"name":"QRS"},{"name":"QT"},{"name":"QTc"},{"name":"Q-Eigenvec1"},{"name":"Q-Eigenvec2"},{"name":"Q-Eigenvec3"},{"name":"Q-Eigenvec4"},{"name":"Q-Eigenvec5"},{"name":"Q-Eigenvec6"},{"name":"Q-Eigenvec7"},{"name":"Q-Eigenvec8"},{"name":"P-Eigenvec1"},{"name":"P-Eigenvec2"},{"name":"P-Eigenvec3"},{"name":"Spatial Mean   "},{"name":"Spatial Mean QRS-T Angle     "},{"name":"QT Interval    "},{"name":"Spatial Vat    "},{"name":"QRS Duration   "},{"name":"Vent. Gradient "},{"name":"Spatial Peaks QRS-T Angle  "},{"name":"12 Lead Area   "},{"name":"12 Lead Voltage"},{"name":"Sokolow-Lyon   "},{"name":"Cornell Voltage"},{"name":"Cornell Product"},{"name":"Sp Mean T      "},{"name":"V G Frontal    "},{"name":"V G Sagittal   "},{"name":"V G Hor        "},{"name":"VM Total RMS   "},{"name":"VM Max RMS     "},{"name":"VM Integral    "},{"name":"Z Total RMS    "},{"name":"Z Max RMS      "},{"name":"Z Integral     "},{"name":"QRS Mean SV    "},{"name":"QRS Max SV     "},{"name":"T Mean SV      "},{"name":"T Max SV       "},{"name":"P Duration     "},{"name":"P Nadir        "},{"name":"PQ Interval    "},{"name":"PSpatial Mean  "},{"name":"PR Angle       "},{"name":"P Mean SV      "},{"name":"P Max SV       "},{"name":"P VM Integral  "},{"name":"RV6/Rmax       "},{"name":"RV1/SV1        "},{"name":"RV6/SV6        "},{"name":"Rz Duration    "},{"name":"QRS area x     "},{"name":"QRS area y     "},{"name":"QRS area z     "},{"name":"T area x       "},{"name":"T area y       "},{"name":"T area z       "},{"name":"VG area x      "},{"name":"VG area y      "},{"name":"VG area z      "},{"name":"VG Fr Azi      "},{"name":"VG Sag Azi     "},{"name":"VG Hor Azi     "},{"name":"Fr QRS 10      "},{"name":"Fr QRS 20      "},{"name":"Fr QRS 30      "},{"name":"Fr QRS Max     "},{"name":"Fr T Max       "},{"name":"Sag QRS 10     "},{"name":"Sag QRS 20     "},{"name":"Sag QRS 30     "},{"name":"Sag QRS Max    "},{"name":"Sag T Max      "},{"name":"Hor QRS 10     "},{"name":"Hor QRS 20     "},{"name":"Hor QRS 30     "},{"name":"Hor QRS Max    "},{"name":"Hor T Max      "},{"name":"Fr Upper R %%  "},{"name":"Fr Upper L %%  "},{"name":"Fr Lower R %%  "},{"name":"Fr Lower L %%  "},{"name":"Sag Upper R %% "},{"name":"Sag Upper L %% "},{"name":"Sag Lower R %% "},{"name":"Sag Lower L %% "},{"name":"Hor Upper R %% "},{"name":"Hor Upper L %% "},{"name":"Hor Lower R %% "},{"name":"Hor Lower L %% "},{"name":"Frontal Area   "},{"name":"Sagittal Area  "},{"name":"Hor Area       "},{"name":"P/A            "},{"name":"R/L            "},{"name":"P/L            "},{"name":"PA/LR          "},{"name":"Qx             "},{"name":"Rx             "},{"name":"Sx             "},{"name":"Qy             "},{"name":"Ry             "},{"name":"Sy             "},{"name":"Qz             "},{"name":"Rz             "},{"name":"Sz             "},{"name":"3D QRS max     "},{"name":"Fr QRS max     "},{"name":"Sag QRS max    "},{"name":"Hor QRS max    "},{"name":"3D T max mag   "},{"name":"QRS Mag 1/8    "},{"name":"QRS Elv 1/8    "},{"name":"QRS Azi 1/8    "},{"name":"QRS Mag 2/8    "},{"name":"QRS Elv 2/8    "},{"name":"QRS Azi 2/8    "},{"name":"QRS Mag 3/8    "},{"name":"QRS Elv 3/8    "},{"name":"QRS Azi 3/8    "},{"name":"QRS Mag 4/8    "},{"name":"QRS Elv 4/8    "},{"name":"QRS Azi 4/8    "},{"name":"QRS Mag 5/8    "},{"name":"QRS Elv 5/8    "},{"name":"QRS Azi 5/8    "},{"name":"QRS Mag 6/8    "},{"name":"QRS Elv 6/8    "},{"name":"QRS Azi 6/8    "},{"name":"QRS Mag 7/8    "},{"name":"QRS Elv 7/8    "},{"name":"QRS Azi 7/8    "},{"name":"QRS Mag 8/8    "},{"name":"QRS Elv 8/8    "},{"name":"QRS Azi 8/8    "},{"name":"Eigen QRS a    "},{"name":"Eigen QRS b    "},{"name":"Eigen QRS c    "},{"name":"Eigen QRS area "},{"name":"Polar Vec Mag  "},{"name":"Polar Vec Ele  "},{"name":"Polar Vec Azi  "},{"name":"3D QRS 10      "},{"name":"3D QRS 20      "},{"name":"3D QRS 30      "},{"name":"QRS Max Right  "},{"name":"Fujita R       "},{"name":"3D T mean      "},{"name":"DEA            "},{"name":"e1 QRS-T       "},{"name":"e3 QRS-T       "},{"name":"Teigenv        "},{"name":" RMS Tavplan   "},{"name":" 3D Tmax Elv   "},{"name":" 3D Tmax Azi   "},{"name":" T sv1         "},{"name":" T sv2         "},{"name":" T sv3         "},{"name":" SAI QRST      "},{"name":" Limb sum      "},{"name":" Jonas Morph   "},{"name":" Xabs P area   "},{"name":" Xnet P area   "},{"name":" Yabs P area   "},{"name":" Ynet P area   "},{"name":" Zabs P area   "},{"name":" Znet P area   "},{"name":" P Morph       "},{"name":" Xabs QRS area "},{"name":" Xnet QRS area "},{"name":" Yabs QRS area "},{"name":" Ynet QRS area "},{"name":" Zabs QRS area "},{"name":" Znet QRS area "},{"name":" QRS Morph     "},{"name":" Xabs T area   "},{"name":" Xnet T area   "},{"name":" Yabs T area   "},{"name":" Ynet T area   "},{"name":" Zabs T area   "},{"name":" Znet T area   "},{"name":" T Morph       "},{"name":"ST Mag 1/8     "},{"name":"ST Elv 1/8     "},{"name":"ST Azi 1/8     "},{"name":"ST Mag 2/8     "},{"name":"ST Elv 2/8     "},{"name":"ST Azi 2/8     "},{"name":"ST Mag 3/8     "},{"name":"ST Elv 3/8     "},{"name":"ST Azi 3/8     "},{"name":"ST Mag 4/8     "},{"name":"ST Elv 4/8     "},{"name":"ST Azi 4/8     "},{"name":"ST Mag 5/8     "},{"name":"ST Elv 5/8     "},{"name":"ST Azi 5/8     "},{"name":"ST Mag 6/8     "},{"name":"ST Elv 6/8     "},{"name":"ST Azi 6/8     "},{"name":"ST Mag 7/8     "},{"name":"ST Elv 7/8     "},{"name":"ST Azi 7/8     "},{"name":"ST Mag 8/8     "},{"name":"ST Elv 8/8     "},{"name":"ST Azi 8/8     "},{"name":"LVSD A-ECG score"}],"links":[{"source":0,"target":1,"value":0.9972752566018276},{"source":0,"target":2,"value":0.02238072679068033},{"source":0,"target":3,"value":0.03211445752937503},{"source":0,"target":4,"value":0.9536616085229525},{"source":0,"target":5,"value":0.05821402514426529},{"source":0,"target":6,"value":0.4521056422660337},{"source":0,"target":7,"value":0.4521056422660337},{"source":0,"target":8,"value":0.03894226301758821},{"source":0,"target":9,"value":0.008474175042112852},{"source":0,"target":10,"value":0.02731787614114154},{"source":0,"target":11,"value":0.08296307538474791},{"source":0,"target":12,"value":0.015454968725577693},{"source":0,"target":13,"value":0.061972078392115895},{"source":0,"target":14,"value":0.45097262456468823},{"source":0,"target":15,"value":0.4832138149369215},{"source":0,"target":16,"value":0.07097764373384488},{"source":0,"target":17,"value":0.02460227371660688},{"source":0,"target":18,"value":0.21145103663816933},{"source":0,"target":19,"value":0.19809369089147588},{"source":0,"target":20,"value":0.01760759715237884},{"source":0,"target":21,"value":0.5968047915142274},{"source":0,"target":22,"value":0.1962815638509323},{"source":0,"target":23,"value":0.014188980142745214},{"source":0,"target":24,"value":0.09507509231697858},{"source":0,"target":25,"value":0.19514271308056774},{"source":0,"target":26,"value":0.18383192007690188},{"source":0,"target":27,"value":0.27724107816768767},{"source":0,"target":28,"value":0.27577863306511896},{"source":0,"target":29,"value":0.027212271298059833},{"source":0,"target":30,"value":0.00893997620446507},{"source":0,"target":31,"value":0.08051231732470707},{"source":0,"target":32,"value":0.03187791295120475},{"source":0,"target":33,"value":0.0038279671960555197},{"source":0,"target":34,"value":0.00896583539337677},{"source":0,"target":35,"value":0.004720966390579261},{"source":0,"target":36,"value":0.10355228308229077},{"source":0,"target":37,"value":0.08358685641409169},{"source":0,"target":38,"value":0.17886701228821014},{"source":0,"target":39,"value":0.022726813729004338},{"source":0,"target":40,"value":0.09560475444408514},{"source":0,"target":41,"value":0.18000534900445433},{"source":0,"target":42,"value":0.16278881293252767},{"source":0,"target":43,"value":0.3225907053187086},{"source":0,"target":44,"value":0.1853708188641559},{"source":0,"target":45,"value":0.04130094997435687},{"source":0,"target":46,"value":0.08038750058261121},{"source":0,"target":47,"value":0.00422870712046989},{"source":0,"target":48,"value":0.3141309396923483},{"source":0,"target":49,"value":0.05776663338309922},{"source":0,"target":50,"value":0.026402839923445443},{"source":0,"target":51,"value":0.08911106129312531},{"source":0,"target":52,"value":0.22374984765226455},{"source":0,"target":53,"value":0.2354947148479495},{"source":0,"target":54,"value":0.0463910964420089},{"source":0,"target":55,"value":0.018526097207873415},{"source":0,"target":56,"value":0.05143840184539632},{"source":0,"target":57,"value":0.06424632921377561},{"source":0,"target":58,"value":0.13684410617732348},{"source":0,"target":59,"value":0.2649896538778836},{"source":0,"target":60,"value":0.2891329275364108},{"source":0,"target":61,"value":0.2998437512798137},{"source":0,"target":62,"value":0.21173357557818495},{"source":0,"target":63,"value":0.040919887512344044},{"source":0,"target":64,"value":0.024693547103951656},{"source":0,"target":65,"value":0.015485737373215479},{"source":0,"target":66,"value":0.040919887512344044},{"source":0,"target":67,"value":0.04091988751234396},{"source":0,"target":68,"value":0.38001435151055174},{"source":0,"target":69,"value":0.04572514748946934},{"source":0,"target":70,"value":0.0714237892573117},{"source":0,"target":71,"value":0.12179832855424401},{"source":0,"target":72,"value":0.20874141597940699},{"source":0,"target":73,"value":0.28323568997500553},{"source":0,"target":74,"value":0.08284219364546085},{"source":0,"target":75,"value":0.2155783272424595},{"source":0,"target":76,"value":0.23953641461223785},{"source":0,"target":77,"value":0.058518497140042154},{"source":0,"target":78,"value":0.05987244298339478},{"source":0,"target":79,"value":0.2936266605823887},{"source":0,"target":80,"value":0.046182099737785365},{"source":0,"target":81,"value":0.08986894850786657},{"source":0,"target":82,"value":0.1377398124782063},{"source":0,"target":83,"value":0.013888195372488192},{"source":0,"target":84,"value":0.017452203642403644},{"source":0,"target":85,"value":0.03789726730801523},{"source":0,"target":86,"value":0.01495242629536264},{"source":0,"target":87,"value":0.09442336564826467},{"source":0,"target":88,"value":0.11501419606123565},{"source":0,"target":89,"value":0.10181923317446873},{"source":0,"target":90,"value":0.02640694525636213},{"source":0,"target":91,"value":0.19629223967676313},{"source":0,"target":92,"value":0.2782873650839566},{"source":0,"target":93,"value":0.33283079299345203},{"source":0,"target":94,"value":0.02046877309570428},{"source":0,"target":95,"value":0.13655971690957294},{"source":0,"target":96,"value":0.38990492988770825},{"source":0,"target":97,"value":0.26488126615072155},{"source":0,"target":98,"value":0.2775941591877663},{"source":0,"target":99,"value":0.4103245974037335},{"source":0,"target":100,"value":0.40860496731558865},{"source":0,"target":101,"value":0.016706532409738482},{"source":0,"target":102,"value":0.02393289766263912},{"source":0,"target":103,"value":0.15992520960174328},{"source":0,"target":104,"value":0.28771985415432755},{"source":0,"target":105,"value":0.1969397028702473},{"source":0,"target":106,"value":0.1922623490305171},{"source":0,"target":107,"value":0.32112125831926613},{"source":0,"target":108,"value":0.3284252206475675},{"source":0,"target":109,"value":0.02252282803822498},{"source":0,"target":110,"value":0.3635650301202947},{"source":0,"target":111,"value":0.3074539308773757},{"source":0,"target":112,"value":0.014178686124906822},{"source":0,"target":113,"value":0.02383672776415794},{"source":0,"target":114,"value":0.25058779799106495},{"source":0,"target":115,"value":0.23763657070083669},{"source":0,"target":116,"value":0.04420398514001408},{"source":0,"target":117,"value":0.1581353833305263},{"source":0,"target":118,"value":0.18043519445165077},{"source":0,"target":119,"value":0.16826910529202946},{"source":0,"target":120,"value":0.1495461784305042},{"source":0,"target":121,"value":0.14749028034838546},{"source":0,"target":122,"value":0.007829402838299884},{"source":0,"target":123,"value":0.01396271067685681},{"source":0,"target":124,"value":0.09288833660888489},{"source":0,"target":125,"value":0.026433280991258176},{"source":0,"target":126,"value":0.01596367938309222},{"source":0,"target":127,"value":0.058239602252379556},{"source":0,"target":128,"value":0.08194196208360932},{"source":0,"target":129,"value":0.011688901556824602},{"source":0,"target":130,"value":0.09768748302474456},{"source":0,"target":131,"value":0.3551811008639958},{"source":0,"target":132,"value":0.09571205611949724},{"source":0,"target":133,"value":0.3470449100003389},{"source":0,"target":134,"value":0.2744195358581655},{"source":0,"target":135,"value":0.17766281040063048},{"source":0,"target":136,"value":0.23913617043489752},{"source":0,"target":137,"value":0.2841812268948649},{"source":0,"target":138,"value":0.2361716180781403},{"source":0,"target":139,"value":0.11511514875214203},{"source":0,"target":140,"value":0.07968205943374913},{"source":0,"target":141,"value":0.1266631556465704},{"source":0,"target":142,"value":0.36539293911498877},{"source":0,"target":143,"value":0.08205632909262425},{"source":0,"target":144,"value":0.006308826714699192},{"source":0,"target":145,"value":0.07488733858681437},{"source":0,"target":146,"value":0.00950303101159043},{"source":0,"target":147,"value":0.1908577693246476},{"source":0,"target":148,"value":0.05927874803239414},{"source":0,"target":149,"value":0.3302518643828942},{"source":0,"target":150,"value":0.3053493187185891},{"source":0,"target":151,"value":0.25841272185527414},{"source":0,"target":152,"value":0.3497721322689149},{"source":0,"target":153,"value":0.2935816995595176},{"source":0,"target":154,"value":0.19897902277946247},{"source":0,"target":155,"value":0.009633895183256833},{"source":0,"target":156,"value":0.06986821574050625},{"source":0,"target":157,"value":0.035167357033707776},{"source":0,"target":158,"value":0.35659550981495863},{"source":0,"target":159,"value":0.3480575341543923},{"source":0,"target":160,"value":0.34254885722552264},{"source":0,"target":161,"value":0.33714924832612586},{"source":0,"target":162,"value":0.31488846720499125},{"source":0,"target":163,"value":0.3213611245929504},{"source":0,"target":164,"value":0.3071171512477407},{"source":0,"target":165,"value":0.16184566749827595},{"source":0,"target":166,"value":0.20576033106281638},{"source":0,"target":167,"value":0.29710894155878986},{"source":0,"target":168,"value":0.1656490860947954},{"source":0,"target":169,"value":0.11753046098697051},{"source":0,"target":170,"value":0.12291316156452181},{"source":0,"target":171,"value":0.02511358090162982},{"source":0,"target":172,"value":0.08467128573022337},{"source":0,"target":173,"value":0.08291302943800666},{"source":0,"target":174,"value":0.08929785669220346},{"source":0,"target":175,"value":0.0028086315484458376},{"source":0,"target":176,"value":0.03481080579982254},{"source":0,"target":177,"value":0.036446111962559875},{"source":0,"target":178,"value":0.12873676137693765},{"source":0,"target":179,"value":0.09358643194242929},{"source":0,"target":180,"value":0.2182228467455669},{"source":0,"target":181,"value":0.16205341593579364},{"source":0,"target":182,"value":0.3152277908406225},{"source":0,"target":183,"value":0.059769860081750566},{"source":0,"target":184,"value":0.015050609575529806},{"source":0,"target":185,"value":0.25347773140226126},{"source":0,"target":186,"value":0.05614872498016764},{"source":0,"target":187,"value":0.11513386295764867},{"source":0,"target":188,"value":0.02597377943419589},{"source":0,"target":189,"value":0.11613796892915022},{"source":0,"target":190,"value":0.07490314450102822},{"source":0,"target":191,"value":0.10196012747040914},{"source":0,"target":192,"value":0.053032688102645345},{"source":0,"target":193,"value":0.059826340764506505},{"source":0,"target":194,"value":0.066855879301765},{"source":0,"target":195,"value":0.03480256326338757},{"source":0,"target":196,"value":0.009462602739216116},{"source":0,"target":197,"value":0.14619140541688938},{"source":0,"target":198,"value":0.05701872702044493},{"source":0,"target":199,"value":0.0369314810083863},{"source":0,"target":200,"value":0.011664456008994847},{"source":0,"target":201,"value":0.06445062859974199},{"source":0,"target":202,"value":0.0845079495712412},{"source":0,"target":203,"value":0.09956985675616196},{"source":0,"target":204,"value":0.07573750165882569},{"source":0,"target":205,"value":0.06579168776725385},{"source":0,"target":206,"value":0.09522498153319425},{"source":0,"target":207,"value":0.081036771339862},{"source":0,"target":208,"value":0.022567837631415854},{"source":0,"target":209,"value":0.05833279338673025},{"source":0,"target":210,"value":0.002218773362299799},{"source":0,"target":211,"value":0.039038872382447194},{"source":0,"target":212,"value":0.04472021315302483},{"source":0,"target":213,"value":0.09888713159070543},{"source":0,"target":214,"value":0.0882930522037512},{"source":0,"target":215,"value":0.08930432744255214},{"source":0,"target":216,"value":0.00253476922271486},{"source":0,"target":217,"value":0.09855879611903387},{"source":0,"target":218,"value":0.025492347570330594},{"source":0,"target":219,"value":0.3139161971399226},{"source":0,"target":220,"value":0.32746791199025416},{"source":0,"target":221,"value":0.27933811481746523},{"source":0,"target":222,"value":0.014343538896117633},{"source":0,"target":223,"value":0.047915132976238006},{"source":0,"target":224,"value":0.029985333330587536},{"source":0,"target":225,"value":0.031686505383981566},{"source":0,"target":226,"value":0.059692863802952495},{"source":0,"target":227,"value":0.21114577009865926},{"source":0,"target":228,"value":0.06141498828466161},{"source":0,"target":229,"value":0.06800489108096766},{"source":0,"target":230,"value":0.18206021238359138},{"source":0,"target":231,"value":0.025564591055509848},{"source":0,"target":232,"value":0.06479065230078535},{"source":0,"target":233,"value":0.2935346637779205},{"source":0,"target":234,"value":0.12036150071017152},{"source":0,"target":235,"value":0.28915553010819844},{"source":0,"target":236,"value":0.22467865620850705},{"source":0,"target":237,"value":0.31835257353159324},{"source":0,"target":238,"value":0.28325970626503455},{"source":0,"target":239,"value":0.260984774397411},{"source":0,"target":240,"value":0.09986185641664103},{"source":0,"target":241,"value":0.014864467167224454},{"source":0,"target":242,"value":0.10391066331594129},{"source":0,"target":243,"value":0.28643134226696254},{"source":0,"target":244,"value":0.045422585379700495},{"source":0,"target":245,"value":0.11416842423364212},{"source":0,"target":246,"value":0.20960511660674064},{"source":0,"target":247,"value":0.01625170655863899},{"source":0,"target":248,"value":0.12204182867960417},{"source":0,"target":249,"value":0.26974909178005624},{"source":0,"target":250,"value":0.0016394099247938891},{"source":0,"target":251,"value":0.0672668789432296},{"source":0,"target":252,"value":0.3760491530865201},{"source":0,"target":253,"value":0.0507446063246534},{"source":0,"target":254,"value":0.04342522689519552},{"source":0,"target":255,"value":0.37393984011725323},{"source":0,"target":256,"value":0.08678305877676681},{"source":0,"target":257,"value":0.02356779524367582},{"source":0,"target":258,"value":0.09718846190097243},{"source":0,"target":259,"value":0.05241163445687031},{"source":0,"target":260,"value":0.07908343134333198},{"source":0,"target":261,"value":0.05462080236833444},{"source":0,"target":262,"value":0.04287996495807495},{"source":0,"target":263,"value":0.12614630904264643},{"source":0,"target":264,"value":0.28241483857006056},{"source":0,"target":265,"value":0.22526057187485551},{"source":0,"target":266,"value":0.3010280830230968},{"source":0,"target":267,"value":0.3170279612974492},{"source":0,"target":268,"value":0.24378018348486893},{"source":0,"target":269,"value":0.057745614226111894},{"source":0,"target":270,"value":0.026846932539579933},{"source":0,"target":271,"value":0.07911122417977282},{"source":0,"target":272,"value":0.2439574777244097},{"source":0,"target":273,"value":0.30206729374262536},{"source":0,"target":274,"value":0.07903803837765119},{"source":0,"target":275,"value":0.05712795970534473},{"source":0,"target":276,"value":0.24150235536599635},{"source":0,"target":277,"value":0.1046845663617116},{"source":0,"target":278,"value":0.05871045977910174},{"source":0,"target":279,"value":0.006885770666629566},{"source":0,"target":280,"value":0.047300497612909706},{"source":0,"target":281,"value":0.18090151883783995},{"source":0,"target":282,"value":0.00568135593485018},{"source":0,"target":283,"value":0.0609791570370921},{"source":0,"target":284,"value":0.23271728339852468},{"source":0,"target":285,"value":0.19087781657031336},{"source":0,"target":286,"value":0.16999261852736386},{"source":0,"target":287,"value":0.32085840876280675},{"source":0,"target":288,"value":0.21589578237919863},{"source":0,"target":289,"value":0.019971319702216692},{"source":0,"target":290,"value":0.07865046361865878},{"source":0,"target":291,"value":0.0709962968416601},{"source":0,"target":292,"value":0.0012964008616673155},{"source":0,"target":293,"value":0.0023876838679755463},{"source":0,"target":294,"value":0.07850036237490873},{"source":0,"target":295,"value":0.15678285346251056},{"source":0,"target":296,"value":0.025887141796427218},{"source":0,"target":297,"value":0.27528417785722453},{"source":0,"target":298,"value":0.21283776802483143},{"source":0,"target":299,"value":0.1682839630608413},{"source":0,"target":300,"value":0.1776649827299363},{"source":0,"target":301,"value":0.3471978527553865},{"source":0,"target":302,"value":0.33208223955547583},{"source":0,"target":303,"value":0.03413226938295174},{"source":0,"target":304,"value":0.06065149969732109},{"source":0,"target":305,"value":0.06019118617408063},{"source":0,"target":306,"value":0.025588721203957467},{"source":0,"target":307,"value":0.012876110307897069},{"source":0,"target":308,"value":0.27881944141464965},{"source":0,"target":309,"value":0.24434305385853688},{"source":0,"target":310,"value":0.018502977365891276},{"source":0,"target":311,"value":0.15062253625272373},{"source":0,"target":312,"value":0.04227926893653167},{"source":0,"target":313,"value":0.0921314806267397},{"source":0,"target":314,"value":0.1392040581794856},{"source":0,"target":315,"value":0.03133829627162225},{"source":0,"target":316,"value":0.07370795631724046},{"source":0,"target":317,"value":0.143224607657085},{"source":0,"target":318,"value":0.053368666713761635},{"source":0,"target":319,"value":0.08013469446805944},{"source":0,"target":320,"value":0.18729784500270807},{"source":0,"target":321,"value":0.060226904392145085},{"source":0,"target":322,"value":0.07065458577869038},{"source":0,"target":323,"value":0.26893665345209017},{"source":0,"target":324,"value":0.0695822256451533},{"source":0,"target":325,"value":0.10501971413925328},{"source":0,"target":326,"value":0.23442122362072224},{"source":0,"target":327,"value":0.045907144077554904},{"source":0,"target":328,"value":0.1393721200465848},{"source":0,"target":329,"value":0.23103287613967244},{"source":0,"target":330,"value":0.04327237433619948},{"source":0,"target":331,"value":0.13452473433538337},{"source":0,"target":332,"value":0.17503696222987666},{"source":0,"target":333,"value":0.023263854610677336},{"source":0,"target":334,"value":0.06970356832314353},{"source":0,"target":335,"value":0.1716904812058904},{"source":1,"target":2,"value":0.06064410875935903},{"source":1,"target":3,"value":0.058699156526558875},{"source":1,"target":4,"value":0.9643398029079571},{"source":1,"target":5,"value":0.096529654913678},{"source":1,"target":6,"value":0.4361031925716696},{"source":1,"target":7,"value":0.4361031925716696},{"source":1,"target":8,"value":0.006557841083578421},{"source":1,"target":9,"value":0.0308450471741136},{"source":1,"target":10,"value":0.016701544803772034},{"source":1,"target":11,"value":0.057401274413484235},{"source":1,"target":12,"value":0.02163536898384733},{"source":1,"target":13,"value":0.0702546164462063},{"source":1,"target":14,"value":0.4645882505879344},{"source":1,"target":15,"value":0.48813073105573307},{"source":1,"target":16,"value":0.08136488341308197},{"source":1,"target":17,"value":0.019095853797407594},{"source":1,"target":18,"value":0.22521667554895058},{"source":1,"target":19,"value":0.2047116582924796},{"source":1,"target":20,"value":0.00929830817830369},{"source":1,"target":21,"value":0.5659567972173035},{"source":1,"target":22,"value":0.23433008446675455},{"source":1,"target":23,"value":0.008034237072581673},{"source":1,"target":24,"value":0.14605062326523127},{"source":1,"target":25,"value":0.2312399571194495},{"source":1,"target":26,"value":0.2226912869928899},{"source":1,"target":27,"value":0.319325835866057},{"source":1,"target":28,"value":0.3149587971804935},{"source":1,"target":29,"value":0.002517944415681169},{"source":1,"target":30,"value":0.037115474355398234},{"source":1,"target":31,"value":0.03614760530272545},{"source":1,"target":32,"value":0.07837987735437459},{"source":1,"target":33,"value":0.0443906775808017},{"source":1,"target":34,"value":0.006574417328739407},{"source":1,"target":35,"value":0.08026262148910737},{"source":1,"target":36,"value":0.07507837149059103},{"source":1,"target":37,"value":0.03711422228958906},{"source":1,"target":38,"value":0.21307397570064418},{"source":1,"target":39,"value":0.012774210476611534},{"source":1,"target":40,"value":0.14078452518328521},{"source":1,"target":41,"value":0.20545118234168988},{"source":1,"target":42,"value":0.20449851814205042},{"source":1,"target":43,"value":0.3279772852193595},{"source":1,"target":44,"value":0.2326130229871128},{"source":1,"target":45,"value":0.0010272231555076663},{"source":1,"target":46,"value":0.0342454789434402},{"source":1,"target":47,"value":0.05104125120254002},{"source":1,"target":48,"value":0.34391127942578426},{"source":1,"target":49,"value":0.08718572701386061},{"source":1,"target":50,"value":0.0008712069809185805},{"source":1,"target":51,"value":0.05083136430530134},{"source":1,"target":52,"value":0.2508525076999838},{"source":1,"target":53,"value":0.2641711175142536},{"source":1,"target":54,"value":0.027426219469181532},{"source":1,"target":55,"value":0.07043006882190891},{"source":1,"target":56,"value":0.02125936933282723},{"source":1,"target":57,"value":0.02660762573399588},{"source":1,"target":58,"value":0.23370010451312426},{"source":1,"target":59,"value":0.30542836467633205},{"source":1,"target":60,"value":0.3164550062041929},{"source":1,"target":61,"value":0.30508523857527164},{"source":1,"target":62,"value":0.24348245618963704},{"source":1,"target":63,"value":0.01529384224572651},{"source":1,"target":64,"value":0.025968333610816623},{"source":1,"target":65,"value":0.03476979538294459},{"source":1,"target":66,"value":0.01529384224572651},{"source":1,"target":67,"value":0.015293842245726472},{"source":1,"target":68,"value":0.3782577137508206},{"source":1,"target":69,"value":0.017536601981720263},{"source":1,"target":70,"value":0.02303938457230997},{"source":1,"target":71,"value":0.0523193019975526},{"source":1,"target":72,"value":0.22795196036035048},{"source":1,"target":73,"value":0.2672749837450981},{"source":1,"target":74,"value":0.060468205202566835},{"source":1,"target":75,"value":0.19791860410998002},{"source":1,"target":76,"value":0.22338230405260076},{"source":1,"target":77,"value":0.027116827691320105},{"source":1,"target":78,"value":0.029459944598533645},{"source":1,"target":79,"value":0.2706074524384717},{"source":1,"target":80,"value":0.05215015060780375},{"source":1,"target":81,"value":0.09439748858499443},{"source":1,"target":82,"value":0.15370302793000906},{"source":1,"target":83,"value":0.020953039420893313},{"source":1,"target":84,"value":0.025764602998611105},{"source":1,"target":85,"value":0.04050345536384251},{"source":1,"target":86,"value":0.027269689694063418},{"source":1,"target":87,"value":0.12947751162558674},{"source":1,"target":88,"value":0.1499256736021358},{"source":1,"target":89,"value":0.09050312662590128},{"source":1,"target":90,"value":0.020245443947012276},{"source":1,"target":91,"value":0.19641336899350798},{"source":1,"target":92,"value":0.3144003989289032},{"source":1,"target":93,"value":0.29432696747260395},{"source":1,"target":94,"value":0.013093802873335851},{"source":1,"target":95,"value":0.19735650240095648},{"source":1,"target":96,"value":0.4111460854507228},{"source":1,"target":97,"value":0.3003248086326887},{"source":1,"target":98,"value":0.2913609451446503},{"source":1,"target":99,"value":0.4575352309635943},{"source":1,"target":100,"value":0.4037962385296374},{"source":1,"target":101,"value":0.0019379817060485175},{"source":1,"target":102,"value":0.02756067748872138},{"source":1,"target":103,"value":0.2165117762588528},{"source":1,"target":104,"value":0.33802765581483957},{"source":1,"target":105,"value":0.24929832228100932},{"source":1,"target":106,"value":0.22002976645549188},{"source":1,"target":107,"value":0.3913852332088598},{"source":1,"target":108,"value":0.3515145565796712},{"source":1,"target":109,"value":0.018789341798843864},{"source":1,"target":110,"value":0.364992311518369},{"source":1,"target":111,"value":0.32089659421321987},{"source":1,"target":112,"value":0.006281267550037278},{"source":1,"target":113,"value":0.016460695932938155},{"source":1,"target":114,"value":0.19259087833618646},{"source":1,"target":115,"value":0.19106038355351784},{"source":1,"target":116,"value":0.051193615083860014},{"source":1,"target":117,"value":0.1801104716419636},{"source":1,"target":118,"value":0.1816216580255421},{"source":1,"target":119,"value":0.18420911163671594},{"source":1,"target":120,"value":0.1882983471967101},{"source":1,"target":121,"value":0.18146053042602048},{"source":1,"target":122,"value":0.051966211466373445},{"source":1,"target":123,"value":0.0005616700036640849},{"source":1,"target":124,"value":0.03885269746767935},{"source":1,"target":125,"value":0.0063042747279366965},{"source":1,"target":126,"value":0.00887764782074165},{"source":1,"target":127,"value":0.14073267364522227},{"source":1,"target":128,"value":0.0998362216595077},{"source":1,"target":129,"value":0.024502543987525726},{"source":1,"target":130,"value":0.08467701773408727},{"source":1,"target":131,"value":0.38197511614345314},{"source":1,"target":132,"value":0.09021407768796942},{"source":1,"target":133,"value":0.3467700747773314},{"source":1,"target":134,"value":0.338170625679953},{"source":1,"target":135,"value":0.28898362803450145},{"source":1,"target":136,"value":0.24634313274411482},{"source":1,"target":137,"value":0.3023730009881982},{"source":1,"target":138,"value":0.25368545311751683},{"source":1,"target":139,"value":0.10131491523709223},{"source":1,"target":140,"value":0.07819626183043035},{"source":1,"target":141,"value":0.15421095935012458},{"source":1,"target":142,"value":0.3891510810958156},{"source":1,"target":143,"value":0.09357776170473432},{"source":1,"target":144,"value":0.013369595342761885},{"source":1,"target":145,"value":0.08502256868999601},{"source":1,"target":146,"value":0.009236290459391316},{"source":1,"target":147,"value":0.16044042984887774},{"source":1,"target":148,"value":0.07295947986106756},{"source":1,"target":149,"value":0.3541561797858381},{"source":1,"target":150,"value":0.32747320790207307},{"source":1,"target":151,"value":0.29941607994250924},{"source":1,"target":152,"value":0.3475544908512939},{"source":1,"target":153,"value":0.2999417459018731},{"source":1,"target":154,"value":0.16925372404508432},{"source":1,"target":155,"value":0.04263296364963611},{"source":1,"target":156,"value":0.03510132035305418},{"source":1,"target":157,"value":0.005825661569376534},{"source":1,"target":158,"value":0.369247081298851},{"source":1,"target":159,"value":0.36221902520509025},{"source":1,"target":160,"value":0.3533845493947377},{"source":1,"target":161,"value":0.3678730840252494},{"source":1,"target":162,"value":0.34924834574019625},{"source":1,"target":163,"value":0.3531694539580413},{"source":1,"target":164,"value":0.30692709508593363},{"source":1,"target":165,"value":0.16637714218193078},{"source":1,"target":166,"value":0.19030933081083884},{"source":1,"target":167,"value":0.27211751947829205},{"source":1,"target":168,"value":0.15983544314932924},{"source":1,"target":169,"value":0.09593566083388724},{"source":1,"target":170,"value":0.020530466001899894},{"source":1,"target":171,"value":0.01338350283507762},{"source":1,"target":172,"value":0.10117023469860247},{"source":1,"target":173,"value":0.0720356987339049},{"source":1,"target":174,"value":0.06525008674928826},{"source":1,"target":175,"value":0.007225360877791664},{"source":1,"target":176,"value":0.019917760803410883},{"source":1,"target":177,"value":0.035168525124551445},{"source":1,"target":178,"value":0.1259375515453815},{"source":1,"target":179,"value":0.10425174918352417},{"source":1,"target":180,"value":0.2571880011045995},{"source":1,"target":181,"value":0.1576125357093623},{"source":1,"target":182,"value":0.34683889483808333},{"source":1,"target":183,"value":0.07713632296571628},{"source":1,"target":184,"value":0.03376004150033464},{"source":1,"target":185,"value":0.22260024687110117},{"source":1,"target":186,"value":0.06646675539113024},{"source":1,"target":187,"value":0.0728678230557905},{"source":1,"target":188,"value":0.019880841960719237},{"source":1,"target":189,"value":0.08653126637613251},{"source":1,"target":190,"value":0.03344713003210125},{"source":1,"target":191,"value":0.06960405276133015},{"source":1,"target":192,"value":0.034069520487323146},{"source":1,"target":193,"value":0.06517226423274979},{"source":1,"target":194,"value":0.07180831856583697},{"source":1,"target":195,"value":0.02097124457904353},{"source":1,"target":196,"value":0.036526821461503885},{"source":1,"target":197,"value":0.09494842920228569},{"source":1,"target":198,"value":0.06655596101371311},{"source":1,"target":199,"value":0.02009981757870304},{"source":1,"target":200,"value":0.02165657400628753},{"source":1,"target":201,"value":0.09921005607848411},{"source":1,"target":202,"value":0.07702400029469075},{"source":1,"target":203,"value":0.07548115397363596},{"source":1,"target":204,"value":0.08536592281446002},{"source":1,"target":205,"value":0.05988761708507499},{"source":1,"target":206,"value":0.0882981003842452},{"source":1,"target":207,"value":0.09110655678243497},{"source":1,"target":208,"value":0.0005410231682068341},{"source":1,"target":209,"value":0.08292916596361767},{"source":1,"target":210,"value":0.01748364638769415},{"source":1,"target":211,"value":0.05700597146997314},{"source":1,"target":212,"value":0.05704366711864332},{"source":1,"target":213,"value":0.1205893973347504},{"source":1,"target":214,"value":0.0938951688251175},{"source":1,"target":215,"value":0.11997964175501832},{"source":1,"target":216,"value":0.023686229482749864},{"source":1,"target":217,"value":0.11595076302855435},{"source":1,"target":218,"value":0.04170247310700631},{"source":1,"target":219,"value":0.30593666899374367},{"source":1,"target":220,"value":0.3225985871575328},{"source":1,"target":221,"value":0.27289033357992354},{"source":1,"target":222,"value":0.010955415141776012},{"source":1,"target":223,"value":0.058914055941195115},{"source":1,"target":224,"value":0.032068326024418226},{"source":1,"target":225,"value":0.035951171509704526},{"source":1,"target":226,"value":0.07646853287338422},{"source":1,"target":227,"value":0.23549467499604407},{"source":1,"target":228,"value":0.03792275520036344},{"source":1,"target":229,"value":0.07916949349428373},{"source":1,"target":230,"value":0.15521239512084162},{"source":1,"target":231,"value":0.04541682332295123},{"source":1,"target":232,"value":0.06176246212820684},{"source":1,"target":233,"value":0.3228411118115177},{"source":1,"target":234,"value":0.10217820635365046},{"source":1,"target":235,"value":0.3120971822745162},{"source":1,"target":236,"value":0.23804185583411844},{"source":1,"target":237,"value":0.3337663496736822},{"source":1,"target":238,"value":0.3154567735921513},{"source":1,"target":239,"value":0.20650899825518057},{"source":1,"target":240,"value":0.07909014292319702},{"source":1,"target":241,"value":0.023250067053413485},{"source":1,"target":242,"value":0.08807563651019373},{"source":1,"target":243,"value":0.2353397641475069},{"source":1,"target":244,"value":0.05455760182820655},{"source":1,"target":245,"value":0.11349882507400741},{"source":1,"target":246,"value":0.24165126012185908},{"source":1,"target":247,"value":0.0004946918978581709},{"source":1,"target":248,"value":0.11896019618276557},{"source":1,"target":249,"value":0.3018560131840704},{"source":1,"target":250,"value":0.011559449429383334},{"source":1,"target":251,"value":0.053577915677977685},{"source":1,"target":252,"value":0.3771290573724811},{"source":1,"target":253,"value":0.05821812589051471},{"source":1,"target":254,"value":0.040124769264458716},{"source":1,"target":255,"value":0.3601397321523479},{"source":1,"target":256,"value":0.10297253088208225},{"source":1,"target":257,"value":0.02621764514033418},{"source":1,"target":258,"value":0.08598423910234373},{"source":1,"target":259,"value":0.07372977361045858},{"source":1,"target":260,"value":0.07948526528668817},{"source":1,"target":261,"value":0.04371404332858891},{"source":1,"target":262,"value":0.03863058225106689},{"source":1,"target":263,"value":0.13741127226633215},{"source":1,"target":264,"value":0.3006308605384925},{"source":1,"target":265,"value":0.1851139952912265},{"source":1,"target":266,"value":0.30333997931601964},{"source":1,"target":267,"value":0.3031992439914386},{"source":1,"target":268,"value":0.2602847783376174},{"source":1,"target":269,"value":0.07538315055740759},{"source":1,"target":270,"value":0.03752733036072955},{"source":1,"target":271,"value":0.04534310433081129},{"source":1,"target":272,"value":0.1917148696634773},{"source":1,"target":273,"value":0.26160249693055904},{"source":1,"target":274,"value":0.036577873387223285},{"source":1,"target":275,"value":0.02897657211499815},{"source":1,"target":276,"value":0.20277186019230162},{"source":1,"target":277,"value":0.1228125685875586},{"source":1,"target":278,"value":0.03284870069597343},{"source":1,"target":279,"value":0.017115833207601155},{"source":1,"target":280,"value":0.06453065764676003},{"source":1,"target":281,"value":0.14693820408445987},{"source":1,"target":282,"value":0.047392111705202904},{"source":1,"target":283,"value":0.09515611752729398},{"source":1,"target":284,"value":0.19065848964629087},{"source":1,"target":285,"value":0.1689798753617368},{"source":1,"target":286,"value":0.1379727213312702},{"source":1,"target":287,"value":0.31126102787811466},{"source":1,"target":288,"value":0.24777260064218706},{"source":1,"target":289,"value":0.027312748250521345},{"source":1,"target":290,"value":0.03374550299690085},{"source":1,"target":291,"value":0.024612272799736108},{"source":1,"target":292,"value":0.06266940317057522},{"source":1,"target":293,"value":0.06348080867140173},{"source":1,"target":294,"value":0.09054857798570977},{"source":1,"target":295,"value":0.15965762787441024},{"source":1,"target":296,"value":0.017687292014456516},{"source":1,"target":297,"value":0.296360420060125},{"source":1,"target":298,"value":0.25386838709681947},{"source":1,"target":299,"value":0.14423535507885551},{"source":1,"target":300,"value":0.1718116474201708},{"source":1,"target":301,"value":0.37402934595911264},{"source":1,"target":302,"value":0.36258587637507134},{"source":1,"target":303,"value":0.04896930552137129},{"source":1,"target":304,"value":0.04212899402190065},{"source":1,"target":305,"value":0.08313634581576639},{"source":1,"target":306,"value":0.03718359478672142},{"source":1,"target":307,"value":0.02100563038642939},{"source":1,"target":308,"value":0.2350450048606277},{"source":1,"target":309,"value":0.20816312593698139},{"source":1,"target":310,"value":0.039428389019382795},{"source":1,"target":311,"value":0.1406638110230308},{"source":1,"target":312,"value":0.04750240548633426},{"source":1,"target":313,"value":0.09331482305419775},{"source":1,"target":314,"value":0.12431816429529355},{"source":1,"target":315,"value":0.04223484623618202},{"source":1,"target":316,"value":0.07403078148235424},{"source":1,"target":317,"value":0.1159974108291872},{"source":1,"target":318,"value":0.07166135225667844},{"source":1,"target":319,"value":0.08184252707340953},{"source":1,"target":320,"value":0.14381222192965523},{"source":1,"target":321,"value":0.08499549533165913},{"source":1,"target":322,"value":0.06820885474268916},{"source":1,"target":323,"value":0.21404504295148147},{"source":1,"target":324,"value":0.09998245821603113},{"source":1,"target":325,"value":0.09930708892684433},{"source":1,"target":326,"value":0.21271515253489506},{"source":1,"target":327,"value":0.09530515250822336},{"source":1,"target":328,"value":0.1437245267039965},{"source":1,"target":329,"value":0.24358464117144998},{"source":1,"target":330,"value":0.11648440488296927},{"source":1,"target":331,"value":0.1399671770102724},{"source":1,"target":332,"value":0.1971210875350315},{"source":1,"target":333,"value":0.05506402623478432},{"source":1,"target":334,"value":0.050566198567346586},{"source":1,"target":335,"value":0.21261463377865972},{"source":2,"target":3,"value":0.9876354045905267},{"source":2,"target":4,"value":0.08048002812480211},{"source":2,"target":5,"value":0.6777321148222281},{"source":2,"target":6,"value":0.30162960764883845},{"source":2,"target":7,"value":0.30162960764883845},{"source":2,"target":8,"value":0.3739721604881034},{"source":2,"target":9,"value":0.29492882454588015},{"source":2,"target":10,"value":0.05505546019251303},{"source":2,"target":11,"value":0.26910547016432657},{"source":2,"target":12,"value":0.30764758148239735},{"source":2,"target":13,"value":0.009848821647129923},{"source":2,"target":14,"value":0.039089867920243875},{"source":2,"target":15,"value":0.1869006861743848},{"source":2,"target":16,"value":0.04630785723168468},{"source":2,"target":17,"value":0.13751482462572323},{"source":2,"target":18,"value":0.14455402315786373},{"source":2,"target":19,"value":0.19016256762668063},{"source":2,"target":20,"value":0.09728806349905188},{"source":2,"target":21,"value":0.08604423901961997},{"source":2,"target":22,"value":0.4450288808152899},{"source":2,"target":23,"value":0.34707930648256197},{"source":2,"target":24,"value":0.13302408628130893},{"source":2,"target":25,"value":0.4339327571228782},{"source":2,"target":26,"value":0.4251483447188561},{"source":2,"target":27,"value":0.20064780873260954},{"source":2,"target":28,"value":0.3340322207623808},{"source":2,"target":29,"value":0.32628514330285535},{"source":2,"target":30,"value":0.06560303793573675},{"source":2,"target":31,"value":0.019738776093449116},{"source":2,"target":32,"value":0.07492489529343052},{"source":2,"target":33,"value":0.0200680302148315},{"source":2,"target":34,"value":0.07551903435597003},{"source":2,"target":35,"value":0.08099388032101473},{"source":2,"target":36,"value":0.07236767854030444},{"source":2,"target":37,"value":0.01200655172771791},{"source":2,"target":38,"value":0.4506281603436097},{"source":2,"target":39,"value":0.27580182353950833},{"source":2,"target":40,"value":0.11960850706275289},{"source":2,"target":41,"value":0.4266499359541335},{"source":2,"target":42,"value":0.4403138171277849},{"source":2,"target":43,"value":0.2463035349145928},{"source":2,"target":44,"value":0.32111352471046617},{"source":2,"target":45,"value":0.2503398510947305},{"source":2,"target":46,"value":0.016985525039962257},{"source":2,"target":47,"value":0.03537012916014367},{"source":2,"target":48,"value":0.2520278178548617},{"source":2,"target":49,"value":0.06280984758736309},{"source":2,"target":50,"value":0.5697471461575375},{"source":2,"target":51,"value":0.06856524408442262},{"source":2,"target":52,"value":0.4072978655196971},{"source":2,"target":53,"value":0.45877453402000595},{"source":2,"target":54,"value":0.14676862005551355},{"source":2,"target":55,"value":0.11164464819563304},{"source":2,"target":56,"value":0.1551200498420523},{"source":2,"target":57,"value":0.1197900386539503},{"source":2,"target":58,"value":0.167478813468017},{"source":2,"target":59,"value":0.2364559637030264},{"source":2,"target":60,"value":0.3332293052905888},{"source":2,"target":61,"value":0.27841284485462714},{"source":2,"target":62,"value":0.32063361843275984},{"source":2,"target":63,"value":0.037152624137811355},{"source":2,"target":64,"value":0.036465168667604735},{"source":2,"target":65,"value":0.21363662052214824},{"source":2,"target":66,"value":0.037152624137811355},{"source":2,"target":67,"value":0.0371526241378113},{"source":2,"target":68,"value":0.23715625884238303},{"source":2,"target":69,"value":0.29465160894652986},{"source":2,"target":70,"value":0.2089163893478547},{"source":2,"target":71,"value":0.05486703291260248},{"source":2,"target":72,"value":0.3629134001095837},{"source":2,"target":73,"value":0.31923350476895046},{"source":2,"target":74,"value":0.09557210142545867},{"source":2,"target":75,"value":0.39167256841825127},{"source":2,"target":76,"value":0.33162904882660554},{"source":2,"target":77,"value":0.5607912004862554},{"source":2,"target":78,"value":0.5581996673912988},{"source":2,"target":79,"value":0.27009664332910527},{"source":2,"target":80,"value":0.002942732361439346},{"source":2,"target":81,"value":0.033799069999196144},{"source":2,"target":82,"value":0.12837802920040411},{"source":2,"target":83,"value":0.08802061034070104},{"source":2,"target":84,"value":0.07278121575343847},{"source":2,"target":85,"value":0.012625600441878904},{"source":2,"target":86,"value":0.08434311298139692},{"source":2,"target":87,"value":0.11093691766393035},{"source":2,"target":88,"value":0.11392324338933973},{"source":2,"target":89,"value":0.021864728664287725},{"source":2,"target":90,"value":0.017777323956405935},{"source":2,"target":91,"value":0.08171867653856053},{"source":2,"target":92,"value":0.33119403201006536},{"source":2,"target":93,"value":0.10562391650621593},{"source":2,"target":94,"value":0.17012533619548595},{"source":2,"target":95,"value":0.09719220707281868},{"source":2,"target":96,"value":0.11947165757204785},{"source":2,"target":97,"value":0.3810750160330747},{"source":2,"target":98,"value":0.25295829591796204},{"source":2,"target":99,"value":0.030918791113614744},{"source":2,"target":100,"value":0.15983982770054628},{"source":2,"target":101,"value":0.09040127406346475},{"source":2,"target":102,"value":0.26811786524030307},{"source":2,"target":103,"value":0.29516323569755204},{"source":2,"target":104,"value":0.2752304867087342},{"source":2,"target":105,"value":0.39865224639698027},{"source":2,"target":106,"value":0.31305657126404746},{"source":2,"target":107,"value":0.12507185601479356},{"source":2,"target":108,"value":0.2646626425200917},{"source":2,"target":109,"value":0.2132325652675489},{"source":2,"target":110,"value":0.11236778550536251},{"source":2,"target":111,"value":0.11500998708220049},{"source":2,"target":112,"value":0.06270948576192453},{"source":2,"target":113,"value":0.028841367744384075},{"source":2,"target":114,"value":0.07923130420390954},{"source":2,"target":115,"value":0.014224114294926156},{"source":2,"target":116,"value":0.163899990804061},{"source":2,"target":117,"value":0.14221605260198764},{"source":2,"target":118,"value":0.15199662924679191},{"source":2,"target":119,"value":0.0778876520405455},{"source":2,"target":120,"value":0.08414184098151344},{"source":2,"target":121,"value":0.08197646917183675},{"source":2,"target":122,"value":0.23913535414343023},{"source":2,"target":123,"value":0.05538812300208901},{"source":2,"target":124,"value":0.017814763574443473},{"source":2,"target":125,"value":0.0731805891767038},{"source":2,"target":126,"value":0.2763567338095135},{"source":2,"target":127,"value":0.22787318009101615},{"source":2,"target":128,"value":0.18312562912571578},{"source":2,"target":129,"value":0.12156965491704769},{"source":2,"target":130,"value":0.024858722760104483},{"source":2,"target":131,"value":0.26367928280100156},{"source":2,"target":132,"value":0.21432014214804376},{"source":2,"target":133,"value":0.16428534193859906},{"source":2,"target":134,"value":0.24570131225908406},{"source":2,"target":135,"value":0.27064548212183565},{"source":2,"target":136,"value":0.2845938480512218},{"source":2,"target":137,"value":0.3409979910664791},{"source":2,"target":138,"value":0.3035258646794906},{"source":2,"target":139,"value":0.010432193703184383},{"source":2,"target":140,"value":0.03829738062975416},{"source":2,"target":141,"value":0.040299819280880105},{"source":2,"target":142,"value":0.21017752342111545},{"source":2,"target":143,"value":0.08350842442434603},{"source":2,"target":144,"value":0.1083081268525093},{"source":2,"target":145,"value":0.1412974123402099},{"source":2,"target":146,"value":0.1274463682752209},{"source":2,"target":147,"value":0.03454974973965401},{"source":2,"target":148,"value":0.04098360508743882},{"source":2,"target":149,"value":0.2629385306437},{"source":2,"target":150,"value":0.21342769153074595},{"source":2,"target":151,"value":0.22899292926686918},{"source":2,"target":152,"value":0.16647713544786855},{"source":2,"target":153,"value":0.19379931041395165},{"source":2,"target":154,"value":0.04909102848053762},{"source":2,"target":155,"value":0.021330899511041834},{"source":2,"target":156,"value":0.06261770286765558},{"source":2,"target":157,"value":0.10918717413324393},{"source":2,"target":158,"value":0.17335164278772675},{"source":2,"target":159,"value":0.18071038972105288},{"source":2,"target":160,"value":0.25264589480999294},{"source":2,"target":161,"value":0.21246188168703414},{"source":2,"target":162,"value":0.20265428964339757},{"source":2,"target":163,"value":0.21466986380064715},{"source":2,"target":164,"value":0.11859952970619111},{"source":2,"target":165,"value":0.07023506512050005},{"source":2,"target":166,"value":0.0019140730958916103},{"source":2,"target":167,"value":0.09206346826983008},{"source":2,"target":168,"value":0.1597669988203411},{"source":2,"target":169,"value":0.2520825161833192},{"source":2,"target":170,"value":0.2162797823595979},{"source":2,"target":171,"value":0.042506094529083556},{"source":2,"target":172,"value":0.041277787402331415},{"source":2,"target":173,"value":0.11481379972868122},{"source":2,"target":174,"value":0.07978742906569955},{"source":2,"target":175,"value":0.04186130739618705},{"source":2,"target":176,"value":0.11835466623816224},{"source":2,"target":177,"value":0.017892367622982856},{"source":2,"target":178,"value":0.004074844942472092},{"source":2,"target":179,"value":0.047310827399989305},{"source":2,"target":180,"value":0.19709972643832022},{"source":2,"target":181,"value":0.06781907852931732},{"source":2,"target":182,"value":0.21129759217794494},{"source":2,"target":183,"value":0.016145765034912322},{"source":2,"target":184,"value":0.030271441209861343},{"source":2,"target":185,"value":0.17338900492790574},{"source":2,"target":186,"value":0.11820153354936937},{"source":2,"target":187,"value":0.06749966102771389},{"source":2,"target":188,"value":0.021357796880907998},{"source":2,"target":189,"value":0.05579354134377139},{"source":2,"target":190,"value":0.0012159802308569765},{"source":2,"target":191,"value":0.01775864762361307},{"source":2,"target":192,"value":0.09687176497363027},{"source":2,"target":193,"value":0.033360333270446726},{"source":2,"target":194,"value":0.0036018695031830453},{"source":2,"target":195,"value":0.0711972807613542},{"source":2,"target":196,"value":0.01768736620229732},{"source":2,"target":197,"value":0.16044612750287252},{"source":2,"target":198,"value":0.07798631679369453},{"source":2,"target":199,"value":0.06086100694285744},{"source":2,"target":200,"value":0.04841130887089551},{"source":2,"target":201,"value":0.05978441524514512},{"source":2,"target":202,"value":0.03755441035479485},{"source":2,"target":203,"value":0.0430755667627115},{"source":2,"target":204,"value":0.06231816708399811},{"source":2,"target":205,"value":0.023629702534865262},{"source":2,"target":206,"value":0.023048022530446275},{"source":2,"target":207,"value":0.02197107455164179},{"source":2,"target":208,"value":0.057304524649414205},{"source":2,"target":209,"value":0.007616342699652338},{"source":2,"target":210,"value":0.005788475335724615},{"source":2,"target":211,"value":0.07560487173679799},{"source":2,"target":212,"value":0.0978497733258604},{"source":2,"target":213,"value":0.03033495518001174},{"source":2,"target":214,"value":0.00929641696403813},{"source":2,"target":215,"value":0.013939969986234533},{"source":2,"target":216,"value":0.04432439138549304},{"source":2,"target":217,"value":0.03810201355744082},{"source":2,"target":218,"value":0.05314372496774702},{"source":2,"target":219,"value":0.13072457195378903},{"source":2,"target":220,"value":0.12122066249782107},{"source":2,"target":221,"value":0.23680126896892106},{"source":2,"target":222,"value":0.07284579207300347},{"source":2,"target":223,"value":0.03128754580426715},{"source":2,"target":224,"value":0.032705778626909016},{"source":2,"target":225,"value":0.006873374224533423},{"source":2,"target":226,"value":0.0735068958014824},{"source":2,"target":227,"value":0.17184977963946604},{"source":2,"target":228,"value":0.09488915591349668},{"source":2,"target":229,"value":0.11898654118466964},{"source":2,"target":230,"value":0.057058253656923866},{"source":2,"target":231,"value":0.13383139757635085},{"source":2,"target":232,"value":0.06742865027285089},{"source":2,"target":233,"value":0.20406057462841615},{"source":2,"target":234,"value":0.01897725263679513},{"source":2,"target":235,"value":0.16921537168083506},{"source":2,"target":236,"value":0.12289400064390484},{"source":2,"target":237,"value":0.13736870030472279},{"source":2,"target":238,"value":0.2141979208680339},{"source":2,"target":239,"value":0.048821797569697484},{"source":2,"target":240,"value":0.09053872760128769},{"source":2,"target":241,"value":0.042809915339214834},{"source":2,"target":242,"value":0.0612880807689326},{"source":2,"target":243,"value":0.010712532133725127},{"source":2,"target":244,"value":0.022583794601224276},{"source":2,"target":245,"value":0.008630139083817588},{"source":2,"target":246,"value":0.12117808784976193},{"source":2,"target":247,"value":0.12954874330712124},{"source":2,"target":248,"value":0.00647523617541541},{"source":2,"target":249,"value":0.2027405793836346},{"source":2,"target":250,"value":0.08863417734946231},{"source":2,"target":251,"value":0.0025144977951829543},{"source":2,"target":252,"value":0.21561691983456402},{"source":2,"target":253,"value":0.050181352403479984},{"source":2,"target":254,"value":0.040066362241471934},{"source":2,"target":255,"value":0.135920118506144},{"source":2,"target":256,"value":0.0786265945163789},{"source":2,"target":257,"value":0.12621367160654393},{"source":2,"target":258,"value":0.13110282674866458},{"source":2,"target":259,"value":0.09729430809316886},{"source":2,"target":260,"value":0.09304532431523864},{"source":2,"target":261,"value":0.01709487132054233},{"source":2,"target":262,"value":0.0719031030820417},{"source":2,"target":263,"value":0.14660101572713477},{"source":2,"target":264,"value":0.16003499896932544},{"source":2,"target":265,"value":0.19268492314452426},{"source":2,"target":266,"value":0.062443870218174304},{"source":2,"target":267,"value":0.2083859958468534},{"source":2,"target":268,"value":0.04254298089033674},{"source":2,"target":269,"value":0.06745062017332411},{"source":2,"target":270,"value":0.015757961440739553},{"source":2,"target":271,"value":0.06574240885858297},{"source":2,"target":272,"value":0.03330043011101372},{"source":2,"target":273,"value":0.021678574968395252},{"source":2,"target":274,"value":0.171849954593323},{"source":2,"target":275,"value":0.06464906679667706},{"source":2,"target":276,"value":0.033080325113611614},{"source":2,"target":277,"value":0.012401915093998022},{"source":2,"target":278,"value":0.06313646397117152},{"source":2,"target":279,"value":0.002611243109166748},{"source":2,"target":280,"value":0.04055903988066108},{"source":2,"target":281,"value":0.06836744440764865},{"source":2,"target":282,"value":0.07457815951270638},{"source":2,"target":283,"value":0.08348314822685797},{"source":2,"target":284,"value":0.04888375740816105},{"source":2,"target":285,"value":0.030552551488048387},{"source":2,"target":286,"value":0.0820800476765463},{"source":2,"target":287,"value":0.16312341172538836},{"source":2,"target":288,"value":0.026843850629561572},{"source":2,"target":289,"value":0.07989244195952605},{"source":2,"target":290,"value":0.031050917838260875},{"source":2,"target":291,"value":0.012928988616302256},{"source":2,"target":292,"value":0.1465852611686584},{"source":2,"target":293,"value":0.19848847600723105},{"source":2,"target":294,"value":0.21943807408106958},{"source":2,"target":295,"value":0.13820949655306125},{"source":2,"target":296,"value":0.08582948696615209},{"source":2,"target":297,"value":0.24428392553783496},{"source":2,"target":298,"value":0.19472667809658617},{"source":2,"target":299,"value":0.0029435898904029163},{"source":2,"target":300,"value":0.06703617583712898},{"source":2,"target":301,"value":0.2506631792410617},{"source":2,"target":302,"value":0.21551073934262394},{"source":2,"target":303,"value":0.022260954978575866},{"source":2,"target":304,"value":0.04648151283941063},{"source":2,"target":305,"value":0.028085095061297635},{"source":2,"target":306,"value":0.08384876622537622},{"source":2,"target":307,"value":0.03129896494050774},{"source":2,"target":308,"value":0.16456890479469033},{"source":2,"target":309,"value":0.18232644771266224},{"source":2,"target":310,"value":0.026075664214181553},{"source":2,"target":311,"value":0.018382111061981298},{"source":2,"target":312,"value":0.07484891657968822},{"source":2,"target":313,"value":0.17039107950799207},{"source":2,"target":314,"value":0.0022485995479181696},{"source":2,"target":315,"value":0.07727477646296226},{"source":2,"target":316,"value":0.026228335148341442},{"source":2,"target":317,"value":0.01464855174558634},{"source":2,"target":318,"value":0.05509264381208329},{"source":2,"target":319,"value":0.008654718444892986},{"source":2,"target":320,"value":0.027544995879423037},{"source":2,"target":321,"value":0.023397310857777503},{"source":2,"target":322,"value":0.004022741637056173},{"source":2,"target":323,"value":0.05145997142546396},{"source":2,"target":324,"value":0.02943272560687752},{"source":2,"target":325,"value":0.033174181416794846},{"source":2,"target":326,"value":0.06563832978236532},{"source":2,"target":327,"value":0.08337530436318419},{"source":2,"target":328,"value":0.06533036542252527},{"source":2,"target":329,"value":0.015372726368215324},{"source":2,"target":330,"value":0.18038409620429963},{"source":2,"target":331,"value":0.03163496590902595},{"source":2,"target":332,"value":0.050984796022796125},{"source":2,"target":333,"value":0.24788717928496223},{"source":2,"target":334,"value":0.08255064004474708},{"source":2,"target":335,"value":0.14029684934485354},{"source":3,"target":4,"value":0.07146562333061678},{"source":3,"target":5,"value":0.6309354613116728},{"source":3,"target":6,"value":0.29501581373896263},{"source":3,"target":7,"value":0.29501581373896263},{"source":3,"target":8,"value":0.38626753199027763},{"source":3,"target":9,"value":0.3293793533542249},{"source":3,"target":10,"value":0.06351980229643432},{"source":3,"target":11,"value":0.2709563872488537},{"source":3,"target":12,"value":0.31231527994355934},{"source":3,"target":13,"value":0.008621104699069262},{"source":3,"target":14,"value":0.03786256327712751},{"source":3,"target":15,"value":0.18703373478138316},{"source":3,"target":16,"value":0.04406623007215621},{"source":3,"target":17,"value":0.14173066029448192},{"source":3,"target":18,"value":0.14659631480125307},{"source":3,"target":19,"value":0.18861560941024832},{"source":3,"target":20,"value":0.10355175907834377},{"source":3,"target":21,"value":0.0970854785153477},{"source":3,"target":22,"value":0.4150785620614552},{"source":3,"target":23,"value":0.3319813448095698},{"source":3,"target":24,"value":0.16240488790636243},{"source":3,"target":25,"value":0.402682622904805},{"source":3,"target":26,"value":0.39885900486691495},{"source":3,"target":27,"value":0.20239602100205425},{"source":3,"target":28,"value":0.3231471511327466},{"source":3,"target":29,"value":0.3137466920956005},{"source":3,"target":30,"value":0.051052080113541974},{"source":3,"target":31,"value":0.039181055824556214},{"source":3,"target":32,"value":0.07424003119614003},{"source":3,"target":33,"value":0.023212371976012898},{"source":3,"target":34,"value":0.06261397116343838},{"source":3,"target":35,"value":0.0678865437578077},{"source":3,"target":36,"value":0.079247128868719},{"source":3,"target":37,"value":0.03176310073302387},{"source":3,"target":38,"value":0.4178810172040093},{"source":3,"target":39,"value":0.24929432680586272},{"source":3,"target":40,"value":0.1487949634612396},{"source":3,"target":41,"value":0.3972954549086305},{"source":3,"target":42,"value":0.4066030259102404},{"source":3,"target":43,"value":0.2452772094130503},{"source":3,"target":44,"value":0.3106800388749908},{"source":3,"target":45,"value":0.226549249893807},{"source":3,"target":46,"value":0.03681443564287377},{"source":3,"target":47,"value":0.02334427234273281},{"source":3,"target":48,"value":0.2718576843357654},{"source":3,"target":49,"value":0.04146190664324355},{"source":3,"target":50,"value":0.5908023798769606},{"source":3,"target":51,"value":0.07597272566865668},{"source":3,"target":52,"value":0.408531789491007},{"source":3,"target":53,"value":0.44636195407917356},{"source":3,"target":54,"value":0.15595795771110268},{"source":3,"target":55,"value":0.11669596099586149},{"source":3,"target":56,"value":0.16698825583330693},{"source":3,"target":57,"value":0.12371457547979729},{"source":3,"target":58,"value":0.17221692296209754},{"source":3,"target":59,"value":0.2374382461121752},{"source":3,"target":60,"value":0.327797876410344},{"source":3,"target":61,"value":0.27812160929680224},{"source":3,"target":62,"value":0.31542824641351397},{"source":3,"target":63,"value":0.03447189607110985},{"source":3,"target":64,"value":0.08235803033571158},{"source":3,"target":65,"value":0.2607266886243096},{"source":3,"target":66,"value":0.03447189607110985},{"source":3,"target":67,"value":0.03447189607110974},{"source":3,"target":68,"value":0.2207468599439827},{"source":3,"target":69,"value":0.2853605431805654},{"source":3,"target":70,"value":0.18862458590435352},{"source":3,"target":71,"value":0.04674106039816188},{"source":3,"target":72,"value":0.35730034733727917},{"source":3,"target":73,"value":0.32821133416815834},{"source":3,"target":74,"value":0.09908729572155205},{"source":3,"target":75,"value":0.39162031842460987},{"source":3,"target":76,"value":0.3400291374044921},{"source":3,"target":77,"value":0.5596824400482456},{"source":3,"target":78,"value":0.5590311766945057},{"source":3,"target":79,"value":0.2736407792337673},{"source":3,"target":80,"value":0.002285102448039077},{"source":3,"target":81,"value":0.030735461231851814},{"source":3,"target":82,"value":0.12065239316941888},{"source":3,"target":83,"value":0.11204363849021073},{"source":3,"target":84,"value":0.10008330982866617},{"source":3,"target":85,"value":0.02059608578892831},{"source":3,"target":86,"value":0.09296855014919354},{"source":3,"target":87,"value":0.10250340389477679},{"source":3,"target":88,"value":0.10461091636128285},{"source":3,"target":89,"value":0.03834649235207318},{"source":3,"target":90,"value":0.028148449979849027},{"source":3,"target":91,"value":0.08104946728020578},{"source":3,"target":92,"value":0.31927506692147545},{"source":3,"target":93,"value":0.09976790696094524},{"source":3,"target":94,"value":0.1501873233479499},{"source":3,"target":95,"value":0.09000210252617286},{"source":3,"target":96,"value":0.12707751122585098},{"source":3,"target":97,"value":0.32747768201412214},{"source":3,"target":98,"value":0.23268777895075735},{"source":3,"target":99,"value":0.013652766448319786},{"source":3,"target":100,"value":0.13509784195692323},{"source":3,"target":101,"value":0.07700572688971478},{"source":3,"target":102,"value":0.26926334801420515},{"source":3,"target":103,"value":0.2934108017956268},{"source":3,"target":104,"value":0.27794595390262183},{"source":3,"target":105,"value":0.36769657956429463},{"source":3,"target":106,"value":0.3063774997317868},{"source":3,"target":107,"value":0.1352673772865501},{"source":3,"target":108,"value":0.2504652059065958},{"source":3,"target":109,"value":0.2208649239168076},{"source":3,"target":110,"value":0.10211209824638509},{"source":3,"target":111,"value":0.1036787042650698},{"source":3,"target":112,"value":0.06945480253646434},{"source":3,"target":113,"value":0.027673954641701606},{"source":3,"target":114,"value":0.07824741840408199},{"source":3,"target":115,"value":0.01830840297352879},{"source":3,"target":116,"value":0.15747488426591852},{"source":3,"target":117,"value":0.13382297534271695},{"source":3,"target":118,"value":0.1292524040065982},{"source":3,"target":119,"value":0.08724290188914577},{"source":3,"target":120,"value":0.08660915644296974},{"source":3,"target":121,"value":0.08836116904610128},{"source":3,"target":122,"value":0.24039285698103757},{"source":3,"target":123,"value":0.06500621062748371},{"source":3,"target":124,"value":0.042027004280549195},{"source":3,"target":125,"value":0.07968102080766584},{"source":3,"target":126,"value":0.289317138953215},{"source":3,"target":127,"value":0.2533369182105469},{"source":3,"target":128,"value":0.18159950107093586},{"source":3,"target":129,"value":0.12712811828220164},{"source":3,"target":130,"value":0.0238097793806756},{"source":3,"target":131,"value":0.22543563347209367},{"source":3,"target":132,"value":0.21232118478023906},{"source":3,"target":133,"value":0.1166814646333421},{"source":3,"target":134,"value":0.20260359354635837},{"source":3,"target":135,"value":0.23379602236513272},{"source":3,"target":136,"value":0.2471804907035761},{"source":3,"target":137,"value":0.2982519114444746},{"source":3,"target":138,"value":0.27790749765942185},{"source":3,"target":139,"value":0.0022843298886375536},{"source":3,"target":140,"value":0.04344449954278269},{"source":3,"target":141,"value":0.05744822996516219},{"source":3,"target":142,"value":0.16480832956862254},{"source":3,"target":143,"value":0.07510187987549939},{"source":3,"target":144,"value":0.11905125785172949},{"source":3,"target":145,"value":0.14102017784240428},{"source":3,"target":146,"value":0.12616273350405144},{"source":3,"target":147,"value":0.045799865175017156},{"source":3,"target":148,"value":0.03412122417233277},{"source":3,"target":149,"value":0.2268281548788087},{"source":3,"target":150,"value":0.18302679383915507},{"source":3,"target":151,"value":0.1842069594602671},{"source":3,"target":152,"value":0.15107632560242548},{"source":3,"target":153,"value":0.1782011519250136},{"source":3,"target":154,"value":0.04640830265213995},{"source":3,"target":155,"value":0.03711824931777584},{"source":3,"target":156,"value":0.05688310571085798},{"source":3,"target":157,"value":0.11230984600047957},{"source":3,"target":158,"value":0.1343747396264042},{"source":3,"target":159,"value":0.13492530912285455},{"source":3,"target":160,"value":0.21189037921870604},{"source":3,"target":161,"value":0.19042456173754202},{"source":3,"target":162,"value":0.17901343850369172},{"source":3,"target":163,"value":0.19053211332178271},{"source":3,"target":164,"value":0.0816043176421129},{"source":3,"target":165,"value":0.042903050019221484},{"source":3,"target":166,"value":0.005864049569549076},{"source":3,"target":167,"value":0.06397718002389267},{"source":3,"target":168,"value":0.1387864746357974},{"source":3,"target":169,"value":0.23190348400021227},{"source":3,"target":170,"value":0.2249327099069776},{"source":3,"target":171,"value":0.05663719101947417},{"source":3,"target":172,"value":0.06077723825727371},{"source":3,"target":173,"value":0.11896297151939983},{"source":3,"target":174,"value":0.08825549838252474},{"source":3,"target":175,"value":0.029645317927817626},{"source":3,"target":176,"value":0.11541491763746121},{"source":3,"target":177,"value":0.022576245128597208},{"source":3,"target":178,"value":0.012081314264410219},{"source":3,"target":179,"value":0.04127975842241006},{"source":3,"target":180,"value":0.15583805998150832},{"source":3,"target":181,"value":0.09543177297026188},{"source":3,"target":182,"value":0.18700898737244434},{"source":3,"target":183,"value":0.03460519223235703},{"source":3,"target":184,"value":0.019426073736438232},{"source":3,"target":185,"value":0.1748360851600348},{"source":3,"target":186,"value":0.11309386919374495},{"source":3,"target":187,"value":0.07705284133636502},{"source":3,"target":188,"value":0.03868040923270467},{"source":3,"target":189,"value":0.05032686260344434},{"source":3,"target":190,"value":0.006083892371844301},{"source":3,"target":191,"value":0.03142104275819229},{"source":3,"target":192,"value":0.100971094575254},{"source":3,"target":193,"value":0.016866430742270316},{"source":3,"target":194,"value":0.01010787142994445},{"source":3,"target":195,"value":0.0835972145947442},{"source":3,"target":196,"value":0.002800579241706911},{"source":3,"target":197,"value":0.1611406790375058},{"source":3,"target":198,"value":0.07876266687938212},{"source":3,"target":199,"value":0.05935984080123836},{"source":3,"target":200,"value":0.06796996645180597},{"source":3,"target":201,"value":0.05339152611192797},{"source":3,"target":202,"value":0.04051277563244013},{"source":3,"target":203,"value":0.04909871036868389},{"source":3,"target":204,"value":0.07621847782122868},{"source":3,"target":205,"value":0.029369922509717747},{"source":3,"target":206,"value":0.002438701155043856},{"source":3,"target":207,"value":0.02768879579034266},{"source":3,"target":208,"value":0.07298881601700904},{"source":3,"target":209,"value":0.010871469435356563},{"source":3,"target":210,"value":0.011099205028497748},{"source":3,"target":211,"value":0.07585567715573413},{"source":3,"target":212,"value":0.10131010562116499},{"source":3,"target":213,"value":0.032155927814851694},{"source":3,"target":214,"value":0.0035449842680276952},{"source":3,"target":215,"value":0.00034918892041133824},{"source":3,"target":216,"value":0.05787850068627043},{"source":3,"target":217,"value":0.03293783215511924},{"source":3,"target":218,"value":0.05044728481489654},{"source":3,"target":219,"value":0.08046875856710255},{"source":3,"target":220,"value":0.092679010035278},{"source":3,"target":221,"value":0.21657906159979257},{"source":3,"target":222,"value":0.0732281424516043},{"source":3,"target":223,"value":0.042295045711780895},{"source":3,"target":224,"value":0.044115565811627046},{"source":3,"target":225,"value":0.020303933621943982},{"source":3,"target":226,"value":0.07919283887502579},{"source":3,"target":227,"value":0.13428384262583082},{"source":3,"target":228,"value":0.09514911434517781},{"source":3,"target":229,"value":0.11611475036255296},{"source":3,"target":230,"value":0.09165883261865239},{"source":3,"target":231,"value":0.1332062811198346},{"source":3,"target":232,"value":0.06423552642586068},{"source":3,"target":233,"value":0.18540542349219677},{"source":3,"target":234,"value":0.019816976264164503},{"source":3,"target":235,"value":0.12230637442486349},{"source":3,"target":236,"value":0.07817747953978439},{"source":3,"target":237,"value":0.10258715724633388},{"source":3,"target":238,"value":0.1751776230852399},{"source":3,"target":239,"value":0.044653033040879496},{"source":3,"target":240,"value":0.06203959326687144},{"source":3,"target":241,"value":0.03942164648197633},{"source":3,"target":242,"value":0.06738166602086458},{"source":3,"target":243,"value":0.018208111284132196},{"source":3,"target":244,"value":0.04344345469657538},{"source":3,"target":245,"value":0.001786481556157804},{"source":3,"target":246,"value":0.08661978135368097},{"source":3,"target":247,"value":0.14330288264553218},{"source":3,"target":248,"value":0.015615351940259111},{"source":3,"target":249,"value":0.16190314124201108},{"source":3,"target":250,"value":0.10754206441984475},{"source":3,"target":251,"value":0.005923599721406752},{"source":3,"target":252,"value":0.19292479975387225},{"source":3,"target":253,"value":0.06328925585536291},{"source":3,"target":254,"value":0.04872787224274679},{"source":3,"target":255,"value":0.1274767724507299},{"source":3,"target":256,"value":0.07490863539749038},{"source":3,"target":257,"value":0.14602220706403735},{"source":3,"target":258,"value":0.12075726130421251},{"source":3,"target":259,"value":0.08407682078362355},{"source":3,"target":260,"value":0.09929645504935712},{"source":3,"target":261,"value":0.003435306764530653},{"source":3,"target":262,"value":0.05507921087896001},{"source":3,"target":263,"value":0.14093657107819524},{"source":3,"target":264,"value":0.11759004958587603},{"source":3,"target":265,"value":0.18582433575364754},{"source":3,"target":266,"value":0.025710769427432435},{"source":3,"target":267,"value":0.18303158937116343},{"source":3,"target":268,"value":0.009453285888002571},{"source":3,"target":269,"value":0.06904680499731031},{"source":3,"target":270,"value":0.02408684166814511},{"source":3,"target":271,"value":0.03427846657793994},{"source":3,"target":272,"value":0.05386119456506044},{"source":3,"target":273,"value":0.048667858818800695},{"source":3,"target":274,"value":0.17336231641524205},{"source":3,"target":275,"value":0.06463876633550829},{"source":3,"target":276,"value":0.02303452012560198},{"source":3,"target":277,"value":0.036800584550232565},{"source":3,"target":278,"value":0.08494136086002677},{"source":3,"target":279,"value":0.0026987930273723697},{"source":3,"target":280,"value":0.04759844193956399},{"source":3,"target":281,"value":0.06442125618104816},{"source":3,"target":282,"value":0.0629493075581972},{"source":3,"target":283,"value":0.07784961464196498},{"source":3,"target":284,"value":0.04157084422867898},{"source":3,"target":285,"value":0.038414216242039834},{"source":3,"target":286,"value":0.0802583494708799},{"source":3,"target":287,"value":0.1350285287471852},{"source":3,"target":288,"value":0.0008604115057774565},{"source":3,"target":289,"value":0.076817566400403},{"source":3,"target":290,"value":0.018629044453134968},{"source":3,"target":291,"value":0.0008087422641762725},{"source":3,"target":292,"value":0.15353737095768002},{"source":3,"target":293,"value":0.20098819977544496},{"source":3,"target":294,"value":0.2177242197139783},{"source":3,"target":295,"value":0.13139605681661687},{"source":3,"target":296,"value":0.09258892908165131},{"source":3,"target":297,"value":0.20320360705490056},{"source":3,"target":298,"value":0.15393941296026462},{"source":3,"target":299,"value":0.03565455463230585},{"source":3,"target":300,"value":0.09664189614407186},{"source":3,"target":301,"value":0.22748111649730945},{"source":3,"target":302,"value":0.19252850358881482},{"source":3,"target":303,"value":0.00625890329139035},{"source":3,"target":304,"value":0.0567082481895094},{"source":3,"target":305,"value":0.04898008295822614},{"source":3,"target":306,"value":0.08003876204374347},{"source":3,"target":307,"value":0.03493627182275312},{"source":3,"target":308,"value":0.1666651992268339},{"source":3,"target":309,"value":0.18185013146413045},{"source":3,"target":310,"value":0.037113613213897195},{"source":3,"target":311,"value":0.039628024161611604},{"source":3,"target":312,"value":0.055725340320304094},{"source":3,"target":313,"value":0.18013438158295805},{"source":3,"target":314,"value":0.01144038507379436},{"source":3,"target":315,"value":0.0592490003842676},{"source":3,"target":316,"value":0.04661698430641933},{"source":3,"target":317,"value":0.00870296628198317},{"source":3,"target":318,"value":0.03984213992164102},{"source":3,"target":319,"value":0.004958533526448369},{"source":3,"target":320,"value":0.025143114042760057},{"source":3,"target":321,"value":0.007387707760369241},{"source":3,"target":322,"value":0.01976808375219932},{"source":3,"target":323,"value":0.04355415508938925},{"source":3,"target":324,"value":0.01881978915165807},{"source":3,"target":325,"value":0.016578886318449008},{"source":3,"target":326,"value":0.05880826231006049},{"source":3,"target":327,"value":0.07698657422427543},{"source":3,"target":328,"value":0.04730119878440946},{"source":3,"target":329,"value":0.01700298505564168},{"source":3,"target":330,"value":0.16265486493379516},{"source":3,"target":331,"value":0.034075511182726906},{"source":3,"target":332,"value":0.06949949239802083},{"source":3,"target":333,"value":0.23094848351322572},{"source":3,"target":334,"value":0.0840921975639996},{"source":3,"target":335,"value":0.12130374527534506},{"source":4,"target":5,"value":0.16979628929867882},{"source":4,"target":6,"value":0.5055569433154675},{"source":4,"target":7,"value":0.5055569433154675},{"source":4,"target":8,"value":0.06880517282454866},{"source":4,"target":9,"value":0.054570899204094185},{"source":4,"target":10,"value":0.05956547201428911},{"source":4,"target":11,"value":0.05876891091082702},{"source":4,"target":12,"value":0.08690760876458087},{"source":4,"target":13,"value":0.158622014738547},{"source":4,"target":14,"value":0.47666222110749085},{"source":4,"target":15,"value":0.5167531947256737},{"source":4,"target":16,"value":0.14180567237511474},{"source":4,"target":17,"value":0.05366315149071445},{"source":4,"target":18,"value":0.2812590226620496},{"source":4,"target":19,"value":0.26776227320940005},{"source":4,"target":20,"value":0.044776006032717634},{"source":4,"target":21,"value":0.6519517533025635},{"source":4,"target":22,"value":0.31682610315563886},{"source":4,"target":23,"value":0.1105671696092195},{"source":4,"target":24,"value":0.17126569644284115},{"source":4,"target":25,"value":0.30586274622350673},{"source":4,"target":26,"value":0.3083183456468886},{"source":4,"target":27,"value":0.3861408659306315},{"source":4,"target":28,"value":0.397843940192075},{"source":4,"target":29,"value":0.09943266230388362},{"source":4,"target":30,"value":0.03240698698526217},{"source":4,"target":31,"value":0.019013216842499153},{"source":4,"target":32,"value":0.061102061361805106},{"source":4,"target":33,"value":0.04537255849168702},{"source":4,"target":34,"value":0.017876112157149217},{"source":4,"target":35,"value":0.04968178461330436},{"source":4,"target":36,"value":0.06342743493979112},{"source":4,"target":37,"value":0.020771586873089453},{"source":4,"target":38,"value":0.29481134167913625},{"source":4,"target":39,"value":0.1216441384941424},{"source":4,"target":40,"value":0.17113278567339477},{"source":4,"target":41,"value":0.2779658372437101},{"source":4,"target":42,"value":0.2889335656158606},{"source":4,"target":43,"value":0.3988854916526802},{"source":4,"target":44,"value":0.3109647008776021},{"source":4,"target":45,"value":0.10809351188367095},{"source":4,"target":46,"value":0.01933692970479008},{"source":4,"target":47,"value":0.07663703845698815},{"source":4,"target":48,"value":0.3488791819785589},{"source":4,"target":49,"value":0.11144895051691232},{"source":4,"target":50,"value":0.015721224472345495},{"source":4,"target":51,"value":0.0715210353685374},{"source":4,"target":52,"value":0.3115797971569573},{"source":4,"target":53,"value":0.30364917670965197},{"source":4,"target":54,"value":0.1273734952714715},{"source":4,"target":55,"value":0.16975871156219083},{"source":4,"target":56,"value":0.11970454739000592},{"source":4,"target":57,"value":0.11474342064838512},{"source":4,"target":58,"value":0.3079998822278998},{"source":4,"target":59,"value":0.37169899596313344},{"source":4,"target":60,"value":0.3966164772814402},{"source":4,"target":61,"value":0.37685100123521253},{"source":4,"target":62,"value":0.32096719855496003},{"source":4,"target":63,"value":0.05945342289124168},{"source":4,"target":64,"value":0.0456049677847552},{"source":4,"target":65,"value":0.020404658652826677},{"source":4,"target":66,"value":0.05945342289124168},{"source":4,"target":67,"value":0.05945342289124162},{"source":4,"target":68,"value":0.4389770638441294},{"source":4,"target":69,"value":0.08289841450378357},{"source":4,"target":70,"value":0.08562923296552309},{"source":4,"target":71,"value":0.04011232072438704},{"source":4,"target":72,"value":0.2794739829276211},{"source":4,"target":73,"value":0.31224677521159777},{"source":4,"target":74,"value":0.03879193915384439},{"source":4,"target":75,"value":0.26082258243487677},{"source":4,"target":76,"value":0.27301310656647104},{"source":4,"target":77,"value":0.03335857755620363},{"source":4,"target":78,"value":0.03537723864289799},{"source":4,"target":79,"value":0.24713852265985875},{"source":4,"target":80,"value":0.08110028035728122},{"source":4,"target":81,"value":0.11702852848398385},{"source":4,"target":82,"value":0.17276002351389147},{"source":4,"target":83,"value":0.05501959079747104},{"source":4,"target":84,"value":0.029977857228808257},{"source":4,"target":85,"value":0.09145960052342338},{"source":4,"target":86,"value":0.015223183255729677},{"source":4,"target":87,"value":0.20467202223646935},{"source":4,"target":88,"value":0.23429702016680115},{"source":4,"target":89,"value":0.045885946214601694},{"source":4,"target":90,"value":0.006340369005795612},{"source":4,"target":91,"value":0.17762448720899815},{"source":4,"target":92,"value":0.279638725099854},{"source":4,"target":93,"value":0.2067218620950555},{"source":4,"target":94,"value":0.09091983097987191},{"source":4,"target":95,"value":0.26649316149047425},{"source":4,"target":96,"value":0.4539800224723749},{"source":4,"target":97,"value":0.34891803170329666},{"source":4,"target":98,"value":0.3523464595324585},{"source":4,"target":99,"value":0.4848056180656254},{"source":4,"target":100,"value":0.46457547157422574},{"source":4,"target":101,"value":0.054005689839561784},{"source":4,"target":102,"value":0.10070153227167723},{"source":4,"target":103,"value":0.29119749080756985},{"source":4,"target":104,"value":0.3915212729065521},{"source":4,"target":105,"value":0.3191969621092436},{"source":4,"target":106,"value":0.2935656675188987},{"source":4,"target":107,"value":0.43593977752646595},{"source":4,"target":108,"value":0.4264170887187975},{"source":4,"target":109,"value":0.06904297288818902},{"source":4,"target":110,"value":0.4030280766428531},{"source":4,"target":111,"value":0.369056331008591},{"source":4,"target":112,"value":0.0011577258531948438},{"source":4,"target":113,"value":0.008481445276649922},{"source":4,"target":114,"value":0.1793989377689514},{"source":4,"target":115,"value":0.1679713137715842},{"source":4,"target":116,"value":0.03954478839490058},{"source":4,"target":117,"value":0.17397049199302073},{"source":4,"target":118,"value":0.19930416367989554},{"source":4,"target":119,"value":0.18568061171375877},{"source":4,"target":120,"value":0.19934815471378126},{"source":4,"target":121,"value":0.1889384832835509},{"source":4,"target":122,"value":0.10392507250078599},{"source":4,"target":123,"value":0.026632586098045613},{"source":4,"target":124,"value":0.05382891186198606},{"source":4,"target":125,"value":0.015294012106702237},{"source":4,"target":126,"value":0.003233601804251154},{"source":4,"target":127,"value":0.1896673125869661},{"source":4,"target":128,"value":0.1337607324586805},{"source":4,"target":129,"value":0.015055873174311438},{"source":4,"target":130,"value":0.08276912944350613},{"source":4,"target":131,"value":0.40682220234999233},{"source":4,"target":132,"value":0.11896871747548896},{"source":4,"target":133,"value":0.3474113503010842},{"source":4,"target":134,"value":0.32606302240992135},{"source":4,"target":135,"value":0.30739081615958386},{"source":4,"target":136,"value":0.28451416607089636},{"source":4,"target":137,"value":0.3255342027675099},{"source":4,"target":138,"value":0.2734756565206252},{"source":4,"target":139,"value":0.12738677376268787},{"source":4,"target":140,"value":0.09375974341483279},{"source":4,"target":141,"value":0.1424222370583453},{"source":4,"target":142,"value":0.4224615737678754},{"source":4,"target":143,"value":0.10698465603845636},{"source":4,"target":144,"value":0.0014665892416045102},{"source":4,"target":145,"value":0.10849784218639147},{"source":4,"target":146,"value":0.04745195415802834},{"source":4,"target":147,"value":0.1575873915130435},{"source":4,"target":148,"value":0.104524721464542},{"source":4,"target":149,"value":0.38569964571981086},{"source":4,"target":150,"value":0.3487308366009751},{"source":4,"target":151,"value":0.3214427871513573},{"source":4,"target":152,"value":0.34611517622485116},{"source":4,"target":153,"value":0.3075934822205128},{"source":4,"target":154,"value":0.16557556261389197},{"source":4,"target":155,"value":0.05996669856302228},{"source":4,"target":156,"value":0.03360575512866286},{"source":4,"target":157,"value":0.001920673414525623},{"source":4,"target":158,"value":0.38990114043608537},{"source":4,"target":159,"value":0.3880595324689422},{"source":4,"target":160,"value":0.3846093138677217},{"source":4,"target":161,"value":0.3936973847930164},{"source":4,"target":162,"value":0.37567440113741934},{"source":4,"target":163,"value":0.3758774035793127},{"source":4,"target":164,"value":0.3156281850704874},{"source":4,"target":165,"value":0.16805948419341368},{"source":4,"target":166,"value":0.18985160128087697},{"source":4,"target":167,"value":0.25910926473900975},{"source":4,"target":168,"value":0.1800748386691522},{"source":4,"target":169,"value":0.11252360714641557},{"source":4,"target":170,"value":0.020127771335475064},{"source":4,"target":171,"value":0.0038260175787512337},{"source":4,"target":172,"value":0.08616017320219524},{"source":4,"target":173,"value":0.07289781070070807},{"source":4,"target":174,"value":0.08076123148095536},{"source":4,"target":175,"value":0.018050720999512274},{"source":4,"target":176,"value":0.03880502026700864},{"source":4,"target":177,"value":0.030874617733363467},{"source":4,"target":178,"value":0.14645409575745003},{"source":4,"target":179,"value":0.13306052829764467},{"source":4,"target":180,"value":0.29039415260471557},{"source":4,"target":181,"value":0.1482430970219135},{"source":4,"target":182,"value":0.37129500168964946},{"source":4,"target":183,"value":0.09121371982654974},{"source":4,"target":184,"value":0.032281600534572095},{"source":4,"target":185,"value":0.22601936457836808},{"source":4,"target":186,"value":0.07162033921589714},{"source":4,"target":187,"value":0.06818202554763884},{"source":4,"target":188,"value":0.03272493311750422},{"source":4,"target":189,"value":0.07415722771654953},{"source":4,"target":190,"value":0.02747031748803383},{"source":4,"target":191,"value":0.05118502333014928},{"source":4,"target":192,"value":0.05344036950527694},{"source":4,"target":193,"value":0.06581019833382006},{"source":4,"target":194,"value":0.09290018974742102},{"source":4,"target":195,"value":0.023293275314624343},{"source":4,"target":196,"value":0.048073256875900645},{"source":4,"target":197,"value":0.08621524565996823},{"source":4,"target":198,"value":0.06182976544084173},{"source":4,"target":199,"value":0.026786906658836766},{"source":4,"target":200,"value":0.03244421274249},{"source":4,"target":201,"value":0.09203052864696207},{"source":4,"target":202,"value":0.07570037712218448},{"source":4,"target":203,"value":0.0691063281226343},{"source":4,"target":204,"value":0.08133898329134844},{"source":4,"target":205,"value":0.05354378184219249},{"source":4,"target":206,"value":0.06996730964850126},{"source":4,"target":207,"value":0.054911156496411276},{"source":4,"target":208,"value":0.03862793828558612},{"source":4,"target":209,"value":0.07661068809466717},{"source":4,"target":210,"value":0.05229761795516924},{"source":4,"target":211,"value":0.03823580763299042},{"source":4,"target":212,"value":0.05887114381950455},{"source":4,"target":213,"value":0.1081078125035821},{"source":4,"target":214,"value":0.10174686786841321},{"source":4,"target":215,"value":0.15096208096264474},{"source":4,"target":216,"value":0.054057412893749386},{"source":4,"target":217,"value":0.12877833080754422},{"source":4,"target":218,"value":0.045758619013128936},{"source":4,"target":219,"value":0.308845698811985},{"source":4,"target":220,"value":0.3213221447431875},{"source":4,"target":221,"value":0.3026051343970058},{"source":4,"target":222,"value":0.01040240187268661},{"source":4,"target":223,"value":0.08510948480676998},{"source":4,"target":224,"value":0.04260588486203701},{"source":4,"target":225,"value":0.03630122500161134},{"source":4,"target":226,"value":0.07259889292225101},{"source":4,"target":227,"value":0.2588207233230587},{"source":4,"target":228,"value":0.025157225996302303},{"source":4,"target":229,"value":0.08424641109762934},{"source":4,"target":230,"value":0.14014334280606386},{"source":4,"target":231,"value":0.029097803003727572},{"source":4,"target":232,"value":0.041818192115917474},{"source":4,"target":233,"value":0.34269016482609627},{"source":4,"target":234,"value":0.08059911026402763},{"source":4,"target":235,"value":0.33856607515999415},{"source":4,"target":236,"value":0.2559073462744941},{"source":4,"target":237,"value":0.3525595967707921},{"source":4,"target":238,"value":0.3455573966513057},{"source":4,"target":239,"value":0.21045536542018808},{"source":4,"target":240,"value":0.08984713171216333},{"source":4,"target":241,"value":0.0525510844047096},{"source":4,"target":242,"value":0.08329495298529128},{"source":4,"target":243,"value":0.23467581739031382},{"source":4,"target":244,"value":0.04804087681630646},{"source":4,"target":245,"value":0.11063136957084013},{"source":4,"target":246,"value":0.2586955063280646},{"source":4,"target":247,"value":0.0013588764893843338},{"source":4,"target":248,"value":0.11796300204070426},{"source":4,"target":249,"value":0.3429279345112714},{"source":4,"target":250,"value":0.023248893552493582},{"source":4,"target":251,"value":0.03828812164391184},{"source":4,"target":252,"value":0.3881596720331267},{"source":4,"target":253,"value":0.054550486224316797},{"source":4,"target":254,"value":0.04735734119456173},{"source":4,"target":255,"value":0.35132103809259213},{"source":4,"target":256,"value":0.08739664585526329},{"source":4,"target":257,"value":0.02389619506097088},{"source":4,"target":258,"value":0.1048564253023756},{"source":4,"target":259,"value":0.045165451789634214},{"source":4,"target":260,"value":0.08274516406876405},{"source":4,"target":261,"value":0.031056267591678427},{"source":4,"target":262,"value":0.0617891610863649},{"source":4,"target":263,"value":0.14548281929119353},{"source":4,"target":264,"value":0.31754755769593623},{"source":4,"target":265,"value":0.20637965893782534},{"source":4,"target":266,"value":0.303924586903512},{"source":4,"target":267,"value":0.3264534675441785},{"source":4,"target":268,"value":0.26465336949101304},{"source":4,"target":269,"value":0.05323133662786122},{"source":4,"target":270,"value":0.03512063500677406},{"source":4,"target":271,"value":0.05217884743622771},{"source":4,"target":272,"value":0.17073796353062307},{"source":4,"target":273,"value":0.23163248241466267},{"source":4,"target":274,"value":0.03126306901138584},{"source":4,"target":275,"value":0.015608832476097949},{"source":4,"target":276,"value":0.20039306025954107},{"source":4,"target":277,"value":0.11948359523075731},{"source":4,"target":278,"value":0.036491322871066365},{"source":4,"target":279,"value":0.029815676087391864},{"source":4,"target":280,"value":0.08064156613730104},{"source":4,"target":281,"value":0.09349074304641211},{"source":4,"target":282,"value":0.05647794018900967},{"source":4,"target":283,"value":0.09043952803899434},{"source":4,"target":284,"value":0.18549720128434305},{"source":4,"target":285,"value":0.14965454800005584},{"source":4,"target":286,"value":0.08289616418097927},{"source":4,"target":287,"value":0.3222367879512902},{"source":4,"target":288,"value":0.26283384393472764},{"source":4,"target":289,"value":0.043889705367005524},{"source":4,"target":290,"value":0.01903092928691267},{"source":4,"target":291,"value":0.009899652397980796},{"source":4,"target":292,"value":0.09291680678591208},{"source":4,"target":293,"value":0.10060440608581102},{"source":4,"target":294,"value":0.10145721576098062},{"source":4,"target":295,"value":0.17166997349405747},{"source":4,"target":296,"value":0.004881224925721623},{"source":4,"target":297,"value":0.32525836365458394},{"source":4,"target":298,"value":0.29165598739602727},{"source":4,"target":299,"value":0.1447362254534929},{"source":4,"target":300,"value":0.16270085266548176},{"source":4,"target":301,"value":0.40103773629820416},{"source":4,"target":302,"value":0.38405344584699763},{"source":4,"target":303,"value":0.055935831878598054},{"source":4,"target":304,"value":0.01041879751180487},{"source":4,"target":305,"value":0.10098182206246417},{"source":4,"target":306,"value":0.041200681521595596},{"source":4,"target":307,"value":0.017398674148542674},{"source":4,"target":308,"value":0.2562140186580047},{"source":4,"target":309,"value":0.22223163578465668},{"source":4,"target":310,"value":0.05186005135301436},{"source":4,"target":311,"value":0.12566428206624508},{"source":4,"target":312,"value":0.06280223368791651},{"source":4,"target":313,"value":0.10198521058611863},{"source":4,"target":314,"value":0.1116844424028798},{"source":4,"target":315,"value":0.04979226401328913},{"source":4,"target":316,"value":0.07338484928290276},{"source":4,"target":317,"value":0.10253902086920468},{"source":4,"target":318,"value":0.08572543181324069},{"source":4,"target":319,"value":0.08954514390723584},{"source":4,"target":320,"value":0.133369612222795},{"source":4,"target":321,"value":0.09125245879646925},{"source":4,"target":322,"value":0.052094351523236326},{"source":4,"target":323,"value":0.22012726383459974},{"source":4,"target":324,"value":0.09721355594968828},{"source":4,"target":325,"value":0.08617074607345399},{"source":4,"target":326,"value":0.23364549126901718},{"source":4,"target":327,"value":0.08793767050112908},{"source":4,"target":328,"value":0.15546880214902295},{"source":4,"target":329,"value":0.25515093287149837},{"source":4,"target":330,"value":0.10865455215518148},{"source":4,"target":331,"value":0.12337717187308},{"source":4,"target":332,"value":0.20524497394863975},{"source":4,"target":333,"value":0.055800883066103694},{"source":4,"target":334,"value":0.05245549528627023},{"source":4,"target":335,"value":0.22955625564676485},{"source":5,"target":6,"value":0.03496231128952525},{"source":5,"target":7,"value":0.03496231128952525},{"source":5,"target":8,"value":0.1442437935836058},{"source":5,"target":9,"value":0.08926244810173038},{"source":5,"target":10,"value":0.07183172944749396},{"source":5,"target":11,"value":0.04232992477620917},{"source":5,"target":12,"value":0.15200655103337846},{"source":5,"target":13,"value":0.2064582493515956},{"source":5,"target":14,"value":0.08705227425237867},{"source":5,"target":15,"value":0.29357100532646446},{"source":5,"target":16,"value":0.15050844246187955},{"source":5,"target":17,"value":0.22249870238524178},{"source":5,"target":18,"value":0.13546045235266188},{"source":5,"target":19,"value":0.21553955603207067},{"source":5,"target":20,"value":0.18471335960544102},{"source":5,"target":21,"value":0.14827908006606816},{"source":5,"target":22,"value":0.3946981621704565},{"source":5,"target":23,"value":0.33447248525337486},{"source":5,"target":24,"value":0.04053923104271608},{"source":5,"target":25,"value":0.38917946118120855},{"source":5,"target":26,"value":0.3736237667480647},{"source":5,"target":27,"value":0.1331213439762926},{"source":5,"target":28,"value":0.2413251630917675},{"source":5,"target":29,"value":0.31743035403903613},{"source":5,"target":30,"value":0.09341261883981754},{"source":5,"target":31,"value":0.07269170563056208},{"source":5,"target":32,"value":0.0719350116702018},{"source":5,"target":33,"value":0.00874646089492298},{"source":5,"target":34,"value":0.11918771471031692},{"source":5,"target":35,"value":0.14055440246506226},{"source":5,"target":36,"value":0.04915913214234024},{"source":5,"target":37,"value":0.07720795620488521},{"source":5,"target":38,"value":0.4056375904234337},{"source":5,"target":39,"value":0.3249321664055099},{"source":5,"target":40,"value":0.021685405231774074},{"source":5,"target":41,"value":0.36382604634896987},{"source":5,"target":42,"value":0.42460096788855506},{"source":5,"target":43,"value":0.19499117924223325},{"source":5,"target":44,"value":0.23863583912008737},{"source":5,"target":45,"value":0.29671598221729134},{"source":5,"target":46,"value":0.06932142847701198},{"source":5,"target":47,"value":0.1370845787910742},{"source":5,"target":48,"value":0.10562298466199747},{"source":5,"target":49,"value":0.1836656120003464},{"source":5,"target":50,"value":0.4082692868971563},{"source":5,"target":51,"value":0.14952196252256802},{"source":5,"target":52,"value":0.3397322702929256},{"source":5,"target":53,"value":0.38757575797666305},{"source":5,"target":54,"value":0.10944623017785081},{"source":5,"target":55,"value":0.12280030806254161},{"source":5,"target":56,"value":0.04574257731543597},{"source":5,"target":57,"value":0.10920557726196416},{"source":5,"target":58,"value":0.0007940342765253784},{"source":5,"target":59,"value":0.12447460188648443},{"source":5,"target":60,"value":0.2247788443864614},{"source":5,"target":61,"value":0.17152087060660023},{"source":5,"target":62,"value":0.22599689420742217},{"source":5,"target":63,"value":0.08475639689407763},{"source":5,"target":64,"value":0.15564118456403653},{"source":5,"target":65,"value":0.0075309882817547694},{"source":5,"target":66,"value":0.08475639689407763},{"source":5,"target":67,"value":0.08475639689407755},{"source":5,"target":68,"value":0.20612122696982269},{"source":5,"target":69,"value":0.29230418626237986},{"source":5,"target":70,"value":0.25378432422310115},{"source":5,"target":71,"value":0.009208217944010331},{"source":5,"target":72,"value":0.12901104335293748},{"source":5,"target":73,"value":0.16253098578629668},{"source":5,"target":74,"value":0.04373600877141443},{"source":5,"target":75,"value":0.13604874211870502},{"source":5,"target":76,"value":0.1821919604750123},{"source":5,"target":77,"value":0.23884990312328785},{"source":5,"target":78,"value":0.23700334887235797},{"source":5,"target":79,"value":0.16948127031329585},{"source":5,"target":80,"value":0.07600621659232797},{"source":5,"target":81,"value":0.07525979899003918},{"source":5,"target":82,"value":0.14384101521163134},{"source":5,"target":83,"value":0.014229673205800916},{"source":5,"target":84,"value":0.03178833821223231},{"source":5,"target":85,"value":0.017754050002018646},{"source":5,"target":86,"value":0.12073261423329062},{"source":5,"target":87,"value":0.1291936445785092},{"source":5,"target":88,"value":0.12267979730279424},{"source":5,"target":89,"value":0.192980275768101},{"source":5,"target":90,"value":0.23714830850181762},{"source":5,"target":91,"value":0.09194186882792008},{"source":5,"target":92,"value":0.015074681098791747},{"source":5,"target":93,"value":0.17018882061272145},{"source":5,"target":94,"value":0.21684471513007003},{"source":5,"target":95,"value":0.09061040373293767},{"source":5,"target":96,"value":0.362081451205289},{"source":5,"target":97,"value":0.42108352629913826},{"source":5,"target":98,"value":0.2425939787833713},{"source":5,"target":99,"value":0.07357325921343504},{"source":5,"target":100,"value":0.26517426830233704},{"source":5,"target":101,"value":0.14961857285519298},{"source":5,"target":102,"value":0.1929664004838083},{"source":5,"target":103,"value":0.15993340803647246},{"source":5,"target":104,"value":0.2833351966805779},{"source":5,"target":105,"value":0.39358803779237006},{"source":5,"target":106,"value":0.2193980890105538},{"source":5,"target":107,"value":0.026907867134060258},{"source":5,"target":108,"value":0.2511241391437712},{"source":5,"target":109,"value":0.13257804829203176},{"source":5,"target":110,"value":0.09065704110007171},{"source":5,"target":111,"value":0.09663129555080137},{"source":5,"target":112,"value":0.02812494788144855},{"source":5,"target":113,"value":0.09342654744189603},{"source":5,"target":114,"value":0.0490698218310953},{"source":5,"target":115,"value":0.07370345564329762},{"source":5,"target":116,"value":0.09445781066135132},{"source":5,"target":117,"value":0.05902212882027103},{"source":5,"target":118,"value":0.11867867594749452},{"source":5,"target":119,"value":0.0397520050893077},{"source":5,"target":120,"value":0.04726978104344627},{"source":5,"target":121,"value":0.0981471838977538},{"source":5,"target":122,"value":0.34789810568109286},{"source":5,"target":123,"value":0.07618281675822909},{"source":5,"target":124,"value":0.03924836909193643},{"source":5,"target":125,"value":0.03472069599573217},{"source":5,"target":126,"value":0.2640129481554021},{"source":5,"target":127,"value":0.31060814596090824},{"source":5,"target":128,"value":0.12556539619663856},{"source":5,"target":129,"value":0.06061793647319535},{"source":5,"target":130,"value":0.040731296163116285},{"source":5,"target":131,"value":0.380062490630353},{"source":5,"target":132,"value":0.1336372305284714},{"source":5,"target":133,"value":0.31135554306598767},{"source":5,"target":134,"value":0.3004285199298243},{"source":5,"target":135,"value":0.34829609989287397},{"source":5,"target":136,"value":0.3880479824662821},{"source":5,"target":137,"value":0.36403339452796857},{"source":5,"target":138,"value":0.38137343192101564},{"source":5,"target":139,"value":0.02078887217004062},{"source":5,"target":140,"value":0.0010819298777366485},{"source":5,"target":141,"value":0.04478385946146011},{"source":5,"target":142,"value":0.3367470320565975},{"source":5,"target":143,"value":0.056371613181819574},{"source":5,"target":144,"value":0.05307150842454357},{"source":5,"target":145,"value":0.1050265251207301},{"source":5,"target":146,"value":0.08227127900896178},{"source":5,"target":147,"value":0.036883765209849845},{"source":5,"target":148,"value":0.10036934550450596},{"source":5,"target":149,"value":0.3425718559754308},{"source":5,"target":150,"value":0.30683797721425127},{"source":5,"target":151,"value":0.32017017042633084},{"source":5,"target":152,"value":0.2172405474403688},{"source":5,"target":153,"value":0.22183276343277541},{"source":5,"target":154,"value":0.05913799688382543},{"source":5,"target":155,"value":0.049504832447123594},{"source":5,"target":156,"value":0.13082088582902496},{"source":5,"target":157,"value":0.09140549626742886},{"source":5,"target":158,"value":0.2961049640763793},{"source":5,"target":159,"value":0.3229935737158345},{"source":5,"target":160,"value":0.3413750489635799},{"source":5,"target":161,"value":0.2792555019214256},{"source":5,"target":162,"value":0.2794653047934704},{"source":5,"target":163,"value":0.2529378230994425},{"source":5,"target":164,"value":0.2500674520072955},{"source":5,"target":165,"value":0.19388808038105332},{"source":5,"target":166,"value":0.06728529821419978},{"source":5,"target":167,"value":0.24082250354939894},{"source":5,"target":168,"value":0.16154762597311734},{"source":5,"target":169,"value":0.26415440696226034},{"source":5,"target":170,"value":0.2492138243903143},{"source":5,"target":171,"value":0.09438858901216926},{"source":5,"target":172,"value":0.050793541814874374},{"source":5,"target":173,"value":0.12455620494285173},{"source":5,"target":174,"value":0.05817187356584071},{"source":5,"target":175,"value":0.07297926551500515},{"source":5,"target":176,"value":0.12693812967789533},{"source":5,"target":177,"value":0.056744959762951984},{"source":5,"target":178,"value":0.021705048922867006},{"source":5,"target":179,"value":0.030628134231270483},{"source":5,"target":180,"value":0.30604197018658197},{"source":5,"target":181,"value":0.061530984125637865},{"source":5,"target":182,"value":0.2521291597033468},{"source":5,"target":183,"value":0.04776408825482393},{"source":5,"target":184,"value":0.021919929251190812},{"source":5,"target":185,"value":0.03871258156243364},{"source":5,"target":186,"value":0.11224598578080727},{"source":5,"target":187,"value":0.01997773136469453},{"source":5,"target":188,"value":0.12012275572688678},{"source":5,"target":189,"value":0.06874073602522283},{"source":5,"target":190,"value":0.015175048400506392},{"source":5,"target":191,"value":0.008021595221255949},{"source":5,"target":192,"value":0.0396833310283072},{"source":5,"target":193,"value":0.019109035504387886},{"source":5,"target":194,"value":0.04265628778861619},{"source":5,"target":195,"value":0.11943851067416941},{"source":5,"target":196,"value":0.14315208789296124},{"source":5,"target":197,"value":0.11646743061911716},{"source":5,"target":198,"value":0.018291743065167107},{"source":5,"target":199,"value":0.00947070434002974},{"source":5,"target":200,"value":0.07002946556805077},{"source":5,"target":201,"value":0.04272231639554906},{"source":5,"target":202,"value":0.039540169469977404},{"source":5,"target":203,"value":0.11893321555316443},{"source":5,"target":204,"value":0.029168622883270098},{"source":5,"target":205,"value":0.0793260336752905},{"source":5,"target":206,"value":0.028263537795054524},{"source":5,"target":207,"value":0.03756938741266375},{"source":5,"target":208,"value":0.02924923242961995},{"source":5,"target":209,"value":0.016764374023466498},{"source":5,"target":210,"value":0.01539533425295457},{"source":5,"target":211,"value":0.030385148724177215},{"source":5,"target":212,"value":0.006396028134414813},{"source":5,"target":213,"value":0.018219459788755513},{"source":5,"target":214,"value":0.0269523638637523},{"source":5,"target":215,"value":0.04756872776258857},{"source":5,"target":216,"value":0.04505929827811514},{"source":5,"target":217,"value":0.03702202122409262},{"source":5,"target":218,"value":0.06250327952313121},{"source":5,"target":219,"value":0.31858618320659327},{"source":5,"target":220,"value":0.18056472738140966},{"source":5,"target":221,"value":0.2006744496066562},{"source":5,"target":222,"value":0.10462174448500446},{"source":5,"target":223,"value":0.027392075964994322},{"source":5,"target":224,"value":0.04068691059665429},{"source":5,"target":225,"value":0.043257817471601345},{"source":5,"target":226,"value":0.05258148449561434},{"source":5,"target":227,"value":0.3101133944724387},{"source":5,"target":228,"value":0.1048830390687841},{"source":5,"target":229,"value":0.11621899284328689},{"source":5,"target":230,"value":0.04408213830960916},{"source":5,"target":231,"value":0.14923201340858167},{"source":5,"target":232,"value":0.07497973779997623},{"source":5,"target":233,"value":0.2414346587701673},{"source":5,"target":234,"value":0.04160575399293731},{"source":5,"target":235,"value":0.32955399826364074},{"source":5,"target":236,"value":0.2607438178162887},{"source":5,"target":237,"value":0.2172382955340372},{"source":5,"target":238,"value":0.3709130608484659},{"source":5,"target":239,"value":0.07980961130522764},{"source":5,"target":240,"value":0.1801702976742456},{"source":5,"target":241,"value":0.03264362361526807},{"source":5,"target":242,"value":0.07389929074402453},{"source":5,"target":243,"value":0.1081007498628389},{"source":5,"target":244,"value":0.004673938768538387},{"source":5,"target":245,"value":0.07787085767453951},{"source":5,"target":246,"value":0.2464080595395256},{"source":5,"target":247,"value":0.19380709478499203},{"source":5,"target":248,"value":0.011082607384750321},{"source":5,"target":249,"value":0.3502302006936032},{"source":5,"target":250,"value":0.13539738263170875},{"source":5,"target":251,"value":0.07904083810301363},{"source":5,"target":252,"value":0.22268722299271473},{"source":5,"target":253,"value":0.03239053677417758},{"source":5,"target":254,"value":0.0000321901195409229},{"source":5,"target":255,"value":0.1289411372488049},{"source":5,"target":256,"value":0.04563136973922085},{"source":5,"target":257,"value":0.10722819052184272},{"source":5,"target":258,"value":0.18523847548087125},{"source":5,"target":259,"value":0.09156048094437765},{"source":5,"target":260,"value":0.09216726847928376},{"source":5,"target":261,"value":0.08471110500198498},{"source":5,"target":262,"value":0.06583042817291426},{"source":5,"target":263,"value":0.07306619444228711},{"source":5,"target":264,"value":0.30333507266390997},{"source":5,"target":265,"value":0.13974930551700473},{"source":5,"target":266,"value":0.1920486163121092},{"source":5,"target":267,"value":0.22366916924941269},{"source":5,"target":268,"value":0.14514141154745056},{"source":5,"target":269,"value":0.056983862551010935},{"source":5,"target":270,"value":0.01249186692734215},{"source":5,"target":271,"value":0.21428920603100818},{"source":5,"target":272,"value":0.03059113513312546},{"source":5,"target":273,"value":0.0908460094382559},{"source":5,"target":274,"value":0.11696314830988458},{"source":5,"target":275,"value":0.10792608687204815},{"source":5,"target":276,"value":0.058525761754577146},{"source":5,"target":277,"value":0.05593437688860207},{"source":5,"target":278,"value":0.003523253986176679},{"source":5,"target":279,"value":0.018930656537027586},{"source":5,"target":280,"value":0.09686220150227697},{"source":5,"target":281,"value":0.051017578000121244},{"source":5,"target":282,"value":0.13009455122288324},{"source":5,"target":283,"value":0.07011493163167276},{"source":5,"target":284,"value":0.07598820500578829},{"source":5,"target":285,"value":0.08260125529901821},{"source":5,"target":286,"value":0.04806569500007536},{"source":5,"target":287,"value":0.2120287040134571},{"source":5,"target":288,"value":0.14439060044616048},{"source":5,"target":289,"value":0.2535962257557461},{"source":5,"target":290,"value":0.1806057748641532},{"source":5,"target":291,"value":0.16515173061839147},{"source":5,"target":292,"value":0.21405668415080897},{"source":5,"target":293,"value":0.24967078472667822},{"source":5,"target":294,"value":0.10328085620517552},{"source":5,"target":295,"value":0.23273101293053658},{"source":5,"target":296,"value":0.20126069719044593},{"source":5,"target":297,"value":0.3657907326161494},{"source":5,"target":298,"value":0.3054701213153019},{"source":5,"target":299,"value":0.024937097685250365},{"source":5,"target":300,"value":0.07330860750262415},{"source":5,"target":301,"value":0.2881690459120623},{"source":5,"target":302,"value":0.2361714598725945},{"source":5,"target":303,"value":0.08217266342338836},{"source":5,"target":304,"value":0.020618134575386988},{"source":5,"target":305,"value":0.045633613343156215},{"source":5,"target":306,"value":0.05215653346914188},{"source":5,"target":307,"value":0.0493438271820649},{"source":5,"target":308,"value":0.10791673335603996},{"source":5,"target":309,"value":0.08896721970849691},{"source":5,"target":310,"value":0.021447663315955264},{"source":5,"target":311,"value":0.04331332581490626},{"source":5,"target":312,"value":0.05600650103089717},{"source":5,"target":313,"value":0.006118458798754661},{"source":5,"target":314,"value":0.020673695142032756},{"source":5,"target":315,"value":0.06991564098617217},{"source":5,"target":316,"value":0.03917989335803883},{"source":5,"target":317,"value":0.0005925584740133932},{"source":5,"target":318,"value":0.051113962909163264},{"source":5,"target":319,"value":0.04341167594213113},{"source":5,"target":320,"value":0.022174196095171884},{"source":5,"target":321,"value":0.0007189790127207262},{"source":5,"target":322,"value":0.05225274382527494},{"source":5,"target":323,"value":0.08440125202752102},{"source":5,"target":324,"value":0.006411774907804394},{"source":5,"target":325,"value":0.022729126014450023},{"source":5,"target":326,"value":0.12112796376906823},{"source":5,"target":327,"value":0.03923598043330348},{"source":5,"target":328,"value":0.11440125224151346},{"source":5,"target":329,"value":0.03203513402263945},{"source":5,"target":330,"value":0.1596076633646509},{"source":5,"target":331,"value":0.01660346517029809},{"source":5,"target":332,"value":0.02430080019888198},{"source":5,"target":333,"value":0.25095640861195523},{"source":5,"target":334,"value":0.06896555029146804},{"source":5,"target":335,"value":0.14971288718360296},{"source":6,"target":7,"value":1},{"source":6,"target":8,"value":0.2211413623190078},{"source":6,"target":9,"value":0.32598158070901456},{"source":6,"target":10,"value":0.08387186623068174},{"source":6,"target":11,"value":0.34337685558097697},{"source":6,"target":12,"value":0.13343162088268037},{"source":6,"target":13,"value":0.11251867714793445},{"source":6,"target":14,"value":0.05914042706732149},{"source":6,"target":15,"value":0.032024707413818486},{"source":6,"target":16,"value":0.08307878222120023},{"source":6,"target":17,"value":0.24989894170085106},{"source":6,"target":18,"value":0.08372303812373771},{"source":6,"target":19,"value":0.08863935935155506},{"source":6,"target":20,"value":0.23837849341273615},{"source":6,"target":21,"value":0.7249142360489135},{"source":6,"target":22,"value":0.10048778578859795},{"source":6,"target":23,"value":0.08014481188030069},{"source":6,"target":24,"value":0.1977118709962628},{"source":6,"target":25,"value":0.10063414140725316},{"source":6,"target":26,"value":0.09285359149937683},{"source":6,"target":27,"value":0.17132221179052076},{"source":6,"target":28,"value":0.13331133199908718},{"source":6,"target":29,"value":0.0859428593420734},{"source":6,"target":30,"value":0.06952384382421715},{"source":6,"target":31,"value":0.13483521883889646},{"source":6,"target":32,"value":0.02828532501660534},{"source":6,"target":33,"value":0.0031014570040522045},{"source":6,"target":34,"value":0.0818176476521804},{"source":6,"target":35,"value":0.02782437008655918},{"source":6,"target":36,"value":0.09461454772813895},{"source":6,"target":37,"value":0.12398886532730109},{"source":6,"target":38,"value":0.09303034085723955},{"source":6,"target":39,"value":0.009585722279959689},{"source":6,"target":40,"value":0.1785313131233911},{"source":6,"target":41,"value":0.09639743812176174},{"source":6,"target":42,"value":0.08182574675495005},{"source":6,"target":43,"value":0.15918696423104042},{"source":6,"target":44,"value":0.1555509038252601},{"source":6,"target":45,"value":0.0005103648403163841},{"source":6,"target":46,"value":0.12110907246657403},{"source":6,"target":47,"value":0.0034890624437602246},{"source":6,"target":48,"value":0.09557969546658678},{"source":6,"target":49,"value":0.07761253269979268},{"source":6,"target":50,"value":0.1447678610042509},{"source":6,"target":51,"value":0.07850212560962466},{"source":6,"target":52,"value":0.1147197965608641},{"source":6,"target":53,"value":0.08121391437605725},{"source":6,"target":54,"value":0.21940140847598258},{"source":6,"target":55,"value":0.18614934691393603},{"source":6,"target":56,"value":0.2438412640686783},{"source":6,"target":57,"value":0.19200668446597932},{"source":6,"target":58,"value":0.08277694038591545},{"source":6,"target":59,"value":0.2085447680458683},{"source":6,"target":60,"value":0.166968166884839},{"source":6,"target":61,"value":0.1952118231265295},{"source":6,"target":62,"value":0.1742670362924632},{"source":6,"target":63,"value":0.14859191793789212},{"source":6,"target":64,"value":0.23588287160753926},{"source":6,"target":65,"value":0.3075794299435254},{"source":6,"target":66,"value":0.14859191793789212},{"source":6,"target":67,"value":0.14859191793789198},{"source":6,"target":68,"value":0.036495579827999065},{"source":6,"target":69,"value":0.0952189861964642},{"source":6,"target":70,"value":0.020912721676178768},{"source":6,"target":71,"value":0.1009778143957957},{"source":6,"target":72,"value":0.28635736798776984},{"source":6,"target":73,"value":0.2640088004643031},{"source":6,"target":74,"value":0.021659907926681547},{"source":6,"target":75,"value":0.2651291512014372},{"source":6,"target":76,"value":0.2373639290360121},{"source":6,"target":77,"value":0.5292961033319813},{"source":6,"target":78,"value":0.5322263008870454},{"source":6,"target":79,"value":0.03167645946178266},{"source":6,"target":80,"value":0.04605486082495394},{"source":6,"target":81,"value":0.03559799580308764},{"source":6,"target":82,"value":0.15500935821119283},{"source":6,"target":83,"value":0.09831041292151287},{"source":6,"target":84,"value":0.09406107650078764},{"source":6,"target":85,"value":0.17988587753798624},{"source":6,"target":86,"value":0.04384440802046509},{"source":6,"target":87,"value":0.05189326823678828},{"source":6,"target":88,"value":0.07255523669224134},{"source":6,"target":89,"value":0.032511361171366104},{"source":6,"target":90,"value":0.08344865539801798},{"source":6,"target":91,"value":0.16755328451997192},{"source":6,"target":92,"value":0.10906357218088503},{"source":6,"target":93,"value":0.08547837815206744},{"source":6,"target":94,"value":0.08169528227921274},{"source":6,"target":95,"value":0.3799481190327646},{"source":6,"target":96,"value":0.019441037575720688},{"source":6,"target":97,"value":0.030515086441872466},{"source":6,"target":98,"value":0.019777350375743512},{"source":6,"target":99,"value":0.044912056347153506},{"source":6,"target":100,"value":0.05827368702855517},{"source":6,"target":101,"value":0.07637792015922411},{"source":6,"target":102,"value":0.2053035969604724},{"source":6,"target":103,"value":0.46089756077323213},{"source":6,"target":104,"value":0.15712006577465007},{"source":6,"target":105,"value":0.094070363967522},{"source":6,"target":106,"value":0.09820596200957896},{"source":6,"target":107,"value":0.18706192036803262},{"source":6,"target":108,"value":0.06766734075236475},{"source":6,"target":109,"value":0.21594026981902983},{"source":6,"target":110,"value":0.17894659878806912},{"source":6,"target":111,"value":0.13549685471908143},{"source":6,"target":112,"value":0.029701889934987298},{"source":6,"target":113,"value":0.01420863639547997},{"source":6,"target":114,"value":0.15279672468011526},{"source":6,"target":115,"value":0.061584670556563574},{"source":6,"target":116,"value":0.060303997501643315},{"source":6,"target":117,"value":0.017708638567204605},{"source":6,"target":118,"value":0.0027949296045123037},{"source":6,"target":119,"value":0.04165721240899454},{"source":6,"target":120,"value":0.06724262099349765},{"source":6,"target":121,"value":0.08151026152821954},{"source":6,"target":122,"value":0.08851219132751759},{"source":6,"target":123,"value":0.05023559944337455},{"source":6,"target":124,"value":0.05875901351460553},{"source":6,"target":125,"value":0.018596016070209977},{"source":6,"target":126,"value":0.15769437508291018},{"source":6,"target":127,"value":0.13760414621525632},{"source":6,"target":128,"value":0.07285772632678073},{"source":6,"target":129,"value":0.07273404501479346},{"source":6,"target":130,"value":0.08440023818017003},{"source":6,"target":131,"value":0.13165193149317161},{"source":6,"target":132,"value":0.006038663177876166},{"source":6,"target":133,"value":0.24280141601485591},{"source":6,"target":134,"value":0.16099941582308153},{"source":6,"target":135,"value":0.1252428949851215},{"source":6,"target":136,"value":0.15700767035548424},{"source":6,"target":137,"value":0.09972865259970919},{"source":6,"target":138,"value":0.0955290536420761},{"source":6,"target":139,"value":0.09123821415404},{"source":6,"target":140,"value":0.009998319085234337},{"source":6,"target":141,"value":0.049317611400607746},{"source":6,"target":142,"value":0.21914190510891177},{"source":6,"target":143,"value":0.14070484225504676},{"source":6,"target":144,"value":0.0807871807909108},{"source":6,"target":145,"value":0.05867710381959393},{"source":6,"target":146,"value":0.02371457233814245},{"source":6,"target":147,"value":0.08005340113010513},{"source":6,"target":148,"value":0.17170641175492957},{"source":6,"target":149,"value":0.17527549391325908},{"source":6,"target":150,"value":0.10763189049876454},{"source":6,"target":151,"value":0.09199320384185297},{"source":6,"target":152,"value":0.15506590355068212},{"source":6,"target":153,"value":0.13079100198266555},{"source":6,"target":154,"value":0.12816434393086096},{"source":6,"target":155,"value":0.017133933181974828},{"source":6,"target":156,"value":0.07039277463296133},{"source":6,"target":157,"value":0.0021859032560895665},{"source":6,"target":158,"value":0.1482717490887321},{"source":6,"target":159,"value":0.16242603812894654},{"source":6,"target":160,"value":0.15574099497880398},{"source":6,"target":161,"value":0.17827125426506177},{"source":6,"target":162,"value":0.17740546993772352},{"source":6,"target":163,"value":0.12515306157907813},{"source":6,"target":164,"value":0.10340007190001806},{"source":6,"target":165,"value":0.031078981551558006},{"source":6,"target":166,"value":0.13010076968216455},{"source":6,"target":167,"value":0.11702788518380114},{"source":6,"target":168,"value":0.1536182176067064},{"source":6,"target":169,"value":0.1557260195613767},{"source":6,"target":170,"value":0.1506784176434056},{"source":6,"target":171,"value":0.05482602715434105},{"source":6,"target":172,"value":0.0896159806832389},{"source":6,"target":173,"value":0.19402902938121747},{"source":6,"target":174,"value":0.2686959647319583},{"source":6,"target":175,"value":0.02287104690747804},{"source":6,"target":176,"value":0.10349475350702966},{"source":6,"target":177,"value":0.0013174756462946483},{"source":6,"target":178,"value":0.07382736297148916},{"source":6,"target":179,"value":0.05921301555336845},{"source":6,"target":180,"value":0.12336397160044858},{"source":6,"target":181,"value":0.06453357366968047},{"source":6,"target":182,"value":0.12320788849623449},{"source":6,"target":183,"value":0.0999808763119647},{"source":6,"target":184,"value":0.03667655139500896},{"source":6,"target":185,"value":0.17233505497062246},{"source":6,"target":186,"value":0.03063723420920497},{"source":6,"target":187,"value":0.011263880309334874},{"source":6,"target":188,"value":0.07593074485729459},{"source":6,"target":189,"value":0.016871957389442614},{"source":6,"target":190,"value":0.020509064511855968},{"source":6,"target":191,"value":0.134295643237941},{"source":6,"target":192,"value":0.13050804494973253},{"source":6,"target":193,"value":0.04314688123447348},{"source":6,"target":194,"value":0.06682993824786536},{"source":6,"target":195,"value":0.059034803866340094},{"source":6,"target":196,"value":0.05585239365914571},{"source":6,"target":197,"value":0.15156684195005926},{"source":6,"target":198,"value":0.03574637192994953},{"source":6,"target":199,"value":0.04924000612866876},{"source":6,"target":200,"value":0.04529491145340737},{"source":6,"target":201,"value":0.022387019762602167},{"source":6,"target":202,"value":0.10432383531658493},{"source":6,"target":203,"value":0.13525962857492282},{"source":6,"target":204,"value":0.1605077641341103},{"source":6,"target":205,"value":0.003159213937995736},{"source":6,"target":206,"value":0.11006891774486863},{"source":6,"target":207,"value":0.07538866511694359},{"source":6,"target":208,"value":0.1722299695165855},{"source":6,"target":209,"value":0.04069628197537632},{"source":6,"target":210,"value":0.10696399147311614},{"source":6,"target":211,"value":0.057680006780888186},{"source":6,"target":212,"value":0.1270038497269964},{"source":6,"target":213,"value":0.06876506099807454},{"source":6,"target":214,"value":0.11261870989562728},{"source":6,"target":215,"value":0.13014043217416124},{"source":6,"target":216,"value":0.16153803240402587},{"source":6,"target":217,"value":0.06142010559036743},{"source":6,"target":218,"value":0.12808787776672548},{"source":6,"target":219,"value":0.13276598357091846},{"source":6,"target":220,"value":0.11339048256804413},{"source":6,"target":221,"value":0.043804965686041315},{"source":6,"target":222,"value":0.03259528847105474},{"source":6,"target":223,"value":0.17317622405717892},{"source":6,"target":224,"value":0.12892287051365073},{"source":6,"target":225,"value":0.030009272465586462},{"source":6,"target":226,"value":0.09445189850831734},{"source":6,"target":227,"value":0.05710273228292545},{"source":6,"target":228,"value":0.1244622846206913},{"source":6,"target":229,"value":0.08974771659746313},{"source":6,"target":230,"value":0.07907615579174014},{"source":6,"target":231,"value":0.04719947786242043},{"source":6,"target":232,"value":0.001252447164362446},{"source":6,"target":233,"value":0.10091986770176122},{"source":6,"target":234,"value":0.1761887940044186},{"source":6,"target":235,"value":0.12638981505265215},{"source":6,"target":236,"value":0.0745069588416475},{"source":6,"target":237,"value":0.17420725360445313},{"source":6,"target":238,"value":0.09571444061238832},{"source":6,"target":239,"value":0.161681247881726},{"source":6,"target":240,"value":0.2356449227897486},{"source":6,"target":241,"value":0.11277902678476377},{"source":6,"target":242,"value":0.09079545939324861},{"source":6,"target":243,"value":0.24304260219275278},{"source":6,"target":244,"value":0.06960816876557328},{"source":6,"target":245,"value":0.15445501733294065},{"source":6,"target":246,"value":0.18345884124886036},{"source":6,"target":247,"value":0.014994743485150928},{"source":6,"target":248,"value":0.13792033284364966},{"source":6,"target":249,"value":0.15302462011964896},{"source":6,"target":250,"value":0.02622534039843556},{"source":6,"target":251,"value":0.03529042701793891},{"source":6,"target":252,"value":0.1042593276850981},{"source":6,"target":253,"value":0.10845281837313951},{"source":6,"target":254,"value":0.1828314762220774},{"source":6,"target":255,"value":0.0929168913845814},{"source":6,"target":256,"value":0.13686005262937612},{"source":6,"target":257,"value":0.18201832885073257},{"source":6,"target":258,"value":0.004929691986720495},{"source":6,"target":259,"value":0.06518433596010459},{"source":6,"target":260,"value":0.12912556731287395},{"source":6,"target":261,"value":0.03668570080249761},{"source":6,"target":262,"value":0.031864428566171756},{"source":6,"target":263,"value":0.1383505523009771},{"source":6,"target":264,"value":0.07852319322981781},{"source":6,"target":265,"value":0.031147904813052626},{"source":6,"target":266,"value":0.19055034663639753},{"source":6,"target":267,"value":0.057947897396561435},{"source":6,"target":268,"value":0.13474544565109187},{"source":6,"target":269,"value":0.006067302552486097},{"source":6,"target":270,"value":0.09441933232967945},{"source":6,"target":271,"value":0.2143327480240955},{"source":6,"target":272,"value":0.2308807838567753},{"source":6,"target":273,"value":0.23502784297877272},{"source":6,"target":274,"value":0.09646882772541605},{"source":6,"target":275,"value":0.11461291134231158},{"source":6,"target":276,"value":0.1632135571138403},{"source":6,"target":277,"value":0.13654217833390933},{"source":6,"target":278,"value":0.0943977953907996},{"source":6,"target":279,"value":0.00010806569442345021},{"source":6,"target":280,"value":0.046989041298024864},{"source":6,"target":281,"value":0.011340366600657244},{"source":6,"target":282,"value":0.00144383028552171},{"source":6,"target":283,"value":0.032246294583509034},{"source":6,"target":284,"value":0.13538534171598823},{"source":6,"target":285,"value":0.10133892420899722},{"source":6,"target":286,"value":0.006717438640485865},{"source":6,"target":287,"value":0.15822631688895372},{"source":6,"target":288,"value":0.19053278351273722},{"source":6,"target":289,"value":0.03137324219971584},{"source":6,"target":290,"value":0.009811801532513003},{"source":6,"target":291,"value":0.01162163139940255},{"source":6,"target":292,"value":0.12027385131748126},{"source":6,"target":293,"value":0.12354801313153821},{"source":6,"target":294,"value":0.007207557669508307},{"source":6,"target":295,"value":0.0009447948815727847},{"source":6,"target":296,"value":0.06345386761802117},{"source":6,"target":297,"value":0.09561511538566497},{"source":6,"target":298,"value":0.12229804833443626},{"source":6,"target":299,"value":0.1263537864226414},{"source":6,"target":300,"value":0.0756723001450842},{"source":6,"target":301,"value":0.16968048130843216},{"source":6,"target":302,"value":0.1393181096098077},{"source":6,"target":303,"value":0.07619000174207088},{"source":6,"target":304,"value":0.09092343771882153},{"source":6,"target":305,"value":0.13944179218196506},{"source":6,"target":306,"value":0.02660675127244033},{"source":6,"target":307,"value":0.052514510144934204},{"source":6,"target":308,"value":0.22922223274382736},{"source":6,"target":309,"value":0.1614843107899134},{"source":6,"target":310,"value":0.1299062595030032},{"source":6,"target":311,"value":0.09272203086369356},{"source":6,"target":312,"value":0.09578584611524217},{"source":6,"target":313,"value":0.048389741231275915},{"source":6,"target":314,"value":0.09139528051184635},{"source":6,"target":315,"value":0.09567630109736543},{"source":6,"target":316,"value":0.05207381235376968},{"source":6,"target":317,"value":0.10815310725272337},{"source":6,"target":318,"value":0.13664399222570342},{"source":6,"target":319,"value":0.03728224956245178},{"source":6,"target":320,"value":0.13746535033773308},{"source":6,"target":321,"value":0.111856754436388},{"source":6,"target":322,"value":0.05416732193600667},{"source":6,"target":323,"value":0.17113328638387093},{"source":6,"target":324,"value":0.05775116297729759},{"source":6,"target":325,"value":0.10457739710681743},{"source":6,"target":326,"value":0.1414104672061627},{"source":6,"target":327,"value":0.016712361914266602},{"source":6,"target":328,"value":0.07626433558971943},{"source":6,"target":329,"value":0.16450178039447708},{"source":6,"target":330,"value":0.061852504145271776},{"source":6,"target":331,"value":0.010222840012051064},{"source":6,"target":332,"value":0.19518968072046522},{"source":6,"target":333,"value":0.1332233056424647},{"source":6,"target":334,"value":0.061572847377623724},{"source":6,"target":335,"value":0.11658693375537879},{"source":7,"target":8,"value":0.2211413623190078},{"source":7,"target":9,"value":0.32598158070901456},{"source":7,"target":10,"value":0.08387186623068174},{"source":7,"target":11,"value":0.34337685558097697},{"source":7,"target":12,"value":0.13343162088268037},{"source":7,"target":13,"value":0.11251867714793445},{"source":7,"target":14,"value":0.05914042706732149},{"source":7,"target":15,"value":0.032024707413818486},{"source":7,"target":16,"value":0.08307878222120023},{"source":7,"target":17,"value":0.24989894170085106},{"source":7,"target":18,"value":0.08372303812373771},{"source":7,"target":19,"value":0.08863935935155506},{"source":7,"target":20,"value":0.23837849341273615},{"source":7,"target":21,"value":0.7249142360489135},{"source":7,"target":22,"value":0.10048778578859795},{"source":7,"target":23,"value":0.08014481188030069},{"source":7,"target":24,"value":0.1977118709962628},{"source":7,"target":25,"value":0.10063414140725316},{"source":7,"target":26,"value":0.09285359149937683},{"source":7,"target":27,"value":0.17132221179052076},{"source":7,"target":28,"value":0.13331133199908718},{"source":7,"target":29,"value":0.0859428593420734},{"source":7,"target":30,"value":0.06952384382421715},{"source":7,"target":31,"value":0.13483521883889646},{"source":7,"target":32,"value":0.02828532501660534},{"source":7,"target":33,"value":0.0031014570040522045},{"source":7,"target":34,"value":0.0818176476521804},{"source":7,"target":35,"value":0.02782437008655918},{"source":7,"target":36,"value":0.09461454772813895},{"source":7,"target":37,"value":0.12398886532730109},{"source":7,"target":38,"value":0.09303034085723955},{"source":7,"target":39,"value":0.009585722279959689},{"source":7,"target":40,"value":0.1785313131233911},{"source":7,"target":41,"value":0.09639743812176174},{"source":7,"target":42,"value":0.08182574675495005},{"source":7,"target":43,"value":0.15918696423104042},{"source":7,"target":44,"value":0.1555509038252601},{"source":7,"target":45,"value":0.0005103648403163841},{"source":7,"target":46,"value":0.12110907246657403},{"source":7,"target":47,"value":0.0034890624437602246},{"source":7,"target":48,"value":0.09557969546658678},{"source":7,"target":49,"value":0.07761253269979268},{"source":7,"target":50,"value":0.1447678610042509},{"source":7,"target":51,"value":0.07850212560962466},{"source":7,"target":52,"value":0.1147197965608641},{"source":7,"target":53,"value":0.08121391437605725},{"source":7,"target":54,"value":0.21940140847598258},{"source":7,"target":55,"value":0.18614934691393603},{"source":7,"target":56,"value":0.2438412640686783},{"source":7,"target":57,"value":0.19200668446597932},{"source":7,"target":58,"value":0.08277694038591545},{"source":7,"target":59,"value":0.2085447680458683},{"source":7,"target":60,"value":0.166968166884839},{"source":7,"target":61,"value":0.1952118231265295},{"source":7,"target":62,"value":0.1742670362924632},{"source":7,"target":63,"value":0.14859191793789212},{"source":7,"target":64,"value":0.23588287160753926},{"source":7,"target":65,"value":0.3075794299435254},{"source":7,"target":66,"value":0.14859191793789212},{"source":7,"target":67,"value":0.14859191793789198},{"source":7,"target":68,"value":0.036495579827999065},{"source":7,"target":69,"value":0.0952189861964642},{"source":7,"target":70,"value":0.020912721676178768},{"source":7,"target":71,"value":0.1009778143957957},{"source":7,"target":72,"value":0.28635736798776984},{"source":7,"target":73,"value":0.2640088004643031},{"source":7,"target":74,"value":0.021659907926681547},{"source":7,"target":75,"value":0.2651291512014372},{"source":7,"target":76,"value":0.2373639290360121},{"source":7,"target":77,"value":0.5292961033319813},{"source":7,"target":78,"value":0.5322263008870454},{"source":7,"target":79,"value":0.03167645946178266},{"source":7,"target":80,"value":0.04605486082495394},{"source":7,"target":81,"value":0.03559799580308764},{"source":7,"target":82,"value":0.15500935821119283},{"source":7,"target":83,"value":0.09831041292151287},{"source":7,"target":84,"value":0.09406107650078764},{"source":7,"target":85,"value":0.17988587753798624},{"source":7,"target":86,"value":0.04384440802046509},{"source":7,"target":87,"value":0.05189326823678828},{"source":7,"target":88,"value":0.07255523669224134},{"source":7,"target":89,"value":0.032511361171366104},{"source":7,"target":90,"value":0.08344865539801798},{"source":7,"target":91,"value":0.16755328451997192},{"source":7,"target":92,"value":0.10906357218088503},{"source":7,"target":93,"value":0.08547837815206744},{"source":7,"target":94,"value":0.08169528227921274},{"source":7,"target":95,"value":0.3799481190327646},{"source":7,"target":96,"value":0.019441037575720688},{"source":7,"target":97,"value":0.030515086441872466},{"source":7,"target":98,"value":0.019777350375743512},{"source":7,"target":99,"value":0.044912056347153506},{"source":7,"target":100,"value":0.05827368702855517},{"source":7,"target":101,"value":0.07637792015922411},{"source":7,"target":102,"value":0.2053035969604724},{"source":7,"target":103,"value":0.46089756077323213},{"source":7,"target":104,"value":0.15712006577465007},{"source":7,"target":105,"value":0.094070363967522},{"source":7,"target":106,"value":0.09820596200957896},{"source":7,"target":107,"value":0.18706192036803262},{"source":7,"target":108,"value":0.06766734075236475},{"source":7,"target":109,"value":0.21594026981902983},{"source":7,"target":110,"value":0.17894659878806912},{"source":7,"target":111,"value":0.13549685471908143},{"source":7,"target":112,"value":0.029701889934987298},{"source":7,"target":113,"value":0.01420863639547997},{"source":7,"target":114,"value":0.15279672468011526},{"source":7,"target":115,"value":0.061584670556563574},{"source":7,"target":116,"value":0.060303997501643315},{"source":7,"target":117,"value":0.017708638567204605},{"source":7,"target":118,"value":0.0027949296045123037},{"source":7,"target":119,"value":0.04165721240899454},{"source":7,"target":120,"value":0.06724262099349765},{"source":7,"target":121,"value":0.08151026152821954},{"source":7,"target":122,"value":0.08851219132751759},{"source":7,"target":123,"value":0.05023559944337455},{"source":7,"target":124,"value":0.05875901351460553},{"source":7,"target":125,"value":0.018596016070209977},{"source":7,"target":126,"value":0.15769437508291018},{"source":7,"target":127,"value":0.13760414621525632},{"source":7,"target":128,"value":0.07285772632678073},{"source":7,"target":129,"value":0.07273404501479346},{"source":7,"target":130,"value":0.08440023818017003},{"source":7,"target":131,"value":0.13165193149317161},{"source":7,"target":132,"value":0.006038663177876166},{"source":7,"target":133,"value":0.24280141601485591},{"source":7,"target":134,"value":0.16099941582308153},{"source":7,"target":135,"value":0.1252428949851215},{"source":7,"target":136,"value":0.15700767035548424},{"source":7,"target":137,"value":0.09972865259970919},{"source":7,"target":138,"value":0.0955290536420761},{"source":7,"target":139,"value":0.09123821415404},{"source":7,"target":140,"value":0.009998319085234337},{"source":7,"target":141,"value":0.049317611400607746},{"source":7,"target":142,"value":0.21914190510891177},{"source":7,"target":143,"value":0.14070484225504676},{"source":7,"target":144,"value":0.0807871807909108},{"source":7,"target":145,"value":0.05867710381959393},{"source":7,"target":146,"value":0.02371457233814245},{"source":7,"target":147,"value":0.08005340113010513},{"source":7,"target":148,"value":0.17170641175492957},{"source":7,"target":149,"value":0.17527549391325908},{"source":7,"target":150,"value":0.10763189049876454},{"source":7,"target":151,"value":0.09199320384185297},{"source":7,"target":152,"value":0.15506590355068212},{"source":7,"target":153,"value":0.13079100198266555},{"source":7,"target":154,"value":0.12816434393086096},{"source":7,"target":155,"value":0.017133933181974828},{"source":7,"target":156,"value":0.07039277463296133},{"source":7,"target":157,"value":0.0021859032560895665},{"source":7,"target":158,"value":0.1482717490887321},{"source":7,"target":159,"value":0.16242603812894654},{"source":7,"target":160,"value":0.15574099497880398},{"source":7,"target":161,"value":0.17827125426506177},{"source":7,"target":162,"value":0.17740546993772352},{"source":7,"target":163,"value":0.12515306157907813},{"source":7,"target":164,"value":0.10340007190001806},{"source":7,"target":165,"value":0.031078981551558006},{"source":7,"target":166,"value":0.13010076968216455},{"source":7,"target":167,"value":0.11702788518380114},{"source":7,"target":168,"value":0.1536182176067064},{"source":7,"target":169,"value":0.1557260195613767},{"source":7,"target":170,"value":0.1506784176434056},{"source":7,"target":171,"value":0.05482602715434105},{"source":7,"target":172,"value":0.0896159806832389},{"source":7,"target":173,"value":0.19402902938121747},{"source":7,"target":174,"value":0.2686959647319583},{"source":7,"target":175,"value":0.02287104690747804},{"source":7,"target":176,"value":0.10349475350702966},{"source":7,"target":177,"value":0.0013174756462946483},{"source":7,"target":178,"value":0.07382736297148916},{"source":7,"target":179,"value":0.05921301555336845},{"source":7,"target":180,"value":0.12336397160044858},{"source":7,"target":181,"value":0.06453357366968047},{"source":7,"target":182,"value":0.12320788849623449},{"source":7,"target":183,"value":0.0999808763119647},{"source":7,"target":184,"value":0.03667655139500896},{"source":7,"target":185,"value":0.17233505497062246},{"source":7,"target":186,"value":0.03063723420920497},{"source":7,"target":187,"value":0.011263880309334874},{"source":7,"target":188,"value":0.07593074485729459},{"source":7,"target":189,"value":0.016871957389442614},{"source":7,"target":190,"value":0.020509064511855968},{"source":7,"target":191,"value":0.134295643237941},{"source":7,"target":192,"value":0.13050804494973253},{"source":7,"target":193,"value":0.04314688123447348},{"source":7,"target":194,"value":0.06682993824786536},{"source":7,"target":195,"value":0.059034803866340094},{"source":7,"target":196,"value":0.05585239365914571},{"source":7,"target":197,"value":0.15156684195005926},{"source":7,"target":198,"value":0.03574637192994953},{"source":7,"target":199,"value":0.04924000612866876},{"source":7,"target":200,"value":0.04529491145340737},{"source":7,"target":201,"value":0.022387019762602167},{"source":7,"target":202,"value":0.10432383531658493},{"source":7,"target":203,"value":0.13525962857492282},{"source":7,"target":204,"value":0.1605077641341103},{"source":7,"target":205,"value":0.003159213937995736},{"source":7,"target":206,"value":0.11006891774486863},{"source":7,"target":207,"value":0.07538866511694359},{"source":7,"target":208,"value":0.1722299695165855},{"source":7,"target":209,"value":0.04069628197537632},{"source":7,"target":210,"value":0.10696399147311614},{"source":7,"target":211,"value":0.057680006780888186},{"source":7,"target":212,"value":0.1270038497269964},{"source":7,"target":213,"value":0.06876506099807454},{"source":7,"target":214,"value":0.11261870989562728},{"source":7,"target":215,"value":0.13014043217416124},{"source":7,"target":216,"value":0.16153803240402587},{"source":7,"target":217,"value":0.06142010559036743},{"source":7,"target":218,"value":0.12808787776672548},{"source":7,"target":219,"value":0.13276598357091846},{"source":7,"target":220,"value":0.11339048256804413},{"source":7,"target":221,"value":0.043804965686041315},{"source":7,"target":222,"value":0.03259528847105474},{"source":7,"target":223,"value":0.17317622405717892},{"source":7,"target":224,"value":0.12892287051365073},{"source":7,"target":225,"value":0.030009272465586462},{"source":7,"target":226,"value":0.09445189850831734},{"source":7,"target":227,"value":0.05710273228292545},{"source":7,"target":228,"value":0.1244622846206913},{"source":7,"target":229,"value":0.08974771659746313},{"source":7,"target":230,"value":0.07907615579174014},{"source":7,"target":231,"value":0.04719947786242043},{"source":7,"target":232,"value":0.001252447164362446},{"source":7,"target":233,"value":0.10091986770176122},{"source":7,"target":234,"value":0.1761887940044186},{"source":7,"target":235,"value":0.12638981505265215},{"source":7,"target":236,"value":0.0745069588416475},{"source":7,"target":237,"value":0.17420725360445313},{"source":7,"target":238,"value":0.09571444061238832},{"source":7,"target":239,"value":0.161681247881726},{"source":7,"target":240,"value":0.2356449227897486},{"source":7,"target":241,"value":0.11277902678476377},{"source":7,"target":242,"value":0.09079545939324861},{"source":7,"target":243,"value":0.24304260219275278},{"source":7,"target":244,"value":0.06960816876557328},{"source":7,"target":245,"value":0.15445501733294065},{"source":7,"target":246,"value":0.18345884124886036},{"source":7,"target":247,"value":0.014994743485150928},{"source":7,"target":248,"value":0.13792033284364966},{"source":7,"target":249,"value":0.15302462011964896},{"source":7,"target":250,"value":0.02622534039843556},{"source":7,"target":251,"value":0.03529042701793891},{"source":7,"target":252,"value":0.1042593276850981},{"source":7,"target":253,"value":0.10845281837313951},{"source":7,"target":254,"value":0.1828314762220774},{"source":7,"target":255,"value":0.0929168913845814},{"source":7,"target":256,"value":0.13686005262937612},{"source":7,"target":257,"value":0.18201832885073257},{"source":7,"target":258,"value":0.004929691986720495},{"source":7,"target":259,"value":0.06518433596010459},{"source":7,"target":260,"value":0.12912556731287395},{"source":7,"target":261,"value":0.03668570080249761},{"source":7,"target":262,"value":0.031864428566171756},{"source":7,"target":263,"value":0.1383505523009771},{"source":7,"target":264,"value":0.07852319322981781},{"source":7,"target":265,"value":0.031147904813052626},{"source":7,"target":266,"value":0.19055034663639753},{"source":7,"target":267,"value":0.057947897396561435},{"source":7,"target":268,"value":0.13474544565109187},{"source":7,"target":269,"value":0.006067302552486097},{"source":7,"target":270,"value":0.09441933232967945},{"source":7,"target":271,"value":0.2143327480240955},{"source":7,"target":272,"value":0.2308807838567753},{"source":7,"target":273,"value":0.23502784297877272},{"source":7,"target":274,"value":0.09646882772541605},{"source":7,"target":275,"value":0.11461291134231158},{"source":7,"target":276,"value":0.1632135571138403},{"source":7,"target":277,"value":0.13654217833390933},{"source":7,"target":278,"value":0.0943977953907996},{"source":7,"target":279,"value":0.00010806569442345021},{"source":7,"target":280,"value":0.046989041298024864},{"source":7,"target":281,"value":0.011340366600657244},{"source":7,"target":282,"value":0.00144383028552171},{"source":7,"target":283,"value":0.032246294583509034},{"source":7,"target":284,"value":0.13538534171598823},{"source":7,"target":285,"value":0.10133892420899722},{"source":7,"target":286,"value":0.006717438640485865},{"source":7,"target":287,"value":0.15822631688895372},{"source":7,"target":288,"value":0.19053278351273722},{"source":7,"target":289,"value":0.03137324219971584},{"source":7,"target":290,"value":0.009811801532513003},{"source":7,"target":291,"value":0.01162163139940255},{"source":7,"target":292,"value":0.12027385131748126},{"source":7,"target":293,"value":0.12354801313153821},{"source":7,"target":294,"value":0.007207557669508307},{"source":7,"target":295,"value":0.0009447948815727847},{"source":7,"target":296,"value":0.06345386761802117},{"source":7,"target":297,"value":0.09561511538566497},{"source":7,"target":298,"value":0.12229804833443626},{"source":7,"target":299,"value":0.1263537864226414},{"source":7,"target":300,"value":0.0756723001450842},{"source":7,"target":301,"value":0.16968048130843216},{"source":7,"target":302,"value":0.1393181096098077},{"source":7,"target":303,"value":0.07619000174207088},{"source":7,"target":304,"value":0.09092343771882153},{"source":7,"target":305,"value":0.13944179218196506},{"source":7,"target":306,"value":0.02660675127244033},{"source":7,"target":307,"value":0.052514510144934204},{"source":7,"target":308,"value":0.22922223274382736},{"source":7,"target":309,"value":0.1614843107899134},{"source":7,"target":310,"value":0.1299062595030032},{"source":7,"target":311,"value":0.09272203086369356},{"source":7,"target":312,"value":0.09578584611524217},{"source":7,"target":313,"value":0.048389741231275915},{"source":7,"target":314,"value":0.09139528051184635},{"source":7,"target":315,"value":0.09567630109736543},{"source":7,"target":316,"value":0.05207381235376968},{"source":7,"target":317,"value":0.10815310725272337},{"source":7,"target":318,"value":0.13664399222570342},{"source":7,"target":319,"value":0.03728224956245178},{"source":7,"target":320,"value":0.13746535033773308},{"source":7,"target":321,"value":0.111856754436388},{"source":7,"target":322,"value":0.05416732193600667},{"source":7,"target":323,"value":0.17113328638387093},{"source":7,"target":324,"value":0.05775116297729759},{"source":7,"target":325,"value":0.10457739710681743},{"source":7,"target":326,"value":0.1414104672061627},{"source":7,"target":327,"value":0.016712361914266602},{"source":7,"target":328,"value":0.07626433558971943},{"source":7,"target":329,"value":0.16450178039447708},{"source":7,"target":330,"value":0.061852504145271776},{"source":7,"target":331,"value":0.010222840012051064},{"source":7,"target":332,"value":0.19518968072046522},{"source":7,"target":333,"value":0.1332233056424647},{"source":7,"target":334,"value":0.061572847377623724},{"source":7,"target":335,"value":0.11658693375537879},{"source":8,"target":9,"value":0.9569001732562146},{"source":8,"target":10,"value":0.2587576783494793},{"source":8,"target":11,"value":0.3740296687932828},{"source":8,"target":12,"value":0.9215501036842043},{"source":8,"target":13,"value":0.22291441941299941},{"source":8,"target":14,"value":0.0058355771553740225},{"source":8,"target":15,"value":0.05960946486242299},{"source":8,"target":16,"value":0.10818576318880244},{"source":8,"target":17,"value":0.4446723212878885},{"source":8,"target":18,"value":0.29035336229026487},{"source":8,"target":19,"value":0.344933844868539},{"source":8,"target":20,"value":0.386837353982301},{"source":8,"target":21,"value":0.16194127028598826},{"source":8,"target":22,"value":0.3227322943462046},{"source":8,"target":23,"value":0.4163710979126976},{"source":8,"target":24,"value":0.41729476973797036},{"source":8,"target":25,"value":0.3300783045438421},{"source":8,"target":26,"value":0.2967056829744098},{"source":8,"target":27,"value":0.38347686664793396},{"source":8,"target":28,"value":0.34891320826193},{"source":8,"target":29,"value":0.41325691094391054},{"source":8,"target":30,"value":0.014055751609242806},{"source":8,"target":31,"value":0.04709843890468806},{"source":8,"target":32,"value":0.0523887800498572},{"source":8,"target":33,"value":0.004589812146399943},{"source":8,"target":34,"value":0.018510313644293917},{"source":8,"target":35,"value":0.002171990039262117},{"source":8,"target":36,"value":0.05789544182948785},{"source":8,"target":37,"value":0.06017191464201353},{"source":8,"target":38,"value":0.3106197047410056},{"source":8,"target":39,"value":0.3421397182551637},{"source":8,"target":40,"value":0.41037424498430086},{"source":8,"target":41,"value":0.31703503484602097},{"source":8,"target":42,"value":0.2825246002449711},{"source":8,"target":43,"value":0.3774287350172083},{"source":8,"target":44,"value":0.316398733158693},{"source":8,"target":45,"value":0.3417315536245894},{"source":8,"target":46,"value":0.04496243489272846},{"source":8,"target":47,"value":0.1158043881198698},{"source":8,"target":48,"value":0.3048776304416405},{"source":8,"target":49,"value":0.2438745078510422},{"source":8,"target":50,"value":0.05070603521912148},{"source":8,"target":51,"value":0.034673427614022485},{"source":8,"target":52,"value":0.49324774707693825},{"source":8,"target":53,"value":0.11385489774040669},{"source":8,"target":54,"value":0.1087696766536137},{"source":8,"target":55,"value":0.08209950254585269},{"source":8,"target":56,"value":0.08323099242007898},{"source":8,"target":57,"value":0.10653550330301631},{"source":8,"target":58,"value":0.04496108458361082},{"source":8,"target":59,"value":0.4217097524858803},{"source":8,"target":60,"value":0.3796777274559923},{"source":8,"target":61,"value":0.40778988856950044},{"source":8,"target":62,"value":0.34505146806746445},{"source":8,"target":63,"value":0.024025285751560013},{"source":8,"target":64,"value":0.45814943463418495},{"source":8,"target":65,"value":0.7834875992792284},{"source":8,"target":66,"value":0.024025285751560013},{"source":8,"target":67,"value":0.024025285751559988},{"source":8,"target":68,"value":0.03248241585007211},{"source":8,"target":69,"value":0.40586641544069946},{"source":8,"target":70,"value":0.33690677770345356},{"source":8,"target":71,"value":0.1649722497427997},{"source":8,"target":72,"value":0.46578847081477626},{"source":8,"target":73,"value":0.42789989778584914},{"source":8,"target":74,"value":0.13106083520971235},{"source":8,"target":75,"value":0.4375729868177536},{"source":8,"target":76,"value":0.3718669057843912},{"source":8,"target":77,"value":0.46488474357242265},{"source":8,"target":78,"value":0.460790164593369},{"source":8,"target":79,"value":0.15684746601977675},{"source":8,"target":80,"value":0.023125726798511444},{"source":8,"target":81,"value":0.003419508706057318},{"source":8,"target":82,"value":0.18241779423225754},{"source":8,"target":83,"value":0.06300915995813998},{"source":8,"target":84,"value":0.0247401301282844},{"source":8,"target":85,"value":0.0974010531643554},{"source":8,"target":86,"value":0.2028642724496063},{"source":8,"target":87,"value":0.023255079558346794},{"source":8,"target":88,"value":0.03063000475593893},{"source":8,"target":89,"value":0.10624241090709245},{"source":8,"target":90,"value":0.11713240554650436},{"source":8,"target":91,"value":0.1557227391964018},{"source":8,"target":92,"value":0.2970189542464692},{"source":8,"target":93,"value":0.015932873882903986},{"source":8,"target":94,"value":0.05596984062074283},{"source":8,"target":95,"value":0.09365373592559069},{"source":8,"target":96,"value":0.08589681497787337},{"source":8,"target":97,"value":0.007308881018863713},{"source":8,"target":98,"value":0.023089113558365293},{"source":8,"target":99,"value":0.049723596161676854},{"source":8,"target":100,"value":0.03509988258324261},{"source":8,"target":101,"value":0.05309164242509552},{"source":8,"target":102,"value":0.35489056481270365},{"source":8,"target":103,"value":0.3033555392945706},{"source":8,"target":104,"value":0.38588678249788144},{"source":8,"target":105,"value":0.3193616614500168},{"source":8,"target":106,"value":0.2810464978774094},{"source":8,"target":107,"value":0.36714207813630606},{"source":8,"target":108,"value":0.3429031017606866},{"source":8,"target":109,"value":0.30139183599680425},{"source":8,"target":110,"value":0.03639551482325127},{"source":8,"target":111,"value":0.014262355853424735},{"source":8,"target":112,"value":0.06462676630126363},{"source":8,"target":113,"value":0.16211134254191464},{"source":8,"target":114,"value":0.05094636382308926},{"source":8,"target":115,"value":0.20769702643713753},{"source":8,"target":116,"value":0.13496222474081182},{"source":8,"target":117,"value":0.10169747276824621},{"source":8,"target":118,"value":0.045185470118298106},{"source":8,"target":119,"value":0.06627168433278856},{"source":8,"target":120,"value":0.030044787008219637},{"source":8,"target":121,"value":0.05086800021798828},{"source":8,"target":122,"value":0.2907798057825246},{"source":8,"target":123,"value":0.024009798968877973},{"source":8,"target":124,"value":0.0962542907027616},{"source":8,"target":125,"value":0.06933055956670847},{"source":8,"target":126,"value":0.2930333556365099},{"source":8,"target":127,"value":0.2324376305587584},{"source":8,"target":128,"value":0.20343435042069435},{"source":8,"target":129,"value":0.13010859909752892},{"source":8,"target":130,"value":0.13751721973073788},{"source":8,"target":131,"value":0.0351089232453844},{"source":8,"target":132,"value":0.08343457169589759},{"source":8,"target":133,"value":0.17524736323016932},{"source":8,"target":134,"value":0.20993734189789645},{"source":8,"target":135,"value":0.14123751397708836},{"source":8,"target":136,"value":0.08193188720879256},{"source":8,"target":137,"value":0.004982635725611313},{"source":8,"target":138,"value":0.02396224580433736},{"source":8,"target":139,"value":0.06806809262478508},{"source":8,"target":140,"value":0.04290549281133181},{"source":8,"target":141,"value":0.008327219243198063},{"source":8,"target":142,"value":0.030872757153864474},{"source":8,"target":143,"value":0.021766137441408488},{"source":8,"target":144,"value":0.1193967960123216},{"source":8,"target":145,"value":0.17297786757202016},{"source":8,"target":146,"value":0.24031595773017073},{"source":8,"target":147,"value":0.019698884655523004},{"source":8,"target":148,"value":0.03285090719282891},{"source":8,"target":149,"value":0.024072351033450384},{"source":8,"target":150,"value":0.03402629050068292},{"source":8,"target":151,"value":0.0369050946161147},{"source":8,"target":152,"value":0.09153487069880861},{"source":8,"target":153,"value":0.02328775017312402},{"source":8,"target":154,"value":0.045237822907202706},{"source":8,"target":155,"value":0.0800282670041362},{"source":8,"target":156,"value":0.17315329000185475},{"source":8,"target":157,"value":0.022264636719625232},{"source":8,"target":158,"value":0.0039914594723621565},{"source":8,"target":159,"value":0.0004057790906834312},{"source":8,"target":160,"value":0.03171237998358624},{"source":8,"target":161,"value":0.06510766940201915},{"source":8,"target":162,"value":0.06433704224708842},{"source":8,"target":163,"value":0.022382551577631582},{"source":8,"target":164,"value":0.09387160254407877},{"source":8,"target":165,"value":0.018911303060376902},{"source":8,"target":166,"value":0.04609524325659365},{"source":8,"target":167,"value":0.0844877078305578},{"source":8,"target":168,"value":0.12519190430698493},{"source":8,"target":169,"value":0.028369874909631485},{"source":8,"target":170,"value":0.1111772727248624},{"source":8,"target":171,"value":0.08180458644628534},{"source":8,"target":172,"value":0.004084227656964707},{"source":8,"target":173,"value":0.09704401169844416},{"source":8,"target":174,"value":0.08502224631323385},{"source":8,"target":175,"value":0.05021218075471802},{"source":8,"target":176,"value":0.10873418280159894},{"source":8,"target":177,"value":0.08577356719094383},{"source":8,"target":178,"value":0.08090414221481942},{"source":8,"target":179,"value":0.09499238223407158},{"source":8,"target":180,"value":0.0976144814971213},{"source":8,"target":181,"value":0.021387520215453412},{"source":8,"target":182,"value":0.01968655660579893},{"source":8,"target":183,"value":0.11117051997888726},{"source":8,"target":184,"value":0.00044351560616507474},{"source":8,"target":185,"value":0.07640009063235012},{"source":8,"target":186,"value":0.1501931050073403},{"source":8,"target":187,"value":0.012722876425953223},{"source":8,"target":188,"value":0.08775877990953651},{"source":8,"target":189,"value":0.03658288142068015},{"source":8,"target":190,"value":0.2112451342637877},{"source":8,"target":191,"value":0.04537967172054603},{"source":8,"target":192,"value":0.047545189327183865},{"source":8,"target":193,"value":0.042270699337709536},{"source":8,"target":194,"value":0.05687648879149282},{"source":8,"target":195,"value":0.003907982317810509},{"source":8,"target":196,"value":0.04871344689302721},{"source":8,"target":197,"value":0.00421554667419245},{"source":8,"target":198,"value":0.11381500975154486},{"source":8,"target":199,"value":0.13329943473624326},{"source":8,"target":200,"value":0.007478720852567294},{"source":8,"target":201,"value":0.017437155658037908},{"source":8,"target":202,"value":0.11324652632883044},{"source":8,"target":203,"value":0.1508337634639584},{"source":8,"target":204,"value":0.14333376265718484},{"source":8,"target":205,"value":0.05037344396455984},{"source":8,"target":206,"value":0.0717376034815254},{"source":8,"target":207,"value":0.10708828695169367},{"source":8,"target":208,"value":0.10612015822416629},{"source":8,"target":209,"value":0.01478876089572341},{"source":8,"target":210,"value":0.09344877477195161},{"source":8,"target":211,"value":0.025648704404584166},{"source":8,"target":212,"value":0.038106236477994805},{"source":8,"target":213,"value":0.039296674043024137},{"source":8,"target":214,"value":0.011256679300420855},{"source":8,"target":215,"value":0.06127959893853168},{"source":8,"target":216,"value":0.10466394721831121},{"source":8,"target":217,"value":0.007600490889035774},{"source":8,"target":218,"value":0.0566528978086173},{"source":8,"target":219,"value":0.07861545324924499},{"source":8,"target":220,"value":0.08975054727903857},{"source":8,"target":221,"value":0.03842063068464141},{"source":8,"target":222,"value":0.13649653683506036},{"source":8,"target":223,"value":0.15658848364340686},{"source":8,"target":224,"value":0.02690612547405586},{"source":8,"target":225,"value":0.12542939078301346},{"source":8,"target":226,"value":0.03145062323573416},{"source":8,"target":227,"value":0.08004083163499136},{"source":8,"target":228,"value":0.11858173010492361},{"source":8,"target":229,"value":0.07954263161849603},{"source":8,"target":230,"value":0.0638013339396533},{"source":8,"target":231,"value":0.00922078192273559},{"source":8,"target":232,"value":0.017195606218789957},{"source":8,"target":233,"value":0.051349941169019184},{"source":8,"target":234,"value":0.06265999668690027},{"source":8,"target":235,"value":0.004898375903832317},{"source":8,"target":236,"value":0.046963693384930796},{"source":8,"target":237,"value":0.09657153482490406},{"source":8,"target":238,"value":0.013022343516586014},{"source":8,"target":239,"value":0.011767172406117864},{"source":8,"target":240,"value":0.09206715024508227},{"source":8,"target":241,"value":0.020049753580094348},{"source":8,"target":242,"value":0.10485515668909177},{"source":8,"target":243,"value":0.06396034807228226},{"source":8,"target":244,"value":0.05170537820463935},{"source":8,"target":245,"value":0.10893133625665516},{"source":8,"target":246,"value":0.017300591304301217},{"source":8,"target":247,"value":0.05417651570412126},{"source":8,"target":248,"value":0.05933900773192432},{"source":8,"target":249,"value":0.05061699677537124},{"source":8,"target":250,"value":0.02197729910361157},{"source":8,"target":251,"value":0.06613496220577747},{"source":8,"target":252,"value":0.06242344213590974},{"source":8,"target":253,"value":0.0006728665063315442},{"source":8,"target":254,"value":0.06534975723697777},{"source":8,"target":255,"value":0.05992340977787133},{"source":8,"target":256,"value":0.06957208545875988},{"source":8,"target":257,"value":0.08757329494715471},{"source":8,"target":258,"value":0.006062873236750537},{"source":8,"target":259,"value":0.02548948322319448},{"source":8,"target":260,"value":0.051083017014653294},{"source":8,"target":261,"value":0.10393386759213508},{"source":8,"target":262,"value":0.05468910345753948},{"source":8,"target":263,"value":0.025743207334604338},{"source":8,"target":264,"value":0.027104386500972997},{"source":8,"target":265,"value":0.0701127049177217},{"source":8,"target":266,"value":0.2279112863037903},{"source":8,"target":267,"value":0.0011831357125370605},{"source":8,"target":268,"value":0.1680557353144061},{"source":8,"target":269,"value":0.03277946872651924},{"source":8,"target":270,"value":0.0002221301509225743},{"source":8,"target":271,"value":0.18388187601348402},{"source":8,"target":272,"value":0.19962472263192335},{"source":8,"target":273,"value":0.12657976419371833},{"source":8,"target":274,"value":0.0009114242577424792},{"source":8,"target":275,"value":0.11163997973224232},{"source":8,"target":276,"value":0.016887271477371495},{"source":8,"target":277,"value":0.10098881776591549},{"source":8,"target":278,"value":0.10921814970499939},{"source":8,"target":279,"value":0.027857331330434287},{"source":8,"target":280,"value":0.0122239374176427},{"source":8,"target":281,"value":0.17120523862920975},{"source":8,"target":282,"value":0.07932238741431852},{"source":8,"target":283,"value":0.034740194762824736},{"source":8,"target":284,"value":0.02668791324884596},{"source":8,"target":285,"value":0.14570813597705468},{"source":8,"target":286,"value":0.1880083319684901},{"source":8,"target":287,"value":0.00673186911516431},{"source":8,"target":288,"value":0.03069699555415806},{"source":8,"target":289,"value":0.12510893279529378},{"source":8,"target":290,"value":0.04226585274461127},{"source":8,"target":291,"value":0.1040319085251168},{"source":8,"target":292,"value":0.16584831412958867},{"source":8,"target":293,"value":0.30731563755546726},{"source":8,"target":294,"value":0.09246023341201992},{"source":8,"target":295,"value":0.223245232575644},{"source":8,"target":296,"value":0.08245443585354115},{"source":8,"target":297,"value":0.13808247547262054},{"source":8,"target":298,"value":0.09895237646834126},{"source":8,"target":299,"value":0.03644054170073047},{"source":8,"target":300,"value":0.004790027964640956},{"source":8,"target":301,"value":0.020948879305215464},{"source":8,"target":302,"value":0.0205620134396024},{"source":8,"target":303,"value":0.055900878224600346},{"source":8,"target":304,"value":0.09827425884884988},{"source":8,"target":305,"value":0.107856702637096},{"source":8,"target":306,"value":0.040041696505630636},{"source":8,"target":307,"value":0.00016900253245935844},{"source":8,"target":308,"value":0.04791359081456931},{"source":8,"target":309,"value":0.09079668605746138},{"source":8,"target":310,"value":0.08305100082800851},{"source":8,"target":311,"value":0.05035148245592317},{"source":8,"target":312,"value":0.09776067293322815},{"source":8,"target":313,"value":0.06119857631913171},{"source":8,"target":314,"value":0.03156399074447056},{"source":8,"target":315,"value":0.08863322411864719},{"source":8,"target":316,"value":0.03950237753716687},{"source":8,"target":317,"value":0.03514489375662373},{"source":8,"target":318,"value":0.041067438707062386},{"source":8,"target":319,"value":0.14222785015618383},{"source":8,"target":320,"value":0.04114813783158905},{"source":8,"target":321,"value":0.020232067447892462},{"source":8,"target":322,"value":0.08067787738036389},{"source":8,"target":323,"value":0.022396189569045464},{"source":8,"target":324,"value":0.004075214988713975},{"source":8,"target":325,"value":0.05610573555561691},{"source":8,"target":326,"value":0.05834825955493963},{"source":8,"target":327,"value":0.07065497738750871},{"source":8,"target":328,"value":0.1728580464140744},{"source":8,"target":329,"value":0.13814225661636972},{"source":8,"target":330,"value":0.23866046355453818},{"source":8,"target":331,"value":0.16293239131016088},{"source":8,"target":332,"value":0.04428344407631471},{"source":8,"target":333,"value":0.2692762959898729},{"source":8,"target":334,"value":0.04761822209738504},{"source":8,"target":335,"value":0.05953554019022673},{"source":9,"target":10,"value":0.017623935453506913},{"source":9,"target":11,"value":0.6255231434630891},{"source":9,"target":12,"value":0.7709980741519407},{"source":9,"target":13,"value":0.18061934703230614},{"source":9,"target":14,"value":0.01553230107919354},{"source":9,"target":15,"value":0.06004543461382395},{"source":9,"target":16,"value":0.11601300466983407},{"source":9,"target":17,"value":0.4335652288979304},{"source":9,"target":18,"value":0.3132997732497404},{"source":9,"target":19,"value":0.36634981530474664},{"source":9,"target":20,"value":0.4130185940950848},{"source":9,"target":21,"value":0.03921528353444436},{"source":9,"target":22,"value":0.2581950256612996},{"source":9,"target":23,"value":0.2925825587956238},{"source":9,"target":24,"value":0.15461596767628963},{"source":9,"target":25,"value":0.2666592909766001},{"source":9,"target":26,"value":0.2327558955440976},{"source":9,"target":27,"value":0.38430319023468973},{"source":9,"target":28,"value":0.334057825869492},{"source":9,"target":29,"value":0.2911946450992894},{"source":9,"target":30,"value":0.04991503890078108},{"source":9,"target":31,"value":0.04746539548632785},{"source":9,"target":32,"value":0.09607079537496545},{"source":9,"target":33,"value":0.014044869275965982},{"source":9,"target":34,"value":0.049214573865930186},{"source":9,"target":35,"value":0.020396567767936555},{"source":9,"target":36,"value":0.08531090831687488},{"source":9,"target":37,"value":0.04153785446911184},{"source":9,"target":38,"value":0.2433032820879777},{"source":9,"target":39,"value":0.17979476228559785},{"source":9,"target":40,"value":0.14766126948063174},{"source":9,"target":41,"value":0.26694849581574487},{"source":9,"target":42,"value":0.20011396871128756},{"source":9,"target":43,"value":0.38531280331183293},{"source":9,"target":44,"value":0.2939339154603278},{"source":9,"target":45,"value":0.18030922243054617},{"source":9,"target":46,"value":0.05646724687825024},{"source":9,"target":47,"value":0.03164388394885847},{"source":9,"target":48,"value":0.3598464566700275},{"source":9,"target":49,"value":0.2099181284252294},{"source":9,"target":50,"value":0.07012350416239396},{"source":9,"target":51,"value":0.0903185207632294},{"source":9,"target":52,"value":0.4888517023732536},{"source":9,"target":53,"value":0.10817463479661821},{"source":9,"target":54,"value":0.06089596496813749},{"source":9,"target":55,"value":0.025299336082952054},{"source":9,"target":56,"value":0.039751267868591574},{"source":9,"target":57,"value":0.029117174082839432},{"source":9,"target":58,"value":0.04428016062171365},{"source":9,"target":59,"value":0.4171053435000307},{"source":9,"target":60,"value":0.36554378213626443},{"source":9,"target":61,"value":0.41649681833603047},{"source":9,"target":62,"value":0.33189376514249164},{"source":9,"target":63,"value":0.25542897502726014},{"source":9,"target":64,"value":0.6079881407969494},{"source":9,"target":65,"value":0.882818858106743},{"source":9,"target":66,"value":0.25542897502726014},{"source":9,"target":67,"value":0.2554289750272602},{"source":9,"target":68,"value":0.05915757149528559},{"source":9,"target":69,"value":0.2880658775259223},{"source":9,"target":70,"value":0.1797808479026016},{"source":9,"target":71,"value":0.07456967844333143},{"source":9,"target":72,"value":0.4442732986764368},{"source":9,"target":73,"value":0.42201597557366316},{"source":9,"target":74,"value":0.04193396491404944},{"source":9,"target":75,"value":0.4337941081028922},{"source":9,"target":76,"value":0.3894956247952139},{"source":9,"target":77,"value":0.5084369630863538},{"source":9,"target":78,"value":0.5138136018407087},{"source":9,"target":79,"value":0.2706448448401729},{"source":9,"target":80,"value":0.1164545652589997},{"source":9,"target":81,"value":0.14905439582622554},{"source":9,"target":82,"value":0.11867925633233536},{"source":9,"target":83,"value":0.04328811994440342},{"source":9,"target":84,"value":0.005273085900040144},{"source":9,"target":85,"value":0.06178622037648731},{"source":9,"target":86,"value":0.21379917305290508},{"source":9,"target":87,"value":0.0894113830297536},{"source":9,"target":88,"value":0.07246273540518772},{"source":9,"target":89,"value":0.0020813506282795617},{"source":9,"target":90,"value":0.019684072814900234},{"source":9,"target":91,"value":0.08266677248188811},{"source":9,"target":92,"value":0.3140368620384648},{"source":9,"target":93,"value":0.031218787013860747},{"source":9,"target":94,"value":0.028471450401458057},{"source":9,"target":95,"value":0.08898062959372707},{"source":9,"target":96,"value":0.0610101338289143},{"source":9,"target":97,"value":0.07781558163262221},{"source":9,"target":98,"value":0.093424612130449},{"source":9,"target":99,"value":0.0103232751535229},{"source":9,"target":100,"value":0.005562042015045734},{"source":9,"target":101,"value":0.10145393053613522},{"source":9,"target":102,"value":0.2884718590054369},{"source":9,"target":103,"value":0.34191129282556326},{"source":9,"target":104,"value":0.3898414702839826},{"source":9,"target":105,"value":0.23943106891132548},{"source":9,"target":106,"value":0.25129159122528727},{"source":9,"target":107,"value":0.35263282385285305},{"source":9,"target":108,"value":0.34215299206897326},{"source":9,"target":109,"value":0.2624073832858575},{"source":9,"target":110,"value":0.09126116862024722},{"source":9,"target":111,"value":0.08676371349210181},{"source":9,"target":112,"value":0.09427696759349104},{"source":9,"target":113,"value":0.03631537404439148},{"source":9,"target":114,"value":0.09490074550248144},{"source":9,"target":115,"value":0.10333482402613335},{"source":9,"target":116,"value":0.09651514004136996},{"source":9,"target":117,"value":0.06530760719572089},{"source":9,"target":118,"value":0.052469351868499825},{"source":9,"target":119,"value":0.06669442664654314},{"source":9,"target":120,"value":0.06725404705683344},{"source":9,"target":121,"value":0.05694188751713466},{"source":9,"target":122,"value":0.21298302631999683},{"source":9,"target":123,"value":0.02749879533186782},{"source":9,"target":124,"value":0.0626217455659849},{"source":9,"target":125,"value":0.09510364319980524},{"source":9,"target":126,"value":0.24953505089502923},{"source":9,"target":127,"value":0.20571801865971762},{"source":9,"target":128,"value":0.13975954364273133},{"source":9,"target":129,"value":0.1065948343124285},{"source":9,"target":130,"value":0.047734698497891345},{"source":9,"target":131,"value":0.0563465049958203},{"source":9,"target":132,"value":0.033652210697871617},{"source":9,"target":133,"value":0.18162527494977704},{"source":9,"target":134,"value":0.22819706125607564},{"source":9,"target":135,"value":0.13185220412193158},{"source":9,"target":136,"value":0.09909816238941412},{"source":9,"target":137,"value":0.046773541138814406},{"source":9,"target":138,"value":0.06133387128355646},{"source":9,"target":139,"value":0.023776530782528022},{"source":9,"target":140,"value":0.008612519178897871},{"source":9,"target":141,"value":0.013014307319009143},{"source":9,"target":142,"value":0.02581249167098688},{"source":9,"target":143,"value":0.0016771220388048407},{"source":9,"target":144,"value":0.1313792421435014},{"source":9,"target":145,"value":0.12314494375226044},{"source":9,"target":146,"value":0.1484477240382442},{"source":9,"target":147,"value":0.06997052062234925},{"source":9,"target":148,"value":0.06172603497409899},{"source":9,"target":149,"value":0.022024244985183634},{"source":9,"target":150,"value":0.07674838246794363},{"source":9,"target":151,"value":0.0596305478208378},{"source":9,"target":152,"value":0.08775180699850335},{"source":9,"target":153,"value":0.03954780663674518},{"source":9,"target":154,"value":0.10784335674089017},{"source":9,"target":155,"value":0.04945599085370099},{"source":9,"target":156,"value":0.14869718228529233},{"source":9,"target":157,"value":0.02153538207346744},{"source":9,"target":158,"value":0.06645761010314556},{"source":9,"target":159,"value":0.07404167094765705},{"source":9,"target":160,"value":0.022410589065705262},{"source":9,"target":161,"value":0.07279483208229919},{"source":9,"target":162,"value":0.07647870803383255},{"source":9,"target":163,"value":0.02845331095380352},{"source":9,"target":164,"value":0.12834903929772778},{"source":9,"target":165,"value":0.08279474706927437},{"source":9,"target":166,"value":0.07532301615009032},{"source":9,"target":167,"value":0.11657955656799918},{"source":9,"target":168,"value":0.08686091983105027},{"source":9,"target":169,"value":0.02675177978138308},{"source":9,"target":170,"value":0.0898400512198447},{"source":9,"target":171,"value":0.03377633312991581},{"source":9,"target":172,"value":0.006320383584079263},{"source":9,"target":173,"value":0.16281768946474373},{"source":9,"target":174,"value":0.18367395918299115},{"source":9,"target":175,"value":0.033760293607247825},{"source":9,"target":176,"value":0.08061235242683518},{"source":9,"target":177,"value":0.07971006047695287},{"source":9,"target":178,"value":0.05060177144052803},{"source":9,"target":179,"value":0.050001420460150624},{"source":9,"target":180,"value":0.00198802115707968},{"source":9,"target":181,"value":0.014851658416254196},{"source":9,"target":182,"value":0.028492506878259802},{"source":9,"target":183,"value":0.10532631597399304},{"source":9,"target":184,"value":0.009626160637399179},{"source":9,"target":185,"value":0.020684549832109236},{"source":9,"target":186,"value":0.0901706746071651},{"source":9,"target":187,"value":0.0016163517328684441},{"source":9,"target":188,"value":0.0378909167130019},{"source":9,"target":189,"value":0.032768818955691004},{"source":9,"target":190,"value":0.16167321334197393},{"source":9,"target":191,"value":0.04182768249692486},{"source":9,"target":192,"value":0.003272150805235546},{"source":9,"target":193,"value":0.033419829064939},{"source":9,"target":194,"value":0.029129119954518473},{"source":9,"target":195,"value":0.042159357966455556},{"source":9,"target":196,"value":0.08077993371742882},{"source":9,"target":197,"value":0.02897481586122827},{"source":9,"target":198,"value":0.09247035516115533},{"source":9,"target":199,"value":0.1328368888351464},{"source":9,"target":200,"value":0.033729673816863336},{"source":9,"target":201,"value":0.03131582335886533},{"source":9,"target":202,"value":0.08510529353758145},{"source":9,"target":203,"value":0.09538851628800916},{"source":9,"target":204,"value":0.11964617393315066},{"source":9,"target":205,"value":0.014354407232134702},{"source":9,"target":206,"value":0.007066260017539215},{"source":9,"target":207,"value":0.12211376392510319},{"source":9,"target":208,"value":0.16572963494729825},{"source":9,"target":209,"value":0.01928660012787582},{"source":9,"target":210,"value":0.036275671287541514},{"source":9,"target":211,"value":0.015904263118681785},{"source":9,"target":212,"value":0.10447731863693185},{"source":9,"target":213,"value":0.012006005004995027},{"source":9,"target":214,"value":0.0020992145590786474},{"source":9,"target":215,"value":0.08232569399551408},{"source":9,"target":216,"value":0.1292621003190564},{"source":9,"target":217,"value":0.00353505974614787},{"source":9,"target":218,"value":0.05972894637967786},{"source":9,"target":219,"value":0.14415079028325803},{"source":9,"target":220,"value":0.11609905058587236},{"source":9,"target":221,"value":0.012684369808380376},{"source":9,"target":222,"value":0.09498760080527004},{"source":9,"target":223,"value":0.1650534734667232},{"source":9,"target":224,"value":0.06793807132147395},{"source":9,"target":225,"value":0.03482749915040748},{"source":9,"target":226,"value":0.05288479166496634},{"source":9,"target":227,"value":0.02199808713152512},{"source":9,"target":228,"value":0.12129567668231765},{"source":9,"target":229,"value":0.12327013934122925},{"source":9,"target":230,"value":0.09198542382023066},{"source":9,"target":231,"value":0.0019516080087960729},{"source":9,"target":232,"value":0.037051677647067245},{"source":9,"target":233,"value":0.05589384139190137},{"source":9,"target":234,"value":0.044742281305512874},{"source":9,"target":235,"value":0.07506627280595678},{"source":9,"target":236,"value":0.044557226939359124},{"source":9,"target":237,"value":0.10520823066816412},{"source":9,"target":238,"value":0.058156276368804105},{"source":9,"target":239,"value":0.08326340647070479},{"source":9,"target":240,"value":0.14746976364280703},{"source":9,"target":241,"value":0.03542668012767298},{"source":9,"target":242,"value":0.09209503576375236},{"source":9,"target":243,"value":0.11423729166333547},{"source":9,"target":244,"value":0.07456126134918084},{"source":9,"target":245,"value":0.06758186313556795},{"source":9,"target":246,"value":0.09273764834896225},{"source":9,"target":247,"value":0.05119388099224243},{"source":9,"target":248,"value":0.05445737911158364},{"source":9,"target":249,"value":0.022698539779860073},{"source":9,"target":250,"value":0.012654055164681443},{"source":9,"target":251,"value":0.019139213517166152},{"source":9,"target":252,"value":0.018391241187882653},{"source":9,"target":253,"value":0.06858990523939475},{"source":9,"target":254,"value":0.0735806898349538},{"source":9,"target":255,"value":0.027087058190876322},{"source":9,"target":256,"value":0.030852506995771616},{"source":9,"target":257,"value":0.12398032815704377},{"source":9,"target":258,"value":0.011749440205343341},{"source":9,"target":259,"value":0.005637359281639853},{"source":9,"target":260,"value":0.06964559973576732},{"source":9,"target":261,"value":0.09242212911914699},{"source":9,"target":262,"value":0.03469206214362398},{"source":9,"target":263,"value":0.05718135507926716},{"source":9,"target":264,"value":0.07570225861413621},{"source":9,"target":265,"value":0.007369808620475063},{"source":9,"target":266,"value":0.23949150821444062},{"source":9,"target":267,"value":0.05607970630616591},{"source":9,"target":268,"value":0.19062753518279896},{"source":9,"target":269,"value":0.011824419149503329},{"source":9,"target":270,"value":0.021469041607667102},{"source":9,"target":271,"value":0.19503172912142938},{"source":9,"target":272,"value":0.21172882126738113},{"source":9,"target":273,"value":0.1359905042160226},{"source":9,"target":274,"value":0.029020053692773974},{"source":9,"target":275,"value":0.10485993947660072},{"source":9,"target":276,"value":0.07147823831754577},{"source":9,"target":277,"value":0.13094313387510842},{"source":9,"target":278,"value":0.09099149130876376},{"source":9,"target":279,"value":0.11447918742679816},{"source":9,"target":280,"value":0.0468953464892308},{"source":9,"target":281,"value":0.121365813979388},{"source":9,"target":282,"value":0.016437524296640946},{"source":9,"target":283,"value":0.09174696477900722},{"source":9,"target":284,"value":0.09834244479403004},{"source":9,"target":285,"value":0.08987425011174399},{"source":9,"target":286,"value":0.13793299012867216},{"source":9,"target":287,"value":0.07453483055515404},{"source":9,"target":288,"value":0.08222396256230795},{"source":9,"target":289,"value":0.08803452896375863},{"source":9,"target":290,"value":0.0002644285889050019},{"source":9,"target":291,"value":0.033039774292426154},{"source":9,"target":292,"value":0.14864673397740566},{"source":9,"target":293,"value":0.24897336925841648},{"source":9,"target":294,"value":0.07488632768373174},{"source":9,"target":295,"value":0.15923396695066763},{"source":9,"target":296,"value":0.05099062921618149},{"source":9,"target":297,"value":0.0335487808347303},{"source":9,"target":298,"value":0.0016007860733519455},{"source":9,"target":299,"value":0.07717697676678925},{"source":9,"target":300,"value":0.03824183065896275},{"source":9,"target":301,"value":0.03586433362595022},{"source":9,"target":302,"value":0.02300591194674557},{"source":9,"target":303,"value":0.06011327510901419},{"source":9,"target":304,"value":0.12302799638411802},{"source":9,"target":305,"value":0.10177091305906626},{"source":9,"target":306,"value":0.08317082023049341},{"source":9,"target":307,"value":0.0016366384526175642},{"source":9,"target":308,"value":0.03607553724019093},{"source":9,"target":309,"value":0.004607732180785924},{"source":9,"target":310,"value":0.10800706241149778},{"source":9,"target":311,"value":0.045141482675482056},{"source":9,"target":312,"value":0.08453170711560452},{"source":9,"target":313,"value":0.010816471900657184},{"source":9,"target":314,"value":0.04612196116659412},{"source":9,"target":315,"value":0.10705753829950436},{"source":9,"target":316,"value":0.040546010266177386},{"source":9,"target":317,"value":0.07295981267106655},{"source":9,"target":318,"value":0.06416527148816377},{"source":9,"target":319,"value":0.0665628187513537},{"source":9,"target":320,"value":0.1104231580104488},{"source":9,"target":321,"value":0.00044737947219912645},{"source":9,"target":322,"value":0.01686295271507886},{"source":9,"target":323,"value":0.11423373098648545},{"source":9,"target":324,"value":0.0025279712253531306},{"source":9,"target":325,"value":0.011914545400913116},{"source":9,"target":326,"value":0.002987007875822896},{"source":9,"target":327,"value":0.027029462611242935},{"source":9,"target":328,"value":0.09026057972493251},{"source":9,"target":329,"value":0.0915352134704549},{"source":9,"target":330,"value":0.22200886138741832},{"source":9,"target":331,"value":0.12135482213787074},{"source":9,"target":332,"value":0.03990585195741675},{"source":9,"target":333,"value":0.23453722701052948},{"source":9,"target":334,"value":0.023525577152146652},{"source":9,"target":335,"value":0.03435691845490246},{"source":10,"target":11,"value":0.7144896560688242},{"source":10,"target":12,"value":0.6020403575173496},{"source":10,"target":13,"value":0.14724828282166885},{"source":10,"target":14,"value":0.06553539827945028},{"source":10,"target":15,"value":0.09663298805350826},{"source":10,"target":16,"value":0.05004819535100661},{"source":10,"target":17,"value":0.3176588060393364},{"source":10,"target":18,"value":0.15783884137320553},{"source":10,"target":19,"value":0.1251224880513849},{"source":10,"target":20,"value":0.2640720157842079},{"source":10,"target":21,"value":0.1637741021614717},{"source":10,"target":22,"value":0.06950135863812018},{"source":10,"target":23,"value":0.12477099675013761},{"source":10,"target":24,"value":0.10208243354630693},{"source":10,"target":25,"value":0.03655120298540954},{"source":10,"target":26,"value":0.10082241616448072},{"source":10,"target":27,"value":0.037248568590408114},{"source":10,"target":28,"value":0.1117088527827642},{"source":10,"target":29,"value":0.12947754299302022},{"source":10,"target":30,"value":0.0015584563810484063},{"source":10,"target":31,"value":0.03679176682373387},{"source":10,"target":32,"value":0.021774832483931767},{"source":10,"target":33,"value":0.0541235304198247},{"source":10,"target":34,"value":0.04767015153110431},{"source":10,"target":35,"value":0.12362142671834035},{"source":10,"target":36,"value":0.10377725553177071},{"source":10,"target":37,"value":0.0303855806599832},{"source":10,"target":38,"value":0.06545052689305443},{"source":10,"target":39,"value":0.053485453528292995},{"source":10,"target":40,"value":0.0954252846365071},{"source":10,"target":41,"value":0.023304081768004397},{"source":10,"target":42,"value":0.10820951888498327},{"source":10,"target":43,"value":0.008277895804698173},{"source":10,"target":44,"value":0.12957426590537038},{"source":10,"target":45,"value":0.058813063009392985},{"source":10,"target":46,"value":0.031684658171156545},{"source":10,"target":47,"value":0.05440354325826367},{"source":10,"target":48,"value":0.03622193111053701},{"source":10,"target":49,"value":0.1344906546049598},{"source":10,"target":50,"value":0.07038244421093101},{"source":10,"target":51,"value":0.10683995256903213},{"source":10,"target":52,"value":0.11666227095315386},{"source":10,"target":53,"value":0.11781798519448432},{"source":10,"target":54,"value":0.0073262580357929714},{"source":10,"target":55,"value":0.012504053768318963},{"source":10,"target":56,"value":0.009144789545241344},{"source":10,"target":57,"value":0.010742739700947765},{"source":10,"target":58,"value":0.028063738059261965},{"source":10,"target":59,"value":0.06816370939291251},{"source":10,"target":60,"value":0.1151732704685169},{"source":10,"target":61,"value":0.018563436691549695},{"source":10,"target":62,"value":0.11320878691096299},{"source":10,"target":63,"value":0.9616168126382568},{"source":10,"target":64,"value":0.1910322677606333},{"source":10,"target":65,"value":0.17642117006370944},{"source":10,"target":66,"value":0.9616168126382568},{"source":10,"target":67,"value":0.9616168126382576},{"source":10,"target":68,"value":0.10745558719064072},{"source":10,"target":69,"value":0.13450806200261586},{"source":10,"target":70,"value":0.06831108826473292},{"source":10,"target":71,"value":0.2041878512377462},{"source":10,"target":72,"value":0.14119370287740995},{"source":10,"target":73,"value":0.04656818035171931},{"source":10,"target":74,"value":0.1980271616824173},{"source":10,"target":75,"value":0.07602330076654233},{"source":10,"target":76,"value":0.018043353065292315},{"source":10,"target":77,"value":0.07308221767629006},{"source":10,"target":78,"value":0.07757813328560219},{"source":10,"target":79,"value":0.07366966729985958},{"source":10,"target":80,"value":0.10810413927697925},{"source":10,"target":81,"value":0.11981265966281217},{"source":10,"target":82,"value":0.05733872568048761},{"source":10,"target":83,"value":0.11627927402615139},{"source":10,"target":84,"value":0.000975783448520793},{"source":10,"target":85,"value":0.055647420122988615},{"source":10,"target":86,"value":0.009988435165629223},{"source":10,"target":87,"value":0.12890937646027803},{"source":10,"target":88,"value":0.13406161038560224},{"source":10,"target":89,"value":0.09078833278131675},{"source":10,"target":90,"value":0.056928486739512965},{"source":10,"target":91,"value":0.003504806888608897},{"source":10,"target":92,"value":0.042588069086579014},{"source":10,"target":93,"value":0.010406169185665002},{"source":10,"target":94,"value":0.11769594461704473},{"source":10,"target":95,"value":0.07164362227827856},{"source":10,"target":96,"value":0.146195891286959},{"source":10,"target":97,"value":0.08910519790032499},{"source":10,"target":98,"value":0.1173942140049368},{"source":10,"target":99,"value":0.16180343426999017},{"source":10,"target":100,"value":0.14018192804287524},{"source":10,"target":101,"value":0.11897764701012974},{"source":10,"target":102,"value":0.11556244712178011},{"source":10,"target":103,"value":0.07640019123582087},{"source":10,"target":104,"value":0.09724170930631611},{"source":10,"target":105,"value":0.05702082489351238},{"source":10,"target":106,"value":0.07638624172062332},{"source":10,"target":107,"value":0.08457239178532466},{"source":10,"target":108,"value":0.06243291024844711},{"source":10,"target":109,"value":0.11673771354889943},{"source":10,"target":110,"value":0.1363577838422929},{"source":10,"target":111,"value":0.18786420413951818},{"source":10,"target":112,"value":0.010815797194788281},{"source":10,"target":113,"value":0.1071500840394574},{"source":10,"target":114,"value":0.058543830701319154},{"source":10,"target":115,"value":0.08883928079401676},{"source":10,"target":116,"value":0.06005960999133604},{"source":10,"target":117,"value":0.09220828592463992},{"source":10,"target":118,"value":0.1696795759452678},{"source":10,"target":119,"value":0.04655757922173894},{"source":10,"target":120,"value":0.11367437506994298},{"source":10,"target":121,"value":0.04123747842657531},{"source":10,"target":122,"value":0.05075127759379488},{"source":10,"target":123,"value":0.02103440681568432},{"source":10,"target":124,"value":0.02551694405353116},{"source":10,"target":125,"value":0.02608289188309655},{"source":10,"target":126,"value":0.1295554864199889},{"source":10,"target":127,"value":0.13459051866040622},{"source":10,"target":128,"value":0.0566497688910131},{"source":10,"target":129,"value":0.05786235734887656},{"source":10,"target":130,"value":0.10846891393896317},{"source":10,"target":131,"value":0.11342140230595492},{"source":10,"target":132,"value":0.12300836144467488},{"source":10,"target":133,"value":0.04444884617341431},{"source":10,"target":134,"value":0.0716528457785569},{"source":10,"target":135,"value":0.10682833609299348},{"source":10,"target":136,"value":0.06091212178050983},{"source":10,"target":137,"value":0.09205933350602129},{"source":10,"target":138,"value":0.12921193944859855},{"source":10,"target":139,"value":0.05283573163967081},{"source":10,"target":140,"value":0.035940583588835846},{"source":10,"target":141,"value":0.04322764637153646},{"source":10,"target":142,"value":0.1691762086856287},{"source":10,"target":143,"value":0.1517738388747437},{"source":10,"target":144,"value":0.042416195414016304},{"source":10,"target":145,"value":0.035876077075651734},{"source":10,"target":146,"value":0.049465519943760194},{"source":10,"target":147,"value":0.2859377996504619},{"source":10,"target":148,"value":0.0915399572185443},{"source":10,"target":149,"value":0.12262355097291336},{"source":10,"target":150,"value":0.16613151727088563},{"source":10,"target":151,"value":0.20679286890301832},{"source":10,"target":152,"value":0.03599724705791205},{"source":10,"target":153,"value":0.041506944845009254},{"source":10,"target":154,"value":0.11326929409639892},{"source":10,"target":155,"value":0.015145898761058091},{"source":10,"target":156,"value":0.13692241100795155},{"source":10,"target":157,"value":0.007392165338391988},{"source":10,"target":158,"value":0.24978282305203248},{"source":10,"target":159,"value":0.28373896540035515},{"source":10,"target":160,"value":0.18665966314055749},{"source":10,"target":161,"value":0.013416722328821488},{"source":10,"target":162,"value":0.01258681700166136},{"source":10,"target":163,"value":0.027405174307703374},{"source":10,"target":164,"value":0.2138320453545977},{"source":10,"target":165,"value":0.24249091692060656},{"source":10,"target":166,"value":0.08974563548768474},{"source":10,"target":167,"value":0.06721251076247149},{"source":10,"target":168,"value":0.04288880821697624},{"source":10,"target":169,"value":0.04238749430505238},{"source":10,"target":170,"value":0.14051950242466618},{"source":10,"target":171,"value":0.10621784743866441},{"source":10,"target":172,"value":0.17845209682916993},{"source":10,"target":173,"value":0.4259500269075284},{"source":10,"target":174,"value":0.5984041873304004},{"source":10,"target":175,"value":0.03335253372738839},{"source":10,"target":176,"value":0.05860661804707264},{"source":10,"target":177,"value":0.0011047674951789406},{"source":10,"target":178,"value":0.016680448122184045},{"source":10,"target":179,"value":0.054706407394607026},{"source":10,"target":180,"value":0.27192807654770557},{"source":10,"target":181,"value":0.129447809767273},{"source":10,"target":182,"value":0.02374260780544454},{"source":10,"target":183,"value":0.18636664737971073},{"source":10,"target":184,"value":0.08140212928296907},{"source":10,"target":185,"value":0.04595880633268864},{"source":10,"target":186,"value":0.31030122153188566},{"source":10,"target":187,"value":0.13917265500405862},{"source":10,"target":188,"value":0.028952399375525274},{"source":10,"target":189,"value":0.009321755375862635},{"source":10,"target":190,"value":0.09669814437547028},{"source":10,"target":191,"value":0.010884499716366134},{"source":10,"target":192,"value":0.09077765375626325},{"source":10,"target":193,"value":0.0258747271417688},{"source":10,"target":194,"value":0.013910740825921019},{"source":10,"target":195,"value":0.005969543674862223},{"source":10,"target":196,"value":0.012584668024009878},{"source":10,"target":197,"value":0.11698368849220601},{"source":10,"target":198,"value":0.12292890171122263},{"source":10,"target":199,"value":0.11878265606893645},{"source":10,"target":200,"value":0.05330766546020737},{"source":10,"target":201,"value":0.02744097718952364},{"source":10,"target":202,"value":0.061503381891422154},{"source":10,"target":203,"value":0.09733348186251918},{"source":10,"target":204,"value":0.07560011363018328},{"source":10,"target":205,"value":0.06833296396193536},{"source":10,"target":206,"value":0.0221822110559967},{"source":10,"target":207,"value":0.09143826696916446},{"source":10,"target":208,"value":0.03894351468913567},{"source":10,"target":209,"value":0.105722179505282},{"source":10,"target":210,"value":0.039726420088816},{"source":10,"target":211,"value":0.08641118634696576},{"source":10,"target":212,"value":0.05787796099155231},{"source":10,"target":213,"value":0.06709110670169753},{"source":10,"target":214,"value":0.045792428117927775},{"source":10,"target":215,"value":0.03367880379304626},{"source":10,"target":216,"value":0.050929737888634766},{"source":10,"target":217,"value":0.010775567623331197},{"source":10,"target":218,"value":0.040700343327249776},{"source":10,"target":219,"value":0.15758327658045876},{"source":10,"target":220,"value":0.0301604278060861},{"source":10,"target":221,"value":0.1743629906166372},{"source":10,"target":222,"value":0.06053624892661872},{"source":10,"target":223,"value":0.019122411593333413},{"source":10,"target":224,"value":0.06236496512283979},{"source":10,"target":225,"value":0.11343326679093754},{"source":10,"target":226,"value":0.06802804756727562},{"source":10,"target":227,"value":0.31982313936268914},{"source":10,"target":228,"value":0.06636971955677468},{"source":10,"target":229,"value":0.07475690429852745},{"source":10,"target":230,"value":0.08925684373309774},{"source":10,"target":231,"value":0.01632153561743857},{"source":10,"target":232,"value":0.09369293243929855},{"source":10,"target":233,"value":0.026923300369207186},{"source":10,"target":234,"value":0.08804421044846594},{"source":10,"target":235,"value":0.2636747768801409},{"source":10,"target":236,"value":0.30599754724214967},{"source":10,"target":237,"value":0.06676253701757988},{"source":10,"target":238,"value":0.26854243199339345},{"source":10,"target":239,"value":0.17045684435787345},{"source":10,"target":240,"value":0.0789543350853382},{"source":10,"target":241,"value":0.031188487321942366},{"source":10,"target":242,"value":0.05578818626694836},{"source":10,"target":243,"value":0.18311689005917248},{"source":10,"target":244,"value":0.02946819822377183},{"source":10,"target":245,"value":0.07030943623887595},{"source":10,"target":246,"value":0.25111515538452783},{"source":10,"target":247,"value":0.023268077592407465},{"source":10,"target":248,"value":0.06838185375417606},{"source":10,"target":249,"value":0.26411799148785864},{"source":10,"target":250,"value":0.02295704867391001},{"source":10,"target":251,"value":0.10082228340812957},{"source":10,"target":252,"value":0.033708644931696195},{"source":10,"target":253,"value":0.10352834393341234},{"source":10,"target":254,"value":0.025257087370676615},{"source":10,"target":255,"value":0.017992234709282216},{"source":10,"target":256,"value":0.003722621940956549},{"source":10,"target":257,"value":0.062006044816325365},{"source":10,"target":258,"value":0.005988544148473675},{"source":10,"target":259,"value":0.010881061050420773},{"source":10,"target":260,"value":0.06512976775259306},{"source":10,"target":261,"value":0.07985880537695847},{"source":10,"target":262,"value":0.03236946390592838},{"source":10,"target":263,"value":0.13280442014679847},{"source":10,"target":264,"value":0.2527179293237547},{"source":10,"target":265,"value":0.11393397525352524},{"source":10,"target":266,"value":0.011250877958451387},{"source":10,"target":267,"value":0.15239332035776956},{"source":10,"target":268,"value":0.004005686732638816},{"source":10,"target":269,"value":0.01679198817050028},{"source":10,"target":270,"value":0.019821710490239255},{"source":10,"target":271,"value":0.06141678302466208},{"source":10,"target":272,"value":0.05525566982714505},{"source":10,"target":273,"value":0.12872784800173898},{"source":10,"target":274,"value":0.09392296417930059},{"source":10,"target":275,"value":0.0619485751073329},{"source":10,"target":276,"value":0.10527697778144635},{"source":10,"target":277,"value":0.07719267717278694},{"source":10,"target":278,"value":0.001481374594362864},{"source":10,"target":279,"value":0.11869379933706169},{"source":10,"target":280,"value":0.10443698154097723},{"source":10,"target":281,"value":0.11096889251389772},{"source":10,"target":282,"value":0.03282182093037726},{"source":10,"target":283,"value":0.033681653943062224},{"source":10,"target":284,"value":0.1342131208115034},{"source":10,"target":285,"value":0.07047919224693068},{"source":10,"target":286,"value":0.11313019367019377},{"source":10,"target":287,"value":0.1562104494355364},{"source":10,"target":288,"value":0.13859574543046313},{"source":10,"target":289,"value":0.17103604799446057},{"source":10,"target":290,"value":0.07634741332144346},{"source":10,"target":291,"value":0.170827968253077},{"source":10,"target":292,"value":0.062316441750154127},{"source":10,"target":293,"value":0.11946904608862238},{"source":10,"target":294,"value":0.08340966673134037},{"source":10,"target":295,"value":0.1512673363743328},{"source":10,"target":296,"value":0.13550276004973297},{"source":10,"target":297,"value":0.30641502054340497},{"source":10,"target":298,"value":0.254913123416987},{"source":10,"target":299,"value":0.0961236104530451},{"source":10,"target":300,"value":0.12017368262804168},{"source":10,"target":301,"value":0.0032822109879588448},{"source":10,"target":302,"value":0.03373714584356281},{"source":10,"target":303,"value":0.13390309629013247},{"source":10,"target":304,"value":0.19300992283592167},{"source":10,"target":305,"value":0.1782656522330652},{"source":10,"target":306,"value":0.10932914207768894},{"source":10,"target":307,"value":0.087345905908893},{"source":10,"target":308,"value":0.009509644248149809},{"source":10,"target":309,"value":0.035651011774498594},{"source":10,"target":310,"value":0.054224951326148255},{"source":10,"target":311,"value":0.04575158210734217},{"source":10,"target":312,"value":0.027523788606593918},{"source":10,"target":313,"value":0.00725286931429704},{"source":10,"target":314,"value":0.021171994533062885},{"source":10,"target":315,"value":0.040899987495107856},{"source":10,"target":316,"value":0.04181172266829212},{"source":10,"target":317,"value":0.053818905593860274},{"source":10,"target":318,"value":0.018836189570880003},{"source":10,"target":319,"value":0.03427284059450066},{"source":10,"target":320,"value":0.14205326535518364},{"source":10,"target":321,"value":0.00583868234071439},{"source":10,"target":322,"value":0.027402872960616817},{"source":10,"target":323,"value":0.1933123059549539},{"source":10,"target":324,"value":0.003657801883873095},{"source":10,"target":325,"value":0.02462023797676899},{"source":10,"target":326,"value":0.13778868138001593},{"source":10,"target":327,"value":0.021143002965613472},{"source":10,"target":328,"value":0.037875764666885386},{"source":10,"target":329,"value":0.16599620466174847},{"source":10,"target":330,"value":0.041878995740978406},{"source":10,"target":331,"value":0.03549663052085047},{"source":10,"target":332,"value":0.04837668692983345},{"source":10,"target":333,"value":0.05641714073674874},{"source":10,"target":334,"value":0.011526285455274426},{"source":10,"target":335,"value":0.13266962816738626},{"source":11,"target":12,"value":0.001439630488969797},{"source":11,"target":13,"value":0.19749946991539724},{"source":11,"target":14,"value":0.06653730952943668},{"source":11,"target":15,"value":0.24243676311605986},{"source":11,"target":16,"value":0.12534210152853714},{"source":11,"target":17,"value":0.351716746573424},{"source":11,"target":18,"value":0.2893524781447223},{"source":11,"target":19,"value":0.44546234173784793},{"source":11,"target":20,"value":0.32202115701369255},{"source":11,"target":21,"value":0.08814009222241327},{"source":11,"target":22,"value":0.16649566045647274},{"source":11,"target":23,"value":0.1151076822808075},{"source":11,"target":24,"value":0.17548705887660818},{"source":11,"target":25,"value":0.1993966546812012},{"source":11,"target":26,"value":0.12193941734283051},{"source":11,"target":27,"value":0.1770693549274447},{"source":11,"target":28,"value":0.10748058151219203},{"source":11,"target":29,"value":0.10705323947335715},{"source":11,"target":30,"value":0.02545253332407502},{"source":11,"target":31,"value":0.017686940456382527},{"source":11,"target":32,"value":0.023688325380392405},{"source":11,"target":33,"value":0.1047515664385993},{"source":11,"target":34,"value":0.052142855324116236},{"source":11,"target":35,"value":0.16848350125780787},{"source":11,"target":36,"value":0.12317682167893351},{"source":11,"target":37,"value":0.01597471186370941},{"source":11,"target":38,"value":0.16882730915230476},{"source":11,"target":39,"value":0.14302777446594325},{"source":11,"target":40,"value":0.19617202475245768},{"source":11,"target":41,"value":0.21400282933403977},{"source":11,"target":42,"value":0.1069032843997225},{"source":11,"target":43,"value":0.21487965806580941},{"source":11,"target":44,"value":0.07687565078635394},{"source":11,"target":45,"value":0.1339405392710998},{"source":11,"target":46,"value":0.02693737163906698},{"source":11,"target":47,"value":0.18965931830636312},{"source":11,"target":48,"value":0.2654608870626016},{"source":11,"target":49,"value":0.011617517111150354},{"source":11,"target":50,"value":0.17081405963057017},{"source":11,"target":51,"value":0.10828072434030063},{"source":11,"target":52,"value":0.27570887076113165},{"source":11,"target":53,"value":0.00859605139766036},{"source":11,"target":54,"value":0.05356134114627248},{"source":11,"target":55,"value":0.06240337135670308},{"source":11,"target":56,"value":0.04227045580736521},{"source":11,"target":57,"value":0.05921219333598338},{"source":11,"target":58,"value":0.07093029093121596},{"source":11,"target":59,"value":0.1825963701498569},{"source":11,"target":60,"value":0.12944580039748838},{"source":11,"target":61,"value":0.23499046610110066},{"source":11,"target":62,"value":0.11700769854795424},{"source":11,"target":63,"value":0.831869430977488},{"source":11,"target":64,"value":0.49901848307059543},{"source":11,"target":65,"value":0.6874515642016349},{"source":11,"target":66,"value":0.831869430977488},{"source":11,"target":67,"value":0.8318694309774877},{"source":11,"target":68,"value":0.09325208633785699},{"source":11,"target":69,"value":0.09689989295070443},{"source":11,"target":70,"value":0.11765311551346919},{"source":11,"target":71,"value":0.08595241031935694},{"source":11,"target":72,"value":0.19734481925514774},{"source":11,"target":73,"value":0.24147086002041523},{"source":11,"target":74,"value":0.09788928853049143},{"source":11,"target":75,"value":0.25459767241044934},{"source":11,"target":76,"value":0.2484014224569772},{"source":11,"target":77,"value":0.3556970796114602},{"source":11,"target":78,"value":0.34934965893966763},{"source":11,"target":79,"value":0.0725070783497763},{"source":11,"target":80,"value":0.09524722213143655},{"source":11,"target":81,"value":0.14417123866866166},{"source":11,"target":82,"value":0.18108656673651133},{"source":11,"target":83,"value":0.04777316982719022},{"source":11,"target":84,"value":0.05485561166839914},{"source":11,"target":85,"value":0.0834070440530828},{"source":11,"target":86,"value":0.1674426222180783},{"source":11,"target":87,"value":0.07988423410108178},{"source":11,"target":88,"value":0.0902414391131813},{"source":11,"target":89,"value":0.025987988045893442},{"source":11,"target":90,"value":0.1024191887998967},{"source":11,"target":91,"value":0.264790789363407},{"source":11,"target":92,"value":0.23888511620618802},{"source":11,"target":93,"value":0.0686142315329227},{"source":11,"target":94,"value":0.05590256404202066},{"source":11,"target":95,"value":0.08292498505518608},{"source":11,"target":96,"value":0.10901520757649692},{"source":11,"target":97,"value":0.08818323653820655},{"source":11,"target":98,"value":0.10023998998342017},{"source":11,"target":99,"value":0.1608522502623803},{"source":11,"target":100,"value":0.10306003318642094},{"source":11,"target":101,"value":0.12089010300805095},{"source":11,"target":102,"value":0.16223865495229886},{"source":11,"target":103,"value":0.19158197715437478},{"source":11,"target":104,"value":0.1383957515828576},{"source":11,"target":105,"value":0.15166537321369972},{"source":11,"target":106,"value":0.1299240702483768},{"source":11,"target":107,"value":0.10224503434437},{"source":11,"target":108,"value":0.13752021833369701},{"source":11,"target":109,"value":0.1399403392042223},{"source":11,"target":110,"value":0.1752020672938878},{"source":11,"target":111,"value":0.18851992131925166},{"source":11,"target":112,"value":0.09552252631153832},{"source":11,"target":113,"value":0.007151902139235077},{"source":11,"target":114,"value":0.043625269487928},{"source":11,"target":115,"value":0.04265594185419258},{"source":11,"target":116,"value":0.01411349359941679},{"source":11,"target":117,"value":0.12195503207826165},{"source":11,"target":118,"value":0.13215997106170427},{"source":11,"target":119,"value":0.06592516333949107},{"source":11,"target":120,"value":0.11147257823140821},{"source":11,"target":121,"value":0.01332209135026434},{"source":11,"target":122,"value":0.028668125449433163},{"source":11,"target":123,"value":0.010699576731658103},{"source":11,"target":124,"value":0.047384670196982136},{"source":11,"target":125,"value":0.11055812444769438},{"source":11,"target":126,"value":0.0854376475276341},{"source":11,"target":127,"value":0.08854540078957535},{"source":11,"target":128,"value":0.06586418960396102},{"source":11,"target":129,"value":0.09354233221195234},{"source":11,"target":130,"value":0.015241939041031457},{"source":11,"target":131,"value":0.11384084543922438},{"source":11,"target":132,"value":0.03202977741075698},{"source":11,"target":133,"value":0.07391910221102531},{"source":11,"target":134,"value":0.21204569951219313},{"source":11,"target":135,"value":0.18475253118754606},{"source":11,"target":136,"value":0.06775501378216293},{"source":11,"target":137,"value":0.041163543581155725},{"source":11,"target":138,"value":0.0508785332295401},{"source":11,"target":139,"value":0.05963165378542263},{"source":11,"target":140,"value":0.033328494188065126},{"source":11,"target":141,"value":0.05254684855052135},{"source":11,"target":142,"value":0.16753757279421083},{"source":11,"target":143,"value":0.032342903567337745},{"source":11,"target":144,"value":0.07843288075970514},{"source":11,"target":145,"value":0.05219544926475907},{"source":11,"target":146,"value":0.1407799365115641},{"source":11,"target":147,"value":0.17917938309442616},{"source":11,"target":148,"value":0.0206739887914037},{"source":11,"target":149,"value":0.092149619862259},{"source":11,"target":150,"value":0.14277733970394324},{"source":11,"target":151,"value":0.16910745171056193},{"source":11,"target":152,"value":0.07575065037455128},{"source":11,"target":153,"value":0.02855947459809511},{"source":11,"target":154,"value":0.11934335707447635},{"source":11,"target":155,"value":0.07907667214965758},{"source":11,"target":156,"value":0.007732394799389218},{"source":11,"target":157,"value":0.013046026482209776},{"source":11,"target":158,"value":0.22080764728484362},{"source":11,"target":159,"value":0.24211812697390409},{"source":11,"target":160,"value":0.1301684099857056},{"source":11,"target":161,"value":0.05947735934123968},{"source":11,"target":162,"value":0.05368973673521902},{"source":11,"target":163,"value":0.027349297421624168},{"source":11,"target":164,"value":0.23753930014097546},{"source":11,"target":165,"value":0.21112600735693712},{"source":11,"target":166,"value":0.1063338212403878},{"source":11,"target":167,"value":0.17040307311716701},{"source":11,"target":168,"value":0.04313776844635755},{"source":11,"target":169,"value":0.09024977634064184},{"source":11,"target":170,"value":0.10948341531066513},{"source":11,"target":171,"value":0.01964947379221041},{"source":11,"target":172,"value":0.13464316153864653},{"source":11,"target":173,"value":0.4340395706750776},{"source":11,"target":174,"value":0.5508058765510729},{"source":11,"target":175,"value":0.034670669270531335},{"source":11,"target":176,"value":0.06971121445969526},{"source":11,"target":177,"value":0.058553507050971766},{"source":11,"target":178,"value":0.04728393922425588},{"source":11,"target":179,"value":0.057685772194480005},{"source":11,"target":180,"value":0.2014106755100524},{"source":11,"target":181,"value":0.15325153042750267},{"source":11,"target":182,"value":0.032964542557525976},{"source":11,"target":183,"value":0.004027160803512265},{"source":11,"target":184,"value":0.053880250238151815},{"source":11,"target":185,"value":0.1145571471648488},{"source":11,"target":186,"value":0.11207195134439664},{"source":11,"target":187,"value":0.04439935314513912},{"source":11,"target":188,"value":0.1338685753923649},{"source":11,"target":189,"value":0.0047049944739798455},{"source":11,"target":190,"value":0.06171102325884983},{"source":11,"target":191,"value":0.06722545204075231},{"source":11,"target":192,"value":0.08495326623898344},{"source":11,"target":193,"value":0.04230695330728951},{"source":11,"target":194,"value":0.0057532964513352285},{"source":11,"target":195,"value":0.008645983235816924},{"source":11,"target":196,"value":0.07229016333255454},{"source":11,"target":197,"value":0.0800998711429759},{"source":11,"target":198,"value":0.050167400782491205},{"source":11,"target":199,"value":0.002998411867865494},{"source":11,"target":200,"value":0.04742808167123483},{"source":11,"target":201,"value":0.0587991687630581},{"source":11,"target":202,"value":0.05965442460374743},{"source":11,"target":203,"value":0.03397014646399745},{"source":11,"target":204,"value":0.09663606933331839},{"source":11,"target":205,"value":0.004198792783038058},{"source":11,"target":206,"value":0.05128326699493709},{"source":11,"target":207,"value":0.0003660970270265781},{"source":11,"target":208,"value":0.11955809856674857},{"source":11,"target":209,"value":0.074560619810312},{"source":11,"target":210,"value":0.06877846301341435},{"source":11,"target":211,"value":0.07211371927625881},{"source":11,"target":212,"value":0.07874579308378914},{"source":11,"target":213,"value":0.08672714844250978},{"source":11,"target":214,"value":0.0023202517776253566},{"source":11,"target":215,"value":0.12427494359383018},{"source":11,"target":216,"value":0.10089707897307847},{"source":11,"target":217,"value":0.04872525995955678},{"source":11,"target":218,"value":0.07490802266002801},{"source":11,"target":219,"value":0.19891987777229678},{"source":11,"target":220,"value":0.07972083602185179},{"source":11,"target":221,"value":0.11909225588522683},{"source":11,"target":222,"value":0.06143555659647427},{"source":11,"target":223,"value":0.09850161853259225},{"source":11,"target":224,"value":0.07069592780812475},{"source":11,"target":225,"value":0.06783233287641152},{"source":11,"target":226,"value":0.04544600346072617},{"source":11,"target":227,"value":0.2346702714204929},{"source":11,"target":228,"value":0.0235335224974807},{"source":11,"target":229,"value":0.0055641073114030765},{"source":11,"target":230,"value":0.10938743398925463},{"source":11,"target":231,"value":0.07193501859956392},{"source":11,"target":232,"value":0.06385258060835947},{"source":11,"target":233,"value":0.05690916372979144},{"source":11,"target":234,"value":0.10725072835774399},{"source":11,"target":235,"value":0.23586644834862314},{"source":11,"target":236,"value":0.2410206868983817},{"source":11,"target":237,"value":0.10653034111076501},{"source":11,"target":238,"value":0.22573140142062673},{"source":11,"target":239,"value":0.11205777312946041},{"source":11,"target":240,"value":0.14350969999497126},{"source":11,"target":241,"value":0.04194824277489324},{"source":11,"target":242,"value":0.062133058423797786},{"source":11,"target":243,"value":0.2135961256972831},{"source":11,"target":244,"value":0.05775868423003616},{"source":11,"target":245,"value":0.03848877266444221},{"source":11,"target":246,"value":0.21718638580916835},{"source":11,"target":247,"value":0.01593595415844769},{"source":11,"target":248,"value":0.028739294520226274},{"source":11,"target":249,"value":0.2030202744595458},{"source":11,"target":250,"value":0.05473428213307007},{"source":11,"target":251,"value":0.04567802486352408},{"source":11,"target":252,"value":0.036489330928058235},{"source":11,"target":253,"value":0.18609550115232},{"source":11,"target":254,"value":0.01049977585579359},{"source":11,"target":255,"value":0.08613614096401093},{"source":11,"target":256,"value":0.11308681574556015},{"source":11,"target":257,"value":0.05236486724751722},{"source":11,"target":258,"value":0.03402256103619827},{"source":11,"target":259,"value":0.037276592940297754},{"source":11,"target":260,"value":0.06670921679233147},{"source":11,"target":261,"value":0.010850888045541076},{"source":11,"target":262,"value":0.0088572072403257},{"source":11,"target":263,"value":0.14676901744813267},{"source":11,"target":264,"value":0.21399549403523976},{"source":11,"target":265,"value":0.027352640287217393},{"source":11,"target":266,"value":0.17271681472469533},{"source":11,"target":267,"value":0.11443604482277003},{"source":11,"target":268,"value":0.11293144167702245},{"source":11,"target":269,"value":0.017960280300228764},{"source":11,"target":270,"value":0.012191902346093061},{"source":11,"target":271,"value":0.2213567440969385},{"source":11,"target":272,"value":0.2044786868477997},{"source":11,"target":273,"value":0.2089414135585697},{"source":11,"target":274,"value":0.11210154303847508},{"source":11,"target":275,"value":0.03129535580186181},{"source":11,"target":276,"value":0.07689032261363625},{"source":11,"target":277,"value":0.07025042357630414},{"source":11,"target":278,"value":0.005781058031054735},{"source":11,"target":279,"value":0.15487941762616936},{"source":11,"target":280,"value":0.1254137657973972},{"source":11,"target":281,"value":0.03451728120541875},{"source":11,"target":282,"value":0.05134842703307656},{"source":11,"target":283,"value":0.08812102750300682},{"source":11,"target":284,"value":0.10818261211574763},{"source":11,"target":285,"value":0.022004970161558883},{"source":11,"target":286,"value":0.045858412400722345},{"source":11,"target":287,"value":0.13134317396171913},{"source":11,"target":288,"value":0.15578500211545745},{"source":11,"target":289,"value":0.08230932455459625},{"source":11,"target":290,"value":0.03763711752751285},{"source":11,"target":291,"value":0.015448118132884367},{"source":11,"target":292,"value":0.03290862453447431},{"source":11,"target":293,"value":0.051003564207516006},{"source":11,"target":294,"value":0.05894620250504593},{"source":11,"target":295,"value":0.0013733729303243049},{"source":11,"target":296,"value":0.05340357986011817},{"source":11,"target":297,"value":0.19918179123232208},{"source":11,"target":298,"value":0.19750070590056823},{"source":11,"target":299,"value":0.1010435969858552},{"source":11,"target":300,"value":0.1622524713301535},{"source":11,"target":301,"value":0.015844049224212883},{"source":11,"target":302,"value":0.008224157258834753},{"source":11,"target":303,"value":0.21486026080508694},{"source":11,"target":304,"value":0.2581008149838295},{"source":11,"target":305,"value":0.017900068478458108},{"source":11,"target":306,"value":0.052016747929700735},{"source":11,"target":307,"value":0.03879517621443414},{"source":11,"target":308,"value":0.031551843744351826},{"source":11,"target":309,"value":0.0768084936405353},{"source":11,"target":310,"value":0.10827583614066161},{"source":11,"target":311,"value":0.02300192553643363},{"source":11,"target":312,"value":0.026865133763756835},{"source":11,"target":313,"value":0.007925371959364437},{"source":11,"target":314,"value":0.01616733836955495},{"source":11,"target":315,"value":0.039288492275703135},{"source":11,"target":316,"value":0.025015269846198698},{"source":11,"target":317,"value":0.039694721499096995},{"source":11,"target":318,"value":0.028853794036789195},{"source":11,"target":319,"value":0.10499165077474687},{"source":11,"target":320,"value":0.11400786653429491},{"source":11,"target":321,"value":0.07649268085494523},{"source":11,"target":322,"value":0.0414541513919744},{"source":11,"target":323,"value":0.15284283444853283},{"source":11,"target":324,"value":0.0744485802479158},{"source":11,"target":325,"value":0.028388033568363995},{"source":11,"target":326,"value":0.07220548142816131},{"source":11,"target":327,"value":0.0635651558946783},{"source":11,"target":328,"value":0.04325289203139071},{"source":11,"target":329,"value":0.07954827896440958},{"source":11,"target":330,"value":0.04019241342812565},{"source":11,"target":331,"value":0.022831507197014853},{"source":11,"target":332,"value":0.03839004460344435},{"source":11,"target":333,"value":0.044874301050777374},{"source":11,"target":334,"value":0.034879406683707245},{"source":11,"target":335,"value":0.011007720558549743},{"source":12,"target":13,"value":0.20018146063219955},{"source":12,"target":14,"value":0.015364417329135249},{"source":12,"target":15,"value":0.02231291916909898},{"source":12,"target":16,"value":0.08907129069955713},{"source":12,"target":17,"value":0.4155356685618745},{"source":12,"target":18,"value":0.26434957288248084},{"source":12,"target":19,"value":0.2993046268529797},{"source":12,"target":20,"value":0.35908858127434595},{"source":12,"target":21,"value":0.2035638241303482},{"source":12,"target":22,"value":0.2773667889590287},{"source":12,"target":23,"value":0.39376673373785015},{"source":12,"target":24,"value":0.37651299165987984},{"source":12,"target":25,"value":0.267548694723276},{"source":12,"target":26,"value":0.2719082483480652},{"source":12,"target":27,"value":0.3030242713029283},{"source":12,"target":28,"value":0.3155820051305054},{"source":12,"target":29,"value":0.39272136589000944},{"source":12,"target":30,"value":0.00986804539797888},{"source":12,"target":31,"value":0.04252213387610116},{"source":12,"target":32,"value":0.05663598619196072},{"source":12,"target":33,"value":0.03085607582381375},{"source":12,"target":34,"value":0.045396855270051543},{"source":12,"target":35,"value":0.07065202680234454},{"source":12,"target":36,"value":0.007124892041510816},{"source":12,"target":37,"value":0.05609304488399328},{"source":12,"target":38,"value":0.26591858881646413},{"source":12,"target":39,"value":0.3182445687298508},{"source":12,"target":40,"value":0.3749743784692783},{"source":12,"target":41,"value":0.2504223886094666},{"source":12,"target":42,"value":0.2648762081893485},{"source":12,"target":43,"value":0.2813239274833272},{"source":12,"target":44,"value":0.29882510208041624},{"source":12,"target":45,"value":0.32006110902269824},{"source":12,"target":46,"value":0.04310680729260883},{"source":12,"target":47,"value":0.06816034724185774},{"source":12,"target":48,"value":0.2508099163727283},{"source":12,"target":49,"value":0.24863896755492754},{"source":12,"target":50,"value":0.007333741289034021},{"source":12,"target":51,"value":0.02945658316187769},{"source":12,"target":52,"value":0.44774732598376005},{"source":12,"target":53,"value":0.13419812367535844},{"source":12,"target":54,"value":0.0953670983499121},{"source":12,"target":55,"value":0.06497654338091666},{"source":12,"target":56,"value":0.07147551204380959},{"source":12,"target":57,"value":0.09080618405981525},{"source":12,"target":58,"value":0.029437611886074883},{"source":12,"target":59,"value":0.34425095095708436},{"source":12,"target":60,"value":0.3364481938484558},{"source":12,"target":61,"value":0.3071152332643767},{"source":12,"target":62,"value":0.3072256620215575},{"source":12,"target":63,"value":0.4015758459019914},{"source":12,"target":64,"value":0.2840216432485079},{"source":12,"target":65,"value":0.5469144831250771},{"source":12,"target":66,"value":0.4015758459019914},{"source":12,"target":67,"value":0.4015758459019913},{"source":12,"target":68,"value":0.012243154849505057},{"source":12,"target":69,"value":0.3876999955518793},{"source":12,"target":70,"value":0.3191295465768037},{"source":12,"target":71,"value":0.22135778933094322},{"source":12,"target":72,"value":0.4060810206953924},{"source":12,"target":73,"value":0.33305670100970935},{"source":12,"target":74,"value":0.18861776370542768},{"source":12,"target":75,"value":0.35108137599695227},{"source":12,"target":76,"value":0.27128988110401836},{"source":12,"target":77,"value":0.4025380174614179},{"source":12,"target":78,"value":0.399924600019868},{"source":12,"target":79,"value":0.1482564005878945},{"source":12,"target":80,"value":0.024324686501991596},{"source":12,"target":81,"value":0.010173683524966344},{"source":12,"target":82,"value":0.15208628985264716},{"source":12,"target":83,"value":0.10638260946979239},{"source":12,"target":84,"value":0.023908404858218327},{"source":12,"target":85,"value":0.05170334294513883},{"source":12,"target":86,"value":0.16236416712630544},{"source":12,"target":87,"value":0.05367662090713849},{"source":12,"target":88,"value":0.06315996705021443},{"source":12,"target":89,"value":0.0902647462158499},{"source":12,"target":90,"value":0.09250971724398899},{"source":12,"target":91,"value":0.10770926872315735},{"source":12,"target":92,"value":0.24879201746914914},{"source":12,"target":93,"value":0.0008470024885533015},{"source":12,"target":94,"value":0.08781644319567944},{"source":12,"target":95,"value":0.06218754142808609},{"source":12,"target":96,"value":0.1347195473713174},{"source":12,"target":97,"value":0.028022693244514},{"source":12,"target":98,"value":0.02205740926815911},{"source":12,"target":99,"value":0.11653859386695502},{"source":12,"target":100,"value":0.09260274383582662},{"source":12,"target":101,"value":0.007554844664707114},{"source":12,"target":102,"value":0.3399203728766063},{"source":12,"target":103,"value":0.2692620772433493},{"source":12,"target":104,"value":0.3590226014033604},{"source":12,"target":105,"value":0.2707504885480823},{"source":12,"target":106,"value":0.24818730414389878},{"source":12,"target":107,"value":0.31757708207310154},{"source":12,"target":108,"value":0.288245276266608},{"source":12,"target":109,"value":0.2907864356082052},{"source":12,"target":110,"value":0.013159705792265447},{"source":12,"target":111,"value":0.037935178910435824},{"source":12,"target":112,"value":0.04519745485132604},{"source":12,"target":113,"value":0.17559383973744272},{"source":12,"target":114,"value":0.027248079069384652},{"source":12,"target":115,"value":0.21575030600420203},{"source":12,"target":116,"value":0.13680799325803963},{"source":12,"target":117,"value":0.05012027985226642},{"source":12,"target":118,"value":0.024736735371808448},{"source":12,"target":119,"value":0.04002879444914854},{"source":12,"target":120,"value":0.02282175698590138},{"source":12,"target":121,"value":0.05476336968104882},{"source":12,"target":122,"value":0.2788652816881596},{"source":12,"target":123,"value":0.02104964488021252},{"source":12,"target":124,"value":0.10516194475488633},{"source":12,"target":125,"value":0.04389513754167956},{"source":12,"target":126,"value":0.2889361279370745},{"source":12,"target":127,"value":0.2255476930628618},{"source":12,"target":128,"value":0.18318816765248389},{"source":12,"target":129,"value":0.12445814541403558},{"source":12,"target":130,"value":0.15605540368243506},{"source":12,"target":131,"value":0.01582823311035472},{"source":12,"target":132,"value":0.11544975931273561},{"source":12,"target":133,"value":0.15611047701180575},{"source":12,"target":134,"value":0.13040265771911919},{"source":12,"target":135,"value":0.06967909993453567},{"source":12,"target":136,"value":0.044944441209824604},{"source":12,"target":137,"value":0.027453051661783592},{"source":12,"target":138,"value":0.05875513735395996},{"source":12,"target":139,"value":0.0432351550825588},{"source":12,"target":140,"value":0.057150653241823716},{"source":12,"target":141,"value":0.02981652293085348},{"source":12,"target":142,"value":0.09760691729895386},{"source":12,"target":143,"value":0.055493716204899415},{"source":12,"target":144,"value":0.1162215556668134},{"source":12,"target":145,"value":0.1534620274250998},{"source":12,"target":146,"value":0.20769820841891903},{"source":12,"target":147,"value":0.11070825869943773},{"source":12,"target":148,"value":0.04268925280284807},{"source":12,"target":149,"value":0.06809063557333302},{"source":12,"target":150,"value":0.03486715028507305},{"source":12,"target":151,"value":0.1168532831053136},{"source":12,"target":152,"value":0.0620408641767907},{"source":12,"target":153,"value":0.007129394614461929},{"source":12,"target":154,"value":0.0005417321434885375},{"source":12,"target":155,"value":0.05738089821107259},{"source":12,"target":156,"value":0.19313716518078225},{"source":12,"target":157,"value":0.017532977999690624},{"source":12,"target":158,"value":0.09572208408077827},{"source":12,"target":159,"value":0.111684862850071},{"source":12,"target":160,"value":0.09776646437175388},{"source":12,"target":161,"value":0.04750054083651853},{"source":12,"target":162,"value":0.04762660284310273},{"source":12,"target":163,"value":0.02245886316753816},{"source":12,"target":164,"value":0.00988302662601641},{"source":12,"target":165,"value":0.07928870184610658},{"source":12,"target":166,"value":0.003544647119753079},{"source":12,"target":167,"value":0.034416331700158856},{"source":12,"target":168,"value":0.14038042247911284},{"source":12,"target":169,"value":0.05430448491373258},{"source":12,"target":170,"value":0.1580519227075728},{"source":12,"target":171,"value":0.08994927364367028},{"source":12,"target":172,"value":0.06861571992906651},{"source":12,"target":173,"value":0.08661485640773996},{"source":12,"target":174,"value":0.16043459302338922},{"source":12,"target":175,"value":0.07202902697313386},{"source":12,"target":176,"value":0.07280697304136945},{"source":12,"target":177,"value":0.06876134660050637},{"source":12,"target":178,"value":0.0647341001962866},{"source":12,"target":179,"value":0.11622307089713342},{"source":12,"target":180,"value":0.18759827997825576},{"source":12,"target":181,"value":0.08342773890864312},{"source":12,"target":182,"value":0.01816286312291233},{"source":12,"target":183,"value":0.14587527159746647},{"source":12,"target":184,"value":0.00019812459710518638},{"source":12,"target":185,"value":0.03255280393386708},{"source":12,"target":186,"value":0.22973939331106205},{"source":12,"target":187,"value":0.04886309715484901},{"source":12,"target":188,"value":0.044003547180167815},{"source":12,"target":189,"value":0.0347261459329401},{"source":12,"target":190,"value":0.19974287177982628},{"source":12,"target":191,"value":0.026177675494486966},{"source":12,"target":192,"value":0.0066007434160572625},{"source":12,"target":193,"value":0.04169496038480116},{"source":12,"target":194,"value":0.05315522111223551},{"source":12,"target":195,"value":0.01128280164481351},{"source":12,"target":196,"value":0.026696993827070224},{"source":12,"target":197,"value":0.04795870803671473},{"source":12,"target":198,"value":0.14119799510352143},{"source":12,"target":199,"value":0.14905244714910723},{"source":12,"target":200,"value":0.031295569657332524},{"source":12,"target":201,"value":0.029469631033924085},{"source":12,"target":202,"value":0.10990844663234968},{"source":12,"target":203,"value":0.15317595861905992},{"source":12,"target":204,"value":0.12663752906881406},{"source":12,"target":205,"value":0.06126640836760383},{"source":12,"target":206,"value":0.057843148632067964},{"source":12,"target":207,"value":0.12693814643326662},{"source":12,"target":208,"value":0.06769067770375553},{"source":12,"target":209,"value":0.056786609922513664},{"source":12,"target":210,"value":0.0679783525443729},{"source":12,"target":211,"value":0.06416600313769394},{"source":12,"target":212,"value":0.06796156809656585},{"source":12,"target":213,"value":0.07692691187051462},{"source":12,"target":214,"value":0.0022255255097813477},{"source":12,"target":215,"value":0.026042736031062684},{"source":12,"target":216,"value":0.07351683296895434},{"source":12,"target":217,"value":0.01960227560481868},{"source":12,"target":218,"value":0.07550749053084137},{"source":12,"target":219,"value":0.0034628566709125888},{"source":12,"target":220,"value":0.05581811521705779},{"source":12,"target":221,"value":0.10170991285751038},{"source":12,"target":222,"value":0.12491500498190759},{"source":12,"target":223,"value":0.1314608988823256},{"source":12,"target":224,"value":0.004216148980755635},{"source":12,"target":225,"value":0.15307028756461538},{"source":12,"target":226,"value":0.011852148971521549},{"source":12,"target":227,"value":0.1896121188436814},{"source":12,"target":228,"value":0.12399955696196503},{"source":12,"target":229,"value":0.0945921355112571},{"source":12,"target":230,"value":0.007330340145248189},{"source":12,"target":231,"value":0.027962709633946876},{"source":12,"target":232,"value":0.014414982123221839},{"source":12,"target":233,"value":0.030653422228994382},{"source":12,"target":234,"value":0.09886595165898035},{"source":12,"target":235,"value":0.10103925236807905},{"source":12,"target":236,"value":0.15910161137839315},{"source":12,"target":237,"value":0.05113742396890217},{"source":12,"target":238,"value":0.11524114869245189},{"source":12,"target":239,"value":0.043393805271322305},{"source":12,"target":240,"value":0.03422349809698901},{"source":12,"target":241,"value":0.0323982474596804},{"source":12,"target":242,"value":0.0997094836195086},{"source":12,"target":243,"value":0.021620607409598695},{"source":12,"target":244,"value":0.026460054411023053},{"source":12,"target":245,"value":0.10447507906534566},{"source":12,"target":246,"value":0.08445000708831614},{"source":12,"target":247,"value":0.04360021506073831},{"source":12,"target":248,"value":0.05851263549059574},{"source":12,"target":249,"value":0.14763074324025008},{"source":12,"target":250,"value":0.03922665893255829},{"source":12,"target":251,"value":0.09563113693063621},{"source":12,"target":252,"value":0.06184413807580554},{"source":12,"target":253,"value":0.05792321287472977},{"source":12,"target":254,"value":0.07093155572660467},{"source":12,"target":255,"value":0.04002291564048597},{"source":12,"target":256,"value":0.04152381524723473},{"source":12,"target":257,"value":0.10976489931924541},{"source":12,"target":258,"value":0.002666001555151337},{"source":12,"target":259,"value":0.01804173678704883},{"source":12,"target":260,"value":0.07458053594174098},{"source":12,"target":261,"value":0.11038797846850328},{"source":12,"target":262,"value":0.06386892031134182},{"source":12,"target":263,"value":0.026900892880028816},{"source":12,"target":264,"value":0.0733984951318879},{"source":12,"target":265,"value":0.10072800160411367},{"source":12,"target":266,"value":0.17575107303304716},{"source":12,"target":267,"value":0.05975996765676731},{"source":12,"target":268,"value":0.13604727020816276},{"source":12,"target":269,"value":0.03439391021720201},{"source":12,"target":270,"value":0.0001692665629340459},{"source":12,"target":271,"value":0.1106965124856144},{"source":12,"target":272,"value":0.13207476087635986},{"source":12,"target":273,"value":0.046804097021068865},{"source":12,"target":274,"value":0.03622695067208441},{"source":12,"target":275,"value":0.11548911533928101},{"source":12,"target":276,"value":0.019767151806968287},{"source":12,"target":277,"value":0.08540116922639027},{"source":12,"target":278,"value":0.08770659714972331},{"source":12,"target":279,"value":0.01602994213843845},{"source":12,"target":280,"value":0.031070804542875675},{"source":12,"target":281,"value":0.17224830978054814},{"source":12,"target":282,"value":0.09496131971866426},{"source":12,"target":283,"value":0.016343295798936005},{"source":12,"target":284,"value":0.020389480582952303},{"source":12,"target":285,"value":0.15168216708250223},{"source":12,"target":286,"value":0.18746467066084216},{"source":12,"target":287,"value":0.050401057558920076},{"source":12,"target":288,"value":0.032456411695894326},{"source":12,"target":289,"value":0.16718458589293475},{"source":12,"target":290,"value":0.04177769035879206},{"source":12,"target":291,"value":0.13327634302514157},{"source":12,"target":292,"value":0.15066543459874307},{"source":12,"target":293,"value":0.3000790327951731},{"source":12,"target":294,"value":0.06631799663409153},{"source":12,"target":295,"value":0.24688877957912406},{"source":12,"target":296,"value":0.11148479521370373},{"source":12,"target":297,"value":0.23314346319455045},{"source":12,"target":298,"value":0.18450477794781156},{"source":12,"target":299,"value":0.013758297132876266},{"source":12,"target":300,"value":0.06897227130373666},{"source":12,"target":301,"value":0.01634777656868697},{"source":12,"target":302,"value":0.025507052399196494},{"source":12,"target":303,"value":0.01371569043786435},{"source":12,"target":304,"value":0.0031232094072998822},{"source":12,"target":305,"value":0.1452294860464821},{"source":12,"target":306,"value":0.013017158433802365},{"source":12,"target":307,"value":0.002602252857165873},{"source":12,"target":308,"value":0.027799292771445192},{"source":12,"target":309,"value":0.054230219529119696},{"source":12,"target":310,"value":0.03435049691474521},{"source":12,"target":311,"value":0.05877679065407184},{"source":12,"target":312,"value":0.08870764668896826},{"source":12,"target":313,"value":0.05879078317244431},{"source":12,"target":314,"value":0.03636553239411662},{"source":12,"target":315,"value":0.07725737330398763},{"source":12,"target":316,"value":0.024027307824321217},{"source":12,"target":317,"value":0.015423529132862792},{"source":12,"target":318,"value":0.053889448993251834},{"source":12,"target":319,"value":0.10640092904272347},{"source":12,"target":320,"value":0.009695166558643857},{"source":12,"target":321,"value":0.008343509057849509},{"source":12,"target":322,"value":0.06422202503285228},{"source":12,"target":323,"value":0.04587681446913933},{"source":12,"target":324,"value":0.02134310171691677},{"source":12,"target":325,"value":0.04578898990724213},{"source":12,"target":326,"value":0.0956591542480521},{"source":12,"target":327,"value":0.08819286964811093},{"source":12,"target":328,"value":0.15958219752267913},{"source":12,"target":329,"value":0.1793071987691062},{"source":12,"target":330,"value":0.22230948513974613},{"source":12,"target":331,"value":0.1510900711599666},{"source":12,"target":332,"value":0.05884224263552074},{"source":12,"target":333,"value":0.2533344090107059},{"source":12,"target":334,"value":0.027696260326871818},{"source":12,"target":335,"value":0.07999806663675364},{"source":13,"target":14,"value":0.3625578601007254},{"source":13,"target":15,"value":0.5003942815145342},{"source":13,"target":16,"value":0.9644384415087913},{"source":13,"target":17,"value":0.958040805814925},{"source":13,"target":18,"value":0.41897105152660913},{"source":13,"target":19,"value":0.5370612137932108},{"source":13,"target":20,"value":0.940122102729027},{"source":13,"target":21,"value":0.12796858955111087},{"source":13,"target":22,"value":0.3399394847446625},{"source":13,"target":23,"value":0.6675856326542182},{"source":13,"target":24,"value":0.11794343097321003},{"source":13,"target":25,"value":0.2959744757945493},{"source":13,"target":26,"value":0.3616334685789074},{"source":13,"target":27,"value":0.3852728428865638},{"source":13,"target":28,"value":0.42981727980745243},{"source":13,"target":29,"value":0.6640387630276502},{"source":13,"target":30,"value":0.1429724870086188},{"source":13,"target":31,"value":0.4165908910089888},{"source":13,"target":32,"value":0.05825484782534819},{"source":13,"target":33,"value":0.09851033390293273},{"source":13,"target":34,"value":0.2368224968314652},{"source":13,"target":35,"value":0.08586397295060991},{"source":13,"target":36,"value":0.11047167331523133},{"source":13,"target":37,"value":0.38784264341783287},{"source":13,"target":38,"value":0.30633898315543645},{"source":13,"target":39,"value":0.341993231860693},{"source":13,"target":40,"value":0.10678598767293093},{"source":13,"target":41,"value":0.29319509965605606},{"source":13,"target":42,"value":0.29380384575654006},{"source":13,"target":43,"value":0.3796435473350239},{"source":13,"target":44,"value":0.4183759376160816},{"source":13,"target":45,"value":0.334232740021867},{"source":13,"target":46,"value":0.4005199710385332},{"source":13,"target":47,"value":0.02439895322343576},{"source":13,"target":48,"value":0.06387902096927925},{"source":13,"target":49,"value":0.17134828697521873},{"source":13,"target":50,"value":0.11981705679504327},{"source":13,"target":51,"value":0.2317580660394871},{"source":13,"target":52,"value":0.34256393704699933},{"source":13,"target":53,"value":0.3357689156979865},{"source":13,"target":54,"value":0.13772384319837205},{"source":13,"target":55,"value":0.14886630402164214},{"source":13,"target":56,"value":0.13331998020569064},{"source":13,"target":57,"value":0.11383190790624051},{"source":13,"target":58,"value":0.08657510469004444},{"source":13,"target":59,"value":0.3603114905262589},{"source":13,"target":60,"value":0.399229900226959},{"source":13,"target":61,"value":0.3686554108570496},{"source":13,"target":62,"value":0.40421062918985595},{"source":13,"target":63,"value":0.40373885723097386},{"source":13,"target":64,"value":0.3933578089783742},{"source":13,"target":65,"value":0.010103170701060739},{"source":13,"target":66,"value":0.40373885723097386},{"source":13,"target":67,"value":0.4037388572309738},{"source":13,"target":68,"value":0.32306737871506314},{"source":13,"target":69,"value":0.6510382711949659},{"source":13,"target":70,"value":0.32206479225987644},{"source":13,"target":71,"value":0.005966311380392778},{"source":13,"target":72,"value":0.2754897427030751},{"source":13,"target":73,"value":0.2537092299770062},{"source":13,"target":74,"value":0.07331225943491514},{"source":13,"target":75,"value":0.322671706233309},{"source":13,"target":76,"value":0.3029593344197338},{"source":13,"target":77,"value":0.1890415386601149},{"source":13,"target":78,"value":0.19546992617523384},{"source":13,"target":79,"value":0.11853609523856139},{"source":13,"target":80,"value":0.32458294762910617},{"source":13,"target":81,"value":0.33071467668304844},{"source":13,"target":82,"value":0.020949679030282175},{"source":13,"target":83,"value":0.047606861192280726},{"source":13,"target":84,"value":0.017822988221427704},{"source":13,"target":85,"value":0.09401486698588736},{"source":13,"target":86,"value":0.11563594313966333},{"source":13,"target":87,"value":0.19305135895610653},{"source":13,"target":88,"value":0.2163126047429853},{"source":13,"target":89,"value":0.09968321894431822},{"source":13,"target":90,"value":0.2920618102512202},{"source":13,"target":91,"value":0.1776638172927584},{"source":13,"target":92,"value":0.2257611581176742},{"source":13,"target":93,"value":0.4731989814106741},{"source":13,"target":94,"value":0.8584705787289052},{"source":13,"target":95,"value":0.13972003352664633},{"source":13,"target":96,"value":0.32875851143542806},{"source":13,"target":97,"value":0.16148622462693582},{"source":13,"target":98,"value":0.34984783809560577},{"source":13,"target":99,"value":0.24211921542958717},{"source":13,"target":100,"value":0.37294406020907406},{"source":13,"target":101,"value":0.8121870069069055},{"source":13,"target":102,"value":0.8313160224502901},{"source":13,"target":103,"value":0.19578757162695035},{"source":13,"target":104,"value":0.43536713446012504},{"source":13,"target":105,"value":0.2565925968185675},{"source":13,"target":106,"value":0.40959928707414667},{"source":13,"target":107,"value":0.35679906534324873},{"source":13,"target":108,"value":0.46178412191206447},{"source":13,"target":109,"value":0.7991875280562416},{"source":13,"target":110,"value":0.16559560945396581},{"source":13,"target":111,"value":0.15840180239141746},{"source":13,"target":112,"value":0.06969232501701669},{"source":13,"target":113,"value":0.23399254717708157},{"source":13,"target":114,"value":0.22284409115589224},{"source":13,"target":115,"value":0.14005766304568665},{"source":13,"target":116,"value":0.010441514457692298},{"source":13,"target":117,"value":0.11438195302736742},{"source":13,"target":118,"value":0.08578329132329476},{"source":13,"target":119,"value":0.025603481835334296},{"source":13,"target":120,"value":0.06782643706983901},{"source":13,"target":121,"value":0.05519750342175866},{"source":13,"target":122,"value":0.00010095177865818492},{"source":13,"target":123,"value":0.041979407883698014},{"source":13,"target":124,"value":0.26726052261140754},{"source":13,"target":125,"value":0.13431238846923793},{"source":13,"target":126,"value":0.12481453951219393},{"source":13,"target":127,"value":0.2887292212408895},{"source":13,"target":128,"value":0.13766042808416773},{"source":13,"target":129,"value":0.010612312605510097},{"source":13,"target":130,"value":0.28605958197201675},{"source":13,"target":131,"value":0.1358402394037306},{"source":13,"target":132,"value":0.09193079798652426},{"source":13,"target":133,"value":0.06374619903235901},{"source":13,"target":134,"value":0.02734734920070154},{"source":13,"target":135,"value":0.07942825327732235},{"source":13,"target":136,"value":0.1573098490087441},{"source":13,"target":137,"value":0.12701833551177588},{"source":13,"target":138,"value":0.2182415610761522},{"source":13,"target":139,"value":0.03073382103166565},{"source":13,"target":140,"value":0.1272562511262321},{"source":13,"target":141,"value":0.18714648354878108},{"source":13,"target":142,"value":0.22794844136343645},{"source":13,"target":143,"value":0.08896074987103032},{"source":13,"target":144,"value":0.08858315230871672},{"source":13,"target":145,"value":0.22458147528832126},{"source":13,"target":146,"value":0.19377088957209038},{"source":13,"target":147,"value":0.07641087252394423},{"source":13,"target":148,"value":0.12665599470416408},{"source":13,"target":149,"value":0.21773516940505244},{"source":13,"target":150,"value":0.09854820990123539},{"source":13,"target":151,"value":0.08739175495986837},{"source":13,"target":152,"value":0.12387093706531614},{"source":13,"target":153,"value":0.1606720059828978},{"source":13,"target":154,"value":0.20268628217785833},{"source":13,"target":155,"value":0.2986589150367721},{"source":13,"target":156,"value":0.03278215029716579},{"source":13,"target":157,"value":0.3327864926022248},{"source":13,"target":158,"value":0.1124653754408248},{"source":13,"target":159,"value":0.11388767949210593},{"source":13,"target":160,"value":0.1671228359791655},{"source":13,"target":161,"value":0.14773218173665212},{"source":13,"target":162,"value":0.15248467819897082},{"source":13,"target":163,"value":0.26709059821545117},{"source":13,"target":164,"value":0.02693315435582013},{"source":13,"target":165,"value":0.13759612792261117},{"source":13,"target":166,"value":0.009354343954207736},{"source":13,"target":167,"value":0.09638212475471761},{"source":13,"target":168,"value":0.2829659630558743},{"source":13,"target":169,"value":0.2043815523252807},{"source":13,"target":170,"value":0.19830521010908125},{"source":13,"target":171,"value":0.14272350169980913},{"source":13,"target":172,"value":0.3435460621045119},{"source":13,"target":173,"value":0.0015419820907949908},{"source":13,"target":174,"value":0.07666861534472966},{"source":13,"target":175,"value":0.10660977857227132},{"source":13,"target":176,"value":0.09560169225042506},{"source":13,"target":177,"value":0.08751427863198571},{"source":13,"target":178,"value":0.08996634546089861},{"source":13,"target":179,"value":0.3050400879629736},{"source":13,"target":180,"value":0.032823802000534},{"source":13,"target":181,"value":0.125651101603809},{"source":13,"target":182,"value":0.27210937207117114},{"source":13,"target":183,"value":0.05232789500332151},{"source":13,"target":184,"value":0.19905414413535455},{"source":13,"target":185,"value":0.08916480844495875},{"source":13,"target":186,"value":0.06517458275961896},{"source":13,"target":187,"value":0.23060960572326986},{"source":13,"target":188,"value":0.2846955524766188},{"source":13,"target":189,"value":0.20241896113479277},{"source":13,"target":190,"value":0.08383271018629096},{"source":13,"target":191,"value":0.19560433306130115},{"source":13,"target":192,"value":0.016618283469851634},{"source":13,"target":193,"value":0.09555327321823423},{"source":13,"target":194,"value":0.060664084329152226},{"source":13,"target":195,"value":0.051943038688961926},{"source":13,"target":196,"value":0.07747062389335968},{"source":13,"target":197,"value":0.0006219416520198972},{"source":13,"target":198,"value":0.11634207842516632},{"source":13,"target":199,"value":0.00885754673137867},{"source":13,"target":200,"value":0.003981538856723471},{"source":13,"target":201,"value":0.09346542099248445},{"source":13,"target":202,"value":0.08434388923806685},{"source":13,"target":203,"value":0.07381287591002424},{"source":13,"target":204,"value":0.12786310719638389},{"source":13,"target":205,"value":0.1972198923319368},{"source":13,"target":206,"value":0.006694617853170325},{"source":13,"target":207,"value":0.0033545066168067083},{"source":13,"target":208,"value":0.040887075913242706},{"source":13,"target":209,"value":0.04190027152789929},{"source":13,"target":210,"value":0.22183802415747247},{"source":13,"target":211,"value":0.01974179932699009},{"source":13,"target":212,"value":0.2567361254468509},{"source":13,"target":213,"value":0.15230968204443582},{"source":13,"target":214,"value":0.19690063347600817},{"source":13,"target":215,"value":0.19348329785819904},{"source":13,"target":216,"value":0.090957790330218},{"source":13,"target":217,"value":0.2947668195959764},{"source":13,"target":218,"value":0.12812181573773734},{"source":13,"target":219,"value":0.030833507836364172},{"source":13,"target":220,"value":0.07263666762260243},{"source":13,"target":221,"value":0.11465324613072056},{"source":13,"target":222,"value":0.0289482661232548},{"source":13,"target":223,"value":0.13008732877435097},{"source":13,"target":224,"value":0.2139616558925394},{"source":13,"target":225,"value":0.11614942239898979},{"source":13,"target":226,"value":0.05719773857689961},{"source":13,"target":227,"value":0.010519764941402488},{"source":13,"target":228,"value":0.05195554030035205},{"source":13,"target":229,"value":0.06325164763305334},{"source":13,"target":230,"value":0.04942356133645507},{"source":13,"target":231,"value":0.06858814890735443},{"source":13,"target":232,"value":0.23048443896763668},{"source":13,"target":233,"value":0.22535259020464174},{"source":13,"target":234,"value":0.11125751265679881},{"source":13,"target":235,"value":0.10750785612016098},{"source":13,"target":236,"value":0.028951290782963195},{"source":13,"target":237,"value":0.19726542660416505},{"source":13,"target":238,"value":0.08980867513724901},{"source":13,"target":239,"value":0.1718443812575516},{"source":13,"target":240,"value":0.03103282549925673},{"source":13,"target":241,"value":0.09297765703126529},{"source":13,"target":242,"value":0.07114574482639249},{"source":13,"target":243,"value":0.030310387108169367},{"source":13,"target":244,"value":0.0140392432652951},{"source":13,"target":245,"value":0.13810564782616344},{"source":13,"target":246,"value":0.06406510327923476},{"source":13,"target":247,"value":0.033325003903898504},{"source":13,"target":248,"value":0.1862874490251047},{"source":13,"target":249,"value":0.1965062499232658},{"source":13,"target":250,"value":0.11076764825164422},{"source":13,"target":251,"value":0.0234485391620983},{"source":13,"target":252,"value":0.07899867552456812},{"source":13,"target":253,"value":0.1569756281482618},{"source":13,"target":254,"value":0.07462633597630212},{"source":13,"target":255,"value":0.0692934665085205},{"source":13,"target":256,"value":0.13852082498428867},{"source":13,"target":257,"value":0.14649627402655815},{"source":13,"target":258,"value":0.10783059517376758},{"source":13,"target":259,"value":0.1100014781108767},{"source":13,"target":260,"value":0.1311150670919591},{"source":13,"target":261,"value":0.09967090750365305},{"source":13,"target":262,"value":0.004381137796143996},{"source":13,"target":263,"value":0.0859036282116733},{"source":13,"target":264,"value":0.08094988570950888},{"source":13,"target":265,"value":0.0347301268136897},{"source":13,"target":266,"value":0.005586660439451761},{"source":13,"target":267,"value":0.11070159295752802},{"source":13,"target":268,"value":0.014914681618932647},{"source":13,"target":269,"value":0.19470537842122618},{"source":13,"target":270,"value":0.0990240580677765},{"source":13,"target":271,"value":0.055021919964632175},{"source":13,"target":272,"value":0.19976303162441664},{"source":13,"target":273,"value":0.11540560309225227},{"source":13,"target":274,"value":0.1141314626466357},{"source":13,"target":275,"value":0.026793394938900476},{"source":13,"target":276,"value":0.15392651869685667},{"source":13,"target":277,"value":0.0561753181447341},{"source":13,"target":278,"value":0.10041762067129156},{"source":13,"target":279,"value":0.23422488633645577},{"source":13,"target":280,"value":0.268040910095006},{"source":13,"target":281,"value":0.06661094180193669},{"source":13,"target":282,"value":0.1098688959892888},{"source":13,"target":283,"value":0.12242863456410731},{"source":13,"target":284,"value":0.19898077749515986},{"source":13,"target":285,"value":0.03500590315932579},{"source":13,"target":286,"value":0.08185289486746881},{"source":13,"target":287,"value":0.009660760740746866},{"source":13,"target":288,"value":0.12921288924277483},{"source":13,"target":289,"value":0.08132613907776891},{"source":13,"target":290,"value":0.05280250024494721},{"source":13,"target":291,"value":0.044936676802050324},{"source":13,"target":292,"value":0.10123916245743853},{"source":13,"target":293,"value":0.09091244311104282},{"source":13,"target":294,"value":0.13363521265475092},{"source":13,"target":295,"value":0.20153659761214338},{"source":13,"target":296,"value":0.045907985730376445},{"source":13,"target":297,"value":0.07769842817030036},{"source":13,"target":298,"value":0.05586307342430351},{"source":13,"target":299,"value":0.13548988082057173},{"source":13,"target":300,"value":0.11936228889485316},{"source":13,"target":301,"value":0.1929756561119167},{"source":13,"target":302,"value":0.25650339674437717},{"source":13,"target":303,"value":0.02676139309376956},{"source":13,"target":304,"value":0.1718299434804965},{"source":13,"target":305,"value":0.08292747283668471},{"source":13,"target":306,"value":0.05827237680101929},{"source":13,"target":307,"value":0.1849982372666568},{"source":13,"target":308,"value":0.10634156559404179},{"source":13,"target":309,"value":0.058839174936964396},{"source":13,"target":310,"value":0.0370922871197293},{"source":13,"target":311,"value":0.10992068003183227},{"source":13,"target":312,"value":0.015280414508192517},{"source":13,"target":313,"value":0.1455173104241313},{"source":13,"target":314,"value":0.14517459763395557},{"source":13,"target":315,"value":0.018056172199397803},{"source":13,"target":316,"value":0.09777654476208406},{"source":13,"target":317,"value":0.18726538589830707},{"source":13,"target":318,"value":0.028106771547909908},{"source":13,"target":319,"value":0.019110493388801005},{"source":13,"target":320,"value":0.2166194812656578},{"source":13,"target":321,"value":0.12400587501284112},{"source":13,"target":322,"value":0.04353539772578211},{"source":13,"target":323,"value":0.13657285744531214},{"source":13,"target":324,"value":0.22714867675687014},{"source":13,"target":325,"value":0.053833001024757916},{"source":13,"target":326,"value":0.0363225688785512},{"source":13,"target":327,"value":0.3075639391467535},{"source":13,"target":328,"value":0.03952085679244632},{"source":13,"target":329,"value":0.055934856987961405},{"source":13,"target":330,"value":0.2907028592407431},{"source":13,"target":331,"value":0.03274490967265874},{"source":13,"target":332,"value":0.04289070953987333},{"source":13,"target":333,"value":0.12403002491572171},{"source":13,"target":334,"value":0.07007056481484583},{"source":13,"target":335,"value":0.22760755754625892},{"source":14,"target":15,"value":0.6285872824701019},{"source":14,"target":16,"value":0.31872625915237746},{"source":14,"target":17,"value":0.33478297123999123},{"source":14,"target":18,"value":0.9435799644192128},{"source":14,"target":19,"value":0.580282713659852},{"source":14,"target":20,"value":0.2839469587796609},{"source":14,"target":21,"value":0.20496137920205873},{"source":14,"target":22,"value":0.6597663922810362},{"source":14,"target":23,"value":0.19805519607381342},{"source":14,"target":24,"value":0.5086482506620639},{"source":14,"target":25,"value":0.7437174344994258},{"source":14,"target":26,"value":0.5204152202583084},{"source":14,"target":27,"value":0.7353043278609852},{"source":14,"target":28,"value":0.5162011166157962},{"source":14,"target":29,"value":0.1833043974312758},{"source":14,"target":30,"value":0.011302657705745161},{"source":14,"target":31,"value":0.13191704334188686},{"source":14,"target":32,"value":0.13624802210405104},{"source":14,"target":33,"value":0.29609212691487163},{"source":14,"target":34,"value":0.28020784792296266},{"source":14,"target":35,"value":0.405730009377065},{"source":14,"target":36,"value":0.24163157137833538},{"source":14,"target":37,"value":0.14915667857790646},{"source":14,"target":38,"value":0.6296188486746964},{"source":14,"target":39,"value":0.2657788365649808},{"source":14,"target":40,"value":0.493891382036693},{"source":14,"target":41,"value":0.6266136696800916},{"source":14,"target":42,"value":0.5774286900774764},{"source":14,"target":43,"value":0.6287498290990446},{"source":14,"target":44,"value":0.5363890643552603},{"source":14,"target":45,"value":0.2529640283423524},{"source":14,"target":46,"value":0.16925451887383822},{"source":14,"target":47,"value":0.02977843800407068},{"source":14,"target":48,"value":0.08290261411366018},{"source":14,"target":49,"value":0.04525327455454797},{"source":14,"target":50,"value":0.005666182218029409},{"source":14,"target":51,"value":0.31017861203677555},{"source":14,"target":52,"value":0.11051589420695836},{"source":14,"target":53,"value":0.19177559562846358},{"source":14,"target":54,"value":0.157488212459158},{"source":14,"target":55,"value":0.16826258724725654},{"source":14,"target":56,"value":0.1684759989477088},{"source":14,"target":57,"value":0.19738032389768084},{"source":14,"target":58,"value":0.10526412659949688},{"source":14,"target":59,"value":0.719557307724042},{"source":14,"target":60,"value":0.525082630404755},{"source":14,"target":61,"value":0.6155293515472116},{"source":14,"target":62,"value":0.5569581944798092},{"source":14,"target":63,"value":0.09455553427553934},{"source":14,"target":64,"value":0.12690099991928364},{"source":14,"target":65,"value":0.005023371876052236},{"source":14,"target":66,"value":0.09455553427553934},{"source":14,"target":67,"value":0.09455553427553917},{"source":14,"target":68,"value":0.742499217968961},{"source":14,"target":69,"value":0.16358919267529087},{"source":14,"target":70,"value":0.2317950815089461},{"source":14,"target":71,"value":0.20831074352080803},{"source":14,"target":72,"value":0.588938145980923},{"source":14,"target":73,"value":0.4634526301525573},{"source":14,"target":74,"value":0.03962147672513084},{"source":14,"target":75,"value":0.5168792338653743},{"source":14,"target":76,"value":0.5075888919576517},{"source":14,"target":77,"value":0.000010343365649818577},{"source":14,"target":78,"value":0.01629440833547572},{"source":14,"target":79,"value":0.10117754354058311},{"source":14,"target":80,"value":0.432735813844935},{"source":14,"target":81,"value":0.44301865114268496},{"source":14,"target":82,"value":0.1485604780817886},{"source":14,"target":83,"value":0.14459506426751828},{"source":14,"target":84,"value":0.16411184416966887},{"source":14,"target":85,"value":0.177014939591409},{"source":14,"target":86,"value":0.1079393794317438},{"source":14,"target":87,"value":0.016499889697304558},{"source":14,"target":88,"value":0.05799861940380443},{"source":14,"target":89,"value":0.04284828009216156},{"source":14,"target":90,"value":0.2714497963506925},{"source":14,"target":91,"value":0.2743537434293788},{"source":14,"target":92,"value":0.05805978389007114},{"source":14,"target":93,"value":0.022631278296119838},{"source":14,"target":94,"value":0.08370201438020745},{"source":14,"target":95,"value":0.14218199364857292},{"source":14,"target":96,"value":0.6257646832737527},{"source":14,"target":97,"value":0.871394233406858},{"source":14,"target":98,"value":0.3792474964928668},{"source":14,"target":99,"value":0.8743333346650126},{"source":14,"target":100,"value":0.437245237651162},{"source":14,"target":101,"value":0.01236835165220734},{"source":14,"target":102,"value":0.07725936973365721},{"source":14,"target":103,"value":0.08144189261869343},{"source":14,"target":104,"value":0.6042667641049475},{"source":14,"target":105,"value":0.853303762853322},{"source":14,"target":106,"value":0.35320001646814136},{"source":14,"target":107,"value":0.8448850785685617},{"source":14,"target":108,"value":0.42097996344608296},{"source":14,"target":109,"value":0.001466450593275185},{"source":14,"target":110,"value":0.254395091910136},{"source":14,"target":111,"value":0.23949545516947973},{"source":14,"target":112,"value":0.1489663804539388},{"source":14,"target":113,"value":0.07327729188333228},{"source":14,"target":114,"value":0.16940156852951244},{"source":14,"target":115,"value":0.12517842091439432},{"source":14,"target":116,"value":0.08368892593161988},{"source":14,"target":117,"value":0.05620899064616785},{"source":14,"target":118,"value":0.021391181427853703},{"source":14,"target":119,"value":0.1321089527787769},{"source":14,"target":120,"value":0.116105786966578},{"source":14,"target":121,"value":0.07080206203365545},{"source":14,"target":122,"value":0.03789235000280031},{"source":14,"target":123,"value":0.0313934415645038},{"source":14,"target":124,"value":0.1276853327055261},{"source":14,"target":125,"value":0.17705029025600613},{"source":14,"target":126,"value":0.075397896084983},{"source":14,"target":127,"value":0.17526997978739886},{"source":14,"target":128,"value":0.059443678916603904},{"source":14,"target":129,"value":0.029242926063596453},{"source":14,"target":130,"value":0.30386964332722455},{"source":14,"target":131,"value":0.3698917954753514},{"source":14,"target":132,"value":0.03488762233014303},{"source":14,"target":133,"value":0.3437059269281542},{"source":14,"target":134,"value":0.38171032814305217},{"source":14,"target":135,"value":0.26649947473235136},{"source":14,"target":136,"value":0.3361311891837801},{"source":14,"target":137,"value":0.3689793706135629},{"source":14,"target":138,"value":0.3725581310210922},{"source":14,"target":139,"value":0.012892435362056651},{"source":14,"target":140,"value":0.16828731429184873},{"source":14,"target":141,"value":0.0037579497425639344},{"source":14,"target":142,"value":0.3751320629502799},{"source":14,"target":143,"value":0.03895976184600215},{"source":14,"target":144,"value":0.10417951607476526},{"source":14,"target":145,"value":0.17479442757673905},{"source":14,"target":146,"value":0.1351105238631265},{"source":14,"target":147,"value":0.1822664883749216},{"source":14,"target":148,"value":0.07093786452743038},{"source":14,"target":149,"value":0.38183141810321586},{"source":14,"target":150,"value":0.3061055306613541},{"source":14,"target":151,"value":0.3112817408324266},{"source":14,"target":152,"value":0.1827937208296783},{"source":14,"target":153,"value":0.19816790717333585},{"source":14,"target":154,"value":0.07529547859243306},{"source":14,"target":155,"value":0.037059972297723356},{"source":14,"target":156,"value":0.1619096126247803},{"source":14,"target":157,"value":0.20246101233778813},{"source":14,"target":158,"value":0.33454955570537137},{"source":14,"target":159,"value":0.33234773975337695},{"source":14,"target":160,"value":0.35430148141811735},{"source":14,"target":161,"value":0.2999698132463488},{"source":14,"target":162,"value":0.3002482966172187},{"source":14,"target":163,"value":0.32103149316051327},{"source":14,"target":164,"value":0.2304800603277582},{"source":14,"target":165,"value":0.10876658329961023},{"source":14,"target":166,"value":0.08161283517246522},{"source":14,"target":167,"value":0.06580265898503648},{"source":14,"target":168,"value":0.30797079359191337},{"source":14,"target":169,"value":0.21105562159872612},{"source":14,"target":170,"value":0.33963295768240087},{"source":14,"target":171,"value":0.00583992235225127},{"source":14,"target":172,"value":0.07802934098469362},{"source":14,"target":173,"value":0.016062777514596737},{"source":14,"target":174,"value":0.05128559319315528},{"source":14,"target":175,"value":0.01991155104203474},{"source":14,"target":176,"value":0.0994449996802096},{"source":14,"target":177,"value":0.07500013046417164},{"source":14,"target":178,"value":0.05922198881427896},{"source":14,"target":179,"value":0.10605865849047438},{"source":14,"target":180,"value":0.28603169964721126},{"source":14,"target":181,"value":0.19943163147845333},{"source":14,"target":182,"value":0.3178886073493327},{"source":14,"target":183,"value":0.11862766945263832},{"source":14,"target":184,"value":0.14523596031541583},{"source":14,"target":185,"value":0.20193540508414906},{"source":14,"target":186,"value":0.26112623258376894},{"source":14,"target":187,"value":0.23544824381209162},{"source":14,"target":188,"value":0.029524905752975807},{"source":14,"target":189,"value":0.11144676040082718},{"source":14,"target":190,"value":0.13131991325659131},{"source":14,"target":191,"value":0.10233570468929735},{"source":14,"target":192,"value":0.05148238462305453},{"source":14,"target":193,"value":0.17300283517317275},{"source":14,"target":194,"value":0.08145378710036001},{"source":14,"target":195,"value":0.0504491810633397},{"source":14,"target":196,"value":0.08333088062810746},{"source":14,"target":197,"value":0.1333999451077302},{"source":14,"target":198,"value":0.11442817174869832},{"source":14,"target":199,"value":0.06804291891802812},{"source":14,"target":200,"value":0.05304868023852083},{"source":14,"target":201,"value":0.01885361818358225},{"source":14,"target":202,"value":0.13586987135080594},{"source":14,"target":203,"value":0.04559108866694918},{"source":14,"target":204,"value":0.05547839627068421},{"source":14,"target":205,"value":0.016358844315999647},{"source":14,"target":206,"value":0.10008434695035526},{"source":14,"target":207,"value":0.03235062903797},{"source":14,"target":208,"value":0.15112359267986},{"source":14,"target":209,"value":0.08522522016161213},{"source":14,"target":210,"value":0.04911167200568782},{"source":14,"target":211,"value":0.06985590308890471},{"source":14,"target":212,"value":0.07225878164546536},{"source":14,"target":213,"value":0.14492684291250602},{"source":14,"target":214,"value":0.11299297635853571},{"source":14,"target":215,"value":0.17905490630222712},{"source":14,"target":216,"value":0.11165342951697138},{"source":14,"target":217,"value":0.1270546996687843},{"source":14,"target":218,"value":0.005482727246054965},{"source":14,"target":219,"value":0.3640105851270354},{"source":14,"target":220,"value":0.24145056969138753},{"source":14,"target":221,"value":0.24590348358643152},{"source":14,"target":222,"value":0.04143408662012967},{"source":14,"target":223,"value":0.09726170550799439},{"source":14,"target":224,"value":0.0814250049174613},{"source":14,"target":225,"value":0.04994984031637424},{"source":14,"target":226,"value":0.0750040702316565},{"source":14,"target":227,"value":0.2104560007263799},{"source":14,"target":228,"value":0.020318415493977476},{"source":14,"target":229,"value":0.07620400162793069},{"source":14,"target":230,"value":0.19821547989709082},{"source":14,"target":231,"value":0.05845082315801854},{"source":14,"target":232,"value":0.04985892840169227},{"source":14,"target":233,"value":0.3109900344932878},{"source":14,"target":234,"value":0.27086866761357226},{"source":14,"target":235,"value":0.30938071014704605},{"source":14,"target":236,"value":0.2072471565944339},{"source":14,"target":237,"value":0.3197350131085603},{"source":14,"target":238,"value":0.31628129820647316},{"source":14,"target":239,"value":0.13192421646845132},{"source":14,"target":240,"value":0.08419914066428939},{"source":14,"target":241,"value":0.06502989121742143},{"source":14,"target":242,"value":0.13437109236720512},{"source":14,"target":243,"value":0.10549660134406681},{"source":14,"target":244,"value":0.06802487988061068},{"source":14,"target":245,"value":0.0878622807109031},{"source":14,"target":246,"value":0.2425662440421166},{"source":14,"target":247,"value":0.07287124125985914},{"source":14,"target":248,"value":0.1019359060180275},{"source":14,"target":249,"value":0.32292301934082884},{"source":14,"target":250,"value":0.030121925793657637},{"source":14,"target":251,"value":0.07612445692462845},{"source":14,"target":252,"value":0.28776564134308763},{"source":14,"target":253,"value":0.06774345638657366},{"source":14,"target":254,"value":0.12664145483953992},{"source":14,"target":255,"value":0.261710130936884},{"source":14,"target":256,"value":0.12578620411016322},{"source":14,"target":257,"value":0.09750685706710575},{"source":14,"target":258,"value":0.05807702874065272},{"source":14,"target":259,"value":0.02844720469634889},{"source":14,"target":260,"value":0.005577020694276967},{"source":14,"target":261,"value":0.08027779952436888},{"source":14,"target":262,"value":0.05014718506397401},{"source":14,"target":263,"value":0.04852256287960587},{"source":14,"target":264,"value":0.29844455459913893},{"source":14,"target":265,"value":0.1559458044096437},{"source":14,"target":266,"value":0.27049489948440275},{"source":14,"target":267,"value":0.28320868409333816},{"source":14,"target":268,"value":0.2437873460409624},{"source":14,"target":269,"value":0.02700424669120532},{"source":14,"target":270,"value":0.039388475479845184},{"source":14,"target":271,"value":0.0036872780396325386},{"source":14,"target":272,"value":0.03742461111528309},{"source":14,"target":273,"value":0.06893575495339255},{"source":14,"target":274,"value":0.035004692835252586},{"source":14,"target":275,"value":0.01816097111029477},{"source":14,"target":276,"value":0.12220063645295849},{"source":14,"target":277,"value":0.05594636388469124},{"source":14,"target":278,"value":0.17441433181464314},{"source":14,"target":279,"value":0.08487370290854007},{"source":14,"target":280,"value":0.0832158847432041},{"source":14,"target":281,"value":0.010496820862401854},{"source":14,"target":282,"value":0.07663803654016106},{"source":14,"target":283,"value":0.031187964572653562},{"source":14,"target":284,"value":0.09467228721284134},{"source":14,"target":285,"value":0.14075132161057957},{"source":14,"target":286,"value":0.04320693630608164},{"source":14,"target":287,"value":0.25254937394235183},{"source":14,"target":288,"value":0.25943426024649396},{"source":14,"target":289,"value":0.01871566845218902},{"source":14,"target":290,"value":0.12643957076061424},{"source":14,"target":291,"value":0.13235091774797525},{"source":14,"target":292,"value":0.06155819519860963},{"source":14,"target":293,"value":0.04598275140596068},{"source":14,"target":294,"value":0.10512880254452506},{"source":14,"target":295,"value":0.1268263247154442},{"source":14,"target":296,"value":0.10053838660659574},{"source":14,"target":297,"value":0.2986692113188245},{"source":14,"target":298,"value":0.28390745151273966},{"source":14,"target":299,"value":0.19895293706481434},{"source":14,"target":300,"value":0.21242878851261401},{"source":14,"target":301,"value":0.34793624975287474},{"source":14,"target":302,"value":0.33415054753606804},{"source":14,"target":303,"value":0.02644849453723911},{"source":14,"target":304,"value":0.05815463518701678},{"source":14,"target":305,"value":0.1476138801032858},{"source":14,"target":306,"value":0.013457548937462753},{"source":14,"target":307,"value":0.1620953675463913},{"source":14,"target":308,"value":0.13717308650553225},{"source":14,"target":309,"value":0.18091359020921327},{"source":14,"target":310,"value":0.019175898792157645},{"source":14,"target":311,"value":0.13631009312600334},{"source":14,"target":312,"value":0.00009620972848011542},{"source":14,"target":313,"value":0.07635400318042183},{"source":14,"target":314,"value":0.08296843000110567},{"source":14,"target":315,"value":0.040686029520429545},{"source":14,"target":316,"value":0.00173353974504769},{"source":14,"target":317,"value":0.06578615690929553},{"source":14,"target":318,"value":0.027619344519493064},{"source":14,"target":319,"value":0.033109873611314775},{"source":14,"target":320,"value":0.08905655576996568},{"source":14,"target":321,"value":0.03486805269593071},{"source":14,"target":322,"value":0.03755630857117692},{"source":14,"target":323,"value":0.1524425477079126},{"source":14,"target":324,"value":0.03704652082278265},{"source":14,"target":325,"value":0.04510538511466594},{"source":14,"target":326,"value":0.13185922169286354},{"source":14,"target":327,"value":0.09036261460824212},{"source":14,"target":328,"value":0.18515379180378427},{"source":14,"target":329,"value":0.035774731248330374},{"source":14,"target":330,"value":0.12579579124549156},{"source":14,"target":331,"value":0.1485269685302476},{"source":14,"target":332,"value":0.017488521514691588},{"source":14,"target":333,"value":0.06763604448617298},{"source":14,"target":334,"value":0.08083247314696321},{"source":14,"target":335,"value":0.1910804901113376},{"source":15,"target":16,"value":0.4339173452691867},{"source":15,"target":17,"value":0.48031818605011234},{"source":15,"target":18,"value":0.5988326939564098},{"source":15,"target":19,"value":0.9390381817137371},{"source":15,"target":20,"value":0.41250166118808707},{"source":15,"target":21,"value":0.3249311149489676},{"source":15,"target":22,"value":0.7231216418261618},{"source":15,"target":23,"value":0.4256141181223526},{"source":15,"target":24,"value":0.5102918181072088},{"source":15,"target":25,"value":0.6485102176644908},{"source":15,"target":26,"value":0.7465578229269415},{"source":15,"target":27,"value":0.6564525151985836},{"source":15,"target":28,"value":0.7290467456898141},{"source":15,"target":29,"value":0.40462617534751644},{"source":15,"target":30,"value":0.09454829637572959},{"source":15,"target":31,"value":0.03671941319090954},{"source":15,"target":32,"value":0.13032336088525126},{"source":15,"target":33,"value":0.2407699098593873},{"source":15,"target":34,"value":0.33813033379398677},{"source":15,"target":35,"value":0.060640836718288765},{"source":15,"target":36,"value":0.27054544713376527},{"source":15,"target":37,"value":0.05149642730100284},{"source":15,"target":38,"value":0.6784940337912441},{"source":15,"target":39,"value":0.4078995881535789},{"source":15,"target":40,"value":0.4842436893780948},{"source":15,"target":41,"value":0.6745814524143686},{"source":15,"target":42,"value":0.623000274531634},{"source":15,"target":43,"value":0.6571392147065441},{"source":15,"target":44,"value":0.6218340337274135},{"source":15,"target":45,"value":0.38644753628177286},{"source":15,"target":46,"value":0.04752382284060089},{"source":15,"target":47,"value":0.01148662583384331},{"source":15,"target":48,"value":0.06783971788232417},{"source":15,"target":49,"value":0.09439911687608683},{"source":15,"target":50,"value":0.06120356977717088},{"source":15,"target":51,"value":0.2642623804481645},{"source":15,"target":52,"value":0.23573673595851363},{"source":15,"target":53,"value":0.2958914452720853},{"source":15,"target":54,"value":0.056980625904265246},{"source":15,"target":55,"value":0.07533418906378547},{"source":15,"target":56,"value":0.0804242893129287},{"source":15,"target":57,"value":0.07557819908468916},{"source":15,"target":58,"value":0.08236091078690878},{"source":15,"target":59,"value":0.6567467461540182},{"source":15,"target":60,"value":0.7254061321161512},{"source":15,"target":61,"value":0.6562810242676305},{"source":15,"target":62,"value":0.6530277323694698},{"source":15,"target":63,"value":0.058666768307837354},{"source":15,"target":64,"value":0.25202102732538006},{"source":15,"target":65,"value":0.02510294553493008},{"source":15,"target":66,"value":0.058666768307837354},{"source":15,"target":67,"value":0.05866676830783729},{"source":15,"target":68,"value":0.7561436233230555},{"source":15,"target":69,"value":0.3725700325790029},{"source":15,"target":70,"value":0.3495095406404113},{"source":15,"target":71,"value":0.03438018277595872},{"source":15,"target":72,"value":0.5816802346800559},{"source":15,"target":73,"value":0.5991049720916131},{"source":15,"target":74,"value":0.028678908628136626},{"source":15,"target":75,"value":0.5892679779101094},{"source":15,"target":76,"value":0.6233437914213553},{"source":15,"target":77,"value":0.1566262113510966},{"source":15,"target":78,"value":0.15660365903842033},{"source":15,"target":79,"value":0.05983077592881219},{"source":15,"target":80,"value":0.30281835331396434},{"source":15,"target":81,"value":0.32864511430726107},{"source":15,"target":82,"value":0.0044107966461004065},{"source":15,"target":83,"value":0.19849487630022622},{"source":15,"target":84,"value":0.13170942101294567},{"source":15,"target":85,"value":0.2537295230925087},{"source":15,"target":86,"value":0.08117686353199813},{"source":15,"target":87,"value":0.1552560131601234},{"source":15,"target":88,"value":0.17839213991853842},{"source":15,"target":89,"value":0.3711732806603559},{"source":15,"target":90,"value":0.3543419844546832},{"source":15,"target":91,"value":0.14240915145647728},{"source":15,"target":92,"value":0.04886852544255797},{"source":15,"target":93,"value":0.038141700242850116},{"source":15,"target":94,"value":0.33382806217944133},{"source":15,"target":95,"value":0.1739007207497472},{"source":15,"target":96,"value":0.664982457991218},{"source":15,"target":97,"value":0.49973274921362015},{"source":15,"target":98,"value":0.8601789309962133},{"source":15,"target":99,"value":0.5970887672592838},{"source":15,"target":100,"value":0.8445782610714051},{"source":15,"target":101,"value":0.2469338348956834},{"source":15,"target":102,"value":0.3314907913661552},{"source":15,"target":103,"value":0.15428486567213082},{"source":15,"target":104,"value":0.6379987898399062},{"source":15,"target":105,"value":0.5116577034747488},{"source":15,"target":106,"value":0.8246734088043176},{"source":15,"target":107,"value":0.5884611446164905},{"source":15,"target":108,"value":0.8271235348028878},{"source":15,"target":109,"value":0.24364645287822195},{"source":15,"target":110,"value":0.38834595900535446},{"source":15,"target":111,"value":0.3892138074323588},{"source":15,"target":112,"value":0.11920788793352916},{"source":15,"target":113,"value":0.0018695541393045458},{"source":15,"target":114,"value":0.0978127642503004},{"source":15,"target":115,"value":0.19207487033633908},{"source":15,"target":116,"value":0.0736096282490482},{"source":15,"target":117,"value":0.038737332880083686},{"source":15,"target":118,"value":0.013729093953699055},{"source":15,"target":119,"value":0.12463140191359968},{"source":15,"target":120,"value":0.08443659755005593},{"source":15,"target":121,"value":0.0023267991132859783},{"source":15,"target":122,"value":0.0587758133170342},{"source":15,"target":123,"value":0.07421278692985889},{"source":15,"target":124,"value":0.16152345730417966},{"source":15,"target":125,"value":0.14599816540731292},{"source":15,"target":126,"value":0.18626306274742746},{"source":15,"target":127,"value":0.2906620327289779},{"source":15,"target":128,"value":0.21418548540484494},{"source":15,"target":129,"value":0.06383851316237883},{"source":15,"target":130,"value":0.16321163439768108},{"source":15,"target":131,"value":0.489322366630444},{"source":15,"target":132,"value":0.10964443471655477},{"source":15,"target":133,"value":0.3347528908741092},{"source":15,"target":134,"value":0.3619309134034912},{"source":15,"target":135,"value":0.2127167609904276},{"source":15,"target":136,"value":0.3846906700773561},{"source":15,"target":137,"value":0.34278252884660176},{"source":15,"target":138,"value":0.3869237062141047},{"source":15,"target":139,"value":0.05222754746952776},{"source":15,"target":140,"value":0.14802581795581474},{"source":15,"target":141,"value":0.1743719670391175},{"source":15,"target":142,"value":0.5210028350564812},{"source":15,"target":143,"value":0.01620007768374485},{"source":15,"target":144,"value":0.12134744767704717},{"source":15,"target":145,"value":0.3057082762877902},{"source":15,"target":146,"value":0.23431515158130156},{"source":15,"target":147,"value":0.25559777876623146},{"source":15,"target":148,"value":0.10466890980912691},{"source":15,"target":149,"value":0.49709971840642275},{"source":15,"target":150,"value":0.3792087754650667},{"source":15,"target":151,"value":0.4004831227476513},{"source":15,"target":152,"value":0.20804030139058205},{"source":15,"target":153,"value":0.24236199000526445},{"source":15,"target":154,"value":0.011279799896207475},{"source":15,"target":155,"value":0.0617384374024422},{"source":15,"target":156,"value":0.19827384946826596},{"source":15,"target":157,"value":0.29786638729249726},{"source":15,"target":158,"value":0.42952472410282533},{"source":15,"target":159,"value":0.42911124216162955},{"source":15,"target":160,"value":0.47060123743762433},{"source":15,"target":161,"value":0.39623712845800463},{"source":15,"target":162,"value":0.3811005262731896},{"source":15,"target":163,"value":0.358748733681684},{"source":15,"target":164,"value":0.26081721488583465},{"source":15,"target":165,"value":0.0917099931007692},{"source":15,"target":166,"value":0.13788203828078707},{"source":15,"target":167,"value":0.07794229998121692},{"source":15,"target":168,"value":0.33902271151800295},{"source":15,"target":169,"value":0.21122520213610071},{"source":15,"target":170,"value":0.3609189287555423},{"source":15,"target":171,"value":0.03672092758837971},{"source":15,"target":172,"value":0.18042425356603062},{"source":15,"target":173,"value":0.08817284470111308},{"source":15,"target":174,"value":0.08588963579468484},{"source":15,"target":175,"value":0.04183941811524463},{"source":15,"target":176,"value":0.002197854761923397},{"source":15,"target":177,"value":0.08621407697776175},{"source":15,"target":178,"value":0.04425957502247955},{"source":15,"target":179,"value":0.12731348051333352},{"source":15,"target":180,"value":0.3741454938655217},{"source":15,"target":181,"value":0.3614670767901008},{"source":15,"target":182,"value":0.359399200440326},{"source":15,"target":183,"value":0.19348815056139848},{"source":15,"target":184,"value":0.22025268334325118},{"source":15,"target":185,"value":0.18920655659116875},{"source":15,"target":186,"value":0.37586768395810566},{"source":15,"target":187,"value":0.3934144013754038},{"source":15,"target":188,"value":0.06977283399956959},{"source":15,"target":189,"value":0.24222749639601796},{"source":15,"target":190,"value":0.2203569266744058},{"source":15,"target":191,"value":0.04737214962848332},{"source":15,"target":192,"value":0.13838323881645656},{"source":15,"target":193,"value":0.05135471243019043},{"source":15,"target":194,"value":0.00551339734246695},{"source":15,"target":195,"value":0.01922445627849891},{"source":15,"target":196,"value":0.06859969171489756},{"source":15,"target":197,"value":0.16254613803629997},{"source":15,"target":198,"value":0.01841953284516976},{"source":15,"target":199,"value":0.06528948082087618},{"source":15,"target":200,"value":0.09377461059364627},{"source":15,"target":201,"value":0.08306839816016519},{"source":15,"target":202,"value":0.16215645541996881},{"source":15,"target":203,"value":0.10738991858741655},{"source":15,"target":204,"value":0.007871646453261303},{"source":15,"target":205,"value":0.018960256814766735},{"source":15,"target":206,"value":0.11216519033100252},{"source":15,"target":207,"value":0.16213183087718985},{"source":15,"target":208,"value":0.14099471113074427},{"source":15,"target":209,"value":0.21240293357957846},{"source":15,"target":210,"value":0.03092426811981692},{"source":15,"target":211,"value":0.21101629911495315},{"source":15,"target":212,"value":0.05416846392502696},{"source":15,"target":213,"value":0.22389525282438422},{"source":15,"target":214,"value":0.032319297941633365},{"source":15,"target":215,"value":0.14440264237611578},{"source":15,"target":216,"value":0.11791354361436819},{"source":15,"target":217,"value":0.07337569579299633},{"source":15,"target":218,"value":0.028700242731502228},{"source":15,"target":219,"value":0.35166729745875325},{"source":15,"target":220,"value":0.356514475273583},{"source":15,"target":221,"value":0.3395200047807138},{"source":15,"target":222,"value":0.12118862260128803},{"source":15,"target":223,"value":0.006490302486493511},{"source":15,"target":224,"value":0.09273891363614838},{"source":15,"target":225,"value":0.06140962737839161},{"source":15,"target":226,"value":0.14378637047252213},{"source":15,"target":227,"value":0.24185598879845213},{"source":15,"target":228,"value":0.12190937084116311},{"source":15,"target":229,"value":0.014211954272440715},{"source":15,"target":230,"value":0.2993084391620913},{"source":15,"target":231,"value":0.17274692603181296},{"source":15,"target":232,"value":0.03230604364775662},{"source":15,"target":233,"value":0.39481400681696593},{"source":15,"target":234,"value":0.20239716008882686},{"source":15,"target":235,"value":0.40775502921521645},{"source":15,"target":236,"value":0.2898329460657251},{"source":15,"target":237,"value":0.451837528321809},{"source":15,"target":238,"value":0.38795050726465813},{"source":15,"target":239,"value":0.07972890743924335},{"source":15,"target":240,"value":0.07128569922760275},{"source":15,"target":241,"value":0.22230296031280028},{"source":15,"target":242,"value":0.18415071916110948},{"source":15,"target":243,"value":0.05744030398952656},{"source":15,"target":244,"value":0.009425240032852061},{"source":15,"target":245,"value":0.029798752460745082},{"source":15,"target":246,"value":0.27675894576302174},{"source":15,"target":247,"value":0.09089802243065219},{"source":15,"target":248,"value":0.09939493086228067},{"source":15,"target":249,"value":0.4528478259121482},{"source":15,"target":250,"value":0.12902462073421386},{"source":15,"target":251,"value":0.1005776899853955},{"source":15,"target":252,"value":0.41192523918091395},{"source":15,"target":253,"value":0.2611438423863041},{"source":15,"target":254,"value":0.20100350675836637},{"source":15,"target":255,"value":0.3310993451470841},{"source":15,"target":256,"value":0.307361504975772},{"source":15,"target":257,"value":0.0776969917611827},{"source":15,"target":258,"value":0.11380696278529355},{"source":15,"target":259,"value":0.25430055063750323},{"source":15,"target":260,"value":0.09571511704705374},{"source":15,"target":261,"value":0.06038330381920222},{"source":15,"target":262,"value":0.16809381225220973},{"source":15,"target":263,"value":0.009946765654259499},{"source":15,"target":264,"value":0.36251186417196557},{"source":15,"target":265,"value":0.237811436595214},{"source":15,"target":266,"value":0.26946019395295556},{"source":15,"target":267,"value":0.38367579793691864},{"source":15,"target":268,"value":0.23507264166771813},{"source":15,"target":269,"value":0.04366901362807654},{"source":15,"target":270,"value":0.1398167087069106},{"source":15,"target":271,"value":0.020750853750572368},{"source":15,"target":272,"value":0.11869398998989916},{"source":15,"target":273,"value":0.06134424495154138},{"source":15,"target":274,"value":0.044315087429960986},{"source":15,"target":275,"value":0.1161491445257568},{"source":15,"target":276,"value":0.05362804361206357},{"source":15,"target":277,"value":0.156398889979128},{"source":15,"target":278,"value":0.15106562560588627},{"source":15,"target":279,"value":0.18436725549891758},{"source":15,"target":280,"value":0.028018562035105273},{"source":15,"target":281,"value":0.11202709018403728},{"source":15,"target":282,"value":0.0004626120417551076},{"source":15,"target":283,"value":0.00949853055440111},{"source":15,"target":284,"value":0.02357675671590243},{"source":15,"target":285,"value":0.10893870882831312},{"source":15,"target":286,"value":0.1359331422509966},{"source":15,"target":287,"value":0.27097727039033515},{"source":15,"target":288,"value":0.2650731512717453},{"source":15,"target":289,"value":0.03801616342790025},{"source":15,"target":290,"value":0.16992723669634854},{"source":15,"target":291,"value":0.1658312031311922},{"source":15,"target":292,"value":0.07517670858860823},{"source":15,"target":293,"value":0.08850574705324221},{"source":15,"target":294,"value":0.02238208680512752},{"source":15,"target":295,"value":0.17506681214016595},{"source":15,"target":296,"value":0.09934345419257985},{"source":15,"target":297,"value":0.36070521396438804},{"source":15,"target":298,"value":0.3643979285747106},{"source":15,"target":299,"value":0.34701577086077734},{"source":15,"target":300,"value":0.34713577476890256},{"source":15,"target":301,"value":0.4231684118801977},{"source":15,"target":302,"value":0.36894825834917355},{"source":15,"target":303,"value":0.0694699072663572},{"source":15,"target":304,"value":0.15155662551511231},{"source":15,"target":305,"value":0.17979932569499824},{"source":15,"target":306,"value":0.03507717555707637},{"source":15,"target":307,"value":0.12993420013767523},{"source":15,"target":308,"value":0.1291641289660344},{"source":15,"target":309,"value":0.1795247845295569},{"source":15,"target":310,"value":0.04835132744852253},{"source":15,"target":311,"value":0.03824506408140528},{"source":15,"target":312,"value":0.08174115329092756},{"source":15,"target":313,"value":0.08620906279433557},{"source":15,"target":314,"value":0.0043789904225935055},{"source":15,"target":315,"value":0.08011444738012018},{"source":15,"target":316,"value":0.059070560223221484},{"source":15,"target":317,"value":0.003708833554023981},{"source":15,"target":318,"value":0.04751140400939589},{"source":15,"target":319,"value":0.0653196472693219},{"source":15,"target":320,"value":0.04835198636859065},{"source":15,"target":321,"value":0.03247560360997372},{"source":15,"target":322,"value":0.07727435019735822},{"source":15,"target":323,"value":0.11157173199103554},{"source":15,"target":324,"value":0.10268836930121347},{"source":15,"target":325,"value":0.05824178636364294},{"source":15,"target":326,"value":0.06901714279991726},{"source":15,"target":327,"value":0.2286769357107523},{"source":15,"target":328,"value":0.12492966580293559},{"source":15,"target":329,"value":0.06205623138815187},{"source":15,"target":330,"value":0.27999968456375157},{"source":15,"target":331,"value":0.055458031864240545},{"source":15,"target":332,"value":0.00046719173042333775},{"source":15,"target":333,"value":0.1614737161204222},{"source":15,"target":334,"value":0.12397971340432686},{"source":15,"target":335,"value":0.15870332728164901},{"source":16,"target":17,"value":0.9010238904325085},{"source":16,"target":18,"value":0.34412943696477616},{"source":16,"target":19,"value":0.4409667605458668},{"source":16,"target":20,"value":0.9467011506259778},{"source":16,"target":21,"value":0.06816736785263851},{"source":16,"target":22,"value":0.18756276701544816},{"source":16,"target":23,"value":0.46641352155710336},{"source":16,"target":24,"value":0.018328415775562473},{"source":16,"target":25,"value":0.15039740967068985},{"source":16,"target":26,"value":0.21337163536419254},{"source":16,"target":27,"value":0.22504294411965073},{"source":16,"target":28,"value":0.2796524983976086},{"source":16,"target":29,"value":0.4659702302626208},{"source":16,"target":30,"value":0.19699109896881345},{"source":16,"target":31,"value":0.5867673706597509},{"source":16,"target":32,"value":0.11272734443488024},{"source":16,"target":33,"value":0.05799672912513779},{"source":16,"target":34,"value":0.2543670894057025},{"source":16,"target":35,"value":0.0541597933918016},{"source":16,"target":36,"value":0.15027182462605645},{"source":16,"target":37,"value":0.5642333591564098},{"source":16,"target":38,"value":0.1497987312191937},{"source":16,"target":39,"value":0.10011031737224524},{"source":16,"target":40,"value":0.005966060903636017},{"source":16,"target":41,"value":0.14334193785572893},{"source":16,"target":42,"value":0.14370419099992005},{"source":16,"target":43,"value":0.20823996680895623},{"source":16,"target":44,"value":0.27217860201923305},{"source":16,"target":45,"value":0.09224994048801985},{"source":16,"target":46,"value":0.5719254225656306},{"source":16,"target":47,"value":0.03894137649674343},{"source":16,"target":48,"value":0.029282263878318605},{"source":16,"target":49,"value":0.12907653980205328},{"source":16,"target":50,"value":0.1248448801955351},{"source":16,"target":51,"value":0.206326973175489},{"source":16,"target":52,"value":0.2437682746993263},{"source":16,"target":53,"value":0.252593965674505},{"source":16,"target":54,"value":0.17252471213503345},{"source":16,"target":55,"value":0.17832511892030853},{"source":16,"target":56,"value":0.15831655642557413},{"source":16,"target":57,"value":0.1409555393640087},{"source":16,"target":58,"value":0.06514828679351202},{"source":16,"target":59,"value":0.1934980115217},{"source":16,"target":60,"value":0.24778875467281045},{"source":16,"target":61,"value":0.19669940922286347},{"source":16,"target":62,"value":0.25968312507022606},{"source":16,"target":63,"value":0.31002546135122644},{"source":16,"target":64,"value":0.28168593531423414},{"source":16,"target":65,"value":0.010583424340556088},{"source":16,"target":66,"value":0.31002546135122644},{"source":16,"target":67,"value":0.3100254613512264},{"source":16,"target":68,"value":0.22004164120517636},{"source":16,"target":69,"value":0.4603798780828721},{"source":16,"target":70,"value":0.08318482669330751},{"source":16,"target":71,"value":0.013598565819220844},{"source":16,"target":72,"value":0.1253585605744296},{"source":16,"target":73,"value":0.11454210227263086},{"source":16,"target":74,"value":0.061119049361669245},{"source":16,"target":75,"value":0.18246190377161875},{"source":16,"target":76,"value":0.17871070335621483},{"source":16,"target":77,"value":0.11431884548811774},{"source":16,"target":78,"value":0.11817266874511524},{"source":16,"target":79,"value":0.10156234769560067},{"source":16,"target":80,"value":0.4000207753144267},{"source":16,"target":81,"value":0.39838368630437904},{"source":16,"target":82,"value":0.052597644849512175},{"source":16,"target":83,"value":0.056672760500880014},{"source":16,"target":84,"value":0.009006729692233952},{"source":16,"target":85,"value":0.09275055397677547},{"source":16,"target":86,"value":0.11128480019001422},{"source":16,"target":87,"value":0.22178962906234437},{"source":16,"target":88,"value":0.2366828062515127},{"source":16,"target":89,"value":0.12385957289096235},{"source":16,"target":90,"value":0.34678577008824396},{"source":16,"target":91,"value":0.22443910899639619},{"source":16,"target":92,"value":0.17052539370302286},{"source":16,"target":93,"value":0.36510797182301213},{"source":16,"target":94,"value":0.8024079274798235},{"source":16,"target":95,"value":0.07183915582334816},{"source":16,"target":96,"value":0.22388564814875378},{"source":16,"target":97,"value":0.0791099229556966},{"source":16,"target":98,"value":0.2493602553053429},{"source":16,"target":99,"value":0.1535622357148909},{"source":16,"target":100,"value":0.29569105201248796},{"source":16,"target":101,"value":0.8211969090678063},{"source":16,"target":102,"value":0.7587559985578415},{"source":16,"target":103,"value":0.1079562678670327},{"source":16,"target":104,"value":0.2864333848719599},{"source":16,"target":105,"value":0.1410525077551144},{"source":16,"target":106,"value":0.2838032095257044},{"source":16,"target":107,"value":0.22780698088801007},{"source":16,"target":108,"value":0.347077368524706},{"source":16,"target":109,"value":0.7841641001108015},{"source":16,"target":110,"value":0.13309585692882214},{"source":16,"target":111,"value":0.14069021150242558},{"source":16,"target":112,"value":0.12254718974197731},{"source":16,"target":113,"value":0.2530600488739412},{"source":16,"target":114,"value":0.23983447276049658},{"source":16,"target":115,"value":0.1257397088667603},{"source":16,"target":116,"value":0.015047555616567787},{"source":16,"target":117,"value":0.1271236087988452},{"source":16,"target":118,"value":0.06924536243205073},{"source":16,"target":119,"value":0.014674894326134339},{"source":16,"target":120,"value":0.005763365498548307},{"source":16,"target":121,"value":0.004691152827670255},{"source":16,"target":122,"value":0.023695734884281762},{"source":16,"target":123,"value":0.10112563225192624},{"source":16,"target":124,"value":0.28562172330216573},{"source":16,"target":125,"value":0.17575228902691392},{"source":16,"target":126,"value":0.08649508407919766},{"source":16,"target":127,"value":0.22284762468012634},{"source":16,"target":128,"value":0.0673209877224997},{"source":16,"target":129,"value":0.04333404618537515},{"source":16,"target":130,"value":0.2675241697444575},{"source":16,"target":131,"value":0.06788460557548351},{"source":16,"target":132,"value":0.09292745800578171},{"source":16,"target":133,"value":0.02293005684299693},{"source":16,"target":134,"value":0.048384369235412},{"source":16,"target":135,"value":0.015862225851343864},{"source":16,"target":136,"value":0.08216523934993876},{"source":16,"target":137,"value":0.014984961748081964},{"source":16,"target":138,"value":0.09580605658186814},{"source":16,"target":139,"value":0.009443125076260455},{"source":16,"target":140,"value":0.11632962662176385},{"source":16,"target":141,"value":0.1731264349780445},{"source":16,"target":142,"value":0.17214880623320708},{"source":16,"target":143,"value":0.0034386908287072646},{"source":16,"target":144,"value":0.14283715168215372},{"source":16,"target":145,"value":0.16065944863602355},{"source":16,"target":146,"value":0.13144696768861608},{"source":16,"target":147,"value":0.06523794665334404},{"source":16,"target":148,"value":0.04557646871833456},{"source":16,"target":149,"value":0.1582988484950678},{"source":16,"target":150,"value":0.06729296525201972},{"source":16,"target":151,"value":0.04471051934475527},{"source":16,"target":152,"value":0.09038707023264302},{"source":16,"target":153,"value":0.11032189871075182},{"source":16,"target":154,"value":0.22993340797579812},{"source":16,"target":155,"value":0.31988229378015526},{"source":16,"target":156,"value":0.05384923397993918},{"source":16,"target":157,"value":0.3726861565101663},{"source":16,"target":158,"value":0.08338793847246258},{"source":16,"target":159,"value":0.08108015360503565},{"source":16,"target":160,"value":0.11253454829502536},{"source":16,"target":161,"value":0.10724284783063227},{"source":16,"target":162,"value":0.11184339745702733},{"source":16,"target":163,"value":0.22877846168775928},{"source":16,"target":164,"value":0.028673811506834082},{"source":16,"target":165,"value":0.14227881225040095},{"source":16,"target":166,"value":0.00285469071565017},{"source":16,"target":167,"value":0.09558725092090627},{"source":16,"target":168,"value":0.28056528175105205},{"source":16,"target":169,"value":0.19575517950701818},{"source":16,"target":170,"value":0.15592810925168674},{"source":16,"target":171,"value":0.13028864766159434},{"source":16,"target":172,"value":0.3100895324175558},{"source":16,"target":173,"value":0.010159917781076893},{"source":16,"target":174,"value":0.05339464242335027},{"source":16,"target":175,"value":0.10455754031706782},{"source":16,"target":176,"value":0.11136942760279794},{"source":16,"target":177,"value":0.1167388084912029},{"source":16,"target":178,"value":0.05313212339835054},{"source":16,"target":179,"value":0.2569230031301001},{"source":16,"target":180,"value":0.01991297302806625},{"source":16,"target":181,"value":0.16845417235874757},{"source":16,"target":182,"value":0.23212095551620496},{"source":16,"target":183,"value":0.11098886080033446},{"source":16,"target":184,"value":0.22254761698759673},{"source":16,"target":185,"value":0.14315616330082492},{"source":16,"target":186,"value":0.09149873118434416},{"source":16,"target":187,"value":0.2752815221024183},{"source":16,"target":188,"value":0.30217150747620597},{"source":16,"target":189,"value":0.2332399573546622},{"source":16,"target":190,"value":0.09870309895118623},{"source":16,"target":191,"value":0.20736430374570283},{"source":16,"target":192,"value":0.00980290621264742},{"source":16,"target":193,"value":0.10543750267031933},{"source":16,"target":194,"value":0.04413526997734102},{"source":16,"target":195,"value":0.03089908322280521},{"source":16,"target":196,"value":0.09972163940095673},{"source":16,"target":197,"value":0.008830705720724676},{"source":16,"target":198,"value":0.16873893059295553},{"source":16,"target":199,"value":0.008100486493631796},{"source":16,"target":200,"value":0.02151001331778552},{"source":16,"target":201,"value":0.12526987180655547},{"source":16,"target":202,"value":0.0553466153708925},{"source":16,"target":203,"value":0.04105208699825373},{"source":16,"target":204,"value":0.13109293861286628},{"source":16,"target":205,"value":0.18293983069559036},{"source":16,"target":206,"value":0.08709989158682448},{"source":16,"target":207,"value":0.060295326668122894},{"source":16,"target":208,"value":0.04437405698431391},{"source":16,"target":209,"value":0.002205275766348431},{"source":16,"target":210,"value":0.260896487001851},{"source":16,"target":211,"value":0.024020249056075107},{"source":16,"target":212,"value":0.2870803826479028},{"source":16,"target":213,"value":0.18071444137361542},{"source":16,"target":214,"value":0.16296110107494774},{"source":16,"target":215,"value":0.18032589467480992},{"source":16,"target":216,"value":0.09586863547363166},{"source":16,"target":217,"value":0.2791387358094139},{"source":16,"target":218,"value":0.15345819318420542},{"source":16,"target":219,"value":0.015501362611547054},{"source":16,"target":220,"value":0.05571610047372342},{"source":16,"target":221,"value":0.09955827109193978},{"source":16,"target":222,"value":0.020887389015259984},{"source":16,"target":223,"value":0.1236948850441457},{"source":16,"target":224,"value":0.19520736317403597},{"source":16,"target":225,"value":0.10635559042263837},{"source":16,"target":226,"value":0.007338783203292205},{"source":16,"target":227,"value":0.03420902219881708},{"source":16,"target":228,"value":0.08119440905779596},{"source":16,"target":229,"value":0.035975338964317524},{"source":16,"target":230,"value":0.0839218354908096},{"source":16,"target":231,"value":0.10324039127566154},{"source":16,"target":232,"value":0.24372925595499628},{"source":16,"target":233,"value":0.18268520372239755},{"source":16,"target":234,"value":0.09611838414578046},{"source":16,"target":235,"value":0.06882038778882202},{"source":16,"target":236,"value":0.01790801085069375},{"source":16,"target":237,"value":0.1648313885571975},{"source":16,"target":238,"value":0.03845176754432917},{"source":16,"target":239,"value":0.18711925132591947},{"source":16,"target":240,"value":0.002675718668829885},{"source":16,"target":241,"value":0.08878972007462597},{"source":16,"target":242,"value":0.02914708140624479},{"source":16,"target":243,"value":0.029367260607623902},{"source":16,"target":244,"value":0.015404678416781755},{"source":16,"target":245,"value":0.1355163502719593},{"source":16,"target":246,"value":0.03616726403253981},{"source":16,"target":247,"value":0.0655464036043729},{"source":16,"target":248,"value":0.1747290207382905},{"source":16,"target":249,"value":0.14223105570881525},{"source":16,"target":250,"value":0.14955111434668755},{"source":16,"target":251,"value":0.046145054906114175},{"source":16,"target":252,"value":0.05687013381059908},{"source":16,"target":253,"value":0.18208939009574618},{"source":16,"target":254,"value":0.13300407894841731},{"source":16,"target":255,"value":0.06476613578571033},{"source":16,"target":256,"value":0.16644154210009143},{"source":16,"target":257,"value":0.14924567735766767},{"source":16,"target":258,"value":0.07350276864424149},{"source":16,"target":259,"value":0.15433699942278895},{"source":16,"target":260,"value":0.10747311363732542},{"source":16,"target":261,"value":0.12070922878341217},{"source":16,"target":262,"value":0.026622754670946193},{"source":16,"target":263,"value":0.10856612775425191},{"source":16,"target":264,"value":0.05204631445566825},{"source":16,"target":265,"value":0.025633078400640684},{"source":16,"target":266,"value":0.02004424776463088},{"source":16,"target":267,"value":0.08853620446609982},{"source":16,"target":268,"value":0.01212734369923914},{"source":16,"target":269,"value":0.23634141875144293},{"source":16,"target":270,"value":0.11541050214255505},{"source":16,"target":271,"value":0.0631061382709292},{"source":16,"target":272,"value":0.17385992846312986},{"source":16,"target":273,"value":0.08861626676377869},{"source":16,"target":274,"value":0.09952078326662997},{"source":16,"target":275,"value":0.0487340153834746},{"source":16,"target":276,"value":0.16863885074044752},{"source":16,"target":277,"value":0.10679055050413597},{"source":16,"target":278,"value":0.11791376181459391},{"source":16,"target":279,"value":0.19740848991246926},{"source":16,"target":280,"value":0.2613721528597651},{"source":16,"target":281,"value":0.015892635468904976},{"source":16,"target":282,"value":0.13384983730179936},{"source":16,"target":283,"value":0.15060004697949994},{"source":16,"target":284,"value":0.21986440000557328},{"source":16,"target":285,"value":0.03180071273340844},{"source":16,"target":286,"value":0.039295452951463236},{"source":16,"target":287,"value":0.051053721064155025},{"source":16,"target":288,"value":0.11143553976806005},{"source":16,"target":289,"value":0.10785671199561823},{"source":16,"target":290,"value":0.03446581665982594},{"source":16,"target":291,"value":0.02934835005325992},{"source":16,"target":292,"value":0.08036114509362985},{"source":16,"target":293,"value":0.06996234198584608},{"source":16,"target":294,"value":0.1580884173283088},{"source":16,"target":295,"value":0.20246261773867802},{"source":16,"target":296,"value":0.08422500986319624},{"source":16,"target":297,"value":0.02061285732897588},{"source":16,"target":298,"value":0.010765723722156657},{"source":16,"target":299,"value":0.15292372249195058},{"source":16,"target":300,"value":0.15606898197543398},{"source":16,"target":301,"value":0.1401483509460153},{"source":16,"target":302,"value":0.21763190917204778},{"source":16,"target":303,"value":0.0601807894044515},{"source":16,"target":304,"value":0.15723872745870296},{"source":16,"target":305,"value":0.12829361655763163},{"source":16,"target":306,"value":0.05762528612149271},{"source":16,"target":307,"value":0.19546311252959614},{"source":16,"target":308,"value":0.16102095878737915},{"source":16,"target":309,"value":0.12121465811522246},{"source":16,"target":310,"value":0.0475693984902409},{"source":16,"target":311,"value":0.13276480158201895},{"source":16,"target":312,"value":0.043642321128239334},{"source":16,"target":313,"value":0.07805019362823967},{"source":16,"target":314,"value":0.15699130036847503},{"source":16,"target":315,"value":0.007054154252358609},{"source":16,"target":316,"value":0.006547860384897218},{"source":16,"target":317,"value":0.19832814577319194},{"source":16,"target":318,"value":0.05545518204702268},{"source":16,"target":319,"value":0.06234753989719755},{"source":16,"target":320,"value":0.22713378236269383},{"source":16,"target":321,"value":0.14147722619508754},{"source":16,"target":322,"value":0.041739872980049615},{"source":16,"target":323,"value":0.15148566978451838},{"source":16,"target":324,"value":0.2479380973743888},{"source":16,"target":325,"value":0.124744639212665},{"source":16,"target":326,"value":0.049883587159524845},{"source":16,"target":327,"value":0.3318869697257949},{"source":16,"target":328,"value":0.09428211755832717},{"source":16,"target":329,"value":0.05304444783504079},{"source":16,"target":330,"value":0.30570666488174836},{"source":16,"target":331,"value":0.016297236901262443},{"source":16,"target":332,"value":0.05477428513051757},{"source":16,"target":333,"value":0.12691928470780445},{"source":16,"target":334,"value":0.11773287649362969},{"source":16,"target":335,"value":0.1774313828999501},{"source":17,"target":18,"value":0.4837964374152479},{"source":17,"target":19,"value":0.5779462108518704},{"source":17,"target":20,"value":0.968331683535285},{"source":17,"target":21,"value":0.05655963370144134},{"source":17,"target":22,"value":0.42134467549369325},{"source":17,"target":23,"value":0.6957700669347116},{"source":17,"target":24,"value":0.21965665111830113},{"source":17,"target":25,"value":0.3585641647823005},{"source":17,"target":26,"value":0.45694701357779094},{"source":17,"target":27,"value":0.4835879463111358},{"source":17,"target":28,"value":0.5211028242275195},{"source":17,"target":29,"value":0.6886590127895346},{"source":17,"target":30,"value":0.12317510718421643},{"source":17,"target":31,"value":0.37536986563256325},{"source":17,"target":32,"value":0.019730027079308644},{"source":17,"target":33,"value":0.09428430654033429},{"source":17,"target":34,"value":0.23320853606005557},{"source":17,"target":35,"value":0.12705540551179303},{"source":17,"target":36,"value":0.10485733730363739},{"source":17,"target":37,"value":0.3469042771264694},{"source":17,"target":38,"value":0.3881413191626558},{"source":17,"target":39,"value":0.38555009618453},{"source":17,"target":40,"value":0.2083536268692835},{"source":17,"target":41,"value":0.36101930324494536},{"source":17,"target":42,"value":0.3851643553141411},{"source":17,"target":43,"value":0.49117829824970505},{"source":17,"target":44,"value":0.49045851145436115},{"source":17,"target":45,"value":0.3762152153701614},{"source":17,"target":46,"value":0.36475490109025543},{"source":17,"target":47,"value":0.03255369268523362},{"source":17,"target":48,"value":0.006608520576715339},{"source":17,"target":49,"value":0.2206200861752055},{"source":17,"target":50,"value":0.046126413434633626},{"source":17,"target":51,"value":0.128056450790227},{"source":17,"target":52,"value":0.4260983438368227},{"source":17,"target":53,"value":0.3562599205905171},{"source":17,"target":54,"value":0.09963194342736524},{"source":17,"target":55,"value":0.10558301215428738},{"source":17,"target":56,"value":0.09785881929680733},{"source":17,"target":57,"value":0.06608764039414446},{"source":17,"target":58,"value":0.04548697801439957},{"source":17,"target":59,"value":0.461391877447399},{"source":17,"target":60,"value":0.49385979293897087},{"source":17,"target":61,"value":0.4793218728478224},{"source":17,"target":62,"value":0.48145654818654776},{"source":17,"target":63,"value":0.32911847095608854},{"source":17,"target":64,"value":0.20610944840230933},{"source":17,"target":65,"value":0.2426259559583915},{"source":17,"target":66,"value":0.32911847095608854},{"source":17,"target":67,"value":0.3291184709560884},{"source":17,"target":68,"value":0.33132767236863314},{"source":17,"target":69,"value":0.6720358249592007},{"source":17,"target":70,"value":0.3618640782128271},{"source":17,"target":71,"value":0.008180707250906168},{"source":17,"target":72,"value":0.38129030568283184},{"source":17,"target":73,"value":0.34430343245887735},{"source":17,"target":74,"value":0.0598160536824855},{"source":17,"target":75,"value":0.4197365477396873},{"source":17,"target":76,"value":0.3941578184116567},{"source":17,"target":77,"value":0.3024602336247667},{"source":17,"target":78,"value":0.3110740972339411},{"source":17,"target":79,"value":0.08949037355118229},{"source":17,"target":80,"value":0.3407010830105858},{"source":17,"target":81,"value":0.3571307280202974},{"source":17,"target":82,"value":0.12570009233922644},{"source":17,"target":83,"value":0.0887086070421542},{"source":17,"target":84,"value":0.0943777830514829},{"source":17,"target":85,"value":0.1218232923818969},{"source":17,"target":86,"value":0.18972024868322424},{"source":17,"target":87,"value":0.13148267503571096},{"source":17,"target":88,"value":0.1346497261667834},{"source":17,"target":89,"value":0.027625248394078372},{"source":17,"target":90,"value":0.16341680876991085},{"source":17,"target":91,"value":0.01612271004975542},{"source":17,"target":92,"value":0.2262493079820904},{"source":17,"target":93,"value":0.4923464138888522},{"source":17,"target":94,"value":0.8281727478291304},{"source":17,"target":95,"value":0.15049229575737258},{"source":17,"target":96,"value":0.3475216610200308},{"source":17,"target":97,"value":0.13560394974276954},{"source":17,"target":98,"value":0.33713518379693697},{"source":17,"target":99,"value":0.25118367940251213},{"source":17,"target":100,"value":0.3828472243900598},{"source":17,"target":101,"value":0.761845464421747},{"source":17,"target":102,"value":0.8433066650918482},{"source":17,"target":103,"value":0.27607747869210353},{"source":17,"target":104,"value":0.5232224666601649},{"source":17,"target":105,"value":0.2977191872935919},{"source":17,"target":106,"value":0.5010798918097505},{"source":17,"target":107,"value":0.4276520046947075},{"source":17,"target":108,"value":0.535856293262894},{"source":17,"target":109,"value":0.8047060529076177},{"source":17,"target":110,"value":0.17654842606901233},{"source":17,"target":111,"value":0.16413840822067777},{"source":17,"target":112,"value":0.06600917729207857},{"source":17,"target":113,"value":0.2229557403903597},{"source":17,"target":114,"value":0.2064480212031376},{"source":17,"target":115,"value":0.13209660485130326},{"source":17,"target":116,"value":0.013867057931814355},{"source":17,"target":117,"value":0.008932013814336334},{"source":17,"target":118,"value":0.0683507665250682},{"source":17,"target":119,"value":0.022192729910540894},{"source":17,"target":120,"value":0.0512928021959014},{"source":17,"target":121,"value":0.03415170958751664},{"source":17,"target":122,"value":0.061404842472733166},{"source":17,"target":123,"value":0.05261058766163121},{"source":17,"target":124,"value":0.14422112346877586},{"source":17,"target":125,"value":0.12268156817078026},{"source":17,"target":126,"value":0.1474863512711574},{"source":17,"target":127,"value":0.31418174437600166},{"source":17,"target":128,"value":0.20954468934415849},{"source":17,"target":129,"value":0.005664596418836988},{"source":17,"target":130,"value":0.210475124913498},{"source":17,"target":131,"value":0.04855076700805102},{"source":17,"target":132,"value":0.12723491363249625},{"source":17,"target":133,"value":0.00009970851924483692},{"source":17,"target":134,"value":0.020533501339462926},{"source":17,"target":135,"value":0.11317491195396438},{"source":17,"target":136,"value":0.16022927778115864},{"source":17,"target":137,"value":0.14937128390022844},{"source":17,"target":138,"value":0.18043437679408522},{"source":17,"target":139,"value":0.013178772292602968},{"source":17,"target":140,"value":0.126396174296985},{"source":17,"target":141,"value":0.183961860256138},{"source":17,"target":142,"value":0.14133883627788552},{"source":17,"target":143,"value":0.010118291856043278},{"source":17,"target":144,"value":0.08579721789807933},{"source":17,"target":145,"value":0.23698296287426543},{"source":17,"target":146,"value":0.1953714719075359},{"source":17,"target":147,"value":0.030673976131307904},{"source":17,"target":148,"value":0.028258603198752653},{"source":17,"target":149,"value":0.15998960797013762},{"source":17,"target":150,"value":0.03385770840058528},{"source":17,"target":151,"value":0.012696583371982983},{"source":17,"target":152,"value":0.08443541067838245},{"source":17,"target":153,"value":0.13419780892676364},{"source":17,"target":154,"value":0.15756415199801302},{"source":17,"target":155,"value":0.21586449547340675},{"source":17,"target":156,"value":0.12159687484827239},{"source":17,"target":157,"value":0.1851753967467351},{"source":17,"target":158,"value":0.01435507782009178},{"source":17,"target":159,"value":0.007687134952290119},{"source":17,"target":160,"value":0.12032892568354171},{"source":17,"target":161,"value":0.06264837507340046},{"source":17,"target":162,"value":0.05817222942532166},{"source":17,"target":163,"value":0.1684068212783923},{"source":17,"target":164,"value":0.09921066437376508},{"source":17,"target":165,"value":0.17905225235456748},{"source":17,"target":166,"value":0.03717389208578808},{"source":17,"target":167,"value":0.13289739226700573},{"source":17,"target":168,"value":0.2630756712663779},{"source":17,"target":169,"value":0.20373551867969658},{"source":17,"target":170,"value":0.1707548545208137},{"source":17,"target":171,"value":0.11574339440701131},{"source":17,"target":172,"value":0.3394797153737321},{"source":17,"target":173,"value":0.03892251142175161},{"source":17,"target":174,"value":0.06793924990405191},{"source":17,"target":175,"value":0.09382074771094043},{"source":17,"target":176,"value":0.11846149600355547},{"source":17,"target":177,"value":0.02594959019443223},{"source":17,"target":178,"value":0.12332513005425269},{"source":17,"target":179,"value":0.2763289467846862},{"source":17,"target":180,"value":0.03213951479676671},{"source":17,"target":181,"value":0.03908599266625483},{"source":17,"target":182,"value":0.17444043290845432},{"source":17,"target":183,"value":0.14567426146052626},{"source":17,"target":184,"value":0.18129303016609302},{"source":17,"target":185,"value":0.08479429964436978},{"source":17,"target":186,"value":0.14964730699610682},{"source":17,"target":187,"value":0.11976771971815958},{"source":17,"target":188,"value":0.2106562093533036},{"source":17,"target":189,"value":0.13326529236322004},{"source":17,"target":190,"value":0.06646843911364626},{"source":17,"target":191,"value":0.11949328000970263},{"source":17,"target":192,"value":0.03506871030771481},{"source":17,"target":193,"value":0.04896304740383624},{"source":17,"target":194,"value":0.13886652097457272},{"source":17,"target":195,"value":0.1560812652695022},{"source":17,"target":196,"value":0.12340275210538754},{"source":17,"target":197,"value":0.002914345473672325},{"source":17,"target":198,"value":0.08757182078439352},{"source":17,"target":199,"value":0.013238205793477929},{"source":17,"target":200,"value":0.05692832409665469},{"source":17,"target":201,"value":0.14350886315583378},{"source":17,"target":202,"value":0.12873158888995406},{"source":17,"target":203,"value":0.09755489813775345},{"source":17,"target":204,"value":0.04762231774009305},{"source":17,"target":205,"value":0.13117807870393108},{"source":17,"target":206,"value":0.05933775792380271},{"source":17,"target":207,"value":0.046461979203314775},{"source":17,"target":208,"value":0.06637765764348699},{"source":17,"target":209,"value":0.10928884531937272},{"source":17,"target":210,"value":0.1561635324171494},{"source":17,"target":211,"value":0.10908679334995638},{"source":17,"target":212,"value":0.1193975189315576},{"source":17,"target":213,"value":0.02250990190411005},{"source":17,"target":214,"value":0.13127282485147512},{"source":17,"target":215,"value":0.07685407611892829},{"source":17,"target":216,"value":0.13704310178097445},{"source":17,"target":217,"value":0.18988763743560955},{"source":17,"target":218,"value":0.02636999171084537},{"source":17,"target":219,"value":0.0060915798964370224},{"source":17,"target":220,"value":0.014544736258942207},{"source":17,"target":221,"value":0.0709827981307032},{"source":17,"target":222,"value":0.011427122386261224},{"source":17,"target":223,"value":0.19316858480041735},{"source":17,"target":224,"value":0.2166648444072951},{"source":17,"target":225,"value":0.08702687819524108},{"source":17,"target":226,"value":0.060235013000995236},{"source":17,"target":227,"value":0.03397523640258255},{"source":17,"target":228,"value":0.09881890692747196},{"source":17,"target":229,"value":0.030490070515575483},{"source":17,"target":230,"value":0.08321216517859464},{"source":17,"target":231,"value":0.01823292350400474},{"source":17,"target":232,"value":0.16617600009722175},{"source":17,"target":233,"value":0.12002743452460009},{"source":17,"target":234,"value":0.11147392648414915},{"source":17,"target":235,"value":0.010123205427345867},{"source":17,"target":236,"value":0.036393695400660474},{"source":17,"target":237,"value":0.044874391825286554},{"source":17,"target":238,"value":0.024321518447286573},{"source":17,"target":239,"value":0.13605152636530346},{"source":17,"target":240,"value":0.026616938499917284},{"source":17,"target":241,"value":0.12807619382702828},{"source":17,"target":242,"value":0.11616391809590393},{"source":17,"target":243,"value":0.045154344656317805},{"source":17,"target":244,"value":0.1335400892185456},{"source":17,"target":245,"value":0.07128136475639046},{"source":17,"target":246,"value":0.004648028970740085},{"source":17,"target":247,"value":0.07108358099507961},{"source":17,"target":248,"value":0.10616001933330482},{"source":17,"target":249,"value":0.09218960826644057},{"source":17,"target":250,"value":0.012944357003928184},{"source":17,"target":251,"value":0.008323502881974053},{"source":17,"target":252,"value":0.047631707808750624},{"source":17,"target":253,"value":0.034978671736217624},{"source":17,"target":254,"value":0.0320199792471111},{"source":17,"target":255,"value":0.07324309703765049},{"source":17,"target":256,"value":0.05888184021972483},{"source":17,"target":257,"value":0.13682356511142935},{"source":17,"target":258,"value":0.14082931096599902},{"source":17,"target":259,"value":0.03181531155044069},{"source":17,"target":260,"value":0.2168780321657585},{"source":17,"target":261,"value":0.09431178855324304},{"source":17,"target":262,"value":0.06295088776968691},{"source":17,"target":263,"value":0.12301424302540152},{"source":17,"target":264,"value":0.0030671632160638113},{"source":17,"target":265,"value":0.046032612399965145},{"source":17,"target":266,"value":0.09118693928693948},{"source":17,"target":267,"value":0.05826047835825992},{"source":17,"target":268,"value":0.07138772352177039},{"source":17,"target":269,"value":0.13658809861849702},{"source":17,"target":270,"value":0.08599369430974173},{"source":17,"target":271,"value":0.04112993423151037},{"source":17,"target":272,"value":0.19312926104246084},{"source":17,"target":273,"value":0.14243679769473744},{"source":17,"target":274,"value":0.12708263625270602},{"source":17,"target":275,"value":0.08866463425601902},{"source":17,"target":276,"value":0.13837858742749767},{"source":17,"target":277,"value":0.17239721557961954},{"source":17,"target":278,"value":0.10869102815335148},{"source":17,"target":279,"value":0.1996756019748163},{"source":17,"target":280,"value":0.2191887100458045},{"source":17,"target":281,"value":0.0171862589957839},{"source":17,"target":282,"value":0.13688763323674377},{"source":17,"target":283,"value":0.1769622671667197},{"source":17,"target":284,"value":0.16771355372116106},{"source":17,"target":285,"value":0.0019757724451050793},{"source":17,"target":286,"value":0.02812133887514512},{"source":17,"target":287,"value":0.014220930111815046},{"source":17,"target":288,"value":0.07773057605862849},{"source":17,"target":289,"value":0.1230769067041616},{"source":17,"target":290,"value":0.07319034312052711},{"source":17,"target":291,"value":0.06925315305082243},{"source":17,"target":292,"value":0.060534513072992735},{"source":17,"target":293,"value":0.05410033358983132},{"source":17,"target":294,"value":0.08814571047350694},{"source":17,"target":295,"value":0.16624899553980982},{"source":17,"target":296,"value":0.08448409537014971},{"source":17,"target":297,"value":0.09058296180115882},{"source":17,"target":298,"value":0.048392957698871676},{"source":17,"target":299,"value":0.019665303942887267},{"source":17,"target":300,"value":0.036920663859529926},{"source":17,"target":301,"value":0.12035950716787963},{"source":17,"target":302,"value":0.1519017966065154},{"source":17,"target":303,"value":0.027352035878142607},{"source":17,"target":304,"value":0.1182301819859095},{"source":17,"target":305,"value":0.1700832931971476},{"source":17,"target":306,"value":0.030108113544817412},{"source":17,"target":307,"value":0.20121749126118293},{"source":17,"target":308,"value":0.09434883106895306},{"source":17,"target":309,"value":0.024518064755429305},{"source":17,"target":310,"value":0.13412138574668198},{"source":17,"target":311,"value":0.13798888297941736},{"source":17,"target":312,"value":0.004198068649137044},{"source":17,"target":313,"value":0.04579016442287873},{"source":17,"target":314,"value":0.15207315277807784},{"source":17,"target":315,"value":0.004137547895527816},{"source":17,"target":316,"value":0.02077664131971229},{"source":17,"target":317,"value":0.17235240808097582},{"source":17,"target":318,"value":0.05427552369756193},{"source":17,"target":319,"value":0.08240224473730977},{"source":17,"target":320,"value":0.1877068606357519},{"source":17,"target":321,"value":0.15143375437047785},{"source":17,"target":322,"value":0.02153065998241082},{"source":17,"target":323,"value":0.12013851611786672},{"source":17,"target":324,"value":0.27901155211007334},{"source":17,"target":325,"value":0.08592370563195839},{"source":17,"target":326,"value":0.010743863172967587},{"source":17,"target":327,"value":0.31925623374103673},{"source":17,"target":328,"value":0.0847978691563811},{"source":17,"target":329,"value":0.0009782743497335831},{"source":17,"target":330,"value":0.22573117375526502},{"source":17,"target":331,"value":0.03282183592130479},{"source":17,"target":332,"value":0.042170769538190364},{"source":17,"target":333,"value":0.05390043840074326},{"source":17,"target":334,"value":0.10119489044553567},{"source":17,"target":335,"value":0.16366510600926262},{"source":18,"target":19,"value":0.7268445241648308},{"source":18,"target":20,"value":0.4531818046217807},{"source":18,"target":21,"value":0.1283296125827569},{"source":18,"target":22,"value":0.6781661026062905},{"source":18,"target":23,"value":0.26922268271811317},{"source":18,"target":24,"value":0.5180485960567666},{"source":18,"target":25,"value":0.7327513247794055},{"source":18,"target":26,"value":0.5634903000426565},{"source":18,"target":27,"value":0.8096946968871273},{"source":18,"target":28,"value":0.5674260521241858},{"source":18,"target":29,"value":0.2581691444064496},{"source":18,"target":30,"value":0.043453975796712646},{"source":18,"target":31,"value":0.1331868689394428},{"source":18,"target":32,"value":0.16407138317994774},{"source":18,"target":33,"value":0.23235169972143127},{"source":18,"target":34,"value":0.19809100000612595},{"source":18,"target":35,"value":0.3528258804111304},{"source":18,"target":36,"value":0.19345042850684974},{"source":18,"target":37,"value":0.14994121829776982},{"source":18,"target":38,"value":0.6421152375765292},{"source":18,"target":39,"value":0.29781654779566324},{"source":18,"target":40,"value":0.501005205248781},{"source":18,"target":41,"value":0.6331783815420376},{"source":18,"target":42,"value":0.5929639779677512},{"source":18,"target":43,"value":0.706017814549626},{"source":18,"target":44,"value":0.5681590361976365},{"source":18,"target":45,"value":0.28937582150728774},{"source":18,"target":46,"value":0.16002929873597857},{"source":18,"target":47,"value":0.02018921390283425},{"source":18,"target":48,"value":0.1308336467361859},{"source":18,"target":49,"value":0.14032910292423098},{"source":18,"target":50,"value":0.01081279751565514},{"source":18,"target":51,"value":0.2962353452055247},{"source":18,"target":52,"value":0.22842761956630467},{"source":18,"target":53,"value":0.20601139472607752},{"source":18,"target":54,"value":0.18372221036722441},{"source":18,"target":55,"value":0.17648137340414155},{"source":18,"target":56,"value":0.19476211937197685},{"source":18,"target":57,"value":0.21436913554827047},{"source":18,"target":58,"value":0.09918743057222537},{"source":18,"target":59,"value":0.7942153024256691},{"source":18,"target":60,"value":0.5749841222032998},{"source":18,"target":61,"value":0.6887813876627007},{"source":18,"target":62,"value":0.5896768920404849},{"source":18,"target":63,"value":0.037556242673056864},{"source":18,"target":64,"value":0.02761183520180951},{"source":18,"target":65,"value":0.25770818656078154},{"source":18,"target":66,"value":0.037556242673056864},{"source":18,"target":67,"value":0.03755624267305683},{"source":18,"target":68,"value":0.6933533552144554},{"source":18,"target":69,"value":0.24372856905980717},{"source":18,"target":70,"value":0.2768120033702613},{"source":18,"target":71,"value":0.2553546804320931},{"source":18,"target":72,"value":0.6570949855690477},{"source":18,"target":73,"value":0.4931006311032724},{"source":18,"target":74,"value":0.06340802927523569},{"source":18,"target":75,"value":0.5613731827090117},{"source":18,"target":76,"value":0.5366688877287857},{"source":18,"target":77,"value":0.14996520573769165},{"source":18,"target":78,"value":0.17025968756582785},{"source":18,"target":79,"value":0.12269809684371431},{"source":18,"target":80,"value":0.5518606049492506},{"source":18,"target":81,"value":0.47493091681792515},{"source":18,"target":82,"value":0.02912326032904745},{"source":18,"target":83,"value":0.18017822611819526},{"source":18,"target":84,"value":0.13863741716972514},{"source":18,"target":85,"value":0.19283937969403725},{"source":18,"target":86,"value":0.020212220626126615},{"source":18,"target":87,"value":0.03151672027092301},{"source":18,"target":88,"value":0.016973423419737826},{"source":18,"target":89,"value":0.033514198225560565},{"source":18,"target":90,"value":0.25873559140553104},{"source":18,"target":91,"value":0.2847864650147738},{"source":18,"target":92,"value":0.045823907474488834},{"source":18,"target":93,"value":0.05011121542070523},{"source":18,"target":94,"value":0.14076560755669085},{"source":18,"target":95,"value":0.11027291656992474},{"source":18,"target":96,"value":0.5916229588192303},{"source":18,"target":97,"value":0.7887944185570676},{"source":18,"target":98,"value":0.3469021905033807},{"source":18,"target":99,"value":0.8068901864390569},{"source":18,"target":100,"value":0.41289592903241973},{"source":18,"target":101,"value":0.0386551162920309},{"source":18,"target":102,"value":0.14939207414284697},{"source":18,"target":103,"value":0.2092809546966119},{"source":18,"target":104,"value":0.665834525981138},{"source":18,"target":105,"value":0.8075056126626318},{"source":18,"target":106,"value":0.43291601975399224},{"source":18,"target":107,"value":0.8945246650300018},{"source":18,"target":108,"value":0.48469006563715095},{"source":18,"target":109,"value":0.07089043788097768},{"source":18,"target":110,"value":0.17546540201775782},{"source":18,"target":111,"value":0.17326735810830013},{"source":18,"target":112,"value":0.15438952080264667},{"source":18,"target":113,"value":0.04394754459674418},{"source":18,"target":114,"value":0.0679549399738983},{"source":18,"target":115,"value":0.05977546500526768},{"source":18,"target":116,"value":0.06039118302085204},{"source":18,"target":117,"value":0.02860203256689901},{"source":18,"target":118,"value":0.03590719056258296},{"source":18,"target":119,"value":0.10106323347413955},{"source":18,"target":120,"value":0.07943057246183727},{"source":18,"target":121,"value":0.04336470842208089},{"source":18,"target":122,"value":0.11174482871145466},{"source":18,"target":123,"value":0.047675663167618586},{"source":18,"target":124,"value":0.03885712084343219},{"source":18,"target":125,"value":0.17665230083015357},{"source":18,"target":126,"value":0.17553077732883582},{"source":18,"target":127,"value":0.24494520189413932},{"source":18,"target":128,"value":0.08847739366191112},{"source":18,"target":129,"value":0.1302016151210008},{"source":18,"target":130,"value":0.10732166979366586},{"source":18,"target":131,"value":0.28080456155812317},{"source":18,"target":132,"value":0.13771626514648413},{"source":18,"target":133,"value":0.18154232120538266},{"source":18,"target":134,"value":0.29031145689237836},{"source":18,"target":135,"value":0.2652089931427396},{"source":18,"target":136,"value":0.2907440069634415},{"source":18,"target":137,"value":0.31867580174240845},{"source":18,"target":138,"value":0.3652356011424523},{"source":18,"target":139,"value":0.17098674916707085},{"source":18,"target":140,"value":0.37293377651652676},{"source":18,"target":141,"value":0.1225267810582857},{"source":18,"target":142,"value":0.291781514003637},{"source":18,"target":143,"value":0.01555301643213876},{"source":18,"target":144,"value":0.12345572873470105},{"source":18,"target":145,"value":0.11698273594379752},{"source":18,"target":146,"value":0.07321310090548966},{"source":18,"target":147,"value":0.13701791409254935},{"source":18,"target":148,"value":0.0007356124138217437},{"source":18,"target":149,"value":0.31646663393864394},{"source":18,"target":150,"value":0.2547146387365887},{"source":18,"target":151,"value":0.22100494454390812},{"source":18,"target":152,"value":0.1638061208906914},{"source":18,"target":153,"value":0.17420606199796068},{"source":18,"target":154,"value":0.05924565281453098},{"source":18,"target":155,"value":0.004157396000304802},{"source":18,"target":156,"value":0.2556706740869573},{"source":18,"target":157,"value":0.1180765887272432},{"source":18,"target":158,"value":0.25647072266727183},{"source":18,"target":159,"value":0.2534073107391981},{"source":18,"target":160,"value":0.2998526075134507},{"source":18,"target":161,"value":0.23984568609398832},{"source":18,"target":162,"value":0.23133612271231224},{"source":18,"target":163,"value":0.276093055861969},{"source":18,"target":164,"value":0.18607235819908752},{"source":18,"target":165,"value":0.07227162852256645},{"source":18,"target":166,"value":0.04129256931909379},{"source":18,"target":167,"value":0.01938379529259825},{"source":18,"target":168,"value":0.2367018529944152},{"source":18,"target":169,"value":0.11996388558735446},{"source":18,"target":170,"value":0.21059869932989095},{"source":18,"target":171,"value":0.1652548219203926},{"source":18,"target":172,"value":0.04521512337690855},{"source":18,"target":173,"value":0.0674854402555085},{"source":18,"target":174,"value":0.026125536484095265},{"source":18,"target":175,"value":0.14115416813034318},{"source":18,"target":176,"value":0.09090722313013545},{"source":18,"target":177,"value":0.09199308158570617},{"source":18,"target":178,"value":0.09217505350608274},{"source":18,"target":179,"value":0.1567426642752833},{"source":18,"target":180,"value":0.2699665437524955},{"source":18,"target":181,"value":0.03741429493095286},{"source":18,"target":182,"value":0.2747934587430821},{"source":18,"target":183,"value":0.17127760373296866},{"source":18,"target":184,"value":0.16698845351844144},{"source":18,"target":185,"value":0.17350199372052327},{"source":18,"target":186,"value":0.2967672325192079},{"source":18,"target":187,"value":0.1565678213403123},{"source":18,"target":188,"value":0.030219014994376212},{"source":18,"target":189,"value":0.06811734775044975},{"source":18,"target":190,"value":0.1250891877731539},{"source":18,"target":191,"value":0.07576825318147969},{"source":18,"target":192,"value":0.020664632619884257},{"source":18,"target":193,"value":0.1018086767040041},{"source":18,"target":194,"value":0.024804079480024784},{"source":18,"target":195,"value":0.041372380454884304},{"source":18,"target":196,"value":0.10467847334515018},{"source":18,"target":197,"value":0.07263746401691763},{"source":18,"target":198,"value":0.05834247530052381},{"source":18,"target":199,"value":0.05597037046338202},{"source":18,"target":200,"value":0.0067414775534818845},{"source":18,"target":201,"value":0.10204439862333708},{"source":18,"target":202,"value":0.13288209891276295},{"source":18,"target":203,"value":0.016761473041764605},{"source":18,"target":204,"value":0.020753948299972715},{"source":18,"target":205,"value":0.01563652498990066},{"source":18,"target":206,"value":0.06554062175534545},{"source":18,"target":207,"value":0.0630938429336748},{"source":18,"target":208,"value":0.028678408347066368},{"source":18,"target":209,"value":0.03836477823439514},{"source":18,"target":210,"value":0.001731335541147885},{"source":18,"target":211,"value":0.11575656094736357},{"source":18,"target":212,"value":0.12587708725190838},{"source":18,"target":213,"value":0.0005460499402352806},{"source":18,"target":214,"value":0.09915869973458936},{"source":18,"target":215,"value":0.1215125278577687},{"source":18,"target":216,"value":0.0015019576383282762},{"source":18,"target":217,"value":0.13072076371099906},{"source":18,"target":218,"value":0.08436510550228242},{"source":18,"target":219,"value":0.2528670531332155},{"source":18,"target":220,"value":0.1392699617233322},{"source":18,"target":221,"value":0.24060806358268125},{"source":18,"target":222,"value":0.003591940863650235},{"source":18,"target":223,"value":0.02683224022894941},{"source":18,"target":224,"value":0.019366089392822392},{"source":18,"target":225,"value":0.04352810622453399},{"source":18,"target":226,"value":0.03195471907221199},{"source":18,"target":227,"value":0.19065549614536467},{"source":18,"target":228,"value":0.09057028906946336},{"source":18,"target":229,"value":0.09290573563548148},{"source":18,"target":230,"value":0.017470543364933925},{"source":18,"target":231,"value":0.011945500441631647},{"source":18,"target":232,"value":0.04410401141932135},{"source":18,"target":233,"value":0.2617694196310201},{"source":18,"target":234,"value":0.011238206127108921},{"source":18,"target":235,"value":0.23992404099210318},{"source":18,"target":236,"value":0.14393593914518318},{"source":18,"target":237,"value":0.20385748969220344},{"source":18,"target":238,"value":0.27743295084106256},{"source":18,"target":239,"value":0.08439172464883506},{"source":18,"target":240,"value":0.1311155948134429},{"source":18,"target":241,"value":0.05322946653700755},{"source":18,"target":242,"value":0.13938776391357924},{"source":18,"target":243,"value":0.10985871227230212},{"source":18,"target":244,"value":0.034836419414595345},{"source":18,"target":245,"value":0.03798300353536683},{"source":18,"target":246,"value":0.20800281110971466},{"source":18,"target":247,"value":0.015072811732954328},{"source":18,"target":248,"value":0.06713753885667059},{"source":18,"target":249,"value":0.26405035407948335},{"source":18,"target":250,"value":0.012662198865873078},{"source":18,"target":251,"value":0.04539823987558723},{"source":18,"target":252,"value":0.23494924809091214},{"source":18,"target":253,"value":0.014914418347981913},{"source":18,"target":254,"value":0.045771307101519484},{"source":18,"target":255,"value":0.22619843470875758},{"source":18,"target":256,"value":0.042146771520094585},{"source":18,"target":257,"value":0.02064001231808459},{"source":18,"target":258,"value":0.14854073070897356},{"source":18,"target":259,"value":0.02005612298611454},{"source":18,"target":260,"value":0.15526163712622335},{"source":18,"target":261,"value":0.05308798759993621},{"source":18,"target":262,"value":0.06986258792417752},{"source":18,"target":263,"value":0.04848814224770861},{"source":18,"target":264,"value":0.23209617667279628},{"source":18,"target":265,"value":0.16876361735971374},{"source":18,"target":266,"value":0.13471358538492847},{"source":18,"target":267,"value":0.24051461935289462},{"source":18,"target":268,"value":0.12332932798613794},{"source":18,"target":269,"value":0.07148715744310358},{"source":18,"target":270,"value":0.00012056334336163028},{"source":18,"target":271,"value":0.08000434578248537},{"source":18,"target":272,"value":0.014883091895479296},{"source":18,"target":273,"value":0.07001959445917498},{"source":18,"target":274,"value":0.06590986707662132},{"source":18,"target":275,"value":0.09689778343504091},{"source":18,"target":276,"value":0.06737381026099393},{"source":18,"target":277,"value":0.17056809904616127},{"source":18,"target":278,"value":0.17166784334340432},{"source":18,"target":279,"value":0.09317244578722399},{"source":18,"target":280,"value":0.07948532267809592},{"source":18,"target":281,"value":0.02032412503685504},{"source":18,"target":282,"value":0.09761840742220601},{"source":18,"target":283,"value":0.0780830292764158},{"source":18,"target":284,"value":0.053879069506371384},{"source":18,"target":285,"value":0.05192934506164241},{"source":18,"target":286,"value":0.044543691559969165},{"source":18,"target":287,"value":0.20388631490155415},{"source":18,"target":288,"value":0.19648564617660866},{"source":18,"target":289,"value":0.05178090272011836},{"source":18,"target":290,"value":0.137796694538568},{"source":18,"target":291,"value":0.12618422392623135},{"source":18,"target":292,"value":0.023496846715828492},{"source":18,"target":293,"value":0.0027764773250779505},{"source":18,"target":294,"value":0.035195037428765195},{"source":18,"target":295,"value":0.11812054442628707},{"source":18,"target":296,"value":0.09920484498155292},{"source":18,"target":297,"value":0.3092030785385598},{"source":18,"target":298,"value":0.27388197246435964},{"source":18,"target":299,"value":0.0363367079750392},{"source":18,"target":300,"value":0.03714710049346549},{"source":18,"target":301,"value":0.28662678758525384},{"source":18,"target":302,"value":0.28026251001935576},{"source":18,"target":303,"value":0.05460214131810682},{"source":18,"target":304,"value":0.014954738842278166},{"source":18,"target":305,"value":0.2165965781493231},{"source":18,"target":306,"value":0.03765217811628828},{"source":18,"target":307,"value":0.17823446941360044},{"source":18,"target":308,"value":0.11797496516992526},{"source":18,"target":309,"value":0.18888356246816737},{"source":18,"target":310,"value":0.08699949203445749},{"source":18,"target":311,"value":0.02138923446083725},{"source":18,"target":312,"value":0.04060440774997025},{"source":18,"target":313,"value":0.023991523836513214},{"source":18,"target":314,"value":0.012884125648418605},{"source":18,"target":315,"value":0.050269901597163505},{"source":18,"target":316,"value":0.020150314149865897},{"source":18,"target":317,"value":0.023097720283656545},{"source":18,"target":318,"value":0.05121414108733872},{"source":18,"target":319,"value":0.05532090991211675},{"source":18,"target":320,"value":0.05272719499402886},{"source":18,"target":321,"value":0.07789167361688593},{"source":18,"target":322,"value":0.027875872635989857},{"source":18,"target":323,"value":0.09554432508992569},{"source":18,"target":324,"value":0.10606408429592444},{"source":18,"target":325,"value":0.033432508396216316},{"source":18,"target":326,"value":0.11483313305620205},{"source":18,"target":327,"value":0.10100702232336017},{"source":18,"target":328,"value":0.13459188668360098},{"source":18,"target":329,"value":0.04155635439777574},{"source":18,"target":330,"value":0.07770934980345946},{"source":18,"target":331,"value":0.1173865656750289},{"source":18,"target":332,"value":0.03709875244343633},{"source":18,"target":333,"value":0.0018460002573421842},{"source":18,"target":334,"value":0.07143835338532667},{"source":18,"target":335,"value":0.1838790381259257},{"source":19,"target":20,"value":0.551789571231025},{"source":19,"target":21,"value":0.2023903845042409},{"source":19,"target":22,"value":0.652469801799906},{"source":19,"target":23,"value":0.3788924648638863},{"source":19,"target":24,"value":0.55693114640632},{"source":19,"target":25,"value":0.5667659578071378},{"source":19,"target":26,"value":0.6919800951947448},{"source":19,"target":27,"value":0.7052440582009012},{"source":19,"target":28,"value":0.7509211738770137},{"source":19,"target":29,"value":0.3608061248707135},{"source":19,"target":30,"value":0.05181448315920407},{"source":19,"target":31,"value":0.0602466950282675},{"source":19,"target":32,"value":0.09135799817638286},{"source":19,"target":33,"value":0.221865017526396},{"source":19,"target":34,"value":0.2913376901682454},{"source":19,"target":35,"value":0.15905211979651473},{"source":19,"target":36,"value":0.26710484515559085},{"source":19,"target":37,"value":0.07352511007004804},{"source":19,"target":38,"value":0.6153535969121487},{"source":19,"target":39,"value":0.34723610668757443},{"source":19,"target":40,"value":0.527749441723487},{"source":19,"target":41,"value":0.5943498662792382},{"source":19,"target":42,"value":0.5822537250819504},{"source":19,"target":43,"value":0.7238315056518094},{"source":19,"target":44,"value":0.6365680492936286},{"source":19,"target":45,"value":0.33174418540949124},{"source":19,"target":46,"value":0.06837116678154868},{"source":19,"target":47,"value":0.022212041786374637},{"source":19,"target":48,"value":0.11202152986217673},{"source":19,"target":49,"value":0.18079754930895708},{"source":19,"target":50,"value":0.023758325431038084},{"source":19,"target":51,"value":0.26032127447048},{"source":19,"target":52,"value":0.2634120960305233},{"source":19,"target":53,"value":0.31861933530580194},{"source":19,"target":54,"value":0.08736451053380125},{"source":19,"target":55,"value":0.07989455755605261},{"source":19,"target":56,"value":0.10197662617715675},{"source":19,"target":57,"value":0.07488681697238665},{"source":19,"target":58,"value":0.03952109708213756},{"source":19,"target":59,"value":0.7065407120426479},{"source":19,"target":60,"value":0.7512062833386154},{"source":19,"target":61,"value":0.722133286036468},{"source":19,"target":62,"value":0.6746225784361123},{"source":19,"target":63,"value":0.020550065601621016},{"source":19,"target":64,"value":0.07827583595167227},{"source":19,"target":65,"value":0.2506661550382964},{"source":19,"target":66,"value":0.020550065601621016},{"source":19,"target":67,"value":0.020550065601620975},{"source":19,"target":68,"value":0.7089834626172924},{"source":19,"target":69,"value":0.3350668467207038},{"source":19,"target":70,"value":0.3076517142371398},{"source":19,"target":71,"value":0.010136304524211687},{"source":19,"target":72,"value":0.6463938736082997},{"source":19,"target":73,"value":0.6299692954452907},{"source":19,"target":74,"value":0.01684190572715996},{"source":19,"target":75,"value":0.6447291901079285},{"source":19,"target":76,"value":0.6709287418312102},{"source":19,"target":77,"value":0.23347626561997933},{"source":19,"target":78,"value":0.23984649751826817},{"source":19,"target":79,"value":0.08030941888831991},{"source":19,"target":80,"value":0.5938386874356923},{"source":19,"target":81,"value":0.45642567543752127},{"source":19,"target":82,"value":0.1300246425372519},{"source":19,"target":83,"value":0.2514675724945248},{"source":19,"target":84,"value":0.15763002013175975},{"source":19,"target":85,"value":0.2974508659484779},{"source":19,"target":86,"value":0.21526215886340555},{"source":19,"target":87,"value":0.03642257069137619},{"source":19,"target":88,"value":0.03356867617133807},{"source":19,"target":89,"value":0.3640659604480384},{"source":19,"target":90,"value":0.36787575342711204},{"source":19,"target":91,"value":0.2326828876344191},{"source":19,"target":92,"value":0.05469416273745567},{"source":19,"target":93,"value":0.054525475769144745},{"source":19,"target":94,"value":0.37825277231454846},{"source":19,"target":95,"value":0.17058512240650875},{"source":19,"target":96,"value":0.6320443260678921},{"source":19,"target":97,"value":0.43920790738200627},{"source":19,"target":98,"value":0.7962139867670502},{"source":19,"target":99,"value":0.5486265056014521},{"source":19,"target":100,"value":0.7754364890217954},{"source":19,"target":101,"value":0.2631683839400144},{"source":19,"target":102,"value":0.2867811088654539},{"source":19,"target":103,"value":0.20418919818474013},{"source":19,"target":104,"value":0.6668084726548593},{"source":19,"target":105,"value":0.4378342831678687},{"source":19,"target":106,"value":0.7623371243372646},{"source":19,"target":107,"value":0.598062171723044},{"source":19,"target":108,"value":0.8438026912658333},{"source":19,"target":109,"value":0.20965974873989016},{"source":19,"target":110,"value":0.23009316791287157},{"source":19,"target":111,"value":0.24117215482747256},{"source":19,"target":112,"value":0.1470087027602069},{"source":19,"target":113,"value":0.020520984048761685},{"source":19,"target":114,"value":0.027574815496836647},{"source":19,"target":115,"value":0.028399973518051944},{"source":19,"target":116,"value":0.1025132331613996},{"source":19,"target":117,"value":0.06993385523516377},{"source":19,"target":118,"value":0.08652745594834887},{"source":19,"target":119,"value":0.11523006255617153},{"source":19,"target":120,"value":0.07051368390879431},{"source":19,"target":121,"value":0.0006907928252732011},{"source":19,"target":122,"value":0.04314016616012804},{"source":19,"target":123,"value":0.07184389443458411},{"source":19,"target":124,"value":0.1028167626971893},{"source":19,"target":125,"value":0.1650975380229502},{"source":19,"target":126,"value":0.16545201184195418},{"source":19,"target":127,"value":0.25933541095043866},{"source":19,"target":128,"value":0.21263975102416285},{"source":19,"target":129,"value":0.16325847228844872},{"source":19,"target":130,"value":0.026529711328992928},{"source":19,"target":131,"value":0.2609189395132566},{"source":19,"target":132,"value":0.1747999115799693},{"source":19,"target":133,"value":0.1839062617838796},{"source":19,"target":134,"value":0.26508222191664343},{"source":19,"target":135,"value":0.21732222108930244},{"source":19,"target":136,"value":0.2603537253744836},{"source":19,"target":137,"value":0.22396343111079414},{"source":19,"target":138,"value":0.29690991847051},{"source":19,"target":139,"value":0.18560382712403542},{"source":19,"target":140,"value":0.3047670192885106},{"source":19,"target":141,"value":0.18795882840676292},{"source":19,"target":142,"value":0.3544113673047821},{"source":19,"target":143,"value":0.012339038192391771},{"source":19,"target":144,"value":0.12664422661268074},{"source":19,"target":145,"value":0.22266879813121065},{"source":19,"target":146,"value":0.1615729445775078},{"source":19,"target":147,"value":0.13658001330812636},{"source":19,"target":148,"value":0.07030592827303761},{"source":19,"target":149,"value":0.3557995632346622},{"source":19,"target":150,"value":0.23036079623595745},{"source":19,"target":151,"value":0.20347352744235989},{"source":19,"target":152,"value":0.14650192009656474},{"source":19,"target":153,"value":0.17568369724368418},{"source":19,"target":154,"value":0.016667243040011093},{"source":19,"target":155,"value":0.029326041820552637},{"source":19,"target":156,"value":0.22123285563751738},{"source":19,"target":157,"value":0.11752948354494326},{"source":19,"target":158,"value":0.2484076004923083},{"source":19,"target":159,"value":0.24335365479012436},{"source":19,"target":160,"value":0.3303413994888426},{"source":19,"target":161,"value":0.22789325305704553},{"source":19,"target":162,"value":0.20815315689331831},{"source":19,"target":163,"value":0.21690542695392673},{"source":19,"target":164,"value":0.13181565545163804},{"source":19,"target":165,"value":0.0013114804588542793},{"source":19,"target":166,"value":0.053028211770570884},{"source":19,"target":167,"value":0.0024869478762004106},{"source":19,"target":168,"value":0.26863831786774833},{"source":19,"target":169,"value":0.17353433928214068},{"source":19,"target":170,"value":0.2523947575586652},{"source":19,"target":171,"value":0.10617374649064505},{"source":19,"target":172,"value":0.13799803294295815},{"source":19,"target":173,"value":0.18997252572794784},{"source":19,"target":174,"value":0.11902420538950859},{"source":19,"target":175,"value":0.12129781906522472},{"source":19,"target":176,"value":0.016235545983085044},{"source":19,"target":177,"value":0.019024155347222245},{"source":19,"target":178,"value":0.08461044851177336},{"source":19,"target":179,"value":0.1389799441432657},{"source":19,"target":180,"value":0.26257256671505375},{"source":19,"target":181,"value":0.03159757142429541},{"source":19,"target":182,"value":0.2149682008766552},{"source":19,"target":183,"value":0.19237818140932278},{"source":19,"target":184,"value":0.21184469692764965},{"source":19,"target":185,"value":0.13038309602747783},{"source":19,"target":186,"value":0.31163848262391464},{"source":19,"target":187,"value":0.18866738888552834},{"source":19,"target":188,"value":0.028788077542710646},{"source":19,"target":189,"value":0.12851561166082043},{"source":19,"target":190,"value":0.13838935170397818},{"source":19,"target":191,"value":0.05183820651167156},{"source":19,"target":192,"value":0.09635940122668923},{"source":19,"target":193,"value":0.023033003312965487},{"source":19,"target":194,"value":0.14498766736888027},{"source":19,"target":195,"value":0.14747002867370704},{"source":19,"target":196,"value":0.12122465550241034},{"source":19,"target":197,"value":0.09789075467358253},{"source":19,"target":198,"value":0.0661604317750852},{"source":19,"target":199,"value":0.00804455905873874},{"source":19,"target":200,"value":0.041013806127834264},{"source":19,"target":201,"value":0.1626099443829945},{"source":19,"target":202,"value":0.10165489187325867},{"source":19,"target":203,"value":0.0995434145590191},{"source":19,"target":204,"value":0.023907284045223777},{"source":19,"target":205,"value":0.015526101794734022},{"source":19,"target":206,"value":0.0014400610784185564},{"source":19,"target":207,"value":0.039113408295263434},{"source":19,"target":208,"value":0.07205675884581145},{"source":19,"target":209,"value":0.04626847518099651},{"source":19,"target":210,"value":0.06990726354076396},{"source":19,"target":211,"value":0.06018915676450154},{"source":19,"target":212,"value":0.022617626894623325},{"source":19,"target":213,"value":0.01943343102662035},{"source":19,"target":214,"value":0.07988408234615016},{"source":19,"target":215,"value":0.02411767177692709},{"source":19,"target":216,"value":0.030416684606800738},{"source":19,"target":217,"value":0.07376919161489007},{"source":19,"target":218,"value":0.06299686504851844},{"source":19,"target":219,"value":0.21359478096470574},{"source":19,"target":220,"value":0.14480488534700628},{"source":19,"target":221,"value":0.22548347129513227},{"source":19,"target":222,"value":0.028097293997439404},{"source":19,"target":223,"value":0.10591160923791387},{"source":19,"target":224,"value":0.08524580837278965},{"source":19,"target":225,"value":0.0052502211253524795},{"source":19,"target":226,"value":0.03476441522719109},{"source":19,"target":227,"value":0.15404492433399372},{"source":19,"target":228,"value":0.0950775333208272},{"source":19,"target":229,"value":0.05803004866218946},{"source":19,"target":230,"value":0.01498936425252539},{"source":19,"target":231,"value":0.04509975674475943},{"source":19,"target":232,"value":0.03425018599132114},{"source":19,"target":233,"value":0.21658832421157526},{"source":19,"target":234,"value":0.08382248833325881},{"source":19,"target":235,"value":0.2312606643215137},{"source":19,"target":236,"value":0.15391030993558516},{"source":19,"target":237,"value":0.23096680596431932},{"source":19,"target":238,"value":0.2378361728568546},{"source":19,"target":239,"value":0.018003789318428085},{"source":19,"target":240,"value":0.1222628160741854},{"source":19,"target":241,"value":0.17926742253871922},{"source":19,"target":242,"value":0.12633571341848546},{"source":19,"target":243,"value":0.07925429656413076},{"source":19,"target":244,"value":0.14844825286003854},{"source":19,"target":245,"value":0.008443844644839252},{"source":19,"target":246,"value":0.1717770732652153},{"source":19,"target":247,"value":0.10742707628619202},{"source":19,"target":248,"value":0.03331863695736939},{"source":19,"target":249,"value":0.28788457926976485},{"source":19,"target":250,"value":0.04117817669528929},{"source":19,"target":251,"value":0.12445032358204157},{"source":19,"target":252,"value":0.27517099607506784},{"source":19,"target":253,"value":0.052778516124808016},{"source":19,"target":254,"value":0.1598843693512239},{"source":19,"target":255,"value":0.2667373339015908},{"source":19,"target":256,"value":0.11710953452222696},{"source":19,"target":257,"value":0.011833827520883017},{"source":19,"target":258,"value":0.2293993080591946},{"source":19,"target":259,"value":0.10801849789542513},{"source":19,"target":260,"value":0.04504039986981146},{"source":19,"target":261,"value":0.07941776851644818},{"source":19,"target":262,"value":0.08260196899754654},{"source":19,"target":263,"value":0.07466392585801788},{"source":19,"target":264,"value":0.20293577304821367},{"source":19,"target":265,"value":0.17933487725373734},{"source":19,"target":266,"value":0.1143789028207982},{"source":19,"target":267,"value":0.23461794273535067},{"source":19,"target":268,"value":0.11134550398789494},{"source":19,"target":269,"value":0.044726789344751924},{"source":19,"target":270,"value":0.1054154984978851},{"source":19,"target":271,"value":0.05605457975202131},{"source":19,"target":272,"value":0.026316273650659416},{"source":19,"target":273,"value":0.0253898030449415},{"source":19,"target":274,"value":0.07578972973819813},{"source":19,"target":275,"value":0.09410506579583772},{"source":19,"target":276,"value":0.02755031813499642},{"source":19,"target":277,"value":0.22004379327635867},{"source":19,"target":278,"value":0.17385813203397638},{"source":19,"target":279,"value":0.1812467501657323},{"source":19,"target":280,"value":0.022643981448803103},{"source":19,"target":281,"value":0.13767157964746576},{"source":19,"target":282,"value":0.0822734182302865},{"source":19,"target":283,"value":0.11257436053893066},{"source":19,"target":284,"value":0.03508710598210607},{"source":19,"target":285,"value":0.02048554406107799},{"source":19,"target":286,"value":0.15312490502946566},{"source":19,"target":287,"value":0.17372300948065603},{"source":19,"target":288,"value":0.2082180492007276},{"source":19,"target":289,"value":0.07003813968076372},{"source":19,"target":290,"value":0.15103130891652786},{"source":19,"target":291,"value":0.1389491160484288},{"source":19,"target":292,"value":0.05504012015137981},{"source":19,"target":293,"value":0.027784808824675253},{"source":19,"target":294,"value":0.03692076959441969},{"source":19,"target":295,"value":0.1785688829009435},{"source":19,"target":296,"value":0.08899210391170508},{"source":19,"target":297,"value":0.3175883932776329},{"source":19,"target":298,"value":0.2641434219021821},{"source":19,"target":299,"value":0.16364074369892848},{"source":19,"target":300,"value":0.007905724188640589},{"source":19,"target":301,"value":0.27280513573949133},{"source":19,"target":302,"value":0.2216529896251306},{"source":19,"target":303,"value":0.008324773769760601},{"source":19,"target":304,"value":0.07318468914949684},{"source":19,"target":305,"value":0.19274575201124258},{"source":19,"target":306,"value":0.01509297033676546},{"source":19,"target":307,"value":0.14396613569332717},{"source":19,"target":308,"value":0.08939290920619},{"source":19,"target":309,"value":0.1437950051851655},{"source":19,"target":310,"value":0.08216463482454696},{"source":19,"target":311,"value":0.12386417979087694},{"source":19,"target":312,"value":0.037457070325100775},{"source":19,"target":313,"value":0.014496113598629016},{"source":19,"target":314,"value":0.11349202793576509},{"source":19,"target":315,"value":0.1266582921579551},{"source":19,"target":316,"value":0.11359139880270078},{"source":19,"target":317,"value":0.07605812442055573},{"source":19,"target":318,"value":0.1235941383654516},{"source":19,"target":319,"value":0.12512107302100328},{"source":19,"target":320,"value":0.017694151613417225},{"source":19,"target":321,"value":0.131963711591603},{"source":19,"target":322,"value":0.008687301370286163},{"source":19,"target":323,"value":0.04258404483240192},{"source":19,"target":324,"value":0.17745362281691712},{"source":19,"target":325,"value":0.02549778546353326},{"source":19,"target":326,"value":0.05739260554758902},{"source":19,"target":327,"value":0.19115276609143922},{"source":19,"target":328,"value":0.07052248655943982},{"source":19,"target":329,"value":0.03633697303880481},{"source":19,"target":330,"value":0.14474719850555184},{"source":19,"target":331,"value":0.030064028431160027},{"source":19,"target":332,"value":0.06352806342882843},{"source":19,"target":333,"value":0.06306620295846678},{"source":19,"target":334,"value":0.13693289304651793},{"source":19,"target":335,"value":0.14689001688172798},{"source":20,"target":21,"value":0.003291565820339253},{"source":20,"target":22,"value":0.2840873794740471},{"source":20,"target":23,"value":0.5132697357240666},{"source":20,"target":24,"value":0.12254813150448289},{"source":20,"target":25,"value":0.22322341857806471},{"source":20,"target":26,"value":0.3282627138067149},{"source":20,"target":27,"value":0.3399819426038233},{"source":20,"target":28,"value":0.3925602568246246},{"source":20,"target":29,"value":0.5104065708439773},{"source":20,"target":30,"value":0.16701307878977603},{"source":20,"target":31,"value":0.531210625155645},{"source":20,"target":32,"value":0.04575523167599914},{"source":20,"target":33,"value":0.06752231969879598},{"source":20,"target":34,"value":0.25400915074070385},{"source":20,"target":35,"value":0.1344667157871516},{"source":20,"target":36,"value":0.1561726977206379},{"source":20,"target":37,"value":0.5083285539579456},{"source":20,"target":38,"value":0.2481274384564286},{"source":20,"target":39,"value":0.16517231723541734},{"source":20,"target":40,"value":0.11165561492530626},{"source":20,"target":41,"value":0.22263520623744643},{"source":20,"target":42,"value":0.25587347586675147},{"source":20,"target":43,"value":0.3429800751954395},{"source":20,"target":44,"value":0.36268268510564583},{"source":20,"target":45,"value":0.15706631072935312},{"source":20,"target":46,"value":0.5222185838436904},{"source":20,"target":47,"value":0.05262630348705407},{"source":20,"target":48,"value":0.04185893159654103},{"source":20,"target":49,"value":0.18252789262666},{"source":20,"target":50,"value":0.04832292748714314},{"source":20,"target":51,"value":0.10135788077868964},{"source":20,"target":52,"value":0.33579567886509676},{"source":20,"target":53,"value":0.2769177239834546},{"source":20,"target":54,"value":0.14940633035759454},{"source":20,"target":55,"value":0.15162680572355342},{"source":20,"target":56,"value":0.13813841256643702},{"source":20,"target":57,"value":0.10632959848978034},{"source":20,"target":58,"value":0.03684370610281051},{"source":20,"target":59,"value":0.31380602406315317},{"source":20,"target":60,"value":0.3650546443205461},{"source":20,"target":61,"value":0.33389924288421646},{"source":20,"target":62,"value":0.35803954652553777},{"source":20,"target":63,"value":0.24481780413947732},{"source":20,"target":64,"value":0.0893666561539426},{"source":20,"target":65,"value":0.2763229742501551},{"source":20,"target":66,"value":0.24481780413947732},{"source":20,"target":67,"value":0.24481780413947732},{"source":20,"target":68,"value":0.23411118966274833},{"source":20,"target":69,"value":0.5026881873548236},{"source":20,"target":70,"value":0.1479105242699703},{"source":20,"target":71,"value":0.0030232040245671177},{"source":20,"target":72,"value":0.25040907206896507},{"source":20,"target":73,"value":0.22545852123689034},{"source":20,"target":74,"value":0.050249715803794684},{"source":20,"target":75,"value":0.3052364487494604},{"source":20,"target":76,"value":0.29361852255344323},{"source":20,"target":77,"value":0.24615977667149927},{"source":20,"target":78,"value":0.2542434867251242},{"source":20,"target":79,"value":0.06882650068628911},{"source":20,"target":80,"value":0.4397413863357799},{"source":20,"target":81,"value":0.4426595530333775},{"source":20,"target":82,"value":0.10830869858816101},{"source":20,"target":83,"value":0.09494319316862113},{"source":20,"target":84,"value":0.1238736068830318},{"source":20,"target":85,"value":0.11651631012800291},{"source":20,"target":86,"value":0.20478029820795876},{"source":20,"target":87,"value":0.14945028633144447},{"source":20,"target":88,"value":0.14310508219435472},{"source":20,"target":89,"value":0.06194151098508214},{"source":20,"target":90,"value":0.22587927671894517},{"source":20,"target":91,"value":0.07600352629172523},{"source":20,"target":92,"value":0.1642720497467233},{"source":20,"target":93,"value":0.39761696185606243},{"source":20,"target":94,"value":0.791721967791885},{"source":20,"target":95,"value":0.08897162781107024},{"source":20,"target":96,"value":0.24581755662781501},{"source":20,"target":97,"value":0.04521910235459444},{"source":20,"target":98,"value":0.2372061018563186},{"source":20,"target":99,"value":0.16316807943145514},{"source":20,"target":100,"value":0.30941309579425963},{"source":20,"target":101,"value":0.7834808133999431},{"source":20,"target":102,"value":0.7746307409038261},{"source":20,"target":103,"value":0.21465896276734525},{"source":20,"target":104,"value":0.38387292285226676},{"source":20,"target":105,"value":0.18922093754880615},{"source":20,"target":106,"value":0.39061811633439897},{"source":20,"target":107,"value":0.30463891495119505},{"source":20,"target":108,"value":0.43886642621504296},{"source":20,"target":109,"value":0.7892291037738239},{"source":20,"target":110,"value":0.12401714256131176},{"source":20,"target":111,"value":0.1279498511306368},{"source":20,"target":112,"value":0.11831698567090168},{"source":20,"target":113,"value":0.24520738907308595},{"source":20,"target":114,"value":0.23410952817078623},{"source":20,"target":115,"value":0.12549050622983443},{"source":20,"target":116,"value":0.03359982750181333},{"source":20,"target":117,"value":0.02868702632145937},{"source":20,"target":118,"value":0.08194342637590922},{"source":20,"target":119,"value":0.04966654828017381},{"source":20,"target":120,"value":0.007762613342152167},{"source":20,"target":121,"value":0.014577542965587826},{"source":20,"target":122,"value":0.06426312996737762},{"source":20,"target":123,"value":0.027339798822564418},{"source":20,"target":124,"value":0.1493634695340766},{"source":20,"target":125,"value":0.16398051719584014},{"source":20,"target":126,"value":0.1051117057020616},{"source":20,"target":127,"value":0.24539600390405347},{"source":20,"target":128,"value":0.17536834207424304},{"source":20,"target":129,"value":0.05330433023156224},{"source":20,"target":130,"value":0.2041183083535082},{"source":20,"target":131,"value":0.012984916984543399},{"source":20,"target":132,"value":0.13248858649867573},{"source":20,"target":133,"value":0.0367769605800586},{"source":20,"target":134,"value":0.04346613731016069},{"source":20,"target":135,"value":0.0742579834858481},{"source":20,"target":136,"value":0.1043997680155162},{"source":20,"target":137,"value":0.060600992152642724},{"source":20,"target":138,"value":0.07077351611642663},{"source":20,"target":139,"value":0.028830854612367517},{"source":20,"target":140,"value":0.14328333932866874},{"source":20,"target":141,"value":0.1771582922677032},{"source":20,"target":142,"value":0.08796871511214721},{"source":20,"target":143,"value":0.0616493074048755},{"source":20,"target":144,"value":0.12202134498047104},{"source":20,"target":145,"value":0.17819531546110287},{"source":20,"target":146,"value":0.1442174097588762},{"source":20,"target":147,"value":0.019478775179767524},{"source":20,"target":148,"value":0.029086101542792897},{"source":20,"target":149,"value":0.11105418437165679},{"source":20,"target":150,"value":0.0013902873327470257},{"source":20,"target":151,"value":0.06808597505858602},{"source":20,"target":152,"value":0.06872523184161532},{"source":20,"target":153,"value":0.10210387689131482},{"source":20,"target":154,"value":0.18407738626275233},{"source":20,"target":155,"value":0.2427785134667769},{"source":20,"target":156,"value":0.13463815900597337},{"source":20,"target":157,"value":0.19747245924115678},{"source":20,"target":158,"value":0.024219062270848947},{"source":20,"target":159,"value":0.03168965587256956},{"source":20,"target":160,"value":0.07231784853773017},{"source":20,"target":161,"value":0.015175128394815806},{"source":20,"target":162,"value":0.00947368369959655},{"source":20,"target":163,"value":0.12357131997271265},{"source":20,"target":164,"value":0.11666466075363238},{"source":20,"target":165,"value":0.19978822242843733},{"source":20,"target":166,"value":0.044549174124779205},{"source":20,"target":167,"value":0.14479115484320776},{"source":20,"target":168,"value":0.2630800224030638},{"source":20,"target":169,"value":0.19706875568652335},{"source":20,"target":170,"value":0.14554402868585706},{"source":20,"target":171,"value":0.09411244105869167},{"source":20,"target":172,"value":0.30354567215597117},{"source":20,"target":173,"value":0.07007173912229028},{"source":20,"target":174,"value":0.04380428194671825},{"source":20,"target":175,"value":0.07911284573882406},{"source":20,"target":176,"value":0.14797290194732332},{"source":20,"target":177,"value":0.022524045151067568},{"source":20,"target":178,"value":0.08653092332671447},{"source":20,"target":179,"value":0.2529944533401889},{"source":20,"target":180,"value":0.0222018533018992},{"source":20,"target":181,"value":0.04361437042501721},{"source":20,"target":182,"value":0.1291092756610392},{"source":20,"target":183,"value":0.19535342906663844},{"source":20,"target":184,"value":0.19857711136653838},{"source":20,"target":185,"value":0.1552406573464137},{"source":20,"target":186,"value":0.16700120140404962},{"source":20,"target":187,"value":0.1307258536198806},{"source":20,"target":188,"value":0.24121811873236565},{"source":20,"target":189,"value":0.15109749874369688},{"source":20,"target":190,"value":0.06417175115756425},{"source":20,"target":191,"value":0.14155390150500027},{"source":20,"target":192,"value":0.03720605314176135},{"source":20,"target":193,"value":0.05343896143604502},{"source":20,"target":194,"value":0.1392592958757406},{"source":20,"target":195,"value":0.15366412558150908},{"source":20,"target":196,"value":0.14112705848400647},{"source":20,"target":197,"value":0.014460166735193028},{"source":20,"target":198,"value":0.12557945765491105},{"source":20,"target":199,"value":0.0254274766483703},{"source":20,"target":200,"value":0.05302523163547865},{"source":20,"target":201,"value":0.16479912982636188},{"source":20,"target":202,"value":0.08364050786362547},{"source":20,"target":203,"value":0.06966420092272185},{"source":20,"target":204,"value":0.04584067514314023},{"source":20,"target":205,"value":0.10879146672479525},{"source":20,"target":206,"value":0.14987532119537597},{"source":20,"target":207,"value":0.018241469323753944},{"source":20,"target":208,"value":0.09226252890837129},{"source":20,"target":209,"value":0.10396595538090957},{"source":20,"target":210,"value":0.18428598629776644},{"source":20,"target":211,"value":0.0942565171556101},{"source":20,"target":212,"value":0.11001447334464298},{"source":20,"target":213,"value":0.021571949307684128},{"source":20,"target":214,"value":0.1123618522937856},{"source":20,"target":215,"value":0.05006452322997169},{"source":20,"target":216,"value":0.15341723628120718},{"source":20,"target":217,"value":0.1741909618556015},{"source":20,"target":218,"value":0.008356374025668417},{"source":20,"target":219,"value":0.03217734416553368},{"source":20,"target":220,"value":0.045492794490626494},{"source":20,"target":221,"value":0.037202254197332474},{"source":20,"target":222,"value":0.004496349943052144},{"source":20,"target":223,"value":0.20468892489152118},{"source":20,"target":224,"value":0.1969284452512232},{"source":20,"target":225,"value":0.06920355269056441},{"source":20,"target":226,"value":0.021893634349979298},{"source":20,"target":227,"value":0.06593182797140244},{"source":20,"target":228,"value":0.15159723041412598},{"source":20,"target":229,"value":0.0066087642527372},{"source":20,"target":230,"value":0.07454840638168322},{"source":20,"target":231,"value":0.026090222333976468},{"source":20,"target":232,"value":0.19051932196925112},{"source":20,"target":233,"value":0.0630543535526954},{"source":20,"target":234,"value":0.09118270086176149},{"source":20,"target":235,"value":0.036994023457068016},{"source":20,"target":236,"value":0.05669451589761351},{"source":20,"target":237,"value":0.0021540759376118797},{"source":20,"target":238,"value":0.034228653538639076},{"source":20,"target":239,"value":0.15700402845121617},{"source":20,"target":240,"value":0.004998399243653514},{"source":20,"target":241,"value":0.14183655766437256},{"source":20,"target":242,"value":0.06598375937208224},{"source":20,"target":243,"value":0.03915783167757924},{"source":20,"target":244,"value":0.12911072689908232},{"source":20,"target":245,"value":0.06518625349717676},{"source":20,"target":246,"value":0.03475002221061807},{"source":20,"target":247,"value":0.07055423548912432},{"source":20,"target":248,"value":0.08770660653943513},{"source":20,"target":249,"value":0.040415268996292615},{"source":20,"target":250,"value":0.022678559538898344},{"source":20,"target":251,"value":0.01210268205553005},{"source":20,"target":252,"value":0.017025694480822508},{"source":20,"target":253,"value":0.02946036475312787},{"source":20,"target":254,"value":0.05886293952630709},{"source":20,"target":255,"value":0.07309571535873777},{"source":20,"target":256,"value":0.059909355150541126},{"source":20,"target":257,"value":0.13849134951097258},{"source":20,"target":258,"value":0.14781249243449668},{"source":20,"target":259,"value":0.06161289130792891},{"source":20,"target":260,"value":0.2052278838172536},{"source":20,"target":261,"value":0.09438415807591448},{"source":20,"target":262,"value":0.044829862512535595},{"source":20,"target":263,"value":0.14758545894680802},{"source":20,"target":264,"value":0.04022397492537634},{"source":20,"target":265,"value":0.029726426704798567},{"source":20,"target":266,"value":0.12183059569467292},{"source":20,"target":267,"value":0.021561204097317533},{"source":20,"target":268,"value":0.1069213127254177},{"source":20,"target":269,"value":0.16118783627841277},{"source":20,"target":270,"value":0.10770841070639395},{"source":20,"target":271,"value":0.039834042772854975},{"source":20,"target":272,"value":0.16934959631137053},{"source":20,"target":273,"value":0.1200235807407575},{"source":20,"target":274,"value":0.11627617275999913},{"source":20,"target":275,"value":0.1358464351278788},{"source":20,"target":276,"value":0.15706804292724494},{"source":20,"target":277,"value":0.21294349631027196},{"source":20,"target":278,"value":0.12651121181574254},{"source":20,"target":279,"value":0.1703153856837945},{"source":20,"target":280,"value":0.22036773254161143},{"source":20,"target":281,"value":0.03171291947669139},{"source":20,"target":282,"value":0.156596999030967},{"source":20,"target":283,"value":0.1954210194435117},{"source":20,"target":284,"value":0.1899558785986658},{"source":20,"target":285,"value":0.0031181824591756243},{"source":20,"target":286,"value":0.01689452500518724},{"source":20,"target":287,"value":0.04997651343925656},{"source":20,"target":288,"value":0.06370946541294924},{"source":20,"target":289,"value":0.14916895826256865},{"source":20,"target":290,"value":0.04727181425236063},{"source":20,"target":291,"value":0.044353866222624064},{"source":20,"target":292,"value":0.035627937956226485},{"source":20,"target":293,"value":0.031193544357967902},{"source":20,"target":294,"value":0.11314471080357309},{"source":20,"target":295,"value":0.1954116609252002},{"source":20,"target":296,"value":0.11620454915472814},{"source":20,"target":297,"value":0.041693255306232295},{"source":20,"target":298,"value":0.017490024643483575},{"source":20,"target":299,"value":0.033727881596749325},{"source":20,"target":300,"value":0.043241964733877244},{"source":20,"target":301,"value":0.06133870175377153},{"source":20,"target":302,"value":0.10499083777413779},{"source":20,"target":303,"value":0.04658630665238281},{"source":20,"target":304,"value":0.09953865043788748},{"source":20,"target":305,"value":0.207480359173767},{"source":20,"target":306,"value":0.04128382309620141},{"source":20,"target":307,"value":0.21533885677339354},{"source":20,"target":308,"value":0.15623143875474974},{"source":20,"target":309,"value":0.10424463334143531},{"source":20,"target":310,"value":0.14927857574924405},{"source":20,"target":311,"value":0.15958793396486504},{"source":20,"target":312,"value":0.01719895740545237},{"source":20,"target":313,"value":0.03198841836355575},{"source":20,"target":314,"value":0.16413037572826908},{"source":20,"target":315,"value":0.02787397939868811},{"source":20,"target":316,"value":0.11354241498503247},{"source":20,"target":317,"value":0.18497262468344103},{"source":20,"target":318,"value":0.09079979865957279},{"source":20,"target":319,"value":0.16083478580338934},{"source":20,"target":320,"value":0.20351308097285656},{"source":20,"target":321,"value":0.17612055667009527},{"source":20,"target":322,"value":0.09840507355302093},{"source":20,"target":323,"value":0.1448371094440554},{"source":20,"target":324,"value":0.30457309804282506},{"source":20,"target":325,"value":0.16816054987840393},{"source":20,"target":326,"value":0.009998296779266731},{"source":20,"target":327,"value":0.3441031666083792},{"source":20,"target":328,"value":0.13391936088288775},{"source":20,"target":329,"value":0.00686003068142728},{"source":20,"target":330,"value":0.22772705785312494},{"source":20,"target":331,"value":0.003798507247506135},{"source":20,"target":332,"value":0.03264024044741042},{"source":20,"target":333,"value":0.04982780881814937},{"source":20,"target":334,"value":0.13784243962683895},{"source":20,"target":335,"value":0.11725763085144328},{"source":21,"target":22,"value":0.21583238785283265},{"source":21,"target":23,"value":0.22993967481157154},{"source":21,"target":24,"value":0.0181858963689217},{"source":21,"target":25,"value":0.20013526544096064},{"source":21,"target":26,"value":0.21784136473622773},{"source":21,"target":27,"value":0.16443082989886096},{"source":21,"target":28,"value":0.2038880621791193},{"source":21,"target":29,"value":0.21685149546229424},{"source":21,"target":30,"value":0.0870534968657808},{"source":21,"target":31,"value":0.19565921669363914},{"source":21,"target":32,"value":0.03697550462289876},{"source":21,"target":33,"value":0.10539936141368952},{"source":21,"target":34,"value":0.008739892600993277},{"source":21,"target":35,"value":0.14418953167645482},{"source":21,"target":36,"value":0.08283394184488148},{"source":21,"target":37,"value":0.19594081866171226},{"source":21,"target":38,"value":0.21425007218086975},{"source":21,"target":39,"value":0.2953405997239299},{"source":21,"target":40,"value":0.0047250898356877655},{"source":21,"target":41,"value":0.21220007245581823},{"source":21,"target":42,"value":0.19838198992917724},{"source":21,"target":43,"value":0.19973809341398618},{"source":21,"target":44,"value":0.15331571481215484},{"source":21,"target":45,"value":0.28003854904977477},{"source":21,"target":46,"value":0.1875491215863399},{"source":21,"target":47,"value":0.03671331239572732},{"source":21,"target":48,"value":0.11799870219447106},{"source":21,"target":49,"value":0.14275157408132888},{"source":21,"target":50,"value":0.07148085379221338},{"source":21,"target":51,"value":0.1741560934172962},{"source":21,"target":52,"value":0.23272153537526857},{"source":21,"target":53,"value":0.20029327038711386},{"source":21,"target":54,"value":0.42667791672266464},{"source":21,"target":55,"value":0.36226689893641656},{"source":21,"target":56,"value":0.4566929726324698},{"source":21,"target":57,"value":0.4011187658230321},{"source":21,"target":58,"value":0.2499757895389882},{"source":21,"target":59,"value":0.1641661213850135},{"source":21,"target":60,"value":0.1922261383643217},{"source":21,"target":61,"value":0.20072401300618936},{"source":21,"target":62,"value":0.16523452533202954},{"source":21,"target":63,"value":0.15390060845788323},{"source":21,"target":64,"value":0.14910681411821944},{"source":21,"target":65,"value":0.031504952167522},{"source":21,"target":66,"value":0.15390060845788323},{"source":21,"target":67,"value":0.15390060845788323},{"source":21,"target":68,"value":0.20185932236801205},{"source":21,"target":69,"value":0.19489399120327264},{"source":21,"target":70,"value":0.24903677842164607},{"source":21,"target":71,"value":0.0011825185326217278},{"source":21,"target":72,"value":0.16857352224385985},{"source":21,"target":73,"value":0.13387746425153207},{"source":21,"target":74,"value":0.054583553464641346},{"source":21,"target":75,"value":0.20581464067414537},{"source":21,"target":76,"value":0.1635427175477807},{"source":21,"target":77,"value":0.16512005542196798},{"source":21,"target":78,"value":0.16541431219940836},{"source":21,"target":79,"value":0.14398775968410565},{"source":21,"target":80,"value":0.060130394506595},{"source":21,"target":81,"value":0.062009170663106225},{"source":21,"target":82,"value":0.02521429876941668},{"source":21,"target":83,"value":0.07369205977384886},{"source":21,"target":84,"value":0.024034060577232712},{"source":21,"target":85,"value":0.13038839905374722},{"source":21,"target":86,"value":0.15345408555720746},{"source":21,"target":87,"value":0.012283334674688189},{"source":21,"target":88,"value":0.007860368376204099},{"source":21,"target":89,"value":0.005487695781823769},{"source":21,"target":90,"value":0.03964495799355248},{"source":21,"target":91,"value":0.005305577884111102},{"source":21,"target":92,"value":0.0627793787480629},{"source":21,"target":93,"value":0.06598948385454831},{"source":21,"target":94,"value":0.07092814900912725},{"source":21,"target":95,"value":0.15703854702061806},{"source":21,"target":96,"value":0.17277830841735958},{"source":21,"target":97,"value":0.1321023861359324},{"source":21,"target":98,"value":0.20681261342566895},{"source":21,"target":99,"value":0.11348598152344082},{"source":21,"target":100,"value":0.24987862913748424},{"source":21,"target":101,"value":0.007462729074401025},{"source":21,"target":102,"value":0.07005988578501589},{"source":21,"target":103,"value":0.0899544271988967},{"source":21,"target":104,"value":0.14408289840993907},{"source":21,"target":105,"value":0.15337348682876875},{"source":21,"target":106,"value":0.21810184232685434},{"source":21,"target":107,"value":0.10376465899715326},{"source":21,"target":108,"value":0.24371356290882676},{"source":21,"target":109,"value":0.00449168245629633},{"source":21,"target":110,"value":0.2787129131149687},{"source":21,"target":111,"value":0.23642258867386867},{"source":21,"target":112,"value":0.040200181883423496},{"source":21,"target":113,"value":0.08391001179701676},{"source":21,"target":114,"value":0.19072526403701315},{"source":21,"target":115,"value":0.07069353320162368},{"source":21,"target":116,"value":0.05191511051208979},{"source":21,"target":117,"value":0.009936313136255747},{"source":21,"target":118,"value":0.02882859360140079},{"source":21,"target":119,"value":0.06302592203574034},{"source":21,"target":120,"value":0.07665119952710937},{"source":21,"target":121,"value":0.07283583658625577},{"source":21,"target":122,"value":0.018321808482427548},{"source":21,"target":123,"value":0.07946543255799333},{"source":21,"target":124,"value":0.04295144497289891},{"source":21,"target":125,"value":0.04104194764658068},{"source":21,"target":126,"value":0.0046237499475879785},{"source":21,"target":127,"value":0.12480885635976668},{"source":21,"target":128,"value":0.1721389057847246},{"source":21,"target":129,"value":0.045045854191005895},{"source":21,"target":130,"value":0.09691421632102652},{"source":21,"target":131,"value":0.28521085400433227},{"source":21,"target":132,"value":0.15652523156555642},{"source":21,"target":133,"value":0.27892629102420635},{"source":21,"target":134,"value":0.26153916066030547},{"source":21,"target":135,"value":0.1930292020156959},{"source":21,"target":136,"value":0.317393845756166},{"source":21,"target":137,"value":0.27289803630621384},{"source":21,"target":138,"value":0.2707322951008665},{"source":21,"target":139,"value":0.17282882826780244},{"source":21,"target":140,"value":0.036949057875278364},{"source":21,"target":141,"value":0.011592671626401891},{"source":21,"target":142,"value":0.33012035351318847},{"source":21,"target":143,"value":0.1946105551078706},{"source":21,"target":144,"value":0.028865870370510967},{"source":21,"target":145,"value":0.11957381574013158},{"source":21,"target":146,"value":0.1370689438117687},{"source":21,"target":147,"value":0.07141270316512696},{"source":21,"target":148,"value":0.21035332616138155},{"source":21,"target":149,"value":0.33011144908186235},{"source":21,"target":150,"value":0.26196027144071576},{"source":21,"target":151,"value":0.22045617632546602},{"source":21,"target":152,"value":0.24639266046509137},{"source":21,"target":153,"value":0.2459634132151601},{"source":21,"target":154,"value":0.13464700036872881},{"source":21,"target":155,"value":0.03656452292549555},{"source":21,"target":156,"value":0.00011490023469797816},{"source":21,"target":157,"value":0.057510983005698534},{"source":21,"target":158,"value":0.2649994136142442},{"source":21,"target":159,"value":0.26393779497815695},{"source":21,"target":160,"value":0.3068811909375246},{"source":21,"target":161,"value":0.283310731929364},{"source":21,"target":162,"value":0.26803017127296064},{"source":21,"target":163,"value":0.23705131858613715},{"source":21,"target":164,"value":0.18373469071667964},{"source":21,"target":165,"value":0.061694370309107224},{"source":21,"target":166,"value":0.11060366477215494},{"source":21,"target":167,"value":0.1300782615009897},{"source":21,"target":168,"value":0.17394375415926255},{"source":21,"target":169,"value":0.15148260782350345},{"source":21,"target":170,"value":0.0838718562123277},{"source":21,"target":171,"value":0.03450175222412749},{"source":21,"target":172,"value":0.08393243977438739},{"source":21,"target":173,"value":0.05825350604776648},{"source":21,"target":174,"value":0.10526252198255827},{"source":21,"target":175,"value":0.024171637045527272},{"source":21,"target":176,"value":0.007141795096601128},{"source":21,"target":177,"value":0.03700262221728723},{"source":21,"target":178,"value":0.09451257153041118},{"source":21,"target":179,"value":0.0725505390286573},{"source":21,"target":180,"value":0.24737498766255173},{"source":21,"target":181,"value":0.040253500584753826},{"source":21,"target":182,"value":0.23646850367579197},{"source":21,"target":183,"value":0.0790441993712006},{"source":21,"target":184,"value":0.000554131818671757},{"source":21,"target":185,"value":0.2660285176032024},{"source":21,"target":186,"value":0.0539230686004348},{"source":21,"target":187,"value":0.025153017924072395},{"source":21,"target":188,"value":0.08980447403507472},{"source":21,"target":189,"value":0.04352811259635962},{"source":21,"target":190,"value":0.08339096395943577},{"source":21,"target":191,"value":0.14604938756532848},{"source":21,"target":192,"value":0.1025363068442419},{"source":21,"target":193,"value":0.014872326188383146},{"source":21,"target":194,"value":0.009582106924666496},{"source":21,"target":195,"value":0.04339768090365697},{"source":21,"target":196,"value":0.0068129061221729416},{"source":21,"target":197,"value":0.12999221314304335},{"source":21,"target":198,"value":0.022263856203096215},{"source":21,"target":199,"value":0.003383924378308865},{"source":21,"target":200,"value":0.12012347789801855},{"source":21,"target":201,"value":0.04103177336517219},{"source":21,"target":202,"value":0.054147352134415704},{"source":21,"target":203,"value":0.007120407514297039},{"source":21,"target":204,"value":0.04951635574833897},{"source":21,"target":205,"value":0.03259527433595722},{"source":21,"target":206,"value":0.1481749188353184},{"source":21,"target":207,"value":0.04809074556791746},{"source":21,"target":208,"value":0.1219996048881358},{"source":21,"target":209,"value":0.04017194667412923},{"source":21,"target":210,"value":0.10813452179502762},{"source":21,"target":211,"value":0.030126424502676906},{"source":21,"target":212,"value":0.07535098217793464},{"source":21,"target":213,"value":0.04443933204934511},{"source":21,"target":214,"value":0.0802594997938248},{"source":21,"target":215,"value":0.13707861673610855},{"source":21,"target":216,"value":0.15271911362789042},{"source":21,"target":217,"value":0.06630113113397398},{"source":21,"target":218,"value":0.08414440537861052},{"source":21,"target":219,"value":0.1887192934727863},{"source":21,"target":220,"value":0.18286190118843967},{"source":21,"target":221,"value":0.24734848186745648},{"source":21,"target":222,"value":0.032897195132672884},{"source":21,"target":223,"value":0.17952532680656202},{"source":21,"target":224,"value":0.14081074754925071},{"source":21,"target":225,"value":0.08285875613778362},{"source":21,"target":226,"value":0.0433686308110226},{"source":21,"target":227,"value":0.19628611781439212},{"source":21,"target":228,"value":0.05165022258719506},{"source":21,"target":229,"value":0.009613705693071543},{"source":21,"target":230,"value":0.02640692172059914},{"source":21,"target":231,"value":0.014819329423008966},{"source":21,"target":232,"value":0.05168125933722556},{"source":21,"target":233,"value":0.21618891679066582},{"source":21,"target":234,"value":0.1329729716110361},{"source":21,"target":235,"value":0.22254648465752086},{"source":21,"target":236,"value":0.16617655945245405},{"source":21,"target":237,"value":0.2320706335349607},{"source":21,"target":238,"value":0.23274178826830302},{"source":21,"target":239,"value":0.18279460450584492},{"source":21,"target":240,"value":0.18791717937284422},{"source":21,"target":241,"value":0.08795571983321686},{"source":21,"target":242,"value":0.04331815045628621},{"source":21,"target":243,"value":0.24041294956305853},{"source":21,"target":244,"value":0.02095248133237766},{"source":21,"target":245,"value":0.10975905811870013},{"source":21,"target":246,"value":0.22245719162977703},{"source":21,"target":247,"value":0.11295803779626107},{"source":21,"target":248,"value":0.09474123272125978},{"source":21,"target":249,"value":0.25893116429366153},{"source":21,"target":250,"value":0.09985245019571125},{"source":21,"target":251,"value":0.024926795958941525},{"source":21,"target":252,"value":0.24475451726649516},{"source":21,"target":253,"value":0.026934257034754404},{"source":21,"target":254,"value":0.14059610238705517},{"source":21,"target":255,"value":0.21482735894617164},{"source":21,"target":256,"value":0.034552240875506145},{"source":21,"target":257,"value":0.10708299956634872},{"source":21,"target":258,"value":0.08965472084057159},{"source":21,"target":259,"value":0.008365462490119555},{"source":21,"target":260,"value":0.05586623293552062},{"source":21,"target":261,"value":0.025366723864842945},{"source":21,"target":262,"value":0.05081763039192797},{"source":21,"target":263,"value":0.17505901801519733},{"source":21,"target":264,"value":0.18380924993794556},{"source":21,"target":265,"value":0.21739429383866943},{"source":21,"target":266,"value":0.2094302198097097},{"source":21,"target":267,"value":0.2392564981610107},{"source":21,"target":268,"value":0.19327912726674865},{"source":21,"target":269,"value":0.018378285274336516},{"source":21,"target":270,"value":0.044740779754898895},{"source":21,"target":271,"value":0.093965681928737},{"source":21,"target":272,"value":0.15691926419446792},{"source":21,"target":273,"value":0.1718603853673419},{"source":21,"target":274,"value":0.0008757208226144321},{"source":21,"target":275,"value":0.04466865615739662},{"source":21,"target":276,"value":0.15276491033668757},{"source":21,"target":277,"value":0.11805079211525349},{"source":21,"target":278,"value":0.04926220993874309},{"source":21,"target":279,"value":0.010627633794720382},{"source":21,"target":280,"value":0.00021669071148706768},{"source":21,"target":281,"value":0.04074906092983067},{"source":21,"target":282,"value":0.022417619663247682},{"source":21,"target":283,"value":0.05265168223423871},{"source":21,"target":284,"value":0.1377735741752292},{"source":21,"target":285,"value":0.02788448502163229},{"source":21,"target":286,"value":0.0529378193897107},{"source":21,"target":287,"value":0.236067338320273},{"source":21,"target":288,"value":0.2223674556723175},{"source":21,"target":289,"value":0.015074176329476649},{"source":21,"target":290,"value":0.011933433255537586},{"source":21,"target":291,"value":0.012430314796059104},{"source":21,"target":292,"value":0.013179845848984085},{"source":21,"target":293,"value":0.010071737510702833},{"source":21,"target":294,"value":0.004996681976852113},{"source":21,"target":295,"value":0.11926314932911444},{"source":21,"target":296,"value":0.008622637138001613},{"source":21,"target":297,"value":0.2717853387130356},{"source":21,"target":298,"value":0.25172354544878933},{"source":21,"target":299,"value":0.10819250892998217},{"source":21,"target":300,"value":0.037230158701095036},{"source":21,"target":301,"value":0.317651995998961},{"source":21,"target":302,"value":0.2538235997797727},{"source":21,"target":303,"value":0.01682918124898374},{"source":21,"target":304,"value":0.09744127694021965},{"source":21,"target":305,"value":0.10079120652154945},{"source":21,"target":306,"value":0.06027874949700045},{"source":21,"target":307,"value":0.014567162508004978},{"source":21,"target":308,"value":0.3077561874503178},{"source":21,"target":309,"value":0.2826535072116571},{"source":21,"target":310,"value":0.04214352775903877},{"source":21,"target":311,"value":0.053723735620329276},{"source":21,"target":312,"value":0.04607557893653953},{"source":21,"target":313,"value":0.13020079316259497},{"source":21,"target":314,"value":0.06497040877593753},{"source":21,"target":315,"value":0.03078126600437762},{"source":21,"target":316,"value":0.10744286880357656},{"source":21,"target":317,"value":0.0975188987911511},{"source":21,"target":318,"value":0.08591610128911159},{"source":21,"target":319,"value":0.10434395111540734},{"source":21,"target":320,"value":0.14026137828709803},{"source":21,"target":321,"value":0.0988036473472529},{"source":21,"target":322,"value":0.11510945234702391},{"source":21,"target":323,"value":0.1990574474199922},{"source":21,"target":324,"value":0.08232235321026317},{"source":21,"target":325,"value":0.13233861154349782},{"source":21,"target":326,"value":0.16173170175614152},{"source":21,"target":327,"value":0.06899361362793383},{"source":21,"target":328,"value":0.19290852134275138},{"source":21,"target":329,"value":0.09133259709719323},{"source":21,"target":330,"value":0.027053501882149184},{"source":21,"target":331,"value":0.06871887623831112},{"source":21,"target":332,"value":0.025478390131347586},{"source":21,"target":333,"value":0.006353406891093233},{"source":21,"target":334,"value":0.06187063479241945},{"source":21,"target":335,"value":0.18509685660540082},{"source":22,"target":23,"value":0.6354973559948395},{"source":22,"target":24,"value":0.4977309031578352},{"source":22,"target":25,"value":0.9711529160544308},{"source":22,"target":26,"value":0.9638805357226881},{"source":22,"target":27,"value":0.9639025190868608},{"source":22,"target":28,"value":0.9591242634228294},{"source":22,"target":29,"value":0.6274998206259803},{"source":22,"target":30,"value":0.1469284896191881},{"source":22,"target":31,"value":0.24975886271378242},{"source":22,"target":32,"value":0.010593701173435773},{"source":22,"target":33,"value":0.07787232744397092},{"source":22,"target":34,"value":0.09013709323675809},{"source":22,"target":35,"value":0.11392365564785784},{"source":22,"target":36,"value":0.09829549235069983},{"source":22,"target":37,"value":0.26795864880195824},{"source":22,"target":38,"value":0.9912706570865103},{"source":22,"target":39,"value":0.622436858737848},{"source":22,"target":40,"value":0.4974637948472528},{"source":22,"target":41,"value":0.9558732409571941},{"source":22,"target":42,"value":0.949848486235672},{"source":22,"target":43,"value":0.9538361152142796},{"source":22,"target":44,"value":0.9376290067601909},{"source":22,"target":45,"value":0.6150417206778795},{"source":22,"target":46,"value":0.2509572717349143},{"source":22,"target":47,"value":0.11283718165833},{"source":22,"target":48,"value":0.15600072660435169},{"source":22,"target":49,"value":0.18838717885092585},{"source":22,"target":50,"value":0.09949835368892379},{"source":22,"target":51,"value":0.13888633180037493},{"source":22,"target":52,"value":0.4818484802447401},{"source":22,"target":53,"value":0.43749710272196557},{"source":22,"target":54,"value":0.1613615053141316},{"source":22,"target":55,"value":0.1720620941534559},{"source":22,"target":56,"value":0.1568364500311371},{"source":22,"target":57,"value":0.16082423966628456},{"source":22,"target":58,"value":0.24614317301649458},{"source":22,"target":59,"value":0.9584389739253699},{"source":22,"target":60,"value":0.9520603088948348},{"source":22,"target":61,"value":0.942042136094413},{"source":22,"target":62,"value":0.9347769879493603},{"source":22,"target":63,"value":0.07038179077418953},{"source":22,"target":64,"value":0.2606972821655951},{"source":22,"target":65,"value":0.0685535948953534},{"source":22,"target":66,"value":0.07038179077418953},{"source":22,"target":67,"value":0.07038179077418955},{"source":22,"target":68,"value":0.9158953591810807},{"source":22,"target":69,"value":0.6123771390611517},{"source":22,"target":70,"value":0.5977670799866986},{"source":22,"target":71,"value":0.11134625770750606},{"source":22,"target":72,"value":0.7732516065722441},{"source":22,"target":73,"value":0.7363284211532793},{"source":22,"target":74,"value":0.02116173373512713},{"source":22,"target":75,"value":0.7339491696392444},{"source":22,"target":76,"value":0.7270706881339292},{"source":22,"target":77,"value":0.2893351776006648},{"source":22,"target":78,"value":0.29892174877950684},{"source":22,"target":79,"value":0.04162962488292951},{"source":22,"target":80,"value":0.0285258000710423},{"source":22,"target":81,"value":0.05222134329788513},{"source":22,"target":82,"value":0.058164030381378296},{"source":22,"target":83,"value":0.09222428756405315},{"source":22,"target":84,"value":0.05651362344969413},{"source":22,"target":85,"value":0.13112684385736356},{"source":22,"target":86,"value":0.03138125109817439},{"source":22,"target":87,"value":0.07398952418813404},{"source":22,"target":88,"value":0.09318999726180693},{"source":22,"target":89,"value":0.17778624459135275},{"source":22,"target":90,"value":0.3008074877935597},{"source":22,"target":91,"value":0.2734480898508464},{"source":22,"target":92,"value":0.047250104169208655},{"source":22,"target":93,"value":0.28669433852153625},{"source":22,"target":94,"value":0.33826550348077006},{"source":22,"target":95,"value":0.3493203373411615},{"source":22,"target":96,"value":0.816383425282648},{"source":22,"target":97,"value":0.8348275223806328},{"source":22,"target":98,"value":0.7671000282236398},{"source":22,"target":99,"value":0.7776241829799923},{"source":22,"target":100,"value":0.7793863043469768},{"source":22,"target":101,"value":0.19807431613432092},{"source":22,"target":102,"value":0.4333347117927128},{"source":22,"target":103,"value":0.44572097272611505},{"source":22,"target":104,"value":0.8881377162736829},{"source":22,"target":105,"value":0.8901242698878059},{"source":22,"target":106,"value":0.8278408171833088},{"source":22,"target":107,"value":0.8579942593188176},{"source":22,"target":108,"value":0.8648840964578229},{"source":22,"target":109,"value":0.30800385237182526},{"source":22,"target":110,"value":0.4591778803892694},{"source":22,"target":111,"value":0.44835564607447065},{"source
[truncated: 2,721,162 more chars]
