# Supplementary material for: ECG-derived spatial QRS-T angle is associated with ICD implantation, mortality and heart failure admissions in patients with LV systolic dysfunction
Source: PLoS One. 2017 Mar 30;12(3):e0171069. doi: 10.1371/journal.pone.0171069 (PMC5373522; doi:10.1371/journal.pone.0171069)
Supplement: S1 Source code — (ZIP) [file pone.0171069.s002.zip › Source Code Package/2. Interactive All Data - No Event /data/NodesToDeleteECGOnly.tsv]

Name
RMS_sum
KurtSum
razA
razAP
razN
P-Eigenvec4
P-Eigenvec5
P-Eigenvec6
P-Eigenvec7
P-Eigenvec8
RMS40
fQRSD
LAS
TpTe
QRS Ratio
Sp Mean SD
SP Mean CV
Vent Grad SD
Vent Grad CV
SM-T SD
SM-T CV
fPDuration
PSp Mean SD
PSp Mean CV
P FVM Integral
ProbLVSD
ProbNoLVSD
LVSDCall
RAZscor
