# Supplementary material for: ECG-derived spatial QRS-T angle is associated with ICD implantation, mortality and heart failure admissions in patients with LV systolic dysfunction
Source: PLoS One. 2017 Mar 30;12(3):e0171069. doi: 10.1371/journal.pone.0171069 (PMC5373522; doi:10.1371/journal.pone.0171069)
Supplement: S1 Source code — (ZIP) [file pone.0171069.s002.zip › Source Code Package/2. Interactive All Data - No Event /data/colorMap.json]

{
"Ao max PG (full)" : "#3376AE",
"Ao max PG" : "#3376AE",
"Ao root area" : "#3376AE",
"Ao root diam" : "#3376AE",
"Ao V2 max" : "#3376AE",
"asc Aorta" : "#3376AE",
"AVA(V,A)" : "#3376AE",
"AVA(V,D)" : "#3376AE",
"BSA(Haycock)" : "#3376AE",
"BSA" : "#3376AE",
"BZI_BMI" : "#3376AE",
"BZI_Metric_Height" : "#3376AE",
"BZI_Metric_Weight" : "#3376AE",
"CI(cubed)" : "#3376AE",
"CI(MOD-sp2)" : "#3376AE",
"CI(MOD-sp4)" : "#3376AE",
"CI(Teich)" : "#3376AE",
"CO(cubed)" : "#3376AE",
"CO(MOD-sp2)" : "#3376AE",
"CO(MOD-sp4)" : "#3376AE",
"CO(Teich)" : "#3376AE",
"DSI (vmax)" : "#3376AE",
"EDV bp" : "#3376AE",
"EDV(cubed)" : "#3376AE",
"EDV(MOD-bp)" : "#3376AE",
"EDV(MOD-sp2)" : "#3376AE",
"EDV(MOD-sp4)" : "#3376AE",
"EDV(sp2-el)" : "#3376AE",
"EDV(sp4-el)" : "#3376AE",
"EDV(Teich)" : "#3376AE",
"EF bp" : "#3376AE",
"EF(cubed)" : "#3376AE",
"EF(MOD-bp)" : "#3376AE",
"EF(MOD-sp2)" : "#3376AE",
"EF(MOD-sp4)" : "#3376AE",
"EF(sp2-el)" : "#3376AE",
"EF(sp4-el)" : "#3376AE",
"EF(Teich)" : "#3376AE",
"ESV bp" : "#3376AE",
"ESV(cubed)" : "#3376AE",
"ESV(MOD-bp)" : "#3376AE",
"ESV(MOD-sp2)" : "#3376AE",
"ESV(MOD-sp4)" : "#3376AE",
"ESV(sp2-el)" : "#3376AE",
"ESV(sp4-el)" : "#3376AE",
"ESV(Teich)" : "#3376AE",
"FS" : "#3376AE",
"IVS/LVPW" : "#3376AE",
"IVSd" : "#3376AE",
"LA dimension" : "#3376AE",
"LA/Ao" : "#3376AE",
"Length" : "#3376AE",
"LV mass(C)d" : "#3376AE",
"LV mass(C)dI" : "#3376AE",
"LV max PG" : "#3376AE",
"LV mean PG" : "#3376AE",
"LV V1 max" : "#3376AE",
"LV V1 mean" : "#3376AE",
"LV V1 VTI" : "#3376AE",
"LVAd ap2" : "#3376AE",
"LVAd ap4" : "#3376AE",
"LVAs ap2" : "#3376AE",
"LVAs ap4" : "#3376AE",
"LVEDD/BSA ^2.7" : "#3376AE",
"LVEDD/BSA" : "#3376AE",
"LVEDD/BSA^2.7" : "#3376AE",
"LVEDD/Height ^2.7" : "#3376AE",
"LVEDD/Height^2.7" : "#3376AE",
"LVEDV bp/ BSA" : "#3376AE",
"LVIDd" : "#3376AE",
"LVIDs" : "#3376AE",
"LVLd %diff" : "#3376AE",
"LVLd ap2" : "#3376AE",
"LVLd ap4" : "#3376AE",
"LVLs %diff" : "#3376AE",
"LVLs ap2" : "#3376AE",
"LVLs ap4" : "#3376AE",
"LVOT area" : "#3376AE",
"LVOT diam" : "#3376AE",
"LVPWd" : "#3376AE",
"MM HR" : "#3376AE",
"MM R-R int" : "#3376AE",
"MV A point" : "#3376AE",
"MV dec slope" : "#3376AE",
"MV dec time" : "#3376AE",
"MV E point" : "#3376AE",
"MV E/A" : "#3376AE",
"PA max PG" : "#3376AE",
"PA V2 max" : "#3376AE",
"Pulm Dias Vel" : "#3376AE",
"Pulm S/D" : "#3376AE",
"Pulm Sys Vel" : "#3376AE",
"RWT" : "#3376AE",
"RWT1" : "#3376AE",
"SI(cubed)" : "#3376AE",
"SI(LVOT)" : "#3376AE",
"SI(MOD-bp)" : "#3376AE",
"SI(MOD-sp2)" : "#3376AE",
"SI(MOD-sp4)" : "#3376AE",
"SI(sp2-el)" : "#3376AE",
"SI(sp4-el)" : "#3376AE",
"SI(Teich)" : "#3376AE",
"SV(cubed)" : "#3376AE",
"SV(LVOT)" : "#3376AE",
"SV(MOD-bp)" : "#3376AE",
"SV(MOD-sp2)" : "#3376AE",
"SV(MOD-sp4)" : "#3376AE",
"SV(sp2-el)" : "#3376AE",
"SV(sp4-el)" : "#3376AE",
"SV(Teich)" : "#3376AE",
"TR Max PG" : "#3376AE",
"TR Max vel" : "#3376AE",
"HR" : "#BD591F",
"RAZscor" : "#BD591F",
"PCArati" : "#BD591F",
"RMS_sum" : "#BD591F",
"KurtSum" : "#BD591F",
"razA" : "#BD591F",
"razAP" : "#BD591F",
"razN" : "#BD591F",
"T-Eigenvec1" : "#BD591F",
"T-Eigenvec2" : "#BD591F",
"T-Eigenvec3" : "#BD591F",
"T-Eigenvec4" : "#BD591F",
"T-Eigenvec5" : "#BD591F",
"T-Eigenvec6" : "#BD591F",
"T-Eigenvec7" : "#BD591F",
"T-Eigenvec8" : "#BD591F",
"P ax" : "#BD591F",
"QRS ax" : "#BD591F",
"T ax" : "#BD591F",
"HR" : "#BD591F",
"Pd" : "#BD591F",
"PQ" : "#BD591F",
"QRS" : "#BD591F",
"QT" : "#BD591F",
"QTc" : "#BD591F",
"Q-Eigenvec1" : "#BD591F",
"Q-Eigenvec2" : "#BD591F",
"Q-Eigenvec3" : "#BD591F",
"Q-Eigenvec4" : "#BD591F",
"Q-Eigenvec5" : "#BD591F",
"Q-Eigenvec6" : "#BD591F",
"Q-Eigenvec7" : "#BD591F",
"Q-Eigenvec8" : "#BD591F",
"P-Eigenvec1" : "#BD591F",
"P-Eigenvec2" : "#BD591F",
"P-Eigenvec3" : "#BD591F",
"P-Eigenvec4" : "#BD591F",
"P-Eigenvec5" : "#BD591F",
"P-Eigenvec6" : "#BD591F",
"P-Eigenvec7" : "#BD591F",
"P-Eigenvec8" : "#BD591F",
"RMS40          " : "#BD591F",
"fQRSD          " : "#BD591F",
"LAS            " : "#BD591F",
"Spatial Mean   " : "#BD591F",
"Spatial Mean QRS-T Angle     " : "#BD591F",
"QT Interval    " : "#BD591F",
"Spatial Vat    " : "#BD591F",
"QRS Duration   " : "#BD591F",
"Vent. Gradient " : "#BD591F",
"Spatial Peaks QRS-T Angle  " : "#BD591F",
"12 Lead Area   " : "#BD591F",
"12 Lead Voltage" : "#BD591F",
"TpTe           " : "#BD591F",
"QRS Ratio      " : "#BD591F",
"Sokolow-Lyon   " : "#BD591F",
"Cornell Voltage" : "#BD591F",
"Cornell Product" : "#BD591F",
"Sp Mean SD     " : "#BD591F",
"SP Mean CV     " : "#BD591F",
"Vent Grad SD   " : "#BD591F",
"Vent Grad CV   " : "#BD591F",
"Sp Mean T      " : "#BD591F",
"SM-T SD        " : "#BD591F",
"SM-T CV        " : "#BD591F",
"V G Frontal    " : "#BD591F",
"V G Sagittal   " : "#BD591F",
"V G Hor        " : "#BD591F",
"VM Total RMS   " : "#BD591F",
"VM Max RMS     " : "#BD591F",
"VM Integral    " : "#BD591F",
"Z Total RMS    " : "#BD591F",
"Z Max RMS      " : "#BD591F",
"Z Integral     " : "#BD591F",
"QRS Mean SV    " : "#BD591F",
"QRS Max SV     " : "#BD591F",
"T Mean SV      " : "#BD591F",
"T Max SV       " : "#BD591F",
"P Duration     " : "#BD591F",
"P Nadir        " : "#BD591F",
"fPDuration     " : "#BD591F",
"PQ Interval    " : "#BD591F",
"PSpatial Mean  " : "#BD591F",
"PSp Mean SD    " : "#BD591F",
"PSp Mean CV    " : "#BD591F",
"PR Angle       " : "#BD591F",
"P Mean SV      " : "#BD591F",
"P Max SV       " : "#BD591F",
"P FVM Integral " : "#BD591F",
"P VM Integral  " : "#BD591F",
"RV6/Rmax       " : "#BD591F",
"RV1/SV1        " : "#BD591F",
"RV6/SV6        " : "#BD591F",
"Rz Duration    " : "#BD591F",
"QRS area x     " : "#BD591F",
"QRS area y     " : "#BD591F",
"QRS area z     " : "#BD591F",
"T area x       " : "#BD591F",
"T area y       " : "#BD591F",
"T area z       " : "#BD591F",
"VG area x      " : "#BD591F",
"VG area y      " : "#BD591F",
"VG area z      " : "#BD591F",
"VG Fr Azi      " : "#BD591F",
"VG Sag Azi     " : "#BD591F",
"VG Hor Azi     " : "#BD591F",
"Fr QRS 10      " : "#BD591F",
"Fr QRS 20      " : "#BD591F",
"Fr QRS 30      " : "#BD591F",
"Fr QRS Max     " : "#BD591F",
"Fr T Max       " : "#BD591F",
"Sag QRS 10     " : "#BD591F",
"Sag QRS 20     " : "#BD591F",
"Sag QRS 30     " : "#BD591F",
"Sag QRS Max    " : "#BD591F",
"Sag T Max      " : "#BD591F",
"Hor QRS 10     " : "#BD591F",
"Hor QRS 20     " : "#BD591F",
"Hor QRS 30     " : "#BD591F",
"Hor QRS Max    " : "#BD591F",
"Hor T Max      " : "#BD591F",
"Fr Upper R %%  " : "#BD591F",
"Fr Upper L %%  " : "#BD591F",
"Fr Lower R %%  " : "#BD591F",
"Fr Lower L %%  " : "#BD591F",
"Sag Upper R %% " : "#BD591F",
"Sag Upper L %% " : "#BD591F",
"Sag Lower R %% " : "#BD591F",
"Sag Lower L %% " : "#BD591F",
"Hor Upper R %% " : "#BD591F",
"Hor Upper L %% " : "#BD591F",
"Hor Lower R %% " : "#BD591F",
"Hor Lower L %% " : "#BD591F",
"Frontal Area   " : "#BD591F",
"Sagittal Area  " : "#BD591F",
"Hor Area       " : "#BD591F",
"P/A            " : "#BD591F",
"R/L            " : "#BD591F",
"P/L            " : "#BD591F",
"PA/LR          " : "#BD591F",
"Qx             " : "#BD591F",
"Rx             " : "#BD591F",
"Sx             " : "#BD591F",
"Qy             " : "#BD591F",
"Ry             " : "#BD591F",
"Sy             " : "#BD591F",
"Qz             " : "#BD591F",
"Rz             " : "#BD591F",
"Sz             " : "#BD591F",
"3D QRS max     " : "#BD591F",
"Fr QRS max     " : "#BD591F",
"Sag QRS max    " : "#BD591F",
"Hor QRS max    " : "#BD591F",
"3D T max mag   " : "#BD591F",
"QRS Mag 1/8    " : "#BD591F",
"QRS Elv 1/8    " : "#BD591F",
"QRS Azi 1/8    " : "#BD591F",
"QRS Mag 2/8    " : "#BD591F",
"QRS Elv 2/8    " : "#BD591F",
"QRS Azi 2/8    " : "#BD591F",
"QRS Mag 3/8    " : "#BD591F",
"QRS Elv 3/8    " : "#BD591F",
"QRS Azi 3/8    " : "#BD591F",
"QRS Mag 4/8    " : "#BD591F",
"QRS Elv 4/8    " : "#BD591F",
"QRS Azi 4/8    " : "#BD591F",
"QRS Mag 5/8    " : "#BD591F",
"QRS Elv 5/8    " : "#BD591F",
"QRS Azi 5/8    " : "#BD591F",
"QRS Mag 6/8    " : "#BD591F",
"QRS Elv 6/8    " : "#BD591F",
"QRS Azi 6/8    " : "#BD591F",
"QRS Mag 7/8    " : "#BD591F",
"QRS Elv 7/8    " : "#BD591F",
"QRS Azi 7/8    " : "#BD591F",
"QRS Mag 8/8    " : "#BD591F",
"QRS Elv 8/8    " : "#BD591F",
"QRS Azi 8/8    " : "#BD591F",
"Eigen QRS a    " : "#BD591F",
"Eigen QRS b    " : "#BD591F",
"Eigen QRS c    " : "#BD591F",
"Eigen QRS area " : "#BD591F",
"Polar Vec Mag  " : "#BD591F",
"Polar Vec Ele  " : "#BD591F",
"Polar Vec Azi  " : "#BD591F",
"3D QRS 10      " : "#BD591F",
"3D QRS 20      " : "#BD591F",
"3D QRS 30      " : "#BD591F",
"QRS Max Right  " : "#BD591F",
"Fujita R       " : "#BD591F",
"3D T mean      " : "#BD591F",
"DEA            " : "#BD591F",
"e1 QRS-T       " : "#BD591F",
"e3 QRS-T       " : "#BD591F",
"Teigenv        " : "#BD591F",
" RMS Tavplan   " : "#BD591F",
" 3D Tmax Elv   " : "#BD591F",
" 3D Tmax Azi   " : "#BD591F",
" T sv1         " : "#BD591F",
" T sv2         " : "#BD591F",
" T sv3         " : "#BD591F",
" SAI QRST      " : "#BD591F",
" Limb sum      " : "#BD591F",
" Jonas Morph   " : "#BD591F",
" Xabs P area   " : "#BD591F",
" Xnet P area   " : "#BD591F",
" Yabs P area   " : "#BD591F",
" Ynet P area   " : "#BD591F",
" Zabs P area   " : "#BD591F",
" Znet P area   " : "#BD591F",
" P Morph       " : "#BD591F",
" Xabs QRS area " : "#BD591F",
" Xnet QRS area " : "#BD591F",
" Yabs QRS area " : "#BD591F",
" Ynet QRS area " : "#BD591F",
" Zabs QRS area " : "#BD591F",
" Znet QRS area " : "#BD591F",
" QRS Morph     " : "#BD591F",
" Xabs T area   " : "#BD591F",
" Xnet T area   " : "#BD591F",
" Yabs T area   " : "#BD591F",
" Ynet T area   " : "#BD591F",
" Zabs T area   " : "#BD591F",
" Znet T area   " : "#BD591F",
" T Morph       " : "#BD591F",
"ST Mag 1/8     " : "#BD591F",
"ST Elv 1/8     " : "#BD591F",
"ST Azi 1/8     " : "#BD591F",
"ST Mag 2/8     " : "#BD591F",
"ST Elv 2/8     " : "#BD591F",
"ST Azi 2/8     " : "#BD591F",
"ST Mag 3/8     " : "#BD591F",
"ST Elv 3/8     " : "#BD591F",
"ST Azi 3/8     " : "#BD591F",
"ST Mag 4/8     " : "#BD591F",
"ST Elv 4/8     " : "#BD591F",
"ST Azi 4/8     " : "#BD591F",
"ST Mag 5/8     " : "#BD591F",
"ST Elv 5/8     " : "#BD591F",
"ST Azi 5/8     " : "#BD591F",
"ST Mag 6/8     " : "#BD591F",
"ST Elv 6/8     " : "#BD591F",
"ST Azi 6/8     " : "#BD591F",
"ST Mag 7/8     " : "#BD591F",
"ST Elv 7/8     " : "#BD591F",
"ST Azi 7/8     " : "#BD591F",
"ST Mag 8/8     " : "#BD591F",
"ST Elv 8/8     " : "#BD591F",
"ST Azi 8/8     " : "#BD591F",
"LVSD A-ECG score" : "#BD591F",
"ProbLVSD" : "#BD591F",
"ProbNoLVSD" : "#BD591F",
"LVSDCall" : "#BD591F" }
