# Supplementary material for: ECG-derived spatial QRS-T angle is associated with ICD implantation, mortality and heart failure admissions in patients with LV systolic dysfunction
Source: PLoS One. 2017 Mar 30;12(3):e0171069. doi: 10.1371/journal.pone.0171069 (PMC5373522; doi:10.1371/journal.pone.0171069)
Supplement: S1 Source code — (ZIP) [file pone.0171069.s002.zip › Source Code Package/2. Interactive All Data - No Event /data/nodeGroups.json]

{
	"None": {
		"nodes": [],
		"color": "#000"
	},
	"Bonferroni corrected P <1.6x10-4": {
		"nodes": [ "PA/LR          ", "P/L            ", "LVSD A-ECG score", " Znet QRS area ", "QRS Azi 3/8    ", "QRS area z     ", "Spatial Peaks QRS-T Angle  ", "Z Integral     ", "LA vol MOD Ap2C", " Zabs QRS area ", "Z Max RMS      ", "Spatial Mean QRS-T Angle     ", "Z Total RMS    ", "Rz             ", "LVSDCall", "PQ Interval    ", "QRS Azi 2/8    ", " Zabs T area   ", "Hor QRS 30     ", "LA/Ao", "P Duration     ", "T area z       ", "Spatial Mean   ", "Rz Duration    ", "ProbLVSD", "ProbNoLVSD"  ],
		"color": "#58AA51"
	},
	"P <0.05": {
		"nodes": [ "PA/LR          ", "P/L            ", "LVSD A-ECG score", " Znet QRS area ", "QRS Azi 3/8    ", "QRS area z     ", "Spatial Peaks QRS-T Angle  ", "Z Integral     ", "LA vol MOD Ap2C", " Zabs QRS area ", "Z Max RMS      ", "Spatial Mean QRS-T Angle     ", "Z Total RMS    ", "Rz             ", "LVSDCall", "PQ Interval    ", "QRS Azi 2/8    ", " Zabs T area   ", "Hor QRS 30     ", "LA/Ao", "P Duration     ", "T area z       ", "Spatial Mean   ", "Rz Duration    ", "ProbLVSD", "ProbNoLVSD", " Znet T area   ", "DSI (vmax)", "Sag QRS max    ", "Spatial Vat    ", "KurtSum", "Hor QRS Max    ", "HR", "T-Eigenvec7", "Q-Eigenvec1", "Pulm A Revs Dur", "P Nadir        ", "QT Interval    ", "QRS Duration   ", "LA dimension", "QT", "QRS Azi 4/8    ", "QRS Mag 5/8    ", "AVA(V,A)", "AVA(V,D)", "VG Fr Azi      ", "QRS", "Max PG", "LA vol MOD Ap4C", "ST Azi 1/8     ", "Age", "MV E point", "P/A            ", "ST Azi 5/8     ", "TR Max vel", "T-Eigenvec4", "Cornell Product", "T-Eigenvec8", "fPDuration     ", "12 Lead Area   ", "PQ", "TpTe           ", " SAI QRST      ", "LVEDV bp/ BSA", "MV dec slope", "TR Max PG", "Max V", "ST Azi 2/8     ", "Sagittal Area  ", " Xnet T area   ", "EF bp", "VM Integral    ", "Sag QRS 10     ", "Hor QRS 20     " ],
		"color": "#2CD630"
	}
}
