# Supplementary material for: ECG-derived spatial QRS-T angle is associated with ICD implantation, mortality and heart failure admissions in patients with LV systolic dysfunction
Source: PLoS One. 2017 Mar 30;12(3):e0171069. doi: 10.1371/journal.pone.0171069 (PMC5373522; doi:10.1371/journal.pone.0171069)
Supplement: S1 Source code — (ZIP) [file pone.0171069.s002.zip › Source Code Package/2. Interactive All Data - No Event /js/main.js]

queue()
  .defer( d3.json, 'data/AllData.json')
  .defer( d3.json, 'data/NoEvent.json')
  .defer( d3.json, 'data/colorMap.json')
  .defer( d3.json, 'data/nodeGroups.json')
  .defer( d3.tsv, 'data/Definitions.tsv')
  .await(  setupNetwork );

function setupNetwork(error, dataJSON, dataNoEventJSON, colorMap, groups, defs  ){
  var data = dataJSON;
  var dataNoEvent = dataNoEventJSON;

  d3.select('#highlightDropdown').selectAll('option')
    .data( d3.keys(groups) ).enter()
    .append('option')
    .attr('value',function(d){ return d; })
    .text( function(d){ return d; } );

  var network = renderNetwork( data, dataNoEvent, colorMap, groups, defs );
}

function getNodeIdx(nodes,id){
  for (var i = 0; i < nodes.length; i++)
    if ( nodes[i].id === id ) return i;

  return -1;
}

function renderNetwork( data, dataNoEvent, colorMap, groups, defs, nodesToDelete ){
  var graph = data;
  var cutOff = [0.45,1];
  var linksLimit = 5000;
  var timeoutId = null;
  var mLifter = null;
  var linksCount = null;
  var interactiveMode = false;
  var translate = [0,0];
  var eventTranslatePrev = [0,0];
  var highlightGroup = null;
  var noEventMode = false;
  var selectedNode = null;

  var zoomBehaviour = d3.behavior.zoom()
    .scaleExtent([0.1, 10])
    .on("zoom", zoom);

  var width = window.innerWidth*0.95,
      height =  window.innerHeight*0.9;

  var force = d3.layout.force()
      .size([width, height]);

  var svg = d3.select("body").append("svg")
      .attr("width", width)
      .attr("height", height)
      .call(zoomBehaviour);


  // svg.on("mousedown.zoom", null);
  // svg.on("touchstart.zoom", null);

  var title = svg.append('text')
    .attr({
      x: width/2,
      dy: '2em',
      'font-size': '12pt',
      'font-family': 'Source Sans Pro',
      'font-weight': 400,
      'text-anchor': 'middle'
    });

  var modeButton  = renderButton({x: width-100, y : 30, width: 100, height: 30, text: "Ineractive Mode", fontSize: '9pt', color: '#aaa'} );
  modeButton.style('visibility','hidden');

  var nodes = graph.nodes;
  var links = [];

  force.nodes(nodes)
      .links(links)
      .linkStrength( function(d) {
        return Math.abs(d.value);
      })
      .linkDistance( function(d) {
        return 25;
      })
      .friction( 0.6 )
      .start();

  var linksGroup = svg.append('g').attr('class','linksGroup');
  var link = linksGroup.selectAll(".link");

  var nodesGroup = svg.append('g').attr('class','nodesGroup');
  var gnodes = nodesGroup.selectAll('g.gnode')
    .data( nodes )
    .enter()
    .append('g')
    .classed('gnode', true)
    .attr("id", function(d){ return makeId(d.name);} )
    .style('cursor','default')
    .call(force.drag)
    .on('mousedown', function(){ d3.event.stopPropagation(); })
    .on('mouseover', showDescription)
    .on('mouseleave', hideDescription);

  var node = gnodes.append("circle")
    .attr("class", "node")
    .attr({
      fill: function(d) { return colorMap[ d.name ]; }
    }).attr('r', function(d,i) { return 1 + 6*getNodeSize(d,i);} );

  var nodeLabels = gnodes.append("text")
    .attr("class", "node")
    .attr({
      'font-size': '6pt',
      'font-family': 'Source Sans Pro',
      'font-weight': 300,
      'text-anchor': 'middle',
      'fill': '#777',
      visibility: 'hidden',
      // opacity: 0
    })
    .style('-moz-user-select', 'none')
    .style('-webkit-user-select', 'none')
    .style('-ms-user-select', 'none')
    .text( function(d){ return d.name; } );

  updateLinks( cutOff[0], cutOff[1] );
  force.on("tick", function() {
    if ( interactiveMode ) updateView(); 
  });
  
  drawLegend(); 

  var switchModeButton = renderButton({x: width-150, y : height-40, width: 140, height: 30, text: "Switch Event", fontSize: '12pt', color: '#33337F'} );  
  switchModeButton.on('click', function(){
    noEventMode = !noEventMode;
    graph = noEventMode ? dataNoEvent : data;
    force.friction( 0.5 );
    title.text( noEventMode ? 'No Event' : 'All Patients' );
    updateLinks( cutOff[0], cutOff[1] );
  });

  function zoom(e) {
    linksGroup.attr("transform", "translate(" + d3.event.translate + ")scale(" + d3.event.scale + ")");
    nodesGroup.attr("transform", "translate(" + d3.event.translate + ")scale(" + d3.event.scale + ")");

    if ( zoomBehaviour.scale() > 3.5 )
    nodeLabels
      .attr('y', function(d){ return -2 - 10*getNodeSize(d)/zoomBehaviour.scale(); })
      .attr('font-size', 10/zoomBehaviour.scale() + 'pt' )
      .attr('visibility', null );
    else nodeLabels.attr('visibility','hidden');


    var scale = zoomBehaviour.scale() > 2  ? 1/zoomBehaviour.scale()*2 : null;
    linksGroup.attr('stroke-width', scale );
    if (scale) node.attr('transform','scale('+scale+')');
  }

  d3.select('#highlightDropdown').on('change', function(d){
    highlightGroup = groups[ this.value ];
    node.attr('fill', function(d){
      if ( highlightGroup && highlightGroup.nodes.indexOf(d.name) !== -1 ) return highlightGroup.color;
      else return colorMap[ d.name ]; 
    });
  });

  function updateLinks(v0,v1) {
    links = graph.links.filter( function(d) { return (Math.abs(d.value) > v0) && (Math.abs(d.value) <= v1); } );
    linksCount = links.length;
    d3.select( "#links" ).text('Links: '+linksCount);
    interactiveMode = linksCount < linksLimit;
    modeButton.select('rect').attr('fill', linksCount < linksLimit ? '#00D05E' : '#aaa')

    force.stop();
    force.links(links)
    force.linkStrength( function(d) { return Math.abs(d.value); });

    link = linksGroup.selectAll(".link").data(links);
    link.enter().append("line", ".node").attr("class", "link");
    link.exit().remove();

    force.start();
    if ( interactiveMode === false ) {
      if ( mLifter ) { mLifter.stopCalculation(); mLifter = null; }

      mLifter = new heavyLifter(function(){
        link.attr('stroke', '#ddd');
        updateView(); 
        title.text( noEventMode ? 'No Event' : 'All Patients' );
        timeoutId = null;
        force.stop();
      });
      mLifter.startCalculation();
      // for (var i = 100; i > 0; --i) force.tick();
      // force.stop();
    } else {
      link.attr('stroke', '#ddd');
      updateView(); 
      title.text( noEventMode ? 'No Event' : 'All Patients' );
      timeoutId = null;
    }

    
    node.attr('r', function(d,i) { return 2 + 6*getNodeSize(d,i);} );

    function heavyLifter( callback ) {
      var lifter = this;
      this.elementsLength = 100; // Amount of operations
      this.currentPosition = 0;   // Current position
      this.callback = callback;
      this.stop = false;

      // Initializer to start the iterator
      this.startCalculation = function() {
        this.currentPosition = 0;
        setTimeout( this.calculate.bind(this), 0); // Start looping
      }
     
      this.calculate = function(){
        if ( this.stop ) {
          return;
        }
        if( this.currentPosition > this.elementsLength ) {
          this.callback();
          return;
        }
        force.tick(); // Do computation
        this.currentPosition++; // Add to counter
        setTimeout( this.calculate.bind(this), 0); // Start looping
      }

      this.stopCalculation = function() { this.stop = true; } 
    }

  }

  d3.select("#slider").call(d3.slider().axis(true).value( [ cutOff[0]*100, cutOff[1]*100 ] ).on("slide", function(event,value) {
    d3.select( "#sliderVal" ).text( '[' + (value[0]/100).toFixed(2) +':'+ (value[1]/100).toFixed(2) + ']' );
    cutOff[0] = value[0]/100;
    cutOff[1] = value[1]/100;
    if ( timeoutId === null ) title.text('Rendering ...');
    if ( timeoutId ) clearTimeout( timeoutId );
    timeoutId = setTimeout( function(d){ updateLinks( cutOff[0], cutOff[1] ); }, 500 );
  }));

  d3.select("#linksLimitSlider").on('input', function(){
    linksLimit = +this.value;
    d3.select("#linksLimitSliderLabel").text( linksLimit.toFixed() );
    if ( timeoutId ) clearTimeout( timeoutId );
    timeoutId = setTimeout( function(d){ updateLinks( cutOff[0], cutOff[1] ); }, 500 );
  });

  var awesomplete = new Awesomplete( document.getElementById("awesomplete"), {list: data.nodes.map( function(node) { return node.name; })} );
  d3.selectAll(".awesomplete").filter("input").on('change', function(){
      if ( selectedNode ) {
        selectedNode.attr('stroke',null);
        selectedNode = null;
      }
  });
  d3.selectAll(".awesomplete").filter("input").on("awesomplete-selectcomplete", function(){
      var nodeName = this.value;
      var n = gnodes.filter('#'+makeId(nodeName) );
      var nodeTranslate = d3.transform( n.attr("transform") ).translate;
      
      var scale = 6;
      var translate = [ -nodeTranslate[0]*scale + width/2, -nodeTranslate[1]*scale + height/2,  ]

      zoomBehaviour.scale( scale )
      zoomBehaviour.translate( translate )

      var s = scale > 2  ? 1/scale*2 : null;
      linksGroup.transition().duration(800).attr("transform", "translate(" + translate+ ")scale(" + scale + ")").attr('stroke-width', s );
      nodesGroup.transition().duration(800).attr("transform", "translate(" + translate+ ")scale(" + scale + ")");
      node.transition().duration(800).attr('transform','scale('+s+')');

      nodeLabels
        .attr('y', function(d){ return -2 - 10*getNodeSize(d)/zoomBehaviour.scale(); })
        .attr('font-size', 10/scale + 'pt' )
        .attr('visibility', zoomBehaviour.scale() > 3.5 ? null : 'hidden');
        // .transition().duration(800).attr('opacity', scale > 2.5 ? 1 : 0 );

      node.attr('stroke',null);
      selectedNode = n.select('circle');
      selectedNode.attr('stroke','black');

  });

  function updateView(){
    link.attr("x1", function(d) { return d.source.x; })
      .attr("y1", function(d) { return d.source.y; })
      .attr("x2", function(d) { return d.target.x; })
      .attr("y2", function(d) { return d.target.y; });

    gnodes.attr("transform", function(d) { 
      return 'translate(' + [d.x, d.y] + ')'; 
    });  
  }

  function getNodeSize( node,i ){
    var connections = links.filter( function(link) { return (link.source.name === node.name) || (link.target.name === node.name); } );
    if ( connections.length === 0 ) return 0;
    var strengthTerm = d3.sum( connections, function(d){ return d.value } )/connections.length
    var numberTerm   = connections.length/365;
    return 0.1*strengthTerm + 0.9*numberTerm;
  } 

  function drawLegend() {
    var legendData = [
      {name: 'Echocardiography metadata', color: '#3376AE'},
      {name: 'Electrocardiography metadata', color: '#BD591F'}
    ]
    var legend = svg.append('g').attr('class','legend')
      .attr('transform','translate(20,'+(height-40)+')');
    var legendGroups = legend.selectAll('.legendGroup')
      .data( legendData ).enter().append('g').attr('class','legendGroup')

    var dy = 20;
    var r = 5;
    legendGroups.append('circle')
      .attr({
        cx: r,
        cy: function(d,i) { return r + i*dy; },
        r: r,
        fill: function(d) { return d.color; }
      });

    legendGroups.append('text')
      .attr({
        x: 4*r,
        y: function(d,i) { return r + i*dy; },
        dy: '0.32em',
        'font-size': '10pt',
        'font-family': 'Source Sans Pro',
        'font-weight': 300,
      }).text( function(d){ return d.name;} );
  }

  function showDescription(d){
    var filtered = defs.filter( function(def) { return def.Name.trim().toLowerCase() === d.name.trim().toLowerCase(); } );
    var descr = (filtered.length > 0) ? filtered[0].Definition : 'No description';
    
    d3.select('#definition').text( descr );

  }  

  function hideDescription(d){
    d3.select('#definition').text('');
  }

  function renderButton(b) {
    var button = svg.append('g')
      .attr('transform', 'translate('+[b.x, b.y]+')')
      .attr('cursor','pointer');

    var buttonRect = button.append('rect')
      .attr({
        width: b.width,
        height: b.height,
        fill: b.color,
        rx: 5,
        ry: 5,
        stroke: '#777'
      });

    var buttonText = button.append('text')
      .attr({
        x: b.width/2,
        y: b.height/2,
        dy: '0.25em',
        fill: '#fff',
        'font-size': b.fontSize,
        'font-family': 'Source Sans Pro',
        'font-weight': 300,
        'text-anchor': 'middle',
      }).text( b.text );

      return button;
  }

}

Array.prototype.get = function( prop, value ) {
  for (var i = 0; i < this.length; i++) {
    if ( this[i][prop] === value ) return this[i];
  }
};


function makeId( str ) { return str.replace(/^[^a-z]+|[^\w:.-]+/gi, "").replace(/\./gi,""); };
