# Supplementary material for: ECG-derived spatial QRS-T angle is associated with ICD implantation, mortality and heart failure admissions in patients with LV systolic dysfunction
Source: PLoS One. 2017 Mar 30;12(3):e0171069. doi: 10.1371/journal.pone.0171069 (PMC5373522; doi:10.1371/journal.pone.0171069)
Supplement: S1 Source code — (ZIP) [file pone.0171069.s002.zip › Source Code Package/2. Interactive All Data - No Event /js/queue.min.js]

!function(){function n(n){function e(){for(;i=a<c.length&&n>p;){var u=a++,e=c[u],o=t.call(e,1);o.push(l(u)),++p,e[0].apply(null,o)}}function l(n){return function(u,t){--p,null==s&&(null!=u?(s=u,a=d=0/0,o()):(c[n]=t,--d?i||e():o()))}}function o(){null!=s?m(s):f?m(s,c):m.apply(null,[s].concat(c))}var r,i,f,c=[],a=0,p=0,d=0,s=null,m=u;return n||(n=1/0),r={defer:function(){return s||(c.push(arguments),++d,e()),r},await:function(n){return m=n,f=!1,d||o(),r},awaitAll:function(n){return m=n,f=!0,d||o(),r}}}function u(){}var t=[].slice;n.version="1.0.7","function"==typeof define&&define.amd?define(function(){return n}):"object"==typeof module&&module.exports?module.exports=n:this.queue=n}();
