# Supplementary material for: ECG-derived spatial QRS-T angle is associated with ICD implantation, mortality and heart failure admissions in patients with LV systolic dysfunction
Source: PLoS One. 2017 Mar 30;12(3):e0171069. doi: 10.1371/journal.pone.0171069 (PMC5373522; doi:10.1371/journal.pone.0171069)
Supplement: S1 Source code — (ZIP) [file pone.0171069.s002.zip › Source Code Package/3. Animation Export/convertFramesToPNG.sh]

for file in $(ls frames/*.svg); do  
	filename="${file##*/}";
	name="${filename%.*}"
	
	echo $filename;

	rsvg-convert $file > framesPNG/$name.png;
done

convert  -delay 5   -loop 0  -resize 100%  framesPNG/network*.png  -background white -alpha remove network_animated.gif
