# Supplementary material for: ECG-derived spatial QRS-T angle is associated with ICD implantation, mortality and heart failure admissions in patients with LV systolic dysfunction
Source: PLoS One. 2017 Mar 30;12(3):e0171069. doi: 10.1371/journal.pone.0171069 (PMC5373522; doi:10.1371/journal.pone.0171069)
Supplement: S1 Source code — (ZIP) [file pone.0171069.s002.zip › Source Code Package/3. Animation Export/data/framesDataRankedDeletedNodesRnd.json]

{"nodes":[{"name":"Ao max PG (full)"},{"name":"Ao max PG"},{"name":"Ao root area"},{"name":"Ao root diam"},{"name":"Ao V2 max"},{"name":"asc Aorta"},{"name":"AVA(V,A)"},{"name":"AVA(V,D)"},{"name":"BSA(Haycock)"},{"name":"BSA"},{"name":"BZI_BMI"},{"name":"BZI_Metric_Height"},{"name":"BZI_Metric_Weight"},{"name":"CI(cubed)"},{"name":"CI(MOD-sp2)"},{"name":"CI(MOD-sp4)"},{"name":"CI(Teich)"},{"name":"CO(cubed)"},{"name":"CO(MOD-sp2)"},{"name":"CO(MOD-sp4)"},{"name":"CO(Teich)"},{"name":"DSI (vmax)"},{"name":"EDV bp"},{"name":"EDV(cubed)"},{"name":"EDV(MOD-bp)"},{"name":"EDV(MOD-sp2)"},{"name":"EDV(MOD-sp4)"},{"name":"EDV(sp2-el)"},{"name":"EDV(sp4-el)"},{"name":"EDV(Teich)"},{"name":"EF bp"},{"name":"EF(cubed)"},{"name":"EF(MOD-bp)"},{"name":"EF(MOD-sp2)"},{"name":"EF(MOD-sp4)"},{"name":"EF(sp2-el)"},{"name":"EF(sp4-el)"},{"name":"EF(Teich)"},{"name":"ESV bp"},{"name":"ESV(cubed)"},{"name":"ESV(MOD-bp)"},{"name":"ESV(MOD-sp2)"},{"name":"ESV(MOD-sp4)"},{"name":"ESV(sp2-el)"},{"name":"ESV(sp4-el)"},{"name":"ESV(Teich)"},{"name":"FS"},{"name":"IVS/LVPW"},{"name":"IVSd"},{"name":"LA dimension"},{"name":"LA/Ao"},{"name":"Length"},{"name":"LV mass(C)d"},{"name":"LV mass(C)dI"},{"name":"LV max PG"},{"name":"LV mean PG"},{"name":"LV V1 max"},{"name":"LV V1 mean"},{"name":"LV V1 VTI"},{"name":"LVAd ap2"},{"name":"LVAd ap4"},{"name":"LVAs ap2"},{"name":"LVAs ap4"},{"name":"LVEDD/BSA ^2.7"},{"name":"LVEDD/BSA"},{"name":"LVEDD/BSA^2.7"},{"name":"LVEDD/Height ^2.7"},{"name":"LVEDD/Height^2.7"},{"name":"LVEDV bp/ BSA"},{"name":"LVIDd"},{"name":"LVIDs"},{"name":"LVLd %diff"},{"name":"LVLd ap2"},{"name":"LVLd ap4"},{"name":"LVLs %diff"},{"name":"LVLs ap2"},{"name":"LVLs ap4"},{"name":"LVOT area"},{"name":"LVOT diam"},{"name":"LVPWd"},{"name":"MM HR"},{"name":"MM R-R int"},{"name":"MV A point"},{"name":"MV dec slope"},{"name":"MV dec time"},{"name":"MV E point"},{"name":"MV E/A"},{"name":"PA max PG"},{"name":"PA V2 max"},{"name":"Pulm Dias Vel"},{"name":"Pulm S/D"},{"name":"Pulm Sys Vel"},{"name":"RWT"},{"name":"RWT1"},{"name":"SI(cubed)"},{"name":"SI(LVOT)"},{"name":"SI(MOD-bp)"},{"name":"SI(MOD-sp2)"},{"name":"SI(MOD-sp4)"},{"name":"SI(sp2-el)"},{"name":"SI(sp4-el)"},{"name":"SI(Teich)"},{"name":"SV(cubed)"},{"name":"SV(LVOT)"},{"name":"SV(MOD-bp)"},{"name":"SV(MOD-sp2)"},{"name":"SV(MOD-sp4)"},{"name":"SV(sp2-el)"},{"name":"SV(sp4-el)"},{"name":"SV(Teich)"},{"name":"TR Max PG"},{"name":"TR Max vel"},{"name":"HR"},{"name":"PCArati"},{"name":"T-Eigenvec1"},{"name":"T-Eigenvec2"},{"name":"T-Eigenvec3"},{"name":"T-Eigenvec4"},{"name":"T-Eigenvec5"},{"name":"T-Eigenvec6"},{"name":"T-Eigenvec7"},{"name":"T-Eigenvec8"},{"name":"P ax"},{"name":"QRS ax"},{"name":"T ax"},{"name":"HR"},{"name":"Pd"},{"name":"PQ"},{"name":"QRS"},{"name":"QT"},{"name":"QTc"},{"name":"Q-Eigenvec1"},{"name":"Q-Eigenvec2"},{"name":"Q-Eigenvec3"},{"name":"Q-Eigenvec4"},{"name":"Q-Eigenvec5"},{"name":"Q-Eigenvec6"},{"name":"Q-Eigenvec7"},{"name":"Q-Eigenvec8"},{"name":"P-Eigenvec1"},{"name":"P-Eigenvec2"},{"name":"P-Eigenvec3"},{"name":"Spatial Mean   "},{"name":"Spatial Mean QRS-T Angle     "},{"name":"QT Interval    "},{"name":"Spatial Vat    "},{"name":"QRS Duration   "},{"name":"Vent. Gradient "},{"name":"Spatial Peaks QRS-T Angle  "},{"name":"12 Lead Area   "},{"name":"12 Lead Voltage"},{"name":"Sokolow-Lyon   "},{"name":"Cornell Voltage"},{"name":"Cornell Product"},{"name":"Sp Mean T      "},{"name":"V G Frontal    "},{"name":"V G Sagittal   "},{"name":"V G Hor        "},{"name":"VM Total RMS   "},{"name":"VM Max RMS     "},{"name":"VM Integral    "},{"name":"Z Total RMS    "},{"name":"Z Max RMS      "},{"name":"Z Integral     "},{"name":"QRS Mean SV    "},{"name":"QRS Max SV     "},{"name":"T Mean SV      "},{"name":"T Max SV       "},{"name":"P Duration     "},{"name":"P Nadir        "},{"name":"PQ Interval    "},{"name":"PSpatial Mean  "},{"name":"PR Angle       "},{"name":"P Mean SV      "},{"name":"P Max SV       "},{"name":"P VM Integral  "},{"name":"RV6/Rmax       "},{"name":"RV1/SV1        "},{"name":"RV6/SV6        "},{"name":"Rz Duration    "},{"name":"QRS area x     "},{"name":"QRS area y     "},{"name":"QRS area z     "},{"name":"T area x       "},{"name":"T area y       "},{"name":"T area z       "},{"name":"VG area x      "},{"name":"VG area y      "},{"name":"VG area z      "},{"name":"VG Fr Azi      "},{"name":"VG Sag Azi     "},{"name":"VG Hor Azi     "},{"name":"Fr QRS 10      "},{"name":"Fr QRS 20      "},{"name":"Fr QRS 30      "},{"name":"Fr QRS Max     "},{"name":"Fr T Max       "},{"name":"Sag QRS 10     "},{"name":"Sag QRS 20     "},{"name":"Sag QRS 30     "},{"name":"Sag QRS Max    "},{"name":"Sag T Max      "},{"name":"Hor QRS 10     "},{"name":"Hor QRS 20     "},{"name":"Hor QRS 30     "},{"name":"Hor QRS Max    "},{"name":"Hor T Max      "},{"name":"Fr Upper R %%  "},{"name":"Fr Upper L %%  "},{"name":"Fr Lower R %%  "},{"name":"Fr Lower L %%  "},{"name":"Sag Upper R %% "},{"name":"Sag Upper L %% "},{"name":"Sag Lower R %% "},{"name":"Sag Lower L %% "},{"name":"Hor Upper R %% "},{"name":"Hor Upper L %% "},{"name":"Hor Lower R %% "},{"name":"Hor Lower L %% "},{"name":"Frontal Area   "},{"name":"Sagittal Area  "},{"name":"Hor Area       "},{"name":"P/A            "},{"name":"R/L            "},{"name":"P/L            "},{"name":"PA/LR          "},{"name":"Qx             "},{"name":"Rx             "},{"name":"Sx             "},{"name":"Qy             "},{"name":"Ry             "},{"name":"Sy             "},{"name":"Qz             "},{"name":"Rz             "},{"name":"Sz             "},{"name":"3D QRS max     "},{"name":"Fr QRS max     "},{"name":"Sag QRS max    "},{"name":"Hor QRS max    "},{"name":"3D T max mag   "},{"name":"QRS Mag 1/8    "},{"name":"QRS Elv 1/8    "},{"name":"QRS Azi 1/8    "},{"name":"QRS Mag 2/8    "},{"name":"QRS Elv 2/8    "},{"name":"QRS Azi 2/8    "},{"name":"QRS Mag 3/8    "},{"name":"QRS Elv 3/8    "},{"name":"QRS Azi 3/8    "},{"name":"QRS Mag 4/8    "},{"name":"QRS Elv 4/8    "},{"name":"QRS Azi 4/8    "},{"name":"QRS Mag 5/8    "},{"name":"QRS Elv 5/8    "},{"name":"QRS Azi 5/8    "},{"name":"QRS Mag 6/8    "},{"name":"QRS Elv 6/8    "},{"name":"QRS Azi 6/8    "},{"name":"QRS Mag 7/8    "},{"name":"QRS Elv 7/8    "},{"name":"QRS Azi 7/8    "},{"name":"QRS Mag 8/8    "},{"name":"QRS Elv 8/8    "},{"name":"QRS Azi 8/8    "},{"name":"Eigen QRS a    "},{"name":"Eigen QRS b    "},{"name":"Eigen QRS c    "},{"name":"Eigen QRS area "},{"name":"Polar Vec Mag  "},{"name":"Polar Vec Ele  "},{"name":"Polar Vec Azi  "},{"name":"3D QRS 10      "},{"name":"3D QRS 20      "},{"name":"3D QRS 30      "},{"name":"QRS Max Right  "},{"name":"Fujita R       "},{"name":"3D T mean      "},{"name":"DEA            "},{"name":"e1 QRS-T       "},{"name":"e3 QRS-T       "},{"name":"Teigenv        "},{"name":" RMS Tavplan   "},{"name":" 3D Tmax Elv   "},{"name":" 3D Tmax Azi   "},{"name":" T sv1         "},{"name":" T sv2         "},{"name":" T sv3         "},{"name":" SAI QRST      "},{"name":" Limb sum      "},{"name":" Jonas Morph   "},{"name":" Xabs P area   "},{"name":" Xnet P area   "},{"name":" Yabs P area   "},{"name":" Ynet P area   "},{"name":" Zabs P area   "},{"name":" Znet P area   "},{"name":" P Morph       "},{"name":" Xabs QRS area "},{"name":" Xnet QRS area "},{"name":" Yabs QRS area "},{"name":" Ynet QRS area "},{"name":" Zabs QRS area "},{"name":" Znet QRS area "},{"name":" QRS Morph     "},{"name":" Xabs T area   "},{"name":" Xnet T area   "},{"name":" Yabs T area   "},{"name":" Ynet T area   "},{"name":" Zabs T area   "},{"name":" Znet T area   "},{"name":" T Morph       "},{"name":"ST Mag 1/8     "},{"name":"ST Elv 1/8     "},{"name":"ST Azi 1/8     "},{"name":"ST Mag 2/8     "},{"name":"ST Elv 2/8     "},{"name":"ST Azi 2/8     "},{"name":"ST Mag 3/8     "},{"name":"ST Elv 3/8     "},{"name":"ST Azi 3/8     "},{"name":"ST Mag 4/8     "},{"name":"ST Elv 4/8     "},{"name":"ST Azi 4/8     "},{"name":"ST Mag 5/8     "},{"name":"ST Elv 5/8     "},{"name":"ST Azi 5/8     "},{"name":"ST Mag 6/8     "},{"name":"ST Elv 6/8     "},{"name":"ST Azi 6/8     "},{"name":"ST Mag 7/8     "},{"name":"ST Elv 7/8     "},{"name":"ST Azi 7/8     "},{"name":"ST Mag 8/8     "},{"name":"ST Elv 8/8     "},{"name":"ST Azi 8/8     "},{"name":"LVSD A-ECG score"}],"linksArray":[[],[{"source":1,"target":2,"value":1},{"source":1,"target":3,"value":1},{"source":1,"target":4,"value":1},{"source":1,"target":8,"value":1},{"source":1,"target":9,"value":1},{"source":1,"target":10,"value":1},{"source":1,"target":11,"value":1},{"source":1,"target":12,"value":1},{"source":1,"target":22,"value":1},{"source":1,"target":24,"value":1},{"source":1,"target":25,"value":1},{"source":1,"target":26,"value":1},{"source":1,"target":27,"value":1},{"source":1,"target":28,"value":1},{"source":1,"target":38,"value":1},{"source":1,"target":40,"value":1},{"source":1,"target":41,"value":1},{"source":1,"target":42,"value":1},{"source":1,"target":43,"value":1},{"source":1,"target":44,"value":1},{"source":1,"target":49,"value":1},{"source":1,"target":50,"value":1},{"source":1,"target":59,"value":1},{"source":1,"target":60,"value":1},{"source":1,"target":61,"value":1},{"source":1,"target":62,"value":1},{"source":1,"target":72,"value":0.9999999999999999},{"source":1,"target":73,"value":1},{"source":1,"target":75,"value":1},{"source":1,"target":76,"value":0.9999999999999998},{"source":1,"target":77,"value":1},{"source":1,"target":78,"value":1},{"source":1,"target":82,"value":1},{"source":1,"target":84,"value":1},{"source":1,"target":107,"value":1},{"source":1,"target":113,"value":1},{"source":1,"target":115,"value":1},{"source":1,"target":119,"value":1},{"source":1,"target":120,"value":1},{"source":1,"target":121,"value":1},{"source":1,"target":122,"value":1},{"source":1,"target":124,"value":1},{"source":1,"target":127,"value":1},{"source":1,"target":128,"value":1},{"source":1,"target":129,"value":0.9999999999999998},{"source":1,"target":132,"value":1},{"source":1,"target":139,"value":1},{"source":1,"target":140,"value":1},{"source":1,"target":144,"value":1},{"source":1,"target":145,"value":1},{"source":1,"target":146,"value":1},{"source":1,"target":154,"value":1},{"source":1,"target":157,"value":1},{"source":1,"target":168,"value":1},{"source":1,"target":170,"value":1},{"source":1,"target":175,"value":1},{"source":1,"target":178,"value":1},{"source":1,"target":179,"value":1},{"source":1,"target":180,"value":1},{"source":1,"target":184,"value":1},{"source":1,"target":187,"value":1},{"source":1,"target":189,"value":1},{"source":1,"target":190,"value":1},{"source":1,"target":191,"value":1},{"source":1,"target":196,"value":1},{"source":1,"target":201,"value":1},{"source":1,"target":204,"value":1},{"source":1,"target":205,"value":1},{"source":1,"target":206,"value":1},{"source":1,"target":207,"value":1},{"source":1,"target":211,"value":1},{"source":1,"target":212,"value":1},{"source":1,"target":215,"value":1},{"source":1,"target":222,"value":1},{"source":1,"target":226,"value":1},{"source":1,"target":228,"value":1},{"source":1,"target":231,"value":1},{"source":1,"target":232,"value":1},{"source":1,"target":234,"value":1},{"source":1,"target":239,"value":1},{"source":1,"target":248,"value":1},{"source":1,"target":251,"value":1},{"source":1,"target":254,"value":1},{"source":1,"target":256,"value":1},{"source":1,"target":259,"value":1},{"source":1,"target":260,"value":1},{"source":1,"target":261,"value":0.9999999999999998},{"source":1,"target":262,"value":1},{"source":1,"target":263,"value":1},{"source":1,"target":265,"value":1},{"source":1,"target":270,"value":1},{"source":1,"target":274,"value":1},{"source":1,"target":275,"value":1},{"source":1,"target":276,"value":1},{"source":1,"target":282,"value":1},{"source":1,"target":283,"value":1},{"source":1,"target":284,"value":1},{"source":1,"target":285,"value":0.9999999999999999},{"source":1,"target":292,"value":1},{"source":1,"target":293,"value":1},{"source":1,"target":294,"value":1},{"source":1,"target":296,"value":1},{"source":1,"target":298,"value":1},{"source":1,"target":307,"value":0.9999999999999999},{"source":1,"target":309,"value":1},{"source":1,"target":312,"value":1},{"source":1,"target":313,"value":1},{"source":1,"target":315,"value":1},{"source":1,"target":316,"value":1},{"source":1,"target":318,"value":1},{"source":1,"target":319,"value":1},{"source":1,"target":321,"value":1},{"source":1,"target":322,"value":1},{"source":1,"target":323,"value":1},{"source":1,"target":324,"value":1},{"source":1,"target":325,"value":1},{"source":1,"target":326,"value":1},{"source":1,"target":327,"value":1},{"source":1,"target":328,"value":1},{"source":1,"target":329,"value":1},{"source":1,"target":331,"value":1},{"source":1,"target":332,"value":0.9999999999999998},{"source":1,"target":333,"value":1},{"source":1,"target":334,"value":1},{"source":1,"target":335,"value":1},{"source":2,"target":3,"value":1},{"source":2,"target":4,"value":1},{"source":2,"target":8,"value":1},{"source":2,"target":9,"value":1},{"source":2,"target":10,"value":1},{"source":2,"target":11,"value":1},{"source":2,"target":12,"value":1},{"source":2,"target":22,"value":1},{"source":2,"target":24,"value":1},{"source":2,"target":25,"value":0.9999999999999999},{"source":2,"target":26,"value":1},{"source":2,"target":27,"value":1},{"source":2,"target":28,"value":1},{"source":2,"target":38,"value":1},{"source":2,"target":40,"value":1},{"source":2,"target":41,"value":1},{"source":2,"target":42,"value":0.9999999999999999},{"source":2,"target":43,"value":1},{"source":2,"target":44,"value":1},{"source":2,"target":49,"value":1},{"source":2,"target":50,"value":1},{"source":2,"target":59,"value":1},{"source":2,"target":60,"value":1},{"source":2,"target":61,"value":0.9999999999999999},{"source":2,"target":62,"value":1},{"source":2,"target":72,"value":1},{"source":2,"target":73,"value":0.9999999999999999},{"source":2,"target":75,"value":1},{"source":2,"target":76,"value":0.9999999999999999},{"source":2,"target":77,"value":1},{"source":2,"target":78,"value":1},{"source":2,"target":82,"value":1},{"source":2,"target":84,"value":0.9999999999999999},{"source":2,"target":107,"value":1},{"source":2,"target":113,"value":1},{"source":2,"target":115,"value":1},{"source":2,"target":119,"value":0.9999999999999998},{"source":2,"target":120,"value":1},{"source":2,"target":121,"value":1},{"source":2,"target":122,"value":0.9999999999999999},{"source":2,"target":124,"value":1},{"source":2,"target":127,"value":1},{"source":2,"target":128,"value":1},{"source":2,"target":129,"value":0.9999999999999998},{"source":2,"target":132,"value":0.9999999999999998},{"source":2,"target":139,"value":1},{"source":2,"target":140,"value":1},{"source":2,"target":144,"value":1},{"source":2,"target":145,"value":1},{"source":2,"target":146,"value":1},{"source":2,"target":154,"value":1},{"source":2,"target":157,"value":1},{"source":2,"target":168,"value":1},{"source":2,"target":170,"value":1},{"source":2,"target":175,"value":1},{"source":2,"target":178,"value":1},{"source":2,"target":179,"value":0.9999999999999999},{"source":2,"target":180,"value":1},{"source":2,"target":184,"value":1},{"source":2,"target":187,"value":1},{"source":2,"target":189,"value":1},{"source":2,"target":190,"value":1},{"source":2,"target":191,"value":1},{"source":2,"target":196,"value":1},{"source":2,"target":201,"value":0.9999999999999999},{"source":2,"target":204,"value":1},{"source":2,"target":205,"value":1},{"source":2,"target":206,"value":1},{"source":2,"target":207,"value":1},{"source":2,"target":211,"value":1},{"source":2,"target":212,"value":0.9999999999999999},{"source":2,"target":215,"value":1},{"source":2,"target":222,"value":1},{"source":2,"target":226,"value":1},{"source":2,"target":228,"value":1},{"source":2,"target":231,"value":1},{"source":2,"target":232,"value":1},{"source":2,"target":234,"value":1},{"source":2,"target":239,"value":1},{"source":2,"target":248,"value":1},{"source":2,"target":251,"value":1},{"source":2,"target":254,"value":1},{"source":2,"target":256,"value":1},{"source":2,"target":259,"value":1},{"source":2,"target":260,"value":1},{"source":2,"target":261,"value":0.9999999999999999},{"source":2,"target":262,"value":1},{"source":2,"target":263,"value":1},{"source":2,"target":265,"value":1},{"source":2,"target":270,"value":1},{"source":2,"target":274,"value":1},{"source":2,"target":275,"value":1},{"source":2,"target":276,"value":1},{"source":2,"target":282,"value":1},{"source":2,"target":283,"value":1},{"source":2,"target":284,"value":1},{"source":2,"target":285,"value":0.9999999999999998},{"source":2,"target":292,"value":0.9999999999999998},{"source":2,"target":293,"value":1},{"source":2,"target":294,"value":1},{"source":2,"target":296,"value":1},{"source":2,"target":298,"value":1},{"source":2,"target":307,"value":1},{"source":2,"target":309,"value":1},{"source":2,"target":312,"value":1},{"source":2,"target":313,"value":0.9999999999999998},{"source":2,"target":315,"value":1},{"source":2,"target":316,"value":1},{"source":2,"target":318,"value":1},{"source":2,"target":319,"value":1},{"source":2,"target":321,"value":1},{"source":2,"target":322,"value":1},{"source":2,"target":323,"value":1},{"source":2,"target":324,"value":1},{"source":2,"target":325,"value":0.9999999999999998},{"source":2,"target":326,"value":1},{"source":2,"target":327,"value":1},{"source":2,"target":328,"value":1},{"source":2,"target":329,"value":1},{"source":2,"target":331,"value":0.9999999999999999},{"source":2,"target":332,"value":0.9999999999999999},{"source":2,"target":333,"value":1},{"source":2,"target":334,"value":1},{"source":2,"target":335,"value":1},{"source":3,"target":4,"value":1},{"source":3,"target":8,"value":1},{"source":3,"target":9,"value":1},{"source":3,"target":10,"value":1},{"source":3,"target":11,"value":1},{"source":3,"target":12,"value":1},{"source":3,"target":22,"value":1},{"source":3,"target":24,"value":1},{"source":3,"target":25,"value":0.9999999999999998},{"source":3,"target":26,"value":1},{"source":3,"target":27,"value":1},{"source":3,"target":28,"value":1},{"source":3,"target":38,"value":1},{"source":3,"target":40,"value":1},{"source":3,"target":41,"value":1},{"source":3,"target":42,"value":1},{"source":3,"target":43,"value":1},{"source":3,"target":44,"value":0.9999999999999999},{"source":3,"target":49,"value":1},{"source":3,"target":50,"value":1},{"source":3,"target":59,"value":1},{"source":3,"target":60,"value":1},{"source":3,"target":61,"value":1},{"source":3,"target":62,"value":1},{"source":3,"target":72,"value":1},{"source":3,"target":73,"value":1},{"source":3,"target":75,"value":1},{"source":3,"target":76,"value":1},{"source":3,"target":77,"value":1},{"source":3,"target":78,"value":1},{"source":3,"target":82,"value":1},{"source":3,"target":84,"value":1},{"source":3,"target":107,"value":0.9999999999999999},{"source":3,"target":113,"value":1},{"source":3,"target":115,"value":1},{"source":3,"target":119,"value":0.9999999999999998},{"source":3,"target":120,"value":1},{"source":3,"target":121,"value":1},{"source":3,"target":122,"value":1},{"source":3,"target":124,"value":1},{"source":3,"target":127,"value":1},{"source":3,"target":128,"value":1},{"source":3,"target":129,"value":1},{"source":3,"target":132,"value":1},{"source":3,"target":139,"value":1},{"source":3,"target":140,"value":1},{"source":3,"target":144,"value":0.9999999999999998},{"source":3,"target":145,"value":1},{"source":3,"target":146,"value":1},{"source":3,"target":154,"value":0.9999999999999998},{"source":3,"target":157,"value":0.9999999999999998},{"source":3,"target":168,"value":1},{"source":3,"target":170,"value":1},{"source":3,"target":175,"value":1},{"source":3,"target":178,"value":1},{"source":3,"target":179,"value":1},{"source":3,"target":180,"value":1},{"source":3,"target":184,"value":0.9999999999999999},{"source":3,"target":187,"value":1},{"source":3,"target":189,"value":0.9999999999999998},{"source":3,"target":190,"value":0.9999999999999999},{"source":3,"target":191,"value":0.9999999999999999},{"source":3,"target":196,"value":1},{"source":3,"target":201,"value":1},{"source":3,"target":204,"value":1},{"source":3,"target":205,"value":1},{"source":3,"target":206,"value":1},{"source":3,"target":207,"value":1},{"source":3,"target":211,"value":1},{"source":3,"target":212,"value":1},{"source":3,"target":215,"value":0.9999999999999999},{"source":3,"target":222,"value":1},{"source":3,"target":226,"value":1},{"source":3,"target":228,"value":1},{"source":3,"target":231,"value":1},{"source":3,"target":232,"value":1},{"source":3,"target":234,"value":1},{"source":3,"target":239,"value":1},{"source":3,"target":248,"value":1},{"source":3,"target":251,"value":0.9999999999999999},{"source":3,"target":254,"value":1},{"source":3,"target":256,"value":0.9999999999999999},{"source":3,"target":259,"value":0.9999999999999998},{"source":3,"target":260,"value":1},{"source":3,"target":261,"value":1},{"source":3,"target":262,"value":1},{"source":3,"target":263,"value":1},{"source":3,"target":265,"value":1},{"source":3,"target":270,"value":1},{"source":3,"target":274,"value":1},{"source":3,"target":275,"value":1},{"source":3,"target":276,"value":1},{"source":3,"target":282,"value":1},{"source":3,"target":283,"value":0.9999999999999999},{"source":3,"target":284,"value":1},{"source":3,"target":285,"value":1},{"source":3,"target":292,"value":1},{"source":3,"target":293,"value":1},{"source":3,"target":294,"value":1},{"source":3,"target":296,"value":1},{"source":3,"target":298,"value":1},{"source":3,"target":307,"value":1},{"source":3,"target":309,"value":1},{"source":3,"target":312,"value":1},{"source":3,"target":313,"value":1},{"source":3,"target":315,"value":1},{"source":3,"target":316,"value":1},{"source":3,"target":318,"value":1},{"source":3,"target":319,"value":0.9999999999999998},{"source":3,"target":321,"value":1},{"source":3,"target":322,"value":1},{"source":3,"target":323,"value":1},{"source":3,"target":324,"value":1},{"source":3,"target":325,"value":0.9999999999999998},{"source":3,"target":326,"value":1},{"source":3,"target":327,"value":1},{"source":3,"target":328,"value":1},{"source":3,"target":329,"value":1},{"source":3,"target":331,"value":1},{"source":3,"target":332,"value":1},{"source":3,"target":333,"value":1},{"source":3,"target":334,"value":1},{"source":3,"target":335,"value":1},{"source":4,"target":8,"value":1},{"source":4,"target":9,"value":1},{"source":4,"target":10,"value":1},{"source":4,"target":11,"value":1},{"source":4,"target":12,"value":1},{"source":4,"target":22,"value":1},{"source":4,"target":24,"value":1},{"source":4,"target":25,"value":1},{"source":4,"target":26,"value":1},{"source":4,"target":27,"value":1},{"source":4,"target":28,"value":1},{"source":4,"target":38,"value":1},{"source":4,"target":40,"value":1},{"source":4,"target":41,"value":1},{"source":4,"target":42,"value":1},{"source":4,"target":43,"value":1},{"source":4,"target":44,"value":1},{"source":4,"target":49,"value":1},{"source":4,"target":50,"value":1},{"source":4,"target":59,"value":1},{"source":4,"target":60,"value":1},{"source":4,"target":61,"value":1},{"source":4,"target":62,"value":1},{"source":4,"target":72,"value":1},{"source":4,"target":73,"value":1},{"source":4,"target":75,"value":1},{"source":4,"target":76,"value":1},{"source":4,"target":77,"value":1},{"source":4,"target":78,"value":1},{"source":4,"target":82,"value":1},{"source":4,"target":84,"value":1},{"source":4,"target":107,"value":1},{"source":4,"target":113,"value":1},{"source":4,"target":115,"value":1},{"source":4,"target":119,"value":0.9999999999999999},{"source":4,"target":120,"value":1},{"source":4,"target":121,"value":1},{"source":4,"target":122,"value":1},{"source":4,"target":124,"value":1},{"source":4,"target":127,"value":1},{"source":4,"target":128,"value":1},{"source":4,"target":129,"value":1},{"source":4,"target":132,"value":1},{"source":4,"target":139,"value":1},{"source":4,"target":140,"value":1},{"source":4,"target":144,"value":1},{"source":4,"target":145,"value":1},{"source":4,"target":146,"value":1},{"source":4,"target":154,"value":1},{"source":4,"target":157,"value":1},{"source":4,"target":168,"value":1},{"source":4,"target":170,"value":1},{"source":4,"target":175,"value":1},{"source":4,"target":178,"value":1},{"source":4,"target":179,"value":1},{"source":4,"target":180,"value":1},{"source":4,"target":184,"value":1},{"source":4,"target":187,"value":1},{"source":4,"target":189,"value":1},{"source":4,"target":190,"value":1},{"source":4,"target":191,"value":1},{"source":4,"target":196,"value":1},{"source":4,"target":201,"value":1},{"source":4,"target":204,"value":1},{"source":4,"target":205,"value":1},{"source":4,"target":206,"value":1},{"source":4,"target":207,"value":1},{"source":4,"target":211,"value":1},{"source":4,"target":212,"value":1},{"source":4,"target":215,"value":1},{"source":4,"target":222,"value":1},{"source":4,"target":226,"value":1},{"source":4,"target":228,"value":1},{"source":4,"target":231,"value":1},{"source":4,"target":232,"value":1},{"source":4,"target":234,"value":1},{"source":4,"target":239,"value":1},{"source":4,"target":248,"value":1},{"source":4,"target":251,"value":1},{"source":4,"target":254,"value":1},{"source":4,"target":256,"value":1},{"source":4,"target":259,"value":1},{"source":4,"target":260,"value":1},{"source":4,"target":261,"value":1},{"source":4,"target":262,"value":1},{"source":4,"target":263,"value":1},{"source":4,"target":265,"value":1},{"source":4,"target":270,"value":1},{"source":4,"target":274,"value":1},{"source":4,"target":275,"value":1},{"source":4,"target":276,"value":1},{"source":4,"target":282,"value":1},{"source":4,"target":283,"value":1},{"source":4,"target":284,"value":1},{"source":4,"target":285,"value":1},{"source":4,"target":292,"value":1},{"source":4,"target":293,"value":1},{"source":4,"target":294,"value":1},{"source":4,"target":296,"value":1},{"source":4,"target":298,"value":1},{"source":4,"target":307,"value":1},{"source":4,"target":309,"value":1},{"source":4,"target":312,"value":1},{"source":4,"target":313,"value":1},{"source":4,"target":315,"value":1},{"source":4,"target":316,"value":1},{"source":4,"target":318,"value":1},{"source":4,"target":319,"value":1},{"source":4,"target":321,"value":1},{"source":4,"target":322,"value":1},{"source":4,"target":323,"value":1},{"source":4,"target":324,"value":1},{"source":4,"target":325,"value":0.9999999999999999},{"source":4,"target":326,"value":1},{"source":4,"target":327,"value":1},{"source":4,"target":328,"value":1},{"source":4,"target":329,"value":1},{"source":4,"target":331,"value":1},{"source":4,"target":332,"value":0.9999999999999999},{"source":4,"target":333,"value":1},{"source":4,"target":334,"value":1},{"source":4,"target":335,"value":1},{"source":8,"target":9,"value":1},{"source":8,"target":10,"value":1},{"source":8,"target":11,"value":1},{"source":8,"target":12,"value":1},{"source":8,"target":22,"value":1},{"source":8,"target":24,"value":1},{"source":8,"target":25,"value":1},{"source":8,"target":26,"value":1},{"source":8,"target":27,"value":1},{"source":8,"target":28,"value":1},{"source":8,"target":38,"value":1},{"source":8,"target":40,"value":1},{"source":8,"target":41,"value":1},{"source":8,"target":42,"value":1},{"source":8,"target":43,"value":1},{"source":8,"target":44,"value":1},{"source":8,"target":49,"value":1},{"source":8,"target":50,"value":1},{"source":8,"target":59,"value":1},{"source":8,"target":60,"value":1},{"source":8,"target":61,"value":1},{"source":8,"target":62,"value":1},{"source":8,"target":72,"value":1},{"source":8,"target":73,"value":1},{"source":8,"target":75,"value":1},{"source":8,"target":76,"value":1},{"source":8,"target":77,"value":1},{"source":8,"target":78,"value":1},{"source":8,"target":82,"value":1},{"source":8,"target":84,"value":1},{"source":8,"target":107,"value":1},{"source":8,"target":113,"value":1},{"source":8,"target":115,"value":1},{"source":8,"target":119,"value":1},{"source":8,"target":120,"value":1},{"source":8,"target":121,"value":1},{"source":8,"target":122,"value":1},{"source":8,"target":124,"value":1},{"source":8,"target":127,"value":1},{"source":8,"target":128,"value":1},{"source":8,"target":129,"value":1},{"source":8,"target":132,"value":1},{"source":8,"target":139,"value":1},{"source":8,"target":140,"value":1},{"source":8,"target":144,"value":1},{"source":8,"target":145,"value":1},{"source":8,"target":146,"value":1},{"source":8,"target":154,"value":1},{"source":8,"target":157,"value":1},{"source":8,"target":168,"value":1},{"source":8,"target":170,"value":1},{"source":8,"target":175,"value":1},{"source":8,"target":178,"value":1},{"source":8,"target":179,"value":1},{"source":8,"target":180,"value":1},{"source":8,"target":184,"value":1},{"source":8,"target":187,"value":1},{"source":8,"target":189,"value":1},{"source":8,"target":190,"value":1},{"source":8,"target":191,"value":1},{"source":8,"target":196,"value":1},{"source":8,"target":201,"value":1},{"source":8,"target":204,"value":1},{"source":8,"target":205,"value":1},{"source":8,"target":206,"value":1},{"source":8,"target":207,"value":1},{"source":8,"target":211,"value":1},{"source":8,"target":212,"value":1},{"source":8,"target":215,"value":1},{"source":8,"target":222,"value":1},{"source":8,"target":226,"value":1},{"source":8,"target":228,"value":1},{"source":8,"target":231,"value":1},{"source":8,"target":232,"value":1},{"source":8,"target":234,"value":1},{"source":8,"target":239,"value":1},{"source":8,"target":248,"value":1},{"source":8,"target":251,"value":1},{"source":8,"target":254,"value":1},{"source":8,"target":256,"value":1},{"source":8,"target":259,"value":1},{"source":8,"target":260,"value":1},{"source":8,"target":261,"value":1},{"source":8,"target":262,"value":1},{"source":8,"target":263,"value":1},{"source":8,"target":265,"value":1},{"source":8,"target":270,"value":1},{"source":8,"target":274,"value":1},{"source":8,"target":275,"value":1},{"source":8,"target":276,"value":1},{"source":8,"target":282,"value":1},{"source":8,"target":283,"value":1},{"source":8,"target":284,"value":1},{"source":8,"target":285,"value":1},{"source":8,"target":292,"value":1},{"source":8,"target":293,"value":1},{"source":8,"target":294,"value":1},{"source":8,"target":296,"value":1},{"source":8,"target":298,"value":1},{"source":8,"target":307,"value":1},{"source":8,"target":309,"value":1},{"source":8,"target":312,"value":1},{"source":8,"target":313,"value":1},{"source":8,"target":315,"value":1},{"source":8,"target":316,"value":1},{"source":8,"target":318,"value":1},{"source":8,"target":319,"value":1},{"source":8,"target":321,"value":1},{"source":8,"target":322,"value":1},{"source":8,"target":323,"value":1},{"source":8,"target":324,"value":1},{"source":8,"target":325,"value":1},{"source":8,"target":326,"value":1},{"source":8,"target":327,"value":1},{"source":8,"target":328,"value":1},{"source":8,"target":329,"value":1},{"source":8,"target":331,"value":1},{"source":8,"target":332,"value":1},{"source":8,"target":333,"value":1},{"source":8,"target":334,"value":1},{"source":8,"target":335,"value":1},{"source":9,"target":10,"value":1},{"source":9,"target":11,"value":1},{"source":9,"target":12,"value":1},{"source":9,"target":22,"value":0.9999999999999998},{"source":9,"target":24,"value":1},{"source":9,"target":25,"value":0.9999999999999998},{"source":9,"target":26,"value":1},{"source":9,"target":27,"value":1},{"source":9,"target":28,"value":1},{"source":9,"target":38,"value":1},{"source":9,"target":40,"value":1},{"source":9,"target":41,"value":1},{"source":9,"target":42,"value":1},{"source":9,"target":43,"value":1},{"source":9,"target":44,"value":0.9999999999999999},{"source":9,"target":49,"value":1},{"source":9,"target":50,"value":1},{"source":9,"target":59,"value":1},{"source":9,"target":60,"value":1},{"source":9,"target":61,"value":1},{"source":9,"target":62,"value":1},{"source":9,"target":72,"value":0.9999999999999999},{"source":9,"target":73,"value":1},{"source":9,"target":75,"value":1},{"source":9,"target":76,"value":1},{"source":9,"target":77,"value":1},{"source":9,"target":78,"value":1},{"source":9,"target":82,"value":1},{"source":9,"target":84,"value":1},{"source":9,"target":107,"value":0.9999999999999999},{"source":9,"target":113,"value":1},{"source":9,"target":115,"value":1},{"source":9,"target":119,"value":1},{"source":9,"target":120,"value":1},{"source":9,"target":121,"value":1},{"source":9,"target":122,"value":1},{"source":9,"target":124,"value":1},{"source":9,"target":127,"value":1},{"source":9,"target":128,"value":1},{"source":9,"target":129,"value":1},{"source":9,"target":132,"value":0.9999999999999999},{"source":9,"target":139,"value":1},{"source":9,"target":140,"value":0.9999999999999998},{"source":9,"target":144,"value":0.9999999999999998},{"source":9,"target":145,"value":1},{"source":9,"target":146,"value":1},{"source":9,"target":154,"value":1},{"source":9,"target":157,"value":1},{"source":9,"target":168,"value":0.9999999999999998},{"source":9,"target":170,"value":0.9999999999999998},{"source":9,"target":175,"value":1},{"source":9,"target":178,"value":1},{"source":9,"target":179,"value":1},{"source":9,"target":180,"value":1},{"source":9,"target":184,"value":0.9999999999999999},{"source":9,"target":187,"value":1},{"source":9,"target":189,"value":0.9999999999999998},{"source":9,"target":190,"value":1},{"source":9,"target":191,"value":0.9999999999999999},{"source":9,"target":196,"value":1},{"source":9,"target":201,"value":1},{"source":9,"target":204,"value":1},{"source":9,"target":205,"value":0.9999999999999999},{"source":9,"target":206,"value":1},{"source":9,"target":207,"value":1},{"source":9,"target":211,"value":1},{"source":9,"target":212,"value":0.9999999999999998},{"source":9,"target":215,"value":0.9999999999999999},{"source":9,"target":222,"value":0.9999999999999999},{"source":9,"target":226,"value":1},{"source":9,"target":228,"value":1},{"source":9,"target":231,"value":1},{"source":9,"target":232,"value":1},{"source":9,"target":234,"value":1},{"source":9,"target":239,"value":1},{"source":9,"target":248,"value":1},{"source":9,"target":251,"value":1},{"source":9,"target":254,"value":1},{"source":9,"target":256,"value":0.9999999999999999},{"source":9,"target":259,"value":1},{"source":9,"target":260,"value":1},{"source":9,"target":261,"value":0.9999999999999998},{"source":9,"target":262,"value":1},{"source":9,"target":263,"value":1},{"source":9,"target":265,"value":0.9999999999999999},{"source":9,"target":270,"value":1},{"source":9,"target":274,"value":1},{"source":9,"target":275,"value":1},{"source":9,"target":276,"value":1},{"source":9,"target":282,"value":1},{"source":9,"target":283,"value":1},{"source":9,"target":284,"value":1},{"source":9,"target":285,"value":0.9999999999999999},{"source":9,"target":292,"value":0.9999999999999998},{"source":9,"target":293,"value":1},{"source":9,"target":294,"value":1},{"source":9,"target":296,"value":0.9999999999999998},{"source":9,"target":298,"value":1},{"source":9,"target":307,"value":0.9999999999999999},{"source":9,"target":309,"value":1},{"source":9,"target":312,"value":1},{"source":9,"target":313,"value":0.9999999999999999},{"source":9,"target":315,"value":0.9999999999999999},{"source":9,"target":316,"value":1},{"source":9,"target":318,"value":0.9999999999999999},{"source":9,"target":319,"value":1},{"source":9,"target":321,"value":1},{"source":9,"target":322,"value":1},{"source":9,"target":323,"value":1},{"source":9,"target":324,"value":1},{"source":9,"target":325,"value":0.9999999999999998},{"source":9,"target":326,"value":1},{"source":9,"target":327,"value":1},{"source":9,"target":328,"value":1},{"source":9,"target":329,"value":1},{"source":9,"target":331,"value":1},{"source":9,"target":332,"value":0.9999999999999998},{"source":9,"target":333,"value":1},{"source":9,"target":334,"value":1},{"source":9,"target":335,"value":1},{"source":10,"target":11,"value":1},{"source":10,"target":12,"value":1},{"source":10,"target":22,"value":1},{"source":10,"target":24,"value":1},{"source":10,"target":25,"value":1},{"source":10,"target":26,"value":1},{"source":10,"target":27,"value":1},{"source":10,"target":28,"value":1},{"source":10,"target":38,"value":1},{"source":10,"target":40,"value":1},{"source":10,"target":41,"value":1},{"source":10,"target":42,"value":1},{"source":10,"target":43,"value":1},{"source":10,"target":44,"value":1},{"source":10,"target":49,"value":1},{"source":10,"target":50,"value":1},{"source":10,"target":59,"value":1},{"source":10,"target":60,"value":1},{"source":10,"target":61,"value":1},{"source":10,"target":62,"value":1},{"source":10,"target":72,"value":1},{"source":10,"target":73,"value":1},{"source":10,"target":75,"value":1},{"source":10,"target":76,"value":1},{"source":10,"target":77,"value":1},{"source":10,"target":78,"value":1},{"source":10,"target":82,"value":1},{"source":10,"target":84,"value":1},{"source":10,"target":107,"value":1},{"source":10,"target":113,"value":1},{"source":10,"target":115,"value":1},{"source":10,"target":119,"value":1},{"source":10,"target":120,"value":1},{"source":10,"target":121,"value":1},{"source":10,"target":122,"value":1},{"source":10,"target":124,"value":1},{"source":10,"target":127,"value":1},{"source":10,"target":128,"value":1},{"source":10,"target":129,"value":1},{"source":10,"target":132,"value":1},{"source":10,"target":139,"value":1},{"source":10,"target":140,"value":1},{"source":10,"target":144,"value":1},{"source":10,"target":145,"value":1},{"source":10,"target":146,"value":1},{"source":10,"target":154,"value":1},{"source":10,"target":157,"value":1},{"source":10,"target":168,"value":1},{"source":10,"target":170,"value":1},{"source":10,"target":175,"value":1},{"source":10,"target":178,"value":1},{"source":10,"target":179,"value":1},{"source":10,"target":180,"value":1},{"source":10,"target":184,"value":1},{"source":10,"target":187,"value":1},{"source":10,"target":189,"value":1},{"source":10,"target":190,"value":1},{"source":10,"target":191,"value":1},{"source":10,"target":196,"value":1},{"source":10,"target":201,"value":1},{"source":10,"target":204,"value":1},{"source":10,"target":205,"value":1},{"source":10,"target":206,"value":1},{"source":10,"target":207,"value":1},{"source":10,"target":211,"value":1},{"source":10,"target":212,"value":1},{"source":10,"target":215,"value":1},{"source":10,"target":222,"value":1},{"source":10,"target":226,"value":1},{"source":10,"target":228,"value":1},{"source":10,"target":231,"value":1},{"source":10,"target":232,"value":1},{"source":10,"target":234,"value":1},{"source":10,"target":239,"value":1},{"source":10,"target":248,"value":1},{"source":10,"target":251,"value":1},{"source":10,"target":254,"value":1},{"source":10,"target":256,"value":1},{"source":10,"target":259,"value":1},{"source":10,"target":260,"value":1},{"source":10,"target":261,"value":1},{"source":10,"target":262,"value":1},{"source":10,"target":263,"value":1},{"source":10,"target":265,"value":1},{"source":10,"target":270,"value":1},{"source":10,"target":274,"value":1},{"source":10,"target":275,"value":1},{"source":10,"target":276,"value":1},{"source":10,"target":282,"value":1},{"source":10,"target":283,"value":1},{"source":10,"target":284,"value":1},{"source":10,"target":285,"value":1},{"source":10,"target":292,"value":1},{"source":10,"target":293,"value":1},{"source":10,"target":294,"value":1},{"source":10,"target":296,"value":1},{"source":10,"target":298,"value":1},{"source":10,"target":307,"value":1},{"source":10,"target":309,"value":1},{"source":10,"target":312,"value":1},{"source":10,"target":313,"value":1},{"source":10,"target":315,"value":1},{"source":10,"target":316,"value":1},{"source":10,"target":318,"value":1},{"source":10,"target":319,"value":1},{"source":10,"target":321,"value":1},{"source":10,"target":322,"value":1},{"source":10,"target":323,"value":1},{"source":10,"target":324,"value":1},{"source":10,"target":325,"value":1},{"source":10,"target":326,"value":1},{"source":10,"target":327,"value":1},{"source":10,"target":328,"value":1},{"source":10,"target":329,"value":1},{"source":10,"target":331,"value":1},{"source":10,"target":332,"value":1},{"source":10,"target":333,"value":1},{"source":10,"target":334,"value":1},{"source":10,"target":335,"value":1},{"source":11,"target":12,"value":1},{"source":11,"target":22,"value":0.9999999999999999},{"source":11,"target":24,"value":1},{"source":11,"target":25,"value":1},{"source":11,"target":26,"value":1},{"source":11,"target":27,"value":1},{"source":11,"target":28,"value":1},{"source":11,"target":38,"value":1},{"source":11,"target":40,"value":1},{"source":11,"target":41,"value":1},{"source":11,"target":42,"value":1},{"source":11,"target":43,"value":1},{"source":11,"target":44,"value":1},{"source":11,"target":49,"value":1},{"source":11,"target":50,"value":1},{"source":11,"target":59,"value":1},{"source":11,"target":60,"value":1},{"source":11,"target":61,"value":1},{"source":11,"target":62,"value":1},{"source":11,"target":72,"value":1},{"source":11,"target":73,"value":1},{"source":11,"target":75,"value":1},{"source":11,"target":76,"value":1},{"source":11,"target":77,"value":1},{"source":11,"target":78,"value":1},{"source":11,"target":82,"value":1},{"source":11,"target":84,"value":1},{"source":11,"target":107,"value":1},{"source":11,"target":113,"value":1},{"source":11,"target":115,"value":1},{"source":11,"target":119,"value":0.9999999999999999},{"source":11,"target":120,"value":1},{"source":11,"target":121,"value":1},{"source":11,"target":122,"value":1},{"source":11,"target":124,"value":1},{"source":11,"target":127,"value":1},{"source":11,"target":128,"value":1},{"source":11,"target":129,"value":1},{"source":11,"target":132,"value":1},{"source":11,"target":139,"value":1},{"source":11,"target":140,"value":1},{"source":11,"target":144,"value":1},{"source":11,"target":145,"value":1},{"source":11,"target":146,"value":1},{"source":11,"target":154,"value":1},{"source":11,"target":157,"value":1},{"source":11,"target":168,"value":1},{"source":11,"target":170,"value":1},{"source":11,"target":175,"value":1},{"source":11,"target":178,"value":1},{"source":11,"target":179,"value":1},{"source":11,"target":180,"value":1},{"source":11,"target":184,"value":1},{"source":11,"target":187,"value":1},{"source":11,"target":189,"value":1},{"source":11,"target":190,"value":1},{"source":11,"target":191,"value":1},{"source":11,"target":196,"value":1},{"source":11,"target":201,"value":1},{"source":11,"target":204,"value":1},{"source":11,"target":205,"value":1},{"source":11,"target":206,"value":1},{"source":11,"target":207,"value":1},{"source":11,"target":211,"value":1},{"source":11,"target":212,"value":1},{"source":11,"target":215,"value":1},{"source":11,"target":222,"value":1},{"source":11,"target":226,"value":1},{"source":11,"target":228,"value":1},{"source":11,"target":231,"value":1},{"source":11,"target":232,"value":1},{"source":11,"target":234,"value":1},{"source":11,"target":239,"value":1},{"source":11,"target":248,"value":1},{"source":11,"target":251,"value":1},{"source":11,"target":254,"value":1},{"source":11,"target":256,"value":1},{"source":11,"target":259,"value":1},{"source":11,"target":260,"value":1},{"source":11,"target":261,"value":1},{"source":11,"target":262,"value":1},{"source":11,"target":263,"value":1},{"source":11,"target":265,"value":1},{"source":11,"target":270,"value":1},{"source":11,"target":274,"value":1},{"source":11,"target":275,"value":1},{"source":11,"target":276,"value":1},{"source":11,"target":282,"value":1},{"source":11,"target":283,"value":1},{"source":11,"target":284,"value":1},{"source":11,"target":285,"value":0.9999999999999998},{"source":11,"target":292,"value":1},{"source":11,"target":293,"value":1},{"source":11,"target":294,"value":1},{"source":11,"target":296,"value":1},{"source":11,"target":298,"value":1},{"source":11,"target":307,"value":1},{"source":11,"target":309,"value":1},{"source":11,"target":312,"value":1},{"source":11,"target":313,"value":1},{"source":11,"target":315,"value":1},{"source":11,"target":316,"value":1},{"source":11,"target":318,"value":1},{"source":11,"target":319,"value":1},{"source":11,"target":321,"value":1},{"source":11,"target":322,"value":1},{"source":11,"target":323,"value":1},{"source":11,"target":324,"value":1},{"source":11,"target":325,"value":0.9999999999999999},{"source":11,"target":326,"value":1},{"source":11,"target":327,"value":1},{"source":11,"target":328,"value":1},{"source":11,"target":329,"value":1},{"source":11,"target":331,"value":0.9999999999999999},{"source":11,"target":332,"value":1},{"source":11,"target":333,"value":1},{"source":11,"target":334,"value":1},{"source":11,"target":335,"value":1},{"source":12,"target":22,"value":1},{"source":12,"target":24,"value":1},{"source":12,"target":25,"value":1},{"source":12,"target":26,"value":1},{"source":12,"target":27,"value":1},{"source":12,"target":28,"value":1},{"source":12,"target":38,"value":1},{"source":12,"target":40,"value":1},{"source":12,"target":41,"value":1},{"source":12,"target":42,"value":1},{"source":12,"target":43,"value":1},{"source":12,"target":44,"value":1},{"source":12,"target":49,"value":1},{"source":12,"target":50,"value":1},{"source":12,"target":59,"value":1},{"source":12,"target":60,"value":1},{"source":12,"target":61,"value":1},{"source":12,"target":62,"value":1},{"source":12,"target":72,"value":1},{"source":12,"target":73,"value":1},{"source":12,"target":75,"value":1},{"source":12,"target":76,"value":0.9999999999999998},{"source":12,"target":77,"value":1},{"source":12,"target":78,"value":1},{"source":12,"target":82,"value":1},{"source":12,"target":84,"value":1},{"source":12,"target":107,"value":1},{"source":12,"target":113,"value":1},{"source":12,"target":115,"value":1},{"source":12,"target":119,"value":1},{"source":12,"target":120,"value":1},{"source":12,"target":121,"value":1},{"source":12,"target":122,"value":1},{"source":12,"target":124,"value":1},{"source":12,"target":127,"value":1},{"source":12,"target":128,"value":1},{"source":12,"target":129,"value":1},{"source":12,"target":132,"value":1},{"source":12,"target":139,"value":1},{"source":12,"target":140,"value":1},{"source":12,"target":144,"value":1},{"source":12,"target":145,"value":1},{"source":12,"target":146,"value":1},{"source":12,"target":154,"value":1},{"source":12,"target":157,"value":1},{"source":12,"target":168,"value":1},{"source":12,"target":170,"value":1},{"source":12,"target":175,"value":1},{"source":12,"target":178,"value":1},{"source":12,"target":179,"value":1},{"source":12,"target":180,"value":1},{"source":12,"target":184,"value":0.9999999999999999},{"source":12,"target":187,"value":1},{"source":12,"target":189,"value":1},{"source":12,"target":190,"value":1},{"source":12,"target":191,"value":1},{"source":12,"target":196,"value":1},{"source":12,"target":201,"value":1},{"source":12,"target":204,"value":1},{"source":12,"target":205,"value":1},{"source":12,"target":206,"value":1},{"source":12,"target":207,"value":1},{"source":12,"target":211,"value":1},{"source":12,"target":212,"value":1},{"source":12,"target":215,"value":1},{"source":12,"target":222,"value":1},{"source":12,"target":226,"value":1},{"source":12,"target":228,"value":1},{"source":12,"target":231,"value":1},{"source":12,"target":232,"value":1},{"source":12,"target":234,"value":1},{"source":12,"target":239,"value":1},{"source":12,"target":248,"value":1},{"source":12,"target":251,"value":1},{"source":12,"target":254,"value":1},{"source":12,"target":256,"value":1},{"source":12,"target":259,"value":1},{"source":12,"target":260,"value":1},{"source":12,"target":261,"value":1},{"source":12,"target":262,"value":1},{"source":12,"target":263,"value":1},{"source":12,"target":265,"value":1},{"source":12,"target":270,"value":1},{"source":12,"target":274,"value":1},{"source":12,"target":275,"value":1},{"source":12,"target":276,"value":1},{"source":12,"target":282,"value":1},{"source":12,"target":283,"value":1},{"source":12,"target":284,"value":1},{"source":12,"target":285,"value":0.9999999999999999},{"source":12,"target":292,"value":1},{"source":12,"target":293,"value":1},{"source":12,"target":294,"value":1},{"source":12,"target":296,"value":1},{"source":12,"target":298,"value":1},{"source":12,"target":307,"value":1},{"source":12,"target":309,"value":1},{"source":12,"target":312,"value":1},{"source":12,"target":313,"value":1},{"source":12,"target":315,"value":1},{"source":12,"target":316,"value":1},{"source":12,"target":318,"value":1},{"source":12,"target":319,"value":1},{"source":12,"target":321,"value":1},{"source":12,"target":322,"value":1},{"source":12,"target":323,"value":1},{"source":12,"target":324,"value":1},{"source":12,"target":325,"value":1},{"source":12,"target":326,"value":1},{"source":12,"target":327,"value":1},{"source":12,"target":328,"value":1},{"source":12,"target":329,"value":1},{"source":12,"target":331,"value":1},{"source":12,"target":332,"value":1},{"source":12,"target":333,"value":1},{"source":12,"target":334,"value":1},{"source":12,"target":335,"value":1},{"source":22,"target":24,"value":1},{"source":22,"target":25,"value":0.9999999999999998},{"source":22,"target":26,"value":1},{"source":22,"target":27,"value":0.9999999999999999},{"source":22,"target":28,"value":1},{"source":22,"target":38,"value":1},{"source":22,"target":40,"value":1},{"source":22,"target":41,"value":1},{"source":22,"target":42,"value":1},{"source":22,"target":43,"value":1},{"source":22,"target":44,"value":0.9999999999999999},{"source":22,"target":49,"value":1},{"source":22,"target":50,"value":1},{"source":22,"target":59,"value":0.9999999999999998},{"source":22,"target":60,"value":1},{"source":22,"target":61,"value":0.9999999999999999},{"source":22,"target":62,"value":0.9999999999999999},{"source":22,"target":72,"value":0.9999999999999999},{"source":22,"target":73,"value":0.9999999999999998},{"source":22,"target":75,"value":1},{"source":22,"target":76,"value":0.9999999999999998},{"source":22,"target":77,"value":1},{"source":22,"target":78,"value":1},{"source":22,"target":82,"value":1},{"source":22,"target":84,"value":0.9999999999999999},{"source":22,"target":107,"value":0.9999999999999999},{"source":22,"target":113,"value":1},{"source":22,"target":115,"value":1},{"source":22,"target":119,"value":0.9999999999999999},{"source":22,"target":120,"value":1},{"source":22,"target":121,"value":1},{"source":22,"target":122,"value":1},{"source":22,"target":124,"value":1},{"source":22,"target":127,"value":1},{"source":22,"target":128,"value":1},{"source":22,"target":129,"value":1},{"source":22,"target":132,"value":0.9999999999999999},{"source":22,"target":139,"value":1},{"source":22,"target":140,"value":1},{"source":22,"target":144,"value":1},{"source":22,"target":145,"value":0.9999999999999999},{"source":22,"target":146,"value":1},{"source":22,"target":154,"value":1},{"source":22,"target":157,"value":1},{"source":22,"target":168,"value":0.9999999999999998},{"source":22,"target":170,"value":0.9999999999999998},{"source":22,"target":175,"value":1},{"source":22,"target":178,"value":1},{"source":22,"target":179,"value":1},{"source":22,"target":180,"value":1},{"source":22,"target":184,"value":0.9999999999999999},{"source":22,"target":187,"value":1},{"source":22,"target":189,"value":1},{"source":22,"target":190,"value":1},{"source":22,"target":191,"value":0.9999999999999999},{"source":22,"target":196,"value":1},{"source":22,"target":201,"value":0.9999999999999998},{"source":22,"target":204,"value":1},{"source":22,"target":205,"value":0.9999999999999999},{"source":22,"target":206,"value":0.9999999999999998},{"source":22,"target":207,"value":1},{"source":22,"target":211,"value":0.9999999999999998},{"source":22,"target":212,"value":1},{"source":22,"target":215,"value":0.9999999999999999},{"source":22,"target":222,"value":0.9999999999999999},{"source":22,"target":226,"value":1},{"source":22,"target":228,"value":1},{"source":22,"target":231,"value":1},{"source":22,"target":232,"value":1},{"source":22,"target":234,"value":1},{"source":22,"target":239,"value":1},{"source":22,"target":248,"value":1},{"source":22,"target":251,"value":0.9999999999999999},{"source":22,"target":254,"value":1},{"source":22,"target":256,"value":0.9999999999999999},{"source":22,"target":259,"value":0.9999999999999998},{"source":22,"target":260,"value":1},{"source":22,"target":261,"value":0.9999999999999998},{"source":22,"target":262,"value":1},{"source":22,"target":263,"value":1},{"source":22,"target":265,"value":1},{"source":22,"target":270,"value":1},{"source":22,"target":274,"value":0.9999999999999999},{"source":22,"target":275,"value":1},{"source":22,"target":276,"value":1},{"source":22,"target":282,"value":1},{"source":22,"target":283,"value":1},{"source":22,"target":284,"value":1},{"source":22,"target":285,"value":0.9999999999999999},{"source":22,"target":292,"value":0.9999999999999998},{"source":22,"target":293,"value":1},{"source":22,"target":294,"value":1},{"source":22,"target":296,"value":0.9999999999999998},{"source":22,"target":298,"value":1},{"source":22,"target":307,"value":0.9999999999999999},{"source":22,"target":309,"value":1},{"source":22,"target":312,"value":1},{"source":22,"target":313,"value":0.9999999999999999},{"source":22,"target":315,"value":0.9999999999999999},{"source":22,"target":316,"value":1},{"source":22,"target":318,"value":0.9999999999999999},{"source":22,"target":319,"value":1},{"source":22,"target":321,"value":1},{"source":22,"target":322,"value":1},{"source":22,"target":323,"value":0.9999999999999999},{"source":22,"target":324,"value":0.9999999999999998},{"source":22,"target":325,"value":0.9999999999999998},{"source":22,"target":326,"value":1},{"source":22,"target":327,"value":1},{"source":22,"target":328,"value":1},{"source":22,"target":329,"value":1},{"source":22,"target":331,"value":0.9999999999999998},{"source":22,"target":332,"value":0.9999999999999998},{"source":22,"target":333,"value":1},{"source":22,"target":334,"value":1},{"source":22,"target":335,"value":1},{"source":23,"target":29,"value":1},{"source":23,"target":30,"value":1},{"source":23,"target":31,"value":1},{"source":23,"target":32,"value":1},{"source":23,"target":33,"value":1},{"source":23,"target":34,"value":1},{"source":23,"target":35,"value":0.9999999999999999},{"source":23,"target":36,"value":1},{"source":23,"target":37,"value":1},{"source":23,"target":39,"value":0.9999999999999999},{"source":23,"target":45,"value":1},{"source":23,"target":46,"value":0.9999999999999998},{"source":23,"target":55,"value":0.9999999999999998},{"source":23,"target":57,"value":0.9999999999999999},{"source":23,"target":58,"value":0.9999999999999999},{"source":23,"target":63,"value":1},{"source":23,"target":64,"value":0.9999999999999999},{"source":23,"target":65,"value":1},{"source":23,"target":66,"value":1},{"source":23,"target":67,"value":0.9999999999999999},{"source":23,"target":68,"value":0.9999999999999999},{"source":23,"target":69,"value":0.9999999999999999},{"source":23,"target":70,"value":0.9999999999999998},{"source":23,"target":71,"value":0.9999999999999998},{"source":23,"target":74,"value":1},{"source":23,"target":85,"value":0.9999999999999997},{"source":23,"target":86,"value":1},{"source":23,"target":87,"value":1},{"source":23,"target":88,"value":1},{"source":23,"target":94,"value":0.9999999999999998},{"source":23,"target":95,"value":0.9999999999999999},{"source":23,"target":96,"value":0.9999999999999999},{"source":23,"target":97,"value":0.9999999999999998},{"source":23,"target":98,"value":0.9999999999999999},{"source":23,"target":99,"value":0.9999999999999998},{"source":23,"target":100,"value":0.9999999999999999},{"source":23,"target":101,"value":1},{"source":23,"target":102,"value":1},{"source":23,"target":103,"value":0.9999999999999999},{"source":23,"target":104,"value":1},{"source":23,"target":105,"value":1},{"source":23,"target":106,"value":0.9999999999999998},{"source":23,"target":108,"value":0.9999999999999998},{"source":23,"target":109,"value":0.9999999999999999},{"source":23,"target":112,"value":0.9999999999999999},{"source":23,"target":114,"value":0.9999999999999999},{"source":23,"target":116,"value":0.9999999999999998},{"source":23,"target":117,"value":0.9999999999999999},{"source":23,"target":118,"value":1},{"source":23,"target":123,"value":1},{"source":23,"target":125,"value":0.9999999999999999},{"source":23,"target":126,"value":0.9999999999999998},{"source":23,"target":130,"value":0.9999999999999999},{"source":23,"target":131,"value":1},{"source":23,"target":133,"value":0.9999999999999999},{"source":23,"target":134,"value":0.9999999999999999},{"source":23,"target":135,"value":1},{"source":23,"target":136,"value":1},{"source":23,"target":137,"value":1},{"source":23,"target":138,"value":1},{"source":23,"target":141,"value":0.9999999999999999},{"source":23,"target":142,"value":0.9999999999999999},{"source":23,"target":143,"value":0.9999999999999999},{"source":23,"target":147,"value":1},{"source":23,"target":148,"value":0.9999999999999999},{"source":23,"target":149,"value":1},{"source":23,"target":150,"value":1},{"source":23,"target":151,"value":0.9999999999999998},{"source":23,"target":152,"value":0.9999999999999998},{"source":23,"target":153,"value":1},{"source":23,"target":155,"value":0.9999999999999998},{"source":23,"target":156,"value":1},{"source":23,"target":158,"value":0.9999999999999999},{"source":23,"target":159,"value":0.9999999999999999},{"source":23,"target":160,"value":0.9999999999999998},{"source":23,"target":161,"value":0.9999999999999999},{"source":23,"target":162,"value":1},{"source":23,"target":163,"value":0.9999999999999999},{"source":23,"target":164,"value":0.9999999999999998},{"source":23,"target":165,"value":1},{"source":23,"target":166,"value":1},{"source":23,"target":167,"value":0.9999999999999999},{"source":23,"target":169,"value":1},{"source":23,"target":171,"value":1},{"source":23,"target":172,"value":0.9999999999999999},{"source":23,"target":173,"value":0.9999999999999999},{"source":23,"target":174,"value":0.9999999999999999},{"source":23,"target":176,"value":0.9999999999999999},{"source":23,"target":177,"value":1},{"source":23,"target":181,"value":0.9999999999999999},{"source":23,"target":182,"value":1},{"source":23,"target":183,"value":1},{"source":23,"target":185,"value":0.9999999999999998},{"source":23,"target":186,"value":0.9999999999999999},{"source":23,"target":188,"value":1},{"source":23,"target":192,"value":1},{"source":23,"target":193,"value":1},{"source":23,"target":194,"value":0.9999999999999998},{"source":23,"target":195,"value":0.9999999999999999},{"source":23,"target":197,"value":1},{"source":23,"target":198,"value":0.9999999999999999},{"source":23,"target":199,"value":0.9999999999999999},{"source":23,"target":200,"value":1},{"source":23,"target":202,"value":0.9999999999999999},{"source":23,"target":203,"value":0.9999999999999999},{"source":23,"target":209,"value":1},{"source":23,"target":210,"value":0.9999999999999999},{"source":23,"target":213,"value":1},{"source":23,"target":214,"value":0.9999999999999999},{"source":23,"target":216,"value":1},{"source":23,"target":217,"value":1},{"source":23,"target":218,"value":0.9999999999999999},{"source":23,"target":219,"value":1},{"source":23,"target":220,"value":0.9999999999999998},{"source":23,"target":221,"value":0.9999999999999999},{"source":23,"target":223,"value":0.9999999999999999},{"source":23,"target":224,"value":1},{"source":23,"target":225,"value":0.9999999999999999},{"source":23,"target":227,"value":1},{"source":23,"target":229,"value":0.9999999999999999},{"source":23,"target":230,"value":0.9999999999999999},{"source":23,"target":233,"value":0.9999999999999999},{"source":23,"target":235,"value":0.9999999999999998},{"source":23,"target":236,"value":1},{"source":23,"target":237,"value":0.9999999999999998},{"source":23,"target":238,"value":1},{"source":23,"target":240,"value":0.9999999999999998},{"source":23,"target":241,"value":0.9999999999999999},{"source":23,"target":242,"value":1},{"source":23,"target":243,"value":1},{"source":23,"target":244,"value":0.9999999999999999},{"source":23,"target":245,"value":0.9999999999999999},{"source":23,"target":246,"value":0.9999999999999999},{"source":23,"target":247,"value":0.9999999999999999},{"source":23,"target":249,"value":0.9999999999999998},{"source":23,"target":250,"value":0.9999999999999998},{"source":23,"target":252,"value":1},{"source":23,"target":253,"value":0.9999999999999999},{"source":23,"target":255,"value":1},{"source":23,"target":257,"value":0.9999999999999998},{"source":23,"target":258,"value":0.9999999999999999},{"source":23,"target":264,"value":0.9999999999999998},{"source":23,"target":266,"value":1},{"source":23,"target":267,"value":1},{"source":23,"target":268,"value":0.9999999999999999},{"source":23,"target":269,"value":1},{"source":23,"target":271,"value":1},{"source":23,"target":272,"value":1},{"source":23,"target":273,"value":0.9999999999999999},{"source":23,"target":277,"value":0.9999999999999998},{"source":23,"target":278,"value":0.9999999999999999},{"source":23,"target":279,"value":0.9999999999999999},{"source":23,"target":280,"value":0.9999999999999999},{"source":23,"target":281,"value":1},{"source":23,"target":286,"value":0.9999999999999998},{"source":23,"target":287,"value":1},{"source":23,"target":288,"value":1},{"source":23,"target":289,"value":0.9999999999999998},{"source":23,"target":290,"value":1},{"source":23,"target":291,"value":1},{"source":23,"target":295,"value":0.9999999999999999},{"source":23,"target":297,"value":0.9999999999999998},{"source":23,"target":299,"value":1},{"source":23,"target":300,"value":1},{"source":23,"target":301,"value":0.9999999999999999},{"source":23,"target":302,"value":0.9999999999999998},{"source":23,"target":304,"value":0.9999999999999999},{"source":23,"target":305,"value":1},{"source":23,"target":306,"value":0.9999999999999998},{"source":23,"target":308,"value":0.9999999999999998},{"source":23,"target":311,"value":0.9999999999999998},{"source":23,"target":314,"value":0.9999999999999998},{"source":23,"target":317,"value":0.9999999999999999},{"source":23,"target":320,"value":0.9999999999999999},{"source":23,"target":330,"value":1},{"source":24,"target":25,"value":1},{"source":24,"target":26,"value":1},{"source":24,"target":27,"value":1},{"source":24,"target":28,"value":1},{"source":24,"target":38,"value":1},{"source":24,"target":40,"value":1},{"source":24,"target":41,"value":1},{"source":24,"target":42,"value":1},{"source":24,"target":43,"value":1},{"source":24,"target":44,"value":1},{"source":24,"target":49,"value":1},{"source":24,"target":50,"value":1},{"source":24,"target":59,"value":1},{"source":24,"target":60,"value":1},{"source":24,"target":61,"value":1},{"source":24,"target":62,"value":1},{"source":24,"target":72,"value":1},{"source":24,"target":73,"value":1},{"source":24,"target":75,"value":1},{"source":24,"target":76,"value":1},{"source":24,"target":77,"value":1},{"source":24,"target":78,"value":1},{"source":24,"target":82,"value":1},{"source":24,"target":84,"value":1},{"source":24,"target":107,"value":0.9999999999999999},{"source":24,"target":113,"value":1},{"source":24,"target":115,"value":1},{"source":24,"target":119,"value":1},{"source":24,"target":120,"value":1},{"source":24,"target":121,"value":1},{"source":24,"target":122,"value":1},{"source":24,"target":124,"value":1},{"source":24,"target":127,"value":1},{"source":24,"target":128,"value":1},{"source":24,"target":129,"value":1},{"source":24,"target":132,"value":1},{"source":24,"target":139,"value":1},{"source":24,"target":140,"value":1},{"source":24,"target":144,"value":1},{"source":24,"target":145,"value":1},{"source":24,"target":146,"value":1},{"source":24,"target":154,"value":1},{"source":24,"target":157,"value":1},{"source":24,"target":168,"value":1},{"source":24,"target":170,"value":1},{"source":24,"target":175,"value":1},{"source":24,"target":178,"value":1},{"source":24,"target":179,"value":1},{"source":24,"target":180,"value":1},{"source":24,"target":184,"value":1},{"source":24,"target":187,"value":1},{"source":24,"target":189,"value":1},{"source":24,"target":190,"value":1},{"source":24,"target":191,"value":1},{"source":24,"target":196,"value":1},{"source":24,"target":201,"value":1},{"source":24,"target":204,"value":1},{"source":24,"target":205,"value":0.9999999999999999},{"source":24,"target":206,"value":1},{"source":24,"target":207,"value":1},{"source":24,"target":211,"value":1},{"source":24,"target":212,"value":1},{"source":24,"target":215,"value":0.9999999999999999},{"source":24,"target":222,"value":1},{"source":24,"target":226,"value":1},{"source":24,"target":228,"value":1},{"source":24,"target":231,"value":1},{"source":24,"target":232,"value":1},{"source":24,"target":234,"value":1},{"source":24,"target":239,"value":1},{"source":24,"target":248,"value":1},{"source":24,"target":251,"value":1},{"source":24,"target":254,"value":1},{"source":24,"target":256,"value":1},{"source":24,"target":259,"value":1},{"source":24,"target":260,"value":1},{"source":24,"target":261,"value":0.9999999999999999},{"source":24,"target":262,"value":1},{"source":24,"target":263,"value":1},{"source":24,"target":265,"value":1},{"source":24,"target":270,"value":1},{"source":24,"target":274,"value":1},{"source":24,"target":275,"value":1},{"source":24,"target":276,"value":1},{"source":24,"target":282,"value":1},{"source":24,"target":283,"value":1},{"source":24,"target":284,"value":1},{"source":24,"target":285,"value":1},{"source":24,"target":292,"value":1},{"source":24,"target":293,"value":1},{"source":24,"target":294,"value":1},{"source":24,"target":296,"value":1},{"source":24,"target":298,"value":1},{"source":24,"target":307,"value":1},{"source":24,"target":309,"value":1},{"source":24,"target":312,"value":1},{"source":24,"target":313,"value":1},{"source":24,"target":315,"value":1},{"source":24,"target":316,"value":1},{"source":24,"target":318,"value":1},{"source":24,"target":319,"value":1},{"source":24,"target":321,"value":1},{"source":24,"target":322,"value":1},{"source":24,"target":323,"value":1},{"source":24,"target":324,"value":1},{"source":24,"target":325,"value":1},{"source":24,"target":326,"value":1},{"source":24,"target":327,"value":1},{"source":24,"target":328,"value":1},{"source":24,"target":329,"value":1},{"source":24,"target":331,"value":0.9999999999999999},{"source":24,"target":332,"value":1},{"source":24,"target":333,"value":1},{"source":24,"target":334,"value":1},{"source":24,"target":335,"value":1},{"source":25,"target":26,"value":1},{"source":25,"target":27,"value":1},{"source":25,"target":28,"value":1},{"source":25,"target":38,"value":0.9999999999999999},{"source":25,"target":40,"value":1},{"source":25,"target":41,"value":1},{"source":25,"target":42,"value":1},{"source":25,"target":43,"value":1},{"source":25,"target":44,"value":0.9999999999999999},{"source":25,"target":49,"value":1},{"source":25,"target":50,"value":1},{"source":25,"target":59,"value":0.9999999999999998},{"source":25,"target":60,"value":1},{"source":25,"target":61,"value":0.9999999999999999},{"source":25,"target":62,"value":0.9999999999999999},{"source":25,"target":72,"value":0.9999999999999999},{"source":25,"target":73,"value":0.9999999999999998},{"source":25,"target":75,"value":1},{"source":25,"target":76,"value":0.9999999999999998},{"source":25,"target":77,"value":1},{"source":25,"target":78,"value":1},{"source":25,"target":82,"value":1},{"source":25,"target":84,"value":1},{"source":25,"target":107,"value":0.9999999999999999},{"source":25,"target":113,"value":1},{"source":25,"target":115,"value":1},{"source":25,"target":119,"value":0.9999999999999998},{"source":25,"target":120,"value":1},{"source":25,"target":121,"value":1},{"source":25,"target":122,"value":1},{"source":25,"target":124,"value":1},{"source":25,"target":127,"value":1},{"source":25,"target":128,"value":1},{"source":25,"target":129,"value":1},{"source":25,"target":132,"value":0.9999999999999999},{"source":25,"target":139,"value":1},{"source":25,"target":140,"value":0.9999999999999998},{"source":25,"target":144,"value":1},{"source":25,"target":145,"value":1},{"source":25,"target":146,"value":1},{"source":25,"target":154,"value":0.9999999999999998},{"source":25,"target":157,"value":1},{"source":25,"target":168,"value":0.9999999999999998},{"source":25,"target":170,"value":0.9999999999999998},{"source":25,"target":175,"value":1},{"source":25,"target":178,"value":1},{"source":25,"target":179,"value":1},{"source":25,"target":180,"value":1},{"source":25,"target":184,"value":0.9999999999999999},{"source":25,"target":187,"value":1},{"source":25,"target":189,"value":1},{"source":25,"target":190,"value":0.9999999999999999},{"source":25,"target":191,"value":1},{"source":25,"target":196,"value":1},{"source":25,"target":201,"value":1},{"source":25,"target":204,"value":1},{"source":25,"target":205,"value":1},{"source":25,"target":206,"value":1},{"source":25,"target":207,"value":1},{"source":25,"target":211,"value":1},{"source":25,"target":212,"value":0.9999999999999998},{"source":25,"target":215,"value":1},{"source":25,"target":222,"value":0.9999999999999999},{"source":25,"target":226,"value":1},{"source":25,"target":228,"value":1},{"source":25,"target":231,"value":1},{"source":25,"target":232,"value":1},{"source":25,"target":234,"value":1},{"source":25,"target":239,"value":0.9999999999999998},{"source":25,"target":248,"value":1},{"source":25,"target":251,"value":0.9999999999999999},{"source":25,"target":254,"value":1},{"source":25,"target":256,"value":1},{"source":25,"target":259,"value":0.9999999999999998},{"source":25,"target":260,"value":1},{"source":25,"target":261,"value":0.9999999999999998},{"source":25,"target":262,"value":1},{"source":25,"target":263,"value":1},{"source":25,"target":265,"value":1},{"source":25,"target":270,"value":1},{"source":25,"target":274,"value":1},{"source":25,"target":275,"value":1},{"source":25,"target":276,"value":1},{"source":25,"target":282,"value":1},{"source":25,"target":283,"value":0.9999999999999999},{"source":25,"target":284,"value":0.9999999999999998},{"source":25,"target":285,"value":0.9999999999999999},{"source":25,"target":292,"value":1},{"source":25,"target":293,"value":1},{"source":25,"target":294,"value":1},{"source":25,"target":296,"value":0.9999999999999998},{"source":25,"target":298,"value":1},{"source":25,"target":307,"value":0.9999999999999999},{"source":25,"target":309,"value":1},{"source":25,"target":312,"value":0.9999999999999999},{"source":25,"target":313,"value":0.9999999999999999},{"source":25,"target":315,"value":0.9999999999999999},{"source":25,"target":316,"value":1},{"source":25,"target":318,"value":0.9999999999999999},{"source":25,"target":319,"value":1},{"source":25,"target":321,"value":1},{"source":25,"target":322,"value":1},{"source":25,"target":323,"value":1},{"source":25,"target":324,"value":1},{"source":25,"target":325,"value":0.9999999999999998},{"source":25,"target":326,"value":1},{"source":25,"target":327,"value":1},{"source":25,"target":328,"value":1},{"source":25,"target":329,"value":1},{"source":25,"target":331,"value":0.9999999999999998},{"source":25,"target":332,"value":0.9999999999999998},{"source":25,"target":333,"value":1},{"source":25,"target":334,"value":1},{"source":25,"target":335,"value":1},{"source":26,"target":27,"value":1},{"source":26,"target":28,"value":1},{"source":26,"target":38,"value":1},{"source":26,"target":40,"value":1},{"source":26,"target":41,"value":1},{"source":26,"target":42,"value":1},{"source":26,"target":43,"value":1},{"source":26,"target":44,"value":1},{"source":26,"target":49,"value":1},{"source":26,"target":50,"value":1},{"source":26,"target":59,"value":1},{"source":26,"target":60,"value":1},{"source":26,"target":61,"value":1},{"source":26,"target":62,"value":1},{"source":26,"target":72,"value":1},{"source":26,"target":73,"value":1},{"source":26,"target":75,"value":1},{"source":26,"target":76,"value":1},{"source":26,"target":77,"value":1},{"source":26,"target":78,"value":1},{"source":26,"target":82,"value":1},{"source":26,"target":84,"value":1},{"source":26,"target":107,"value":1},{"source":26,"target":113,"value":1},{"source":26,"target":115,"value":1},{"source":26,"target":119,"value":1},{"source":26,"target":120,"value":1},{"source":26,"target":121,"value":1},{"source":26,"target":122,"value":1},{"source":26,"target":124,"value":1},{"source":26,"target":127,"value":1},{"source":26,"target":128,"value":1},{"source":26,"target":129,"value":1},{"source":26,"target":132,"value":1},{"source":26,"target":139,"value":1},{"source":26,"target":140,"value":1},{"source":26,"target":144,"value":1},{"source":26,"target":145,"value":1},{"source":26,"target":146,"value":1},{"source":26,"target":154,"value":1},{"source":26,"target":157,"value":1},{"source":26,"target":168,"value":1},{"source":26,"target":170,"value":1},{"source":26,"target":175,"value":1},{"source":26,"target":178,"value":1},{"source":26,"target":179,"value":1},{"source":26,"target":180,"value":1},{"source":26,"target":184,"value":1},{"source":26,"target":187,"value":1},{"source":26,"target":189,"value":1},{"source":26,"target":190,"value":1},{"source":26,"target":191,"value":1},{"source":26,"target":196,"value":1},{"source":26,"target":201,"value":1},{"source":26,"target":204,"value":1},{"source":26,"target":205,"value":1},{"source":26,"target":206,"value":1},{"source":26,"target":207,"value":1},{"source":26,"target":211,"value":1},{"source":26,"target":212,"value":1},{"source":26,"target":215,"value":1},{"source":26,"target":222,"value":1},{"source":26,"target":226,"value":1},{"source":26,"target":228,"value":1},{"source":26,"target":231,"value":1},{"source":26,"target":232,"value":1},{"source":26,"target":234,"value":1},{"source":26,"target":239,"value":1},{"source":26,"target":248,"value":1},{"source":26,"target":251,"value":1},{"source":26,"target":254,"value":1},{"source":26,"target":256,"value":1},{"source":26,"target":259,"value":1},{"source":26,"target":260,"value":1},{"source":26,"target":261,"value":1},{"source":26,"target":262,"value":1},{"source":26,"target":263,"value":1},{"source":26,"target":265,"value":1},{"source":26,"target":270,"value":1},{"source":26,"target":274,"value":1},{"source":26,"target":275,"value":1},{"source":26,"target":276,"value":1},{"source":26,"target":282,"value":1},{"source":26,"target":283,"value":1},{"source":26,"target":284,"value":1},{"source":26,"target":285,"value":1},{"source":26,"target":292,"value":1},{"source":26,"target":293,"value":1},{"source":26,"target":294,"value":1},{"source":26,"target":296,"value":1},{"source":26,"target":298,"value":1},{"source":26,"target":307,"value":1},{"source":26,"target":309,"value":1},{"source":26,"target":312,"value":1},{"source":26,"target":313,"value":1},{"source":26,"target":315,"value":1},{"source":26,"target":316,"value":1},{"source":26,"target":318,"value":1},{"source":26,"target":319,"value":1},{"source":26,"target":321,"value":1},{"source":26,"target":322,"value":1},{"source":26,"target":323,"value":1},{"source":26,"target":324,"value":1},{"source":26,"target":325,"value":1},{"source":26,"target":326,"value":1},{"source":26,"target":327,"value":1},{"source":26,"target":328,"value":1},{"source":26,"target":329,"value":1},{"source":26,"target":331,"value":1},{"source":26,"target":332,"value":1},{"source":26,"target":333,"value":1},{"source":26,"target":334,"value":1},{"source":26,"target":335,"value":1},{"source":27,"target":28,"value":1},{"source":27,"target":38,"value":1},{"source":27,"target":40,"value":1},{"source":27,"target":41,"value":1},{"source":27,"target":42,"value":1},{"source":27,"target":43,"value":1},{"source":27,"target":44,"value":1},{"source":27,"target":49,"value":1},{"source":27,"target":50,"value":1},{"source":27,"target":59,"value":1},{"source":27,"target":60,"value":1},{"source":27,"target":61,"value":1},{"source":27,"target":62,"value":1},{"source":27,"target":72,"value":1},{"source":27,"target":73,"value":1},{"source":27,"target":75,"value":1},{"source":27,"target":76,"value":0.9999999999999999},{"source":27,"target":77,"value":1},{"source":27,"target":78,"value":1},{"source":27,"target":82,"value":1},{"source":27,"target":84,"value":1},{"source":27,"target":107,"value":0.9999999999999999},{"source":27,"target":113,"value":1},{"source":27,"target":115,"value":1},{"source":27,"target":119,"value":0.9999999999999998},{"source":27,"target":120,"value":1},{"source":27,"target":121,"value":1},{"source":27,"target":122,"value":1},{"source":27,"target":124,"value":1},{"source":27,"target":127,"value":1},{"source":27,"target":128,"value":1},{"source":27,"target":129,"value":1},{"source":27,"target":132,"value":1},{"source":27,"target":139,"value":1},{"source":27,"target":140,"value":1},{"source":27,"target":144,"value":1},{"source":27,"target":145,"value":1},{"source":27,"target":146,"value":1},{"source":27,"target":154,"value":0.9999999999999999},{"source":27,"target":157,"value":1},{"source":27,"target":168,"value":1},{"source":27,"target":170,"value":1},{"source":27,"target":175,"value":1},{"source":27,"target":178,"value":1},{"source":27,"target":179,"value":1},{"source":27,"target":180,"value":1},{"source":27,"target":184,"value":1},{"source":27,"target":187,"value":1},{"source":27,"target":189,"value":1},{"source":27,"target":190,"value":1},{"source":27,"target":191,"value":1},{"source":27,"target":196,"value":1},{"source":27,"target":201,"value":1},{"source":27,"target":204,"value":1},{"source":27,"target":205,"value":1},{"source":27,"target":206,"value":1},{"source":27,"target":207,"value":1},{"source":27,"target":211,"value":1},{"source":27,"target":212,"value":1},{"source":27,"target":215,"value":1},{"source":27,"target":222,"value":1},{"source":27,"target":226,"value":1},{"source":27,"target":228,"value":1},{"source":27,"target":231,"value":1},{"source":27,"target":232,"value":1},{"source":27,"target":234,"value":1},{"source":27,"target":239,"value":1},{"source":27,"target":248,"value":1},{"source":27,"target":251,"value":1},{"source":27,"target":254,"value":1},{"source":27,"target":256,"value":1},{"source":27,"target":259,"value":1},{"source":27,"target":260,"value":1},{"source":27,"target":261,"value":0.9999999999999998},{"source":27,"target":262,"value":1},{"source":27,"target":263,"value":1},{"source":27,"target":265,"value":1},{"source":27,"target":270,"value":1},{"source":27,"target":274,"value":1},{"source":27,"target":275,"value":1},{"source":27,"target":276,"value":1},{"source":27,"target":282,"value":1},{"source":27,"target":283,"value":1},{"source":27,"target":284,"value":1},{"source":27,"target":285,"value":0.9999999999999998},{"source":27,"target":292,"value":1},{"source":27,"target":293,"value":1},{"source":27,"target":294,"value":1},{"source":27,"target":296,"value":1},{"source":27,"target":298,"value":1},{"source":27,"target":307,"value":1},{"source":27,"target":309,"value":1},{"source":27,"target":312,"value":1},{"source":27,"target":313,"value":1},{"source":27,"target":315,"value":1},{"source":27,"target":316,"value":1},{"source":27,"target":318,"value":1},{"source":27,"target":319,"value":1},{"source":27,"target":321,"value":1},{"source":27,"target":322,"value":1},{"source":27,"target":323,"value":1},{"source":27,"target":324,"value":1},{"source":27,"target":325,"value":1},{"source":27,"target":326,"value":1},{"source":27,"target":327,"value":1},{"source":27,"target":328,"value":1},{"source":27,"target":329,"value":1},{"source":27,"target":331,"value":0.9999999999999999},{"source":27,"target":332,"value":1},{"source":27,"target":333,"value":1},{"source":27,"target":334,"value":1},{"source":27,"target":335,"value":1},{"source":28,"target":38,"value":1},{"source":28,"target":40,"value":1},{"source":28,"target":41,"value":1},{"source":28,"target":42,"value":1},{"source":28,"target":43,"value":1},{"source":28,"target":44,"value":1},{"source":28,"target":49,"value":1},{"source":28,"target":50,"value":1},{"source":28,"target":59,"value":1},{"source":28,"target":60,"value":1},{"source":28,"target":61,"value":1},{"source":28,"target":62,"value":1},{"source":28,"target":72,"value":1},{"source":28,"target":73,"value":1},{"source":28,"target":75,"value":1},{"source":28,"target":76,"value":1},{"source":28,"target":77,"value":1},{"source":28,"target":78,"value":1},{"source":28,"target":82,"value":1},{"source":28,"target":84,"value":1},{"source":28,"target":107,"value":1},{"source":28,"target":113,"value":1},{"source":28,"target":115,"value":1},{"source":28,"target":119,"value":1},{"source":28,"target":120,"value":1},{"source":28,"target":121,"value":1},{"source":28,"target":122,"value":1},{"source":28,"target":124,"value":1},{"source":28,"target":127,"value":1},{"source":28,"target":128,"value":1},{"source":28,"target":129,"value":1},{"source":28,"target":132,"value":1},{"source":28,"target":139,"value":1},{"source":28,"target":140,"value":1},{"source":28,"target":144,"value":1},{"source":28,"target":145,"value":1},{"source":28,"target":146,"value":1},{"source":28,"target":154,"value":0.9999999999999999},{"source":28,"target":157,"value":1},{"source":28,"target":168,"value":1},{"source":28,"target":170,"value":1},{"source":28,"target":175,"value":1},{"source":28,"target":178,"value":1},{"source":28,"target":179,"value":1},{"source":28,"target":180,"value":1},{"source":28,"target":184,"value":1},{"source":28,"target":187,"value":1},{"source":28,"target":189,"value":0.9999999999999999},{"source":28,"target":190,"value":1},{"source":28,"target":191,"value":1},{"source":28,"target":196,"value":1},{"source":28,"target":201,"value":1},{"source":28,"target":204,"value":1},{"source":28,"target":205,"value":0.9999999999999999},{"source":28,"target":206,"value":1},{"source":28,"target":207,"value":1},{"source":28,"target":211,"value":1},{"source":28,"target":212,"value":1},{"source":28,"target":215,"value":1},{"source":28,"target":222,"value":1},{"source":28,"target":226,"value":1},{"source":28,"target":228,"value":1},{"source":28,"target":231,"value":1},{"source":28,"target":232,"value":1},{"source":28,"target":234,"value":1},{"source":28,"target":239,"value":1},{"source":28,"target":248,"value":1},{"source":28,"target":251,"value":1},{"source":28,"target":254,"value":1},{"source":28,"target":256,"value":1},{"source":28,"target":259,"value":1},{"source":28,"target":260,"value":1},{"source":28,"target":261,"value":0.9999999999999999},{"source":28,"target":262,"value":1},{"source":28,"target":263,"value":1},{"source":28,"target":265,"value":1},{"source":28,"target":270,"value":1},{"source":28,"target":274,"value":1},{"source":28,"target":275,"value":1},{"source":28,"target":276,"value":1},{"source":28,"target":282,"value":1},{"source":28,"target":283,"value":0.9999999999999999},{"source":28,"target":284,"value":1},{"source":28,"target":285,"value":1},{"source":28,"target":292,"value":0.9999999999999999},{"source":28,"target":293,"value":1},{"source":28,"target":294,"value":1},{"source":28,"target":296,"value":1},{"source":28,"target":298,"value":1},{"source":28,"target":307,"value":1},{"source":28,"target":309,"value":1},{"source":28,"target":312,"value":1},{"source":28,"target":313,"value":1},{"source":28,"target":315,"value":1},{"source":28,"target":316,"value":1},{"source":28,"target":318,"value":1},{"source":28,"target":319,"value":1},{"source":28,"target":321,"value":1},{"source":28,"target":322,"value":1},{"source":28,"target":323,"value":1},{"source":28,"target":324,"value":1},{"source":28,"target":325,"value":1},{"source":28,"target":326,"value":1},{"source":28,"target":327,"value":1},{"source":28,"target":328,"value":1},{"source":28,"target":329,"value":1},{"source":28,"target":331,"value":1},{"source":28,"target":332,"value":0.9999999999999999},{"source":28,"target":333,"value":1},{"source":28,"target":334,"value":1},{"source":28,"target":335,"value":1},{"source":29,"target":30,"value":1},{"source":29,"target":31,"value":1},{"source":29,"target":32,"value":1},{"source":29,"target":33,"value":1},{"source":29,"target":34,"value":1},{"source":29,"target":35,"value":1},{"source":29,"target":36,"value":1},{"source":29,"target":37,"value":1},{"source":29,"target":39,"value":1},{"source":29,"target":45,"value":1},{"source":29,"target":46,"value":1},{"source":29,"target":55,"value":1},{"source":29,"target":57,"value":1},{"source":29,"target":58,"value":1},{"source":29,"target":63,"value":1},{"source":29,"target":64,"value":1},{"source":29,"target":65,"value":1},{"source":29,"target":66,"value":1},{"source":29,"target":67,"value":1},{"source":29,"target":68,"value":1},{"source":29,"target":69,"value":1},{"source":29,"target":70,"value":1},{"source":29,"target":71,"value":1},{"source":29,"target":74,"value":1},{"source":29,"target":85,"value":0.9999999999999999},{"source":29,"target":86,"value":1},{"source":29,"target":87,"value":1},{"source":29,"target":88,"value":1},{"source":29,"target":94,"value":1},{"source":29,"target":95,"value":1},{"source":29,"target":96,"value":1},{"source":29,"target":97,"value":1},{"source":29,"target":98,"value":1},{"source":29,"target":99,"value":1},{"source":29,"target":100,"value":1},{"source":29,"target":101,"value":1},{"source":29,"target":102,"value":1},{"source":29,"target":103,"value":1},{"source":29,"target":104,"value":1},{"source":29,"target":105,"value":1},{"source":29,"target":106,"value":1},{"source":29,"target":108,"value":1},{"source":29,"target":109,"value":1},{"source":29,"target":112,"value":1},{"source":29,"target":114,"value":1},{"source":29,"target":116,"value":1},{"source":29,"target":117,"value":1},{"source":29,"target":118,"value":1},{"source":29,"target":123,"value":1},{"source":29,"target":125,"value":1},{"source":29,"target":126,"value":1},{"source":29,"target":130,"value":1},{"source":29,"target":131,"value":1},{"source":29,"target":133,"value":1},{"source":29,"target":134,"value":1},{"source":29,"target":135,"value":1},{"source":29,"target":136,"value":1},{"source":29,"target":137,"value":1},{"source":29,"target":138,"value":1},{"source":29,"target":141,"value":1},{"source":29,"target":142,"value":1},{"source":29,"target":143,"value":1},{"source":29,"target":147,"value":1},{"source":29,"target":148,"value":1},{"source":29,"target":149,"value":1},{"source":29,"target":150,"value":1},{"source":29,"target":151,"value":1},{"source":29,"target":152,"value":1},{"source":29,"target":153,"value":1},{"source":29,"target":155,"value":1},{"source":29,"target":156,"value":1},{"source":29,"target":158,"value":1},{"source":29,"target":159,"value":1},{"source":29,"target":160,"value":1},{"source":29,"target":161,"value":1},{"source":29,"target":162,"value":1},{"source":29,"target":163,"value":1},{"source":29,"target":164,"value":1},{"source":29,"target":165,"value":1},{"source":29,"target":166,"value":1},{"source":29,"target":167,"value":1},{"source":29,"target":169,"value":1},{"source":29,"target":171,"value":1},{"source":29,"target":172,"value":1},{"source":29,"target":173,"value":1},{"source":29,"target":174,"value":1},{"source":29,"target":176,"value":1},{"source":29,"target":177,"value":1},{"source":29,"target":181,"value":1},{"source":29,"target":182,"value":1},{"source":29,"target":183,"value":1},{"source":29,"target":185,"value":1},{"source":29,"target":186,"value":1},{"source":29,"target":188,"value":1},{"source":29,"target":192,"value":1},{"source":29,"target":193,"value":1},{"source":29,"target":194,"value":1},{"source":29,"target":195,"value":1},{"source":29,"target":197,"value":1},{"source":29,"target":198,"value":1},{"source":29,"target":199,"value":1},{"source":29,"target":200,"value":1},{"source":29,"target":202,"value":1},{"source":29,"target":203,"value":0.9999999999999998},{"source":29,"target":209,"value":1},{"source":29,"target":210,"value":1},{"source":29,"target":213,"value":1},{"source":29,"target":214,"value":0.9999999999999999},{"source":29,"target":216,"value":1},{"source":29,"target":217,"value":1},{"source":29,"target":218,"value":1},{"source":29,"target":219,"value":1},{"source":29,"target":220,"value":1},{"source":29,"target":221,"value":1},{"source":29,"target":223,"value":1},{"source":29,"target":224,"value":1},{"source":29,"target":225,"value":1},{"source":29,"target":227,"value":1},{"source":29,"target":229,"value":1},{"source":29,"target":230,"value":1},{"source":29,"target":233,"value":0.9999999999999998},{"source":29,"target":235,"value":1},{"source":29,"target":236,"value":1},{"source":29,"target":237,"value":1},{"source":29,"target":238,"value":1},{"source":29,"target":240,"value":1},{"source":29,"target":241,"value":1},{"source":29,"target":242,"value":1},{"source":29,"target":243,"value":1},{"source":29,"target":244,"value":1},{"source":29,"target":245,"value":1},{"source":29,"target":246,"value":1},{"source":29,"target":247,"value":1},{"source":29,"target":249,"value":1},{"source":29,"target":250,"value":1},{"source":29,"target":252,"value":1},{"source":29,"target":253,"value":1},{"source":29,"target":255,"value":1},{"source":29,"target":257,"value":1},{"source":29,"target":258,"value":1},{"source":29,"target":264,"value":1},{"source":29,"target":266,"value":1},{"source":29,"target":267,"value":1},{"source":29,"target":268,"value":1},{"source":29,"target":269,"value":1},{"source":29,"target":271,"value":1},{"source":29,"target":272,"value":1},{"source":29,"target":273,"value":1},{"source":29,"target":277,"value":1},{"source":29,"target":278,"value":1},{"source":29,"target":279,"value":1},{"source":29,"target":280,"value":1},{"source":29,"target":281,"value":1},{"source":29,"target":286,"value":1},{"source":29,"target":287,"value":1},{"source":29,"target":288,"value":1},{"source":29,"target":289,"value":1},{"source":29,"target":290,"value":1},{"source":29,"target":291,"value":1},{"source":29,"target":295,"value":1},{"source":29,"target":297,"value":1},{"source":29,"target":299,"value":1},{"source":29,"target":300,"value":1},{"source":29,"target":301,"value":1},{"source":29,"target":302,"value":1},{"source":29,"target":304,"value":1},{"source":29,"target":305,"value":1},{"source":29,"target":306,"value":1},{"source":29,"target":308,"value":1},{"source":29,"target":311,"value":1},{"source":29,"target":314,"value":1},{"source":29,"target":317,"value":1},{"source":29,"target":320,"value":1},{"source":29,"target":330,"value":1},{"source":30,"target":31,"value":1},{"source":30,"target":32,"value":1},{"source":30,"target":33,"value":1},{"source":30,"target":34,"value":1},{"source":30,"target":35,"value":1},{"source":30,"target":36,"value":1},{"source":30,"target":37,"value":1},{"source":30,"target":39,"value":1},{"source":30,"target":45,"value":1},{"source":30,"target":46,"value":1},{"source":30,"target":55,"value":1},{"source":30,"target":57,"value":1},{"source":30,"target":58,"value":1},{"source":30,"target":63,"value":1},{"source":30,"target":64,"value":1},{"source":30,"target":65,"value":1},{"source":30,"target":66,"value":1},{"source":30,"target":67,"value":1},{"source":30,"target":68,"value":1},{"source":30,"target":69,"value":1},{"source":30,"target":70,"value":1},{"source":30,"target":71,"value":1},{"source":30,"target":74,"value":1},{"source":30,"target":85,"value":1},{"source":30,"target":86,"value":1},{"source":30,"target":87,"value":1},{"source":30,"target":88,"value":1},{"source":30,"target":94,"value":1},{"source":30,"target":95,"value":1},{"source":30,"target":96,"value":1},{"source":30,"target":97,"value":1},{"source":30,"target":98,"value":1},{"source":30,"target":99,"value":1},{"source":30,"target":100,"value":1},{"source":30,"target":101,"value":1},{"source":30,"target":102,"value":1},{"source":30,"target":103,"value":1},{"source":30,"target":104,"value":1},{"source":30,"target":105,"value":1},{"source":30,"target":106,"value":1},{"source":30,"target":108,"value":1},{"source":30,"target":109,"value":0.9999999999999999},{"source":30,"target":112,"value":1},{"source":30,"target":114,"value":1},{"source":30,"target":116,"value":1},{"source":30,"target":117,"value":1},{"source":30,"target":118,"value":1},{"source":30,"target":123,"value":1},{"source":30,"target":125,"value":1},{"source":30,"target":126,"value":1},{"source":30,"target":130,"value":1},{"source":30,"target":131,"value":1},{"source":30,"target":133,"value":1},{"source":30,"target":134,"value":1},{"source":30,"target":135,"value":1},{"source":30,"target":136,"value":1},{"source":30,"target":137,"value":1},{"source":30,"target":138,"value":1},{"source":30,"target":141,"value":1},{"source":30,"target":142,"value":1},{"source":30,"target":143,"value":1},{"source":30,"target":147,"value":1},{"source":30,"target":148,"value":1},{"source":30,"target":149,"value":1},{"source":30,"target":150,"value":1},{"source":30,"target":151,"value":1},{"source":30,"target":152,"value":0.9999999999999999},{"source":30,"target":153,"value":1},{"source":30,"target":155,"value":1},{"source":30,"target":156,"value":1},{"source":30,"target":158,"value":1},{"source":30,"target":159,"value":1},{"source":30,"target":160,"value":1},{"source":30,"target":161,"value":1},{"source":30,"target":162,"value":1},{"source":30,"target":163,"value":1},{"source":30,"target":164,"value":1},{"source":30,"target":165,"value":1},{"source":30,"target":166,"value":1},{"source":30,"target":167,"value":1},{"source":30,"target":169,"value":1},{"source":30,"target":171,"value":1},{"source":30,"target":172,"value":1},{"source":30,"target":173,"value":1},{"source":30,"target":174,"value":1},{"source":30,"target":176,"value":1},{"source":30,"target":177,"value":1},{"source":30,"target":181,"value":1},{"source":30,"target":182,"value":1},{"source":30,"target":183,"value":1},{"source":30,"target":185,"value":1},{"source":30,"target":186,"value":1},{"source":30,"target":188,"value":1},{"source":30,"target":192,"value":1},{"source":30,"target":193,"value":1},{"source":30,"target":194,"value":1},{"source":30,"target":195,"value":1},{"source":30,"target":197,"value":1},{"source":30,"target":198,"value":1},{"source":30,"target":199,"value":1},{"source":30,"target":200,"value":1},{"source":30,"target":202,"value":1},{"source":30,"target":203,"value":1},{"source":30,"target":209,"value":1},{"source":30,"target":210,"value":1},{"source":30,"target":213,"value":1},{"source":30,"target":214,"value":0.9999999999999999},{"source":30,"target":216,"value":1},{"source":30,"target":217,"value":1},{"source":30,"target":218,"value":0.9999999999999999},{"source":30,"target":219,"value":1},{"source":30,"target":220,"value":0.9999999999999999},{"source":30,"target":221,"value":1},{"source":30,"target":223,"value":1},{"source":30,"target":224,"value":1},{"source":30,"target":225,"value":1},{"source":30,"target":227,"value":1},{"source":30,"target":229,"value":0.9999999999999999},{"source":30,"target":230,"value":0.9999999999999999},{"source":30,"target":233,"value":0.9999999999999999},{"source":30,"target":235,"value":1},{"source":30,"target":236,"value":1},{"source":30,"target":237,"value":1},{"source":30,"target":238,"value":1},{"source":30,"target":240,"value":1},{"source":30,"target":241,"value":1},{"source":30,"target":242,"value":1},{"source":30,"target":243,"value":1},{"source":30,"target":244,"value":1},{"source":30,"target":245,"value":1},{"source":30,"target":246,"value":1},{"source":30,"target":247,"value":1},{"source":30,"target":249,"value":1},{"source":30,"target":250,"value":1},{"source":30,"target":252,"value":1},{"source":30,"target":253,"value":1},{"source":30,"target":255,"value":1},{"source":30,"target":257,"value":1},{"source":30,"target":258,"value":1},{"source":30,"target":264,"value":1},{"source":30,"target":266,"value":1},{"source":30,"target":267,"value":1},{"source":30,"target":268,"value":1},{"source":30,"target":269,"value":1},{"source":30,"target":271,"value":1},{"source":30,"target":272,"value":1},{"source":30,"target":273,"value":1},{"source":30,"target":277,"value":1},{"source":30,"target":278,"value":1},{"source":30,"target":279,"value":1},{"source":30,"target":280,"value":1},{"source":30,"target":281,"value":1},{"source":30,"target":286,"value":1},{"source":30,"target":287,"value":1},{"source":30,"target":288,"value":1},{"source":30,"target":289,"value":1},{"source":30,"target":290,"value":1},{"source":30,"target":291,"value":1},{"source":30,"target":295,"value":1},{"source":30,"target":297,"value":1},{"source":30,"target":299,"value":1},{"source":30,"target":300,"value":1},{"source":30,"target":301,"value":1},{"source":30,"target":302,"value":1},{"source":30,"target":304,"value":1},{"source":30,"target":305,"value":1},{"source":30,"target":306,"value":1},{"source":30,"target":308,"value":1},{"source":30,"target":311,"value":1},{"source":30,"target":314,"value":1},{"source":30,"target":317,"value":1},{"source":30,"target":320,"value":1},{"source":30,"target":330,"value":1},{"source":31,"target":32,"value":1},{"source":31,"target":33,"value":1},{"source":31,"target":34,"value":0.9999999999999999},{"source":31,"target":35,"value":1},{"source":31,"target":36,"value":1},{"source":31,"target":37,"value":0.9999999999999998},{"source":31,"target":39,"value":1},{"source":31,"target":45,"value":1},{"source":31,"target":46,"value":1},{"source":31,"target":55,"value":0.9999999999999999},{"source":31,"target":57,"value":0.9999999999999999},{"source":31,"target":58,"value":1},{"source":31,"target":63,"value":1},{"source":31,"target":64,"value":0.9999999999999999},{"source":31,"target":65,"value":1},{"source":31,"target":66,"value":1},{"source":31,"target":67,"value":1},{"source":31,"target":68,"value":1},{"source":31,"target":69,"value":1},{"source":31,"target":70,"value":1},{"source":31,"target":71,"value":1},{"source":31,"target":74,"value":1},{"source":31,"target":85,"value":0.9999999999999999},{"source":31,"target":86,"value":1},{"source":31,"target":87,"value":1},{"source":31,"target":88,"value":1},{"source":31,"target":94,"value":1},{"source":31,"target":95,"value":0.9999999999999999},{"source":31,"target":96,"value":0.9999999999999999},{"source":31,"target":97,"value":0.9999999999999999},{"source":31,"target":98,"value":1},{"source":31,"target":99,"value":0.9999999999999998},{"source":31,"target":100,"value":0.9999999999999998},{"source":31,"target":101,"value":0.9999999999999999},{"source":31,"target":102,"value":1},{"source":31,"target":103,"value":0.9999999999999998},{"source":31,"target":104,"value":1},{"source":31,"target":105,"value":1},{"source":31,"target":106,"value":1},{"source":31,"target":108,"value":1},{"source":31,"target":109,"value":1},{"source":31,"target":112,"value":1},{"source":31,"target":114,"value":1},{"source":31,"target":116,"value":1},{"source":31,"target":117,"value":1},{"source":31,"target":118,"value":0.9999999999999999},{"source":31,"target":123,"value":1},{"source":31,"target":125,"value":1},{"source":31,"target":126,"value":0.9999999999999998},{"source":31,"target":130,"value":1},{"source":31,"target":131,"value":1},{"source":31,"target":133,"value":1},{"source":31,"target":134,"value":1},{"source":31,"target":135,"value":1},{"source":31,"target":136,"value":1},{"source":31,"target":137,"value":1},{"source":31,"target":138,"value":1},{"source":31,"target":141,"value":1},{"source":31,"target":142,"value":1},{"source":31,"target":143,"value":1},{"source":31,"target":147,"value":1},{"source":31,"target":148,"value":1},{"source":31,"target":149,"value":1},{"source":31,"target":150,"value":1},{"source":31,"target":151,"value":0.9999999999999999},{"source":31,"target":152,"value":1},{"source":31,"target":153,"value":1},{"source":31,"target":155,"value":0.9999999999999999},{"source":31,"target":156,"value":1},{"source":31,"target":158,"value":0.9999999999999999},{"source":31,"target":159,"value":1},{"source":31,"target":160,"value":1},{"source":31,"target":161,"value":1},{"source":31,"target":162,"value":1},{"source":31,"target":163,"value":1},{"source":31,"target":164,"value":1},{"source":31,"target":165,"value":1},{"source":31,"target":166,"value":1},{"source":31,"target":167,"value":1},{"source":31,"target":169,"value":1},{"source":31,"target":171,"value":1},{"source":31,"target":172,"value":1},{"source":31,"target":173,"value":1},{"source":31,"target":174,"value":0.9999999999999998},{"source":31,"target":176,"value":1},{"source":31,"target":177,"value":1},{"source":31,"target":181,"value":0.9999999999999999},{"source":31,"target":182,"value":1},{"source":31,"target":183,"value":1},{"source":31,"target":185,"value":1},{"source":31,"target":186,"value":1},{"source":31,"target":188,"value":1},{"source":31,"target":192,"value":1},{"source":31,"target":193,"value":1},{"source":31,"target":194,"value":1},{"source":31,"target":195,"value":1},{"source":31,"target":197,"value":1},{"source":31,"target":198,"value":1},{"source":31,"target":199,"value":1},{"source":31,"target":200,"value":1},{"source":31,"target":202,"value":0.9999999999999999},{"source":31,"target":203,"value":1},{"source":31,"target":209,"value":1},{"source":31,"target":210,"value":1},{"source":31,"target":213,"value":1},{"source":31,"target":214,"value":0.9999999999999999},{"source":31,"target":216,"value":1},{"source":31,"target":217,"value":1},{"source":31,"target":218,"value":0.9999999999999998},{"source":31,"target":219,"value":1},{"source":31,"target":220,"value":0.9999999999999998},{"source":31,"target":221,"value":0.9999999999999999},{"source":31,"target":223,"value":0.9999999999999999},{"source":31,"target":224,"value":1},{"source":31,"target":225,"value":1},{"source":31,"target":227,"value":1},{"source":31,"target":229,"value":1},{"source":31,"target":230,"value":0.9999999999999999},{"source":31,"target":233,"value":0.9999999999999998},{"source":31,"target":235,"value":0.9999999999999998},{"source":31,"target":236,"value":1},{"source":31,"target":237,"value":1},{"source":31,"target":238,"value":1},{"source":31,"target":240,"value":1},{"source":31,"target":241,"value":1},{"source":31,"target":242,"value":1},{"source":31,"target":243,"value":1},{"source":31,"target":244,"value":0.9999999999999999},{"source":31,"target":245,"value":1},{"source":31,"target":246,"value":1},{"source":31,"target":247,"value":1},{"source":31,"target":249,"value":1},{"source":31,"target":250,"value":1},{"source":31,"target":252,"value":1},{"source":31,"target":253,"value":1},{"source":31,"target":255,"value":1},{"source":31,"target":257,"value":1},{"source":31,"target":258,"value":1},{"source":31,"target":264,"value":1},{"source":31,"target":266,"value":0.9999999999999999},{"source":31,"target":267,"value":1},{"source":31,"target":268,"value":1},{"source":31,"target":269,"value":1},{"source":31,"target":271,"value":1},{"source":31,"target":272,"value":1},{"source":31,"target":273,"value":1},{"source":31,"target":277,"value":0.9999999999999999},{"source":31,"target":278,"value":1},{"source":31,"target":279,"value":1},{"source":31,"target":280,"value":1},{"source":31,"target":281,"value":1},{"source":31,"target":286,"value":1},{"source":31,"target":287,"value":1},{"source":31,"target":288,"value":1},{"source":31,"target":289,"value":0.9999999999999998},{"source":31,"target":290,"value":1},{"source":31,"target":291,"value":0.9999999999999998},{"source":31,"target":295,"value":0.9999999999999999},{"source":31,"target":297,"value":1},{"source":31,"target":299,"value":1},{"source":31,"target":300,"value":1},{"source":31,"target":301,"value":1},{"source":31,"target":302,"value":0.9999999999999999},{"source":31,"target":304,"value":1},{"source":31,"target":305,"value":0.9999999999999998},{"source":31,"target":306,"value":1},{"source":31,"target":308,"value":1},{"source":31,"target":311,"value":1},{"source":31,"target":314,"value":1},{"source":31,"target":317,"value":1},{"source":31,"target":320,"value":1},{"source":31,"target":330,"value":1},{"source":32,"target":33,"value":1},{"source":32,"target":34,"value":1},{"source":32,"target":35,"value":1},{"source":32,"target":36,"value":1},{"source":32,"target":37,"value":1},{"source":32,"target":39,"value":1},{"source":32,"target":45,"value":1},{"source":32,"target":46,"value":1},{"source":32,"target":55,"value":1},{"source":32,"target":57,"value":1},{"source":32,"target":58,"value":1},{"source":32,"target":63,"value":1},{"source":32,"target":64,"value":1},{"source":32,"target":65,"value":1},{"source":32,"target":66,"value":1},{"source":32,"target":67,"value":1},{"source":32,"target":68,"value":1},{"source":32,"target":69,"value":1},{"source":32,"target":70,"value":1},{"source":32,"target":71,"value":1},{"source":32,"target":74,"value":1},{"source":32,"target":85,"value":1},{"source":32,"target":86,"value":1},{"source":32,"target":87,"value":1},{"source":32,"target":88,"value":1},{"source":32,"target":94,"value":1},{"source":32,"target":95,"value":1},{"source":32,"target":96,"value":1},{"source":32,"target":97,"value":1},{"source":32,"target":98,"value":1},{"source":32,"target":99,"value":1},{"source":32,"target":100,"value":1},{"source":32,"target":101,"value":1},{"source":32,"target":102,"value":1},{"source":32,"target":103,"value":1},{"source":32,"target":104,"value":1},{"source":32,"target":105,"value":1},{"source":32,"target":106,"value":1},{"source":32,"target":108,"value":1},{"source":32,"target":109,"value":1},{"source":32,"target":112,"value":1},{"source":32,"target":114,"value":1},{"source":32,"target":116,"value":1},{"source":32,"target":117,"value":1},{"source":32,"target":118,"value":1},{"source":32,"target":123,"value":1},{"source":32,"target":125,"value":1},{"source":32,"target":126,"value":1},{"source":32,"target":130,"value":1},{"source":32,"target":131,"value":1},{"source":32,"target":133,"value":1},{"source":32,"target":134,"value":1},{"source":32,"target":135,"value":1},{"source":32,"target":136,"value":1},{"source":32,"target":137,"value":1},{"source":32,"target":138,"value":1},{"source":32,"target":141,"value":1},{"source":32,"target":142,"value":1},{"source":32,"target":143,"value":1},{"source":32,"target":147,"value":1},{"source":32,"target":148,"value":1},{"source":32,"target":149,"value":1},{"source":32,"target":150,"value":1},{"source":32,"target":151,"value":1},{"source":32,"target":152,"value":1},{"source":32,"target":153,"value":1},{"source":32,"target":155,"value":1},{"source":32,"target":156,"value":1},{"source":32,"target":158,"value":1},{"source":32,"target":159,"value":1},{"source":32,"target":160,"value":1},{"source":32,"target":161,"value":1},{"source":32,"target":162,"value":1},{"source":32,"target":163,"value":1},{"source":32,"target":164,"value":1},{"source":32,"target":165,"value":1},{"source":32,"target":166,"value":1},{"source":32,"target":167,"value":1},{"source":32,"target":169,"value":1},{"source":32,"target":171,"value":1},{"source":32,"target":172,"value":1},{"source":32,"target":173,"value":1},{"source":32,"target":174,"value":1},{"source":32,"target":176,"value":1},{"source":32,"target":177,"value":1},{"source":32,"target":181,"value":1},{"source":32,"target":182,"value":1},{"source":32,"target":183,"value":1},{"source":32,"target":185,"value":1},{"source":32,"target":186,"value":1},{"source":32,"target":188,"value":1},{"source":32,"target":192,"value":1},{"source":32,"target":193,"value":1},{"source":32,"target":194,"value":1},{"source":32,"target":195,"value":1},{"source":32,"target":197,"value":1},{"source":32,"target":198,"value":1},{"source":32,"target":199,"value":1},{"source":32,"target":200,"value":1},{"source":32,"target":202,"value":1},{"source":32,"target":203,"value":1},{"source":32,"target":209,"value":1},{"source":32,"target":210,"value":1},{"source":32,"target":213,"value":1},{"source":32,"target":214,"value":1},{"source":32,"target":216,"value":1},{"source":32,"target":217,"value":1},{"source":32,"target":218,"value":0.9999999999999998},{"source":32,"target":219,"value":1},{"source":32,"target":220,"value":0.9999999999999998},{"source":32,"target":221,"value":1},{"source":32,"target":223,"value":1},{"source":32,"target":224,"value":1},{"source":32,"target":225,"value":1},{"source":32,"target":227,"value":1},{"source":32,"target":229,"value":0.9999999999999998},{"source":32,"target":230,"value":1},{"source":32,"target":233,"value":1},{"source":32,"target":235,"value":1},{"source":32,"target":236,"value":1},{"source":32,"target":237,"value":1},{"source":32,"target":238,"value":1},{"source":32,"target":240,"value":1},{"source":32,"target":241,"value":1},{"source":32,"target":242,"value":1},{"source":32,"target":243,"value":1},{"source":32,"target":244,"value":1},{"source":32,"target":245,"value":1},{"source":32,"target":246,"value":1},{"source":32,"target":247,"value":1},{"source":32,"target":249,"value":1},{"source":32,"target":250,"value":1},{"source":32,"target":252,"value":1},{"source":32,"target":253,"value":1},{"source":32,"target":255,"value":1},{"source":32,"target":257,"value":1},{"source":32,"target":258,"value":1},{"source":32,"target":264,"value":1},{"source":32,"target":266,"value":1},{"source":32,"target":267,"value":1},{"source":32,"target":268,"value":1},{"source":32,"target":269,"value":1},{"source":32,"target":271,"value":1},{"source":32,"target":272,"value":1},{"source":32,"target":273,"value":1},{"source":32,"target":277,"value":1},{"source":32,"target":278,"value":1},{"source":32,"target":279,"value":1},{"source":32,"target":280,"value":1},{"source":32,"target":281,"value":1},{"source":32,"target":286,"value":1},{"source":32,"target":287,"value":1},{"source":32,"target":288,"value":1},{"source":32,"target":289,"value":1},{"source":32,"target":290,"value":1},{"source":32,"target":291,"value":1},{"source":32,"target":295,"value":1},{"source":32,"target":297,"value":1},{"source":32,"target":299,"value":1},{"source":32,"target":300,"value":1},{"source":32,"target":301,"value":1},{"source":32,"target":302,"value":1},{"source":32,"target":304,"value":1},{"source":32,"target":305,"value":1},{"source":32,"target":306,"value":0.9999999999999999},{"source":32,"target":308,"value":1},{"source":32,"target":311,"value":1},{"source":32,"target":314,"value":1},{"source":32,"target":317,"value":1},{"source":32,"target":320,"value":1},{"source":32,"target":330,"value":1},{"source":33,"target":34,"value":1},{"source":33,"target":35,"value":1},{"source":33,"target":36,"value":1},{"source":33,"target":37,"value":1},{"source":33,"target":39,"value":1},{"source":33,"target":45,"value":1},{"source":33,"target":46,"value":1},{"source":33,"target":55,"value":1},{"source":33,"target":57,"value":1},{"source":33,"target":58,"value":1},{"source":33,"target":63,"value":1},{"source":33,"target":64,"value":1},{"source":33,"target":65,"value":1},{"source":33,"target":66,"value":1},{"source":33,"target":67,"value":1},{"source":33,"target":68,"value":1},{"source":33,"target":69,"value":1},{"source":33,"target":70,"value":1},{"source":33,"target":71,"value":1},{"source":33,"target":74,"value":1},{"source":33,"target":85,"value":1},{"source":33,"target":86,"value":1},{"source":33,"target":87,"value":1},{"source":33,"target":88,"value":1},{"source":33,"target":94,"value":1},{"source":33,"target":95,"value":1},{"source":33,"target":96,"value":1},{"source":33,"target":97,"value":1},{"source":33,"target":98,"value":1},{"source":33,"target":99,"value":1},{"source":33,"target":100,"value":1},{"source":33,"target":101,"value":1},{"source":33,"target":102,"value":1},{"source":33,"target":103,"value":1},{"source":33,"target":104,"value":1},{"source":33,"target":105,"value":1},{"source":33,"target":106,"value":1},{"source":33,"target":108,"value":1},{"source":33,"target":109,"value":1},{"source":33,"target":112,"value":1},{"source":33,"target":114,"value":1},{"source":33,"target":116,"value":1},{"source":33,"target":117,"value":1},{"source":33,"target":118,"value":1},{"source":33,"target":123,"value":1},{"source":33,"target":125,"value":1},{"source":33,"target":126,"value":1},{"source":33,"target":130,"value":1},{"source":33,"target":131,"value":1},{"source":33,"target":133,"value":1},{"source":33,"target":134,"value":1},{"source":33,"target":135,"value":1},{"source":33,"target":136,"value":1},{"source":33,"target":137,"value":1},{"source":33,"target":138,"value":1},{"source":33,"target":141,"value":1},{"source":33,"target":142,"value":1},{"source":33,"target":143,"value":1},{"source":33,"target":147,"value":1},{"source":33,"target":148,"value":1},{"source":33,"target":149,"value":1},{"source":33,"target":150,"value":1},{"source":33,"target":151,"value":1},{"source":33,"target":152,"value":1},{"source":33,"target":153,"value":1},{"source":33,"target":155,"value":1},{"source":33,"target":156,"value":1},{"source":33,"target":158,"value":1},{"source":33,"target":159,"value":1},{"source":33,"target":160,"value":1},{"source":33,"target":161,"value":1},{"source":33,"target":162,"value":1},{"source":33,"target":163,"value":1},{"source":33,"target":164,"value":1},{"source":33,"target":165,"value":1},{"source":33,"target":166,"value":1},{"source":33,"target":167,"value":1},{"source":33,"target":169,"value":1},{"source":33,"target":171,"value":1},{"source":33,"target":172,"value":1},{"source":33,"target":173,"value":1},{"source":33,"target":174,"value":1},{"source":33,"target":176,"value":1},{"source":33,"target":177,"value":1},{"source":33,"target":181,"value":1},{"source":33,"target":182,"value":1},{"source":33,"target":183,"value":1},{"source":33,"target":185,"value":1},{"source":33,"target":186,"value":1},{"source":33,"target":188,"value":1},{"source":33,"target":192,"value":1},{"source":33,"target":193,"value":1},{"source":33,"target":194,"value":1},{"source":33,"target":195,"value":1},{"source":33,"target":197,"value":1},{"source":33,"target":198,"value":1},{"source":33,"target":199,"value":1},{"source":33,"target":200,"value":1},{"source":33,"target":202,"value":1},{"source":33,"target":203,"value":1},{"source":33,"target":209,"value":1},{"source":33,"target":210,"value":1},{"source":33,"target":213,"value":1},{"source":33,"target":214,"value":0.9999999999999999},{"source":33,"target":216,"value":1},{"source":33,"target":217,"value":1},{"source":33,"target":218,"value":1},{"source":33,"target":219,"value":1},{"source":33,"target":220,"value":1},{"source":33,"target":221,"value":1},{"source":33,"target":223,"value":1},{"source":33,"target":224,"value":1},{"source":33,"target":225,"value":1},{"source":33,"target":227,"value":1},{"source":33,"target":229,"value":1},{"source":33,"target":230,"value":1},{"source":33,"target":233,"value":1},{"source":33,"target":235,"value":1},{"source":33,"target":236,"value":1},{"source":33,"target":237,"value":1},{"source":33,"target":238,"value":1},{"source":33,"target":240,"value":1},{"source":33,"target":241,"value":1},{"source":33,"target":242,"value":1},{"source":33,"target":243,"value":1},{"source":33,"target":244,"value":1},{"source":33,"target":245,"value":1},{"source":33,"target":246,"value":1},{"source":33,"target":247,"value":1},{"source":33,"target":249,"value":1},{"source":33,"target":250,"value":1},{"source":33,"target":252,"value":1},{"source":33,"target":253,"value":1},{"source":33,"target":255,"value":1},{"source":33,"target":257,"value":1},{"source":33,"target":258,"value":1},{"source":33,"target":264,"value":1},{"source":33,"target":266,"value":1},{"source":33,"target":267,"value":1},{"source":33,"target":268,"value":1},{"source":33,"target":269,"value":1},{"source":33,"target":271,"value":1},{"source":33,"target":272,"value":1},{"source":33,"target":273,"value":1},{"source":33,"target":277,"value":1},{"source":33,"target":278,"value":1},{"source":33,"target":279,"value":1},{"source":33,"target":280,"value":1},{"source":33,"target":281,"value":1},{"source":33,"target":286,"value":1},{"source":33,"target":287,"value":1},{"source":33,"target":288,"value":1},{"source":33,"target":289,"value":1},{"source":33,"target":290,"value":1},{"source":33,"target":291,"value":1},{"source":33,"target":295,"value":1},{"source":33,"target":297,"value":1},{"source":33,"target":299,"value":1},{"source":33,"target":300,"value":1},{"source":33,"target":301,"value":1},{"source":33,"target":302,"value":1},{"source":33,"target":304,"value":1},{"source":33,"target":305,"value":1},{"source":33,"target":306,"value":1},{"source":33,"target":308,"value":1},{"source":33,"target":311,"value":1},{"source":33,"target":314,"value":1},{"source":33,"target":317,"value":1},{"source":33,"target":320,"value":1},{"source":33,"target":330,"value":1},{"source":34,"target":35,"value":1},{"source":34,"target":36,"value":1},{"source":34,"target":37,"value":1},{"source":34,"target":39,"value":1},{"source":34,"target":45,"value":1},{"source":34,"target":46,"value":1},{"source":34,"target":55,"value":1},{"source":34,"target":57,"value":1},{"source":34,"target":58,"value":1},{"source":34,"target":63,"value":1},{"source":34,"target":64,"value":0.9999999999999999},{"source":34,"target":65,"value":1},{"source":34,"target":66,"value":1},{"source":34,"target":67,"value":1},{"source":34,"target":68,"value":1},{"source":34,"target":69,"value":1},{"source":34,"target":70,"value":1},{"source":34,"target":71,"value":1},{"source":34,"target":74,"value":1},{"source":34,"target":85,"value":0.9999999999999999},{"source":34,"target":86,"value":1},{"source":34,"target":87,"value":1},{"source":34,"target":88,"value":1},{"source":34,"target":94,"value":0.9999999999999998},{"source":34,"target":95,"value":1},{"source":34,"target":96,"value":1},{"source":34,"target":97,"value":1},{"source":34,"target":98,"value":1},{"source":34,"target":99,"value":1},{"source":34,"target":100,"value":1},{"source":34,"target":101,"value":1},{"source":34,"target":102,"value":1},{"source":34,"target":103,"value":1},{"source":34,"target":104,"value":1},{"source":34,"target":105,"value":1},{"source":34,"target":106,"value":1},{"source":34,"target":108,"value":1},{"source":34,"target":109,"value":1},{"source":34,"target":112,"value":1},{"source":34,"target":114,"value":1},{"source":34,"target":116,"value":1},{"source":34,"target":117,"value":1},{"source":34,"target":118,"value":0.9999999999999999},{"source":34,"target":123,"value":1},{"source":34,"target":125,"value":1},{"source":34,"target":126,"value":1},{"source":34,"target":130,"value":1},{"source":34,"target":131,"value":1},{"source":34,"target":133,"value":1},{"source":34,"target":134,"value":1},{"source":34,"target":135,"value":1},{"source":34,"target":136,"value":1},{"source":34,"target":137,"value":1},{"source":34,"target":138,"value":1},{"source":34,"target":141,"value":1},{"source":34,"target":142,"value":1},{"source":34,"target":143,"value":1},{"source":34,"target":147,"value":1},{"source":34,"target":148,"value":1},{"source":34,"target":149,"value":1},{"source":34,"target":150,"value":1},{"source":34,"target":151,"value":1},{"source":34,"target":152,"value":1},{"source":34,"target":153,"value":1},{"source":34,"target":155,"value":1},{"source":34,"target":156,"value":1},{"source":34,"target":158,"value":0.9999999999999999},{"source":34,"target":159,"value":1},{"source":34,"target":160,"value":1},{"source":34,"target":161,"value":1},{"source":34,"target":162,"value":1},{"source":34,"target":163,"value":1},{"source":34,"target":164,"value":1},{"source":34,"target":165,"value":1},{"source":34,"target":166,"value":1},{"source":34,"target":167,"value":1},{"source":34,"target":169,"value":1},{"source":34,"target":171,"value":1},{"source":34,"target":172,"value":1},{"source":34,"target":173,"value":1},{"source":34,"target":174,"value":1},{"source":34,"target":176,"value":1},{"source":34,"target":177,"value":1},{"source":34,"target":181,"value":1},{"source":34,"target":182,"value":1},{"source":34,"target":183,"value":1},{"source":34,"target":185,"value":1},{"source":34,"target":186,"value":0.9999999999999999},{"source":34,"target":188,"value":1},{"source":34,"target":192,"value":1},{"source":34,"target":193,"value":1},{"source":34,"target":194,"value":1},{"source":34,"target":195,"value":1},{"source":34,"target":197,"value":1},{"source":34,"target":198,"value":1},{"source":34,"target":199,"value":1},{"source":34,"target":200,"value":1},{"source":34,"target":202,"value":1},{"source":34,"target":203,"value":1},{"source":34,"target":209,"value":1},{"source":34,"target":210,"value":0.9999999999999999},{"source":34,"target":213,"value":1},{"source":34,"target":214,"value":0.9999999999999999},{"source":34,"target":216,"value":1},{"source":34,"target":217,"value":1},{"source":34,"target":218,"value":0.9999999999999999},{"source":34,"target":219,"value":1},{"source":34,"target":220,"value":1},{"source":34,"target":221,"value":1},{"source":34,"target":223,"value":1},{"source":34,"target":224,"value":1},{"source":34,"target":225,"value":0.9999999999999999},{"source":34,"target":227,"value":1},{"source":34,"target":229,"value":0.9999999999999998},{"source":34,"target":230,"value":1},{"source":34,"target":233,"value":0.9999999999999999},{"source":34,"target":235,"value":1},{"source":34,"target":236,"value":1},{"source":34,"target":237,"value":1},{"source":34,"target":238,"value":1},{"source":34,"target":240,"value":1},{"source":34,"target":241,"value":1},{"source":34,"target":242,"value":1},{"source":34,"target":243,"value":1},{"source":34,"target":244,"value":1},{"source":34,"target":245,"value":1},{"source":34,"target":246,"value":1},{"source":34,"target":247,"value":1},{"source":34,"target":249,"value":1},{"source":34,"target":250,"value":0.9999999999999998},{"source":34,"target":252,"value":1},{"source":34,"target":253,"value":1},{"source":34,"target":255,"value":1},{"source":34,"target":257,"value":1},{"source":34,"target":258,"value":1},{"source":34,"target":264,"value":1},{"source":34,"target":266,"value":1},{"source":34,"target":267,"value":1},{"source":34,"target":268,"value":1},{"source":34,"target":269,"value":1},{"source":34,"target":271,"value":1},{"source":34,"target":272,"value":1},{"source":34,"target":273,"value":1},{"source":34,"target":277,"value":1},{"source":34,"target":278,"value":1},{"source":34,"target":279,"value":1},{"source":34,"target":280,"value":1},{"source":34,"target":281,"value":1},{"source":34,"target":286,"value":1},{"source":34,"target":287,"value":1},{"source":34,"target":288,"value":1},{"source":34,"target":289,"value":1},{"source":34,"target":290,"value":1},{"source":34,"target":291,"value":0.9999999999999998},{"source":34,"target":295,"value":1},{"source":34,"target":297,"value":1},{"source":34,"target":299,"value":1},{"source":34,"target":300,"value":1},{"source":34,"target":301,"value":1},{"source":34,"target":302,"value":1},{"source":34,"target":304,"value":1},{"source":34,"target":305,"value":1},{"source":34,"target":306,"value":0.9999999999999998},{"source":34,"target":308,"value":1},{"source":34,"target":311,"value":1},{"source":34,"target":314,"value":1},{"source":34,"target":317,"value":1},{"source":34,"target":320,"value":1},{"source":34,"target":330,"value":1},{"source":35,"target":36,"value":1},{"source":35,"target":37,"value":1},{"source":35,"target":39,"value":1},{"source":35,"target":45,"value":1},{"source":35,"target":46,"value":1},{"source":35,"target":55,"value":1},{"source":35,"target":57,"value":1},{"source":35,"target":58,"value":1},{"source":35,"target":63,"value":1},{"source":35,"target":64,"value":1},{"source":35,"target":65,"value":1},{"source":35,"target":66,"value":1},{"source":35,"target":67,"value":1},{"source":35,"target":68,"value":1},{"source":35,"target":69,"value":1},{"source":35,"target":70,"value":1},{"source":35,"target":71,"value":1},{"source":35,"target":74,"value":1},{"source":35,"target":85,"value":1},{"source":35,"target":86,"value":1},{"source":35,"target":87,"value":1},{"source":35,"target":88,"value":1},{"source":35,"target":94,"value":1},{"source":35,"target":95,"value":1},{"source":35,"target":96,"value":1},{"source":35,"target":97,"value":1},{"source":35,"target":98,"value":1},{"source":35,"target":99,"value":1},{"source":35,"target":100,"value":1},{"source":35,"target":101,"value":1},{"source":35,"target":102,"value":1},{"source":35,"target":103,"value":1},{"source":35,"target":104,"value":1},{"source":35,"target":105,"value":1},{"source":35,"target":106,"value":1},{"source":35,"target":108,"value":1},{"source":35,"target":109,"value":1},{"source":35,"target":112,"value":1},{"source":35,"target":114,"value":1},{"source":35,"target":116,"value":1},{"source":35,"target":117,"value":1},{"source":35,"target":118,"value":1},{"source":35,"target":123,"value":1},{"source":35,"target":125,"value":1},{"source":35,"target":126,"value":1},{"source":35,"target":130,"value":1},{"source":35,"target":131,"value":1},{"source":35,"target":133,"value":1},{"source":35,"target":134,"value":1},{"source":35,"target":135,"value":1},{"source":35,"target":136,"value":1},{"source":35,"target":137,"value":1},{"source":35,"target":138,"value":1},{"source":35,"target":141,"value":1},{"source":35,"target":142,"value":1},{"source":35,"target":143,"value":1},{"source":35,"target":147,"value":1},{"source":35,"target":148,"value":1},{"source":35,"target":149,"value":1},{"source":35,"target":150,"value":1},{"source":35,"target":151,"value":1},{"source":35,"target":152,"value":1},{"source":35,"target":153,"value":1},{"source":35,"target":155,"value":1},{"source":35,"target":156,"value":1},{"source":35,"target":158,"value":1},{"source":35,"target":159,"value":1},{"source":35,"target":160,"value":1},{"source":35,"target":161,"value":1},{"source":35,"target":162,"value":1},{"source":35,"target":163,"value":1},{"source":35,"target":164,"value":0.9999999999999998},{"source":35,"target":165,"value":1},{"source":35,"target":166,"value":1},{"source":35,"target":167,"value":1},{"source":35,"target":169,"value":1},{"source":35,"target":171,"value":1},{"source":35,"target":172,"value":1},{"source":35,"target":173,"value":1},{"source":35,"target":174,"value":1},{"source":35,"target":176,"value":1},{"source":35,"target":177,"value":1},{"source":35,"target":181,"value":1},{"source":35,"target":182,"value":1},{"source":35,"target":183,"value":1},{"source":35,"target":185,"value":1},{"source":35,"target":186,"value":1},{"source":35,"target":188,"value":1},{"source":35,"target":192,"value":1},{"source":35,"target":193,"value":1},{"source":35,"target":194,"value":1},{"source":35,"target":195,"value":1},{"source":35,"target":197,"value":1},{"source":35,"target":198,"value":1},{"source":35,"target":199,"value":1},{"source":35,"target":200,"value":1},{"source":35,"target":202,"value":1},{"source":35,"target":203,"value":1},{"source":35,"target":209,"value":1},{"source":35,"target":210,"value":1},{"source":35,"target":213,"value":1},{"source":35,"target":214,"value":1},{"source":35,"target":216,"value":1},{"source":35,"target":217,"value":1},{"source":35,"target":218,"value":1},{"source":35,"target":219,"value":1},{"source":35,"target":220,"value":1},{"source":35,"target":221,"value":1},{"source":35,"target":223,"value":1},{"source":35,"target":224,"value":1},{"source":35,"target":225,"value":1},{"source":35,"target":227,"value":1},{"source":35,"target":229,"value":1},{"source":35,"target":230,"value":1},{"source":35,"target":233,"value":1},{"source":35,"target":235,"value":1},{"source":35,"target":236,"value":1},{"source":35,"target":237,"value":1},{"source":35,"target":238,"value":1},{"source":35,"target":240,"value":1},{"source":35,"target":241,"value":1},{"source":35,"target":242,"value":1},{"source":35,"target":243,"value":1},{"source":35,"target":244,"value":1},{"source":35,"target":245,"value":1},{"source":35,"target":246,"value":1},{"source":35,"target":247,"value":1},{"source":35,"target":249,"value":1},{"source":35,"target":250,"value":1},{"source":35,"target":252,"value":1},{"source":35,"target":253,"value":1},{"source":35,"target":255,"value":1},{"source":35,"target":257,"value":1},{"source":35,"target":258,"value":1},{"source":35,"target":264,"value":1},{"source":35,"target":266,"value":1},{"source":35,"target":267,"value":1},{"source":35,"target":268,"value":1},{"source":35,"target":269,"value":1},{"source":35,"target":271,"value":1},{"source":35,"target":272,"value":1},{"source":35,"target":273,"value":1},{"source":35,"target":277,"value":1},{"source":35,"target":278,"value":1},{"source":35,"target":279,"value":1},{"source":35,"target":280,"value":1},{"source":35,"target":281,"value":1},{"source":35,"target":286,"value":1},{"source":35,"target":287,"value":1},{"source":35,"target":288,"value":1},{"source":35,"target":289,"value":1},{"source":35,"target":290,"value":1},{"source":35,"target":291,"value":1},{"source":35,"target":295,"value":0.9999999999999999},{"source":35,"target":297,"value":1},{"source":35,"target":299,"value":1},{"source":35,"target":300,"value":1},{"source":35,"target":301,"value":1},{"source":35,"target":302,"value":1},{"source":35,"target":304,"value":1},{"source":35,"target":305,"value":1},{"source":35,"target":306,"value":1},{"source":35,"target":308,"value":1},{"source":35,"target":311,"value":1},{"source":35,"target":314,"value":1},{"source":35,"target":317,"value":1},{"source":35,"target":320,"value":1},{"source":35,"target":330,"value":1},{"source":36,"target":37,"value":1},{"source":36,"target":39,"value":1},{"source":36,"target":45,"value":1},{"source":36,"target":46,"value":1},{"source":36,"target":55,"value":1},{"source":36,"target":57,"value":1},{"source":36,"target":58,"value":1},{"source":36,"target":63,"value":1},{"source":36,"target":64,"value":1},{"source":36,"target":65,"value":1},{"source":36,"target":66,"value":1},{"source":36,"target":67,"value":1},{"source":36,"target":68,"value":1},{"source":36,"target":69,"value":1},{"source":36,"target":70,"value":1},{"source":36,"target":71,"value":1},{"source":36,"target":74,"value":1},{"source":36,"target":85,"value":0.9999999999999999},{"source":36,"target":86,"value":1},{"source":36,"target":87,"value":1},{"source":36,"target":88,"value":1},{"source":36,"target":94,"value":1},{"source":36,"target":95,"value":1},{"source":36,"target":96,"value":1},{"source":36,"target":97,"value":1},{"source":36,"target":98,"value":1},{"source":36,"target":99,"value":0.9999999999999998},{"source":36,"target":100,"value":1},{"source":36,"target":101,"value":1},{"source":36,"target":102,"value":1},{"source":36,"target":103,"value":1},{"source":36,"target":104,"value":1},{"source":36,"target":105,"value":1},{"source":36,"target":106,"value":1},{"source":36,"target":108,"value":1},{"source":36,"target":109,"value":1},{"source":36,"target":112,"value":1},{"source":36,"target":114,"value":1},{"source":36,"target":116,"value":1},{"source":36,"target":117,"value":1},{"source":36,"target":118,"value":1},{"source":36,"target":123,"value":1},{"source":36,"target":125,"value":1},{"source":36,"target":126,"value":1},{"source":36,"target":130,"value":1},{"source":36,"target":131,"value":1},{"source":36,"target":133,"value":1},{"source":36,"target":134,"value":1},{"source":36,"target":135,"value":1},{"source":36,"target":136,"value":1},{"source":36,"target":137,"value":1},{"source":36,"target":138,"value":1},{"source":36,"target":141,"value":1},{"source":36,"target":142,"value":1},{"source":36,"target":143,"value":1},{"source":36,"target":147,"value":1},{"source":36,"target":148,"value":1},{"source":36,"target":149,"value":1},{"source":36,"target":150,"value":1},{"source":36,"target":151,"value":1},{"source":36,"target":152,"value":1},{"source":36,"target":153,"value":1},{"source":36,"target":155,"value":1},{"source":36,"target":156,"value":1},{"source":36,"target":158,"value":1},{"source":36,"target":159,"value":1},{"source":36,"target":160,"value":1},{"source":36,"target":161,"value":1},{"source":36,"target":162,"value":1},{"source":36,"target":163,"value":0.9999999999999998},{"source":36,"target":164,"value":1},{"source":36,"target":165,"value":1},{"source":36,"target":166,"value":1},{"source":36,"target":167,"value":1},{"source":36,"target":169,"value":1},{"source":36,"target":171,"value":1},{"source":36,"target":172,"value":1},{"source":36,"target":173,"value":1},{"source":36,"target":174,"value":1},{"source":36,"target":176,"value":1},{"source":36,"target":177,"value":1},{"source":36,"target":181,"value":1},{"source":36,"target":182,"value":1},{"source":36,"target":183,"value":1},{"source":36,"target":185,"value":1},{"source":36,"target":186,"value":0.9999999999999998},{"source":36,"target":188,"value":1},{"source":36,"target":192,"value":1},{"source":36,"target":193,"value":1},{"source":36,"target":194,"value":1},{"source":36,"target":195,"value":1},{"source":36,"target":197,"value":1},{"source":36,"target":198,"value":1},{"source":36,"target":199,"value":1},{"source":36,"target":200,"value":1},{"source":36,"target":202,"value":1},{"source":36,"target":203,"value":1},{"source":36,"target":209,"value":1},{"source":36,"target":210,"value":1},{"source":36,"target":213,"value":1},{"source":36,"target":214,"value":0.9999999999999999},{"source":36,"target":216,"value":1},{"source":36,"target":217,"value":1},{"source":36,"target":218,"value":0.9999999999999998},{"source":36,"target":219,"value":1},{"source":36,"target":220,"value":1},{"source":36,"target":221,"value":1},{"source":36,"target":223,"value":0.9999999999999999},{"source":36,"target":224,"value":1},{"source":36,"target":225,"value":1},{"source":36,"target":227,"value":1},{"source":36,"target":229,"value":0.9999999999999998},{"source":36,"target":230,"value":0.9999999999999999},{"source":36,"target":233,"value":1},{"source":36,"target":235,"value":1},{"source":36,"target":236,"value":1},{"source":36,"target":237,"value":1},{"source":36,"target":238,"value":1},{"source":36,"target":240,"value":1},{"source":36,"target":241,"value":1},{"source":36,"target":242,"value":1},{"source":36,"target":243,"value":1},{"source":36,"target":244,"value":1},{"source":36,"target":245,"value":1},{"source":36,"target":246,"value":1},{"source":36,"target":247,"value":1},{"source":36,"target":249,"value":1},{"source":36,"target":250,"value":1},{"source":36,"target":252,"value":1},{"source":36,"target":253,"value":1},{"source":36,"target":255,"value":1},{"source":36,"target":257,"value":1},{"source":36,"target":258,"value":1},{"source":36,"target":264,"value":1},{"source":36,"target":266,"value":1},{"source":36,"target":267,"value":1},{"source":36,"target":268,"value":1},{"source":36,"target":269,"value":1},{"source":36,"target":271,"value":1},{"source":36,"target":272,"value":1},{"source":36,"target":273,"value":1},{"source":36,"target":277,"value":1},{"source":36,"target":278,"value":1},{"source":36,"target":279,"value":1},{"source":36,"target":280,"value":1},{"source":36,"target":281,"value":1},{"source":36,"target":286,"value":1},{"source":36,"target":287,"value":1},{"source":36,"target":288,"value":1},{"source":36,"target":289,"value":1},{"source":36,"target":290,"value":1},{"source":36,"target":291,"value":1},{"source":36,"target":295,"value":1},{"source":36,"target":297,"value":1},{"source":36,"target":299,"value":1},{"source":36,"target":300,"value":1},{"source":36,"target":301,"value":1},{"source":36,"target":302,"value":0.9999999999999999},{"source":36,"target":304,"value":1},{"source":36,"target":305,"value":1},{"source":36,"target":306,"value":1},{"source":36,"target":308,"value":1},{"source":36,"target":311,"value":1},{"source":36,"target":314,"value":1},{"source":36,"target":317,"value":1},{"source":36,"target":320,"value":1},{"source":36,"target":330,"value":1},{"source":37,"target":39,"value":1},{"source":37,"target":45,"value":1},{"source":37,"target":46,"value":1},{"source":37,"target":55,"value":1},{"source":37,"target":57,"value":1},{"source":37,"target":58,"value":1},{"source":37,"target":63,"value":1},{"source":37,"target":64,"value":1},{"source":37,"target":65,"value":1},{"source":37,"target":66,"value":1},{"source":37,"target":67,"value":1},{"source":37,"target":68,"value":1},{"source":37,"target":69,"value":1},{"source":37,"target":70,"value":1},{"source":37,"target":71,"value":1},{"source":37,"target":74,"value":1},{"source":37,"target":85,"value":0.9999999999999999},{"source":37,"target":86,"value":1},{"source":37,"target":87,"value":1},{"source":37,"target":88,"value":1},{"source":37,"target":94,"value":0.9999999999999999},{"source":37,"target":95,"value":1},{"source":37,"target":96,"value":0.9999999999999999},{"source":37,"target":97,"value":1},{"source":37,"target":98,"value":1},{"source":37,"target":99,"value":1},{"source":37,"target":100,"value":1},{"source":37,"target":101,"value":1},{"source":37,"target":102,"value":1},{"source":37,"target":103,"value":1},{"source":37,"target":104,"value":1},{"source":37,"target":105,"value":1},{"source":37,"target":106,"value":1},{"source":37,"target":108,"value":1},{"source":37,"target":109,"value":1},{"source":37,"target":112,"value":1},{"source":37,"target":114,"value":1},{"source":37,"target":116,"value":1},{"source":37,"target":117,"value":1},{"source":37,"target":118,"value":1},{"source":37,"target":123,"value":1},{"source":37,"target":125,"value":1},{"source":37,"target":126,"value":1},{"source":37,"target":130,"value":1},{"source":37,"target":131,"value":1},{"source":37,"target":133,"value":1},{"source":37,"target":134,"value":1},{"source":37,"target":135,"value":1},{"source":37,"target":136,"value":0.9999999999999999},{"source":37,"target":137,"value":1},{"source":37,"target":138,"value":1},{"source":37,"target":141,"value":1},{"source":37,"target":142,"value":1},{"source":37,"target":143,"value":1},{"source":37,"target":147,"value":1},{"source":37,"target":148,"value":1},{"source":37,"target":149,"value":1},{"source":37,"target":150,"value":1},{"source":37,"target":151,"value":1},{"source":37,"target":152,"value":0.9999999999999999},{"source":37,"target":153,"value":1},{"source":37,"target":155,"value":1},{"source":37,"target":156,"value":1},{"source":37,"target":158,"value":0.9999999999999999},{"source":37,"target":159,"value":0.9999999999999999},{"source":37,"target":160,"value":1},{"source":37,"target":161,"value":1},{"source":37,"target":162,"value":1},{"source":37,"target":163,"value":0.9999999999999999},{"source":37,"target":164,"value":1},{"source":37,"target":165,"value":1},{"source":37,"target":166,"value":1},{"source":37,"target":167,"value":1},{"source":37,"target":169,"value":1},{"source":37,"target":171,"value":1},{"source":37,"target":172,"value":1},{"source":37,"target":173,"value":1},{"source":37,"target":174,"value":1},{"source":37,"target":176,"value":1},{"source":37,"target":177,"value":1},{"source":37,"target":181,"value":1},{"source":37,"target":182,"value":1},{"source":37,"target":183,"value":1},{"source":37,"target":185,"value":1},{"source":37,"target":186,"value":0.9999999999999999},{"source":37,"target":188,"value":1},{"source":37,"target":192,"value":1},{"source":37,"target":193,"value":1},{"source":37,"target":194,"value":1},{"source":37,"target":195,"value":1},{"source":37,"target":197,"value":1},{"source":37,"target":198,"value":1},{"source":37,"target":199,"value":1},{"source":37,"target":200,"value":1},{"source":37,"target":202,"value":1},{"source":37,"target":203,"value":1},{"source":37,"target":209,"value":1},{"source":37,"target":210,"value":1},{"source":37,"target":213,"value":1},{"source":37,"target":214,"value":1},{"source":37,"target":216,"value":1},{"source":37,"target":217,"value":1},{"source":37,"target":218,"value":0.9999999999999999},{"source":37,"target":219,"value":1},{"source":37,"target":220,"value":0.9999999999999999},{"source":37,"target":221,"value":0.9999999999999999},{"source":37,"target":223,"value":1},{"source":37,"target":224,"value":1},{"source":37,"target":225,"value":1},{"source":37,"target":227,"value":1},{"source":37,"target":229,"value":0.9999999999999999},{"source":37,"target":230,"value":1},{"source":37,"target":233,"value":0.9999999999999999},{"source":37,"target":235,"value":0.9999999999999998},{"source":37,"target":236,"value":1},{"source":37,"target":237,"value":1},{"source":37,"target":238,"value":1},{"source":37,"target":240,"value":1},{"source":37,"target":241,"value":1},{"source":37,"target":242,"value":1},{"source":37,"target":243,"value":1},{"source":37,"target":244,"value":1},{"source":37,"target":245,"value":1},{"source":37,"target":246,"value":1},{"source":37,"target":247,"value":1},{"source":37,"target":249,"value":1},{"source":37,"target":250,"value":1},{"source":37,"target":252,"value":1},{"source":37,"target":253,"value":0.9999999999999999},{"source":37,"target":255,"value":1},{"source":37,"target":257,"value":1},{"source":37,"target":258,"value":1},{"source":37,"target":264,"value":1},{"source":37,"target":266,"value":1},{"source":37,"target":267,"value":1},{"source":37,"target":268,"value":1},{"source":37,"target":269,"value":1},{"source":37,"target":271,"value":1},{"source":37,"target":272,"value":1},{"source":37,"target":273,"value":1},{"source":37,"target":277,"value":1},{"source":37,"target":278,"value":1},{"source":37,"target":279,"value":1},{"source":37,"target":280,"value":1},{"source":37,"target":281,"value":1},{"source":37,"target":286,"value":1},{"source":37,"target":287,"value":1},{"source":37,"target":288,"value":1},{"source":37,"target":289,"value":1},{"source":37,"target":290,"value":1},{"source":37,"target":291,"value":1},{"source":37,"target":295,"value":1},{"source":37,"target":297,"value":1},{"source":37,"target":299,"value":1},{"source":37,"target":300,"value":1},{"source":37,"target":301,"value":1},{"source":37,"target":302,"value":1},{"source":37,"target":304,"value":1},{"source":37,"target":305,"value":1},{"source":37,"target":306,"value":1},{"source":37,"target":308,"value":0.9999999999999998},{"source":37,"target":311,"value":0.9999999999999998},{"source":37,"target":314,"value":1},{"source":37,"target":317,"value":1},{"source":37,"target":320,"value":1},{"source":37,"target":330,"value":1},{"source":38,"target":40,"value":1},{"source":38,"target":41,"value":1},{"source":38,"target":42,"value":1},{"source":38,"target":43,"value":1},{"source":38,"target":44,"value":1},{"source":38,"target":49,"value":1},{"source":38,"target":50,"value":1},{"source":38,"target":59,"value":1},{"source":38,"target":60,"value":1},{"source":38,"target":61,"value":1},{"source":38,"target":62,"value":1},{"source":38,"target":72,"value":1},{"source":38,"target":73,"value":0.9999999999999999},{"source":38,"target":75,"value":1},{"source":38,"target":76,"value":0.9999999999999999},{"source":38,"target":77,"value":1},{"source":38,"target":78,"value":1},{"source":38,"target":82,"value":1},{"source":38,"target":84,"value":1},{"source":38,"target":107,"value":0.9999999999999999},{"source":38,"target":113,"value":1},{"source":38,"target":115,"value":1},{"source":38,"target":119,"value":1},{"source":38,"target":120,"value":1},{"source":38,"target":121,"value":1},{"source":38,"target":122,"value":0.9999999999999999},{"source":38,"target":124,"value":1},{"source":38,"target":127,"value":1},{"source":38,"target":128,"value":1},{"source":38,"target":129,"value":1},{"source":38,"target":132,"value":1},{"source":38,"target":139,"value":1},{"source":38,"target":140,"value":1},{"source":38,"target":144,"value":1},{"source":38,"target":145,"value":1},{"source":38,"target":146,"value":1},{"source":38,"target":154,"value":0.9999999999999999},{"source":38,"target":157,"value":0.9999999999999999},{"source":38,"target":168,"value":0.9999999999999998},{"source":38,"target":170,"value":0.9999999999999998},{"source":38,"target":175,"value":0.9999999999999999},{"source":38,"target":178,"value":1},{"source":38,"target":179,"value":0.9999999999999999},{"source":38,"target":180,"value":1},{"source":38,"target":184,"value":0.9999999999999998},{"source":38,"target":187,"value":1},{"source":38,"target":189,"value":1},{"source":38,"target":190,"value":0.9999999999999998},{"source":38,"target":191,"value":0.9999999999999998},{"source":38,"target":196,"value":1},{"source":38,"target":201,"value":1},{"source":38,"target":204,"value":1},{"source":38,"target":205,"value":1},{"source":38,"target":206,"value":0.9999999999999998},{"source":38,"target":207,"value":1},{"source":38,"target":211,"value":0.9999999999999999},{"source":38,"target":212,"value":0.9999999999999998},{"source":38,"target":215,"value":0.9999999999999999},{"source":38,"target":222,"value":0.9999999999999998},{"source":38,"target":226,"value":1},{"source":38,"target":228,"value":1},{"source":38,"target":231,"value":1},{"source":38,"target":232,"value":1},{"source":38,"target":234,"value":1},{"source":38,"target":239,"value":1},{"source":38,"target":248,"value":1},{"source":38,"target":251,"value":1},{"source":38,"target":254,"value":1},{"source":38,"target":256,"value":1},{"source":38,"target":259,"value":0.9999999999999998},{"source":38,"target":260,"value":1},{"source":38,"target":261,"value":0.9999999999999998},{"source":38,"target":262,"value":1},{"source":38,"target":263,"value":0.9999999999999999},{"source":38,"target":265,"value":1},{"source":38,"target":270,"value":1},{"source":38,"target":274,"value":1},{"source":38,"target":275,"value":1},{"source":38,"target":276,"value":1},{"source":38,"target":282,"value":1},{"source":38,"target":283,"value":0.9999999999999999},{"source":38,"target":284,"value":1},{"source":38,"target":285,"value":0.9999999999999998},{"source":38,"target":292,"value":0.9999999999999998},{"source":38,"target":293,"value":1},{"source":38,"target":294,"value":1},{"source":38,"target":296,"value":0.9999999999999998},{"source":38,"target":298,"value":1},{"source":38,"target":307,"value":0.9999999999999999},{"source":38,"target":309,"value":1},{"source":38,"target":312,"value":1},{"source":38,"target":313,"value":0.9999999999999998},{"source":38,"target":315,"value":1},{"source":38,"target":316,"value":0.9999999999999999},{"source":38,"target":318,"value":0.9999999999999999},{"source":38,"target":319,"value":0.9999999999999999},{"source":38,"target":321,"value":1},{"source":38,"target":322,"value":1},{"source":38,"target":323,"value":0.9999999999999999},{"source":38,"target":324,"value":0.9999999999999999},{"source":38,"target":325,"value":0.9999999999999998},{"source":38,"target":326,"value":1},{"source":38,"target":327,"value":1},{"source":38,"target":328,"value":1},{"source":38,"target":329,"value":1},{"source":38,"target":331,"value":0.9999999999999999},{"source":38,"target":332,"value":0.9999999999999998},{"source":38,"target":333,"value":1},{"source":38,"target":334,"value":1},{"source":38,"target":335,"value":1},{"source":39,"target":45,"value":1},{"source":39,"target":46,"value":1},{"source":39,"target":55,"value":0.9999999999999999},{"source":39,"target":57,"value":0.9999999999999999},{"source":39,"target":58,"value":0.9999999999999998},{"source":39,"target":63,"value":1},{"source":39,"target":64,"value":1},{"source":39,"target":65,"value":1},{"source":39,"target":66,"value":1},{"source":39,"target":67,"value":0.9999999999999998},{"source":39,"target":68,"value":1},{"source":39,"target":69,"value":1},{"source":39,"target":70,"value":1},{"source":39,"target":71,"value":0.9999999999999998},{"source":39,"target":74,"value":0.9999999999999999},{"source":39,"target":85,"value":0.9999999999999999},{"source":39,"target":86,"value":0.9999999999999999},{"source":39,"target":87,"value":1},{"source":39,"target":88,"value":1},{"source":39,"target":94,"value":0.9999999999999998},{"source":39,"target":95,"value":0.9999999999999998},{"source":39,"target":96,"value":0.9999999999999998},{"source":39,"target":97,"value":1},{"source":39,"target":98,"value":1},{"source":39,"target":99,"value":0.9999999999999998},{"source":39,"target":100,"value":1},{"source":39,"target":101,"value":0.9999999999999999},{"source":39,"target":102,"value":1},{"source":39,"target":103,"value":1},{"source":39,"target":104,"value":1},{"source":39,"target":105,"value":1},{"source":39,"target":106,"value":0.9999999999999999},{"source":39,"target":108,"value":1},{"source":39,"target":109,"value":0.9999999999999998},{"source":39,"target":112,"value":1},{"source":39,"target":114,"value":1},{"source":39,"target":116,"value":0.9999999999999999},{"source":39,"target":117,"value":0.9999999999999999},{"source":39,"target":118,"value":0.9999999999999999},{"source":39,"target":123,"value":0.9999999999999998},{"source":39,"target":125,"value":1},{"source":39,"target":126,"value":0.9999999999999998},{"source":39,"target":130,"value":1},{"source":39,"target":131,"value":1},{"source":39,"target":133,"value":1},{"source":39,"target":134,"value":1},{"source":39,"target":135,"value":1},{"source":39,"target":136,"value":0.9999999999999999},{"source":39,"target":137,"value":1},{"source":39,"target":138,"value":1},{"source":39,"target":141,"value":1},{"source":39,"target":142,"value":1},{"source":39,"target":143,"value":1},{"source":39,"target":147,"value":1},{"source":39,"target":148,"value":1},{"source":39,"target":149,"value":1},{"source":39,"target":150,"value":1},{"source":39,"target":151,"value":1},{"source":39,"target":152,"value":0.9999999999999998},{"source":39,"target":153,"value":1},{"source":39,"target":155,"value":1},{"source":39,"target":156,"value":1},{"source":39,"target":158,"value":1},{"source":39,"target":159,"value":0.9999999999999998},{"source":39,"target":160,"value":0.9999999999999999},{"source":39,"target":161,"value":1},{"source":39,"target":162,"value":1},{"source":39,"target":163,"value":0.9999999999999998},{"source":39,"target":164,"value":0.9999999999999999},{"source":39,"target":165,"value":1},{"source":39,"target":166,"value":0.9999999999999999},{"source":39,"target":167,"value":1},{"source":39,"target":169,"value":1},{"source":39,"target":171,"value":1},{"source":39,"target":172,"value":1},{"source":39,"target":173,"value":1},{"source":39,"target":174,"value":1},{"source":39,"target":176,"value":1},{"source":39,"target":177,"value":0.9999999999999999},{"source":39,"target":181,"value":1},{"source":39,"target":182,"value":0.9999999999999999},{"source":39,"target":183,"value":1},{"source":39,"target":185,"value":1},{"source":39,"target":186,"value":0.9999999999999998},{"source":39,"target":188,"value":0.9999999999999999},{"source":39,"target":192,"value":1},{"source":39,"target":193,"value":1},{"source":39,"target":194,"value":0.9999999999999999},{"source":39,"target":195,"value":0.9999999999999999},{"source":39,"target":197,"value":1},{"source":39,"target":198,"value":0.9999999999999998},{"source":39,"target":199,"value":1},{"source":39,"target":200,"value":1},{"source":39,"target":202,"value":0.9999999999999999},{"source":39,"target":203,"value":0.9999999999999998},{"source":39,"target":209,"value":0.9999999999999999},{"source":39,"target":210,"value":1},{"source":39,"target":213,"value":1},{"source":39,"target":214,"value":0.9999999999999999},{"source":39,"target":216,"value":1},{"source":39,"target":217,"value":1},{"source":39,"target":218,"value":0.9999999999999998},{"source":39,"target":219,"value":1},{"source":39,"target":220,"value":0.9999999999999998},{"source":39,"target":221,"value":0.9999999999999999},{"source":39,"target":223,"value":0.9999999999999999},{"source":39,"target":224,"value":1},{"source":39,"target":225,"value":0.9999999999999999},{"source":39,"target":227,"value":1},{"source":39,"target":229,"value":0.9999999999999998},{"source":39,"target":230,"value":0.9999999999999999},{"source":39,"target":233,"value":0.9999999999999998},{"source":39,"target":235,"value":1},{"source":39,"target":236,"value":0.9999999999999998},{"source":39,"target":237,"value":0.9999999999999999},{"source":39,"target":238,"value":1},{"source":39,"target":240,"value":0.9999999999999999},{"source":39,"target":241,"value":0.9999999999999999},{"source":39,"target":242,"value":1},{"source":39,"target":243,"value":1},{"source":39,"target":244,"value":0.9999999999999999},{"source":39,"target":245,"value":0.9999999999999999},{"source":39,"target":246,"value":0.9999999999999998},{"source":39,"target":247,"value":0.9999999999999998},{"source":39,"target":249,"value":0.9999999999999999},{"source":39,"target":250,"value":0.9999999999999999},{"source":39,"target":252,"value":1},{"source":39,"target":253,"value":1},{"source":39,"target":255,"value":1},{"source":39,"target":257,"value":1},{"source":39,"target":258,"value":1},{"source":39,"target":264,"value":1},{"source":39,"target":266,"value":1},{"source":39,"target":267,"value":0.9999999999999999},{"source":39,"target":268,"value":0.9999999999999998},{"source":39,"target":269,"value":1},{"source":39,"target":271,"value":1},{"source":39,"target":272,"value":1},{"source":39,"target":273,"value":1},{"source":39,"target":277,"value":0.9999999999999999},{"source":39,"target":278,"value":1},{"source":39,"target":279,"value":1},{"source":39,"target":280,"value":1},{"source":39,"target":281,"value":0.9999999999999999},{"source":39,"target":286,"value":0.9999999999999999},{"source":39,"target":287,"value":1},{"source":39,"target":288,"value":0.9999999999999999},{"source":39,"target":289,"value":0.9999999999999998},{"source":39,"target":290,"value":1},{"source":39,"target":291,"value":0.9999999999999998},{"source":39,"target":295,"value":0.9999999999999998},{"source":39,"target":297,"value":0.9999999999999999},{"source":39,"target":299,"value":1},{"source":39,"target":300,"value":1},{"source":39,"target":301,"value":1},{"source":39,"target":302,"value":0.9999999999999999},{"source":39,"target":304,"value":1},{"source":39,"target":305,"value":1},{"source":39,"target":306,"value":0.9999999999999999},{"source":39,"target":308,"value":0.9999999999999998},{"source":39,"target":311,"value":0.9999999999999999},{"source":39,"target":314,"value":1},{"source":39,"target":317,"value":1},{"source":39,"target":320,"value":1},{"source":39,"target":330,"value":0.9999999999999999},{"source":40,"target":41,"value":1},{"source":40,"target":42,"value":1},{"source":40,"target":43,"value":1},{"source":40,"target":44,"value":1},{"source":40,"target":49,"value":1},{"source":40,"target":50,"value":1},{"source":40,"target":59,"value":1},{"source":40,"target":60,"value":1},{"source":40,"target":61,"value":1},{"source":40,"target":62,"value":1},{"source":40,"target":72,"value":1},{"source":40,"target":73,"value":1},{"source":40,"target":75,"value":1},{"source":40,"target":76,"value":0.9999999999999999},{"source":40,"target":77,"value":1},{"source":40,"target":78,"value":1},{"source":40,"target":82,"value":1},{"source":40,"target":84,"value":1},{"source":40,"target":107,"value":1},{"source":40,"target":113,"value":1},{"source":40,"target":115,"value":1},{"source":40,"target":119,"value":1},{"source":40,"target":120,"value":1},{"source":40,"target":121,"value":1},{"source":40,"target":122,"value":1},{"source":40,"target":124,"value":1},{"source":40,"target":127,"value":1},{"source":40,"target":128,"value":1},{"source":40,"target":129,"value":1},{"source":40,"target":132,"value":1},{"source":40,"target":139,"value":1},{"source":40,"target":140,"value":1},{"source":40,"target":144,"value":1},{"source":40,"target":145,"value":1},{"source":40,"target":146,"value":1},{"source":40,"target":154,"value":1},{"source":40,"target":157,"value":1},{"source":40,"target":168,"value":1},{"source":40,"target":170,"value":1},{"source":40,"target":175,"value":1},{"source":40,"target":178,"value":1},{"source":40,"target":179,"value":1},{"source":40,"target":180,"value":1},{"source":40,"target":184,"value":0.9999999999999998},{"source":40,"target":187,"value":1},{"source":40,"target":189,"value":1},{"source":40,"target":190,"value":1},{"source":40,"target":191,"value":1},{"source":40,"target":196,"value":1},{"source":40,"target":201,"value":1},{"source":40,"target":204,"value":1},{"source":40,"target":205,"value":1},{"source":40,"target":206,"value":1},{"source":40,"target":207,"value":1},{"source":40,"target":211,"value":1},{"source":40,"target":212,"value":1},{"source":40,"target":215,"value":1},{"source":40,"target":222,"value":1},{"source":40,"target":226,"value":1},{"source":40,"target":228,"value":1},{"source":40,"target":231,"value":1},{"source":40,"target":232,"value":1},{"source":40,"target":234,"value":1},{"source":40,"target":239,"value":1},{"source":40,"target":248,"value":1},{"source":40,"target":251,"value":1},{"source":40,"target":254,"value":1},{"source":40,"target":256,"value":1},{"source":40,"target":259,"value":1},{"source":40,"target":260,"value":1},{"source":40,"target":261,"value":0.9999999999999999},{"source":40,"target":262,"value":1},{"source":40,"target":263,"value":1},{"source":40,"target":265,"value":1},{"source":40,"target":270,"value":1},{"source":40,"target":274,"value":1},{"source":40,"target":275,"value":1},{"source":40,"target":276,"value":1},{"source":40,"target":282,"value":1},{"source":40,"target":283,"value":1},{"source":40,"target":284,"value":1},{"source":40,"target":285,"value":1},{"source":40,"target":292,"value":1},{"source":40,"target":293,"value":1},{"source":40,"target":294,"value":1},{"source":40,"target":296,"value":1},{"source":40,"target":298,"value":1},{"source":40,"target":307,"value":1},{"source":40,"target":309,"value":1},{"source":40,"target":312,"value":1},{"source":40,"target":313,"value":1},{"source":40,"target":315,"value":1},{"source":40,"target":316,"value":1},{"source":40,"target":318,"value":1},{"source":40,"target":319,"value":1},{"source":40,"target":321,"value":1},{"source":40,"target":322,"value":1},{"source":40,"target":323,"value":1},{"source":40,"target":324,"value":1},{"source":40,"target":325,"value":1},{"source":40,"target":326,"value":1},{"source":40,"target":327,"value":1},{"source":40,"target":328,"value":1},{"source":40,"target":329,"value":1},{"source":40,"target":331,"value":1},{"source":40,"target":332,"value":1},{"source":40,"target":333,"value":1},{"source":40,"target":334,"value":1},{"source":40,"target":335,"value":1},{"source":41,"target":42,"value":1},{"source":41,"target":43,"value":1},{"source":41,"target":44,"value":1},{"source":41,"target":49,"value":1},{"source":41,"target":50,"value":1},{"source":41,"target":59,"value":1},{"source":41,"target":60,"value":1},{"source":41,"target":61,"value":1},{"source":41,"target":62,"value":0.9999999999999998},{"source":41,"target":72,"value":1},{"source":41,"target":73,"value":1},{"source":41,"target":75,"value":1},{"source":41,"target":76,"value":1},{"source":41,"target":77,"value":1},{"source":41,"target":78,"value":1},{"source":41,"target":82,"value":1},{"source":41,"target":84,"value":1},{"source":41,"target":107,"value":1},{"source":41,"target":113,"value":1},{"source":41,"target":115,"value":1},{"source":41,"target":119,"value":1},{"source":41,"target":120,"value":1},{"source":41,"target":121,"value":1},{"source":41,"target":122,"value":1},{"source":41,"target":124,"value":1},{"source":41,"target":127,"value":1},{"source":41,"target":128,"value":1},{"source":41,"target":129,"value":1},{"source":41,"target":132,"value":0.9999999999999999},{"source":41,"target":139,"value":1},{"source":41,"target":140,"value":1},{"source":41,"target":144,"value":1},{"source":41,"target":145,"value":1},{"source":41,"target":146,"value":1},{"source":41,"target":154,"value":1},{"source":41,"target":157,"value":1},{"source":41,"target":168,"value":1},{"source":41,"target":170,"value":1},{"source":41,"target":175,"value":1},{"source":41,"target":178,"value":1},{"source":41,"target":179,"value":1},{"source":41,"target":180,"value":1},{"source":41,"target":184,"value":0.9999999999999999},{"source":41,"target":187,"value":1},{"source":41,"target":189,"value":1},{"source":41,"target":190,"value":1},{"source":41,"target":191,"value":1},{"source":41,"target":196,"value":1},{"source":41,"target":201,"value":1},{"source":41,"target":204,"value":1},{"source":41,"target":205,"value":1},{"source":41,"target":206,"value":1},{"source":41,"target":207,"value":1},{"source":41,"target":211,"value":1},{"source":41,"target":212,"value":1},{"source":41,"target":215,"value":0.9999999999999999},{"source":41,"target":222,"value":1},{"source":41,"target":226,"value":1},{"source":41,"target":228,"value":1},{"source":41,"target":231,"value":1},{"source":41,"target":232,"value":1},{"source":41,"target":234,"value":1},{"source":41,"target":239,"value":1},{"source":41,"target":248,"value":1},{"source":41,"target":251,"value":1},{"source":41,"target":254,"value":1},{"source":41,"target":256,"value":1},{"source":41,"target":259,"value":1},{"source":41,"target":260,"value":1},{"source":41,"target":261,"value":0.9999999999999998},{"source":41,"target":262,"value":1},{"source":41,"target":263,"value":1},{"source":41,"target":265,"value":1},{"source":41,"target":270,"value":1},{"source":41,"target":274,"value":1},{"source":41,"target":275,"value":1},{"source":41,"target":276,"value":1},{"source":41,"target":282,"value":1},{"source":41,"target":283,"value":1},{"source":41,"target":284,"value":1},{"source":41,"target":285,"value":1},{"source":41,"target":292,"value":0.9999999999999998},{"source":41,"target":293,"value":1},{"source":41,"target":294,"value":1},{"source":41,"target":296,"value":1},{"source":41,"target":298,"value":1},{"source":41,"target":307,"value":1},{"source":41,"target":309,"value":1},{"source":41,"target":312,"value":1},{"source":41,"target":313,"value":1},{"source":41,"target":315,"value":1},{"source":41,"target":316,"value":1},{"source":41,"target":318,"value":1},{"source":41,"target":319,"value":1},{"source":41,"target":321,"value":1},{"source":41,"target":322,"value":1},{"source":41,"target":323,"value":1},{"source":41,"target":324,"value":1},{"source":41,"target":325,"value":1},{"source":41,"target":326,"value":1},{"source":41,"target":327,"value":1},{"source":41,"target":328,"value":1},{"source":41,"target":329,"value":1},{"source":41,"target":331,"value":1},{"source":41,"target":332,"value":1},{"source":41,"target":333,"value":1},{"source":41,"target":334,"value":1},{"source":41,"target":335,"value":1},{"source":42,"target":43,"value":1},{"source":42,"target":44,"value":1},{"source":42,"target":49,"value":1},{"source":42,"target":50,"value":1},{"source":42,"target":59,"value":1},{"source":42,"target":60,"value":1},{"source":42,"target":61,"value":1},{"source":42,"target":62,"value":1},{"source":42,"target":72,"value":1},{"source":42,"target":73,"value":0.9999999999999999},{"source":42,"target":75,"value":1},{"source":42,"target":76,"value":1},{"source":42,"target":77,"value":1},{"source":42,"target":78,"value":1},{"source":42,"target":82,"value":1},{"source":42,"target":84,"value":1},{"source":42,"target":107,"value":0.9999999999999999},{"source":42,"target":113,"value":1},{"source":42,"target":115,"value":1},{"source":42,"target":119,"value":1},{"source":42,"target":120,"value":1},{"source":42,"target":121,"value":1},{"source":42,"target":122,"value":1},{"source":42,"target":124,"value":1},{"source":42,"target":127,"value":1},{"source":42,"target":128,"value":1},{"source":42,"target":129,"value":0.9999999999999998},{"source":42,"target":132,"value":0.9999999999999998},{"source":42,"target":139,"value":1},{"source":42,"target":140,"value":1},{"source":42,"target":144,"value":1},{"source":42,"target":145,"value":1},{"source":42,"target":146,"value":1},{"source":42,"target":154,"value":1},{"source":42,"target":157,"value":1},{"source":42,"target":168,"value":1},{"source":42,"target":170,"value":1},{"source":42,"target":175,"value":1},{"source":42,"target":178,"value":1},{"source":42,"target":179,"value":1},{"source":42,"target":180,"value":1},{"source":42,"target":184,"value":1},{"source":42,"target":187,"value":1},{"source":42,"target":189,"value":0.9999999999999999},{"source":42,"target":190,"value":1},{"source":42,"target":191,"value":1},{"source":42,"target":196,"value":1},{"source":42,"target":201,"value":1},{"source":42,"target":204,"value":1},{"source":42,"target":205,"value":0.9999999999999999},{"source":42,"target":206,"value":1},{"source":42,"target":207,"value":1},{"source":42,"target":211,"value":1},{"source":42,"target":212,"value":0.9999999999999999},{"source":42,"target":215,"value":0.9999999999999999},{"source":42,"target":222,"value":1},{"source":42,"target":226,"value":1},{"source":42,"target":228,"value":1},{"source":42,"target":231,"value":1},{"source":42,"target":232,"value":1},{"source":42,"target":234,"value":1},{"source":42,"target":239,"value":1},{"source":42,"target":248,"value":1},{"source":42,"target":251,"value":1},{"source":42,"target":254,"value":1},{"source":42,"target":256,"value":1},{"source":42,"target":259,"value":1},{"source":42,"target":260,"value":1},{"source":42,"target":261,"value":0.9999999999999999},{"source":42,"target":262,"value":1},{"source":42,"target":263,"value":1},{"source":42,"target":265,"value":1},{"source":42,"target":270,"value":1},{"source":42,"target":274,"value":1},{"source":42,"target":275,"value":1},{"source":42,"target":276,"value":0.9999999999999998},{"source":42,"target":282,"value":1},{"source":42,"target":283,"value":1},{"source":42,"target":284,"value":1},{"source":42,"target":285,"value":1},{"source":42,"target":292,"value":0.9999999999999998},{"source":42,"target":293,"value":1},{"source":42,"target":294,"value":1},{"source":42,"target":296,"value":1},{"source":42,"target":298,"value":1},{"source":42,"target":307,"value":1},{"source":42,"target":309,"value":1},{"source":42,"target":312,"value":1},{"source":42,"target":313,"value":1},{"source":42,"target":315,"value":0.9999999999999998},{"source":42,"target":316,"value":1},{"source":42,"target":318,"value":1},{"source":42,"target":319,"value":1},{"source":42,"target":321,"value":1},{"source":42,"target":322,"value":1},{"source":42,"target":323,"value":0.9999999999999999},{"source":42,"target":324,"value":1},{"source":42,"target":325,"value":1},{"source":42,"target":326,"value":1},{"source":42,"target":327,"value":1},{"source":42,"target":328,"value":1},{"source":42,"target":329,"value":1},{"source":42,"target":331,"value":0.9999999999999999},{"source":42,"target":332,"value":0.9999999999999999},{"source":42,"target":333,"value":1},{"source":42,"target":334,"value":1},{"source":42,"target":335,"value":1},{"source":43,"target":44,"value":1},{"source":43,"target":49,"value":1},{"source":43,"target":50,"value":1},{"source":43,"target":59,"value":1},{"source":43,"target":60,"value":1},{"source":43,"target":61,"value":1},{"source":43,"target":62,"value":1},{"source":43,"target":72,"value":1},{"source":43,"target":73,"value":1},{"source":43,"target":75,"value":1},{"source":43,"target":76,"value":1},{"source":43,"target":77,"value":1},{"source":43,"target":78,"value":1},{"source":43,"target":82,"value":1},{"source":43,"target":84,"value":1},{"source":43,"target":107,"value":1},{"source":43,"target":113,"value":1},{"source":43,"target":115,"value":1},{"source":43,"target":119,"value":1},{"source":43,"target":120,"value":1},{"source":43,"target":121,"value":1},{"source":43,"target":122,"value":1},{"source":43,"target":124,"value":1},{"source":43,"target":127,"value":1},{"source":43,"target":128,"value":1},{"source":43,"target":129,"value":1},{"source":43,"target":132,"value":1},{"source":43,"target":139,"value":1},{"source":43,"target":140,"value":1},{"source":43,"target":144,"value":1},{"source":43,"target":145,"value":1},{"source":43,"target":146,"value":1},{"source":43,"target":154,"value":1},{"source":43,"target":157,"value":1},{"source":43,"target":168,"value":1},{"source":43,"target":170,"value":1},{"source":43,"target":175,"value":1},{"source":43,"target":178,"value":1},{"source":43,"target":179,"value":1},{"source":43,"target":180,"value":1},{"source":43,"target":184,"value":0.9999999999999998},{"source":43,"target":187,"value":1},{"source":43,"target":189,"value":1},{"source":43,"target":190,"value":1},{"source":43,"target":191,"value":1},{"source":43,"target":196,"value":1},{"source":43,"target":201,"value":1},{"source":43,"target":204,"value":1},{"source":43,"target":205,"value":1},{"source":43,"target":206,"value":1},{"source":43,"target":207,"value":1},{"source":43,"target":211,"value":1},{"source":43,"target":212,"value":1},{"source":43,"target":215,"value":1},{"source":43,"target":222,"value":1},{"source":43,"target":226,"value":1},{"source":43,"target":228,"value":1},{"source":43,"target":231,"value":1},{"source":43,"target":232,"value":1},{"source":43,"target":234,"value":1},{"source":43,"target":239,"value":1},{"source":43,"target":248,"value":1},{"source":43,"target":251,"value":1},{"source":43,"target":254,"value":1},{"source":43,"target":256,"value":1},{"source":43,"target":259,"value":1},{"source":43,"target":260,"value":1},{"source":43,"target":261,"value":1},{"source":43,"target":262,"value":1},{"source":43,"target":263,"value":1},{"source":43,"target":265,"value":1},{"source":43,"target":270,"value":1},{"source":43,"target":274,"value":1},{"source":43,"target":275,"value":1},{"source":43,"target":276,"value":1},{"source":43,"target":282,"value":1},{"source":43,"target":283,"value":1},{"source":43,"target":284,"value":1},{"source":43,"target":285,"value":1},{"source":43,"target":292,"value":1},{"source":43,"target":293,"value":1},{"source":43,"target":294,"value":1},{"source":43,"target":296,"value":1},{"source":43,"target":298,"value":1},{"source":43,"target":307,"value":1},{"source":43,"target":309,"value":1},{"source":43,"target":312,"value":1},{"source":43,"target":313,"value":1},{"source":43,"target":315,"value":1},{"source":43,"target":316,"value":1},{"source":43,"target":318,"value":1},{"source":43,"target":319,"value":1},{"source":43,"target":321,"value":1},{"source":43,"target":322,"value":1},{"source":43,"target":323,"value":1},{"source":43,"target":324,"value":1},{"source":43,"target":325,"value":0.9999999999999998},{"source":43,"target":326,"value":1},{"source":43,"target":327,"value":1},{"source":43,"target":328,"value":1},{"source":43,"target":329,"value":1},{"source":43,"target":331,"value":0.9999999999999999},{"source":43,"target":332,"value":1},{"source":43,"target":333,"value":1},{"source":43,"target":334,"value":1},{"source":43,"target":335,"value":1},{"source":44,"target":49,"value":1},{"source":44,"target":50,"value":0.9999999999999999},{"source":44,"target":59,"value":1},{"source":44,"target":60,"value":1},{"source":44,"target":61,"value":1},{"source":44,"target":62,"value":0.9999999999999999},{"source":44,"target":72,"value":1},{"source":44,"target":73,"value":1},{"source":44,"target":75,"value":1},{"source":44,"target":76,"value":0.9999999999999999},{"source":44,"target":77,"value":1},{"source":44,"target":78,"value":1},{"source":44,"target":82,"value":1},{"source":44,"target":84,"value":1},{"source":44,"target":107,"value":0.9999999999999998},{"source":44,"target":113,"value":1},{"source":44,"target":115,"value":1},{"source":44,"target":119,"value":0.9999999999999999},{"source":44,"target":120,"value":1},{"source":44,"target":121,"value":1},{"source":44,"target":122,"value":0.9999999999999998},{"source":44,"target":124,"value":0.9999999999999998},{"source":44,"target":127,"value":1},{"source":44,"target":128,"value":1},{"source":44,"target":129,"value":1},{"source":44,"target":132,"value":1},{"source":44,"target":139,"value":1},{"source":44,"target":140,"value":1},{"source":44,"target":144,"value":1},{"source":44,"target":145,"value":1},{"source":44,"target":146,"value":1},{"source":44,"target":154,"value":1},{"source":44,"target":157,"value":1},{"source":44,"target":168,"value":0.9999999999999999},{"source":44,"target":170,"value":0.9999999999999999},{"source":44,"target":175,"value":1},{"source":44,"target":178,"value":1},{"source":44,"target":179,"value":0.9999999999999998},{"source":44,"target":180,"value":1},{"source":44,"target":184,"value":0.9999999999999999},{"source":44,"target":187,"value":1},{"source":44,"target":189,"value":0.9999999999999999},{"source":44,"target":190,"value":1},{"source":44,"target":191,"value":0.9999999999999999},{"source":44,"target":196,"value":1},{"source":44,"target":201,"value":0.9999999999999998},{"source":44,"target":204,"value":1},{"source":44,"target":205,"value":0.9999999999999998},{"source":44,"target":206,"value":1},{"source":44,"target":207,"value":1},{"source":44,"target":211,"value":0.9999999999999999},{"source":44,"target":212,"value":0.9999999999999999},{"source":44,"target":215,"value":1},{"source":44,"target":222,"value":1},{"source":44,"target":226,"value":0.9999999999999998},{"source":44,"target":228,"value":1},{"source":44,"target":231,"value":1},{"source":44,"target":232,"value":1},{"source":44,"target":234,"value":1},{"source":44,"target":239,"value":1},{"source":44,"target":248,"value":1},{"source":44,"target":251,"value":0.9999999999999998},{"source":44,"target":254,"value":0.9999999999999999},{"source":44,"target":256,"value":0.9999999999999999},{"source":44,"target":259,"value":1},{"source":44,"target":260,"value":1},{"source":44,"target":261,"value":0.9999999999999999},{"source":44,"target":262,"value":1},{"source":44,"target":263,"value":1},{"source":44,"target":265,"value":1},{"source":44,"target":270,"value":1},{"source":44,"target":274,"value":0.9999999999999998},{"source":44,"target":275,"value":1},{"source":44,"target":276,"value":1},{"source":44,"target":282,"value":1},{"source":44,"target":283,"value":1},{"source":44,"target":284,"value":1},{"source":44,"target":285,"value":1},{"source":44,"target":292,"value":0.9999999999999999},{"source":44,"target":293,"value":1},{"source":44,"target":294,"value":1},{"source":44,"target":296,"value":0.9999999999999999},{"source":44,"target":298,"value":1},{"source":44,"target":307,"value":0.9999999999999998},{"source":44,"target":309,"value":1},{"source":44,"target":312,"value":1},{"source":44,"target":313,"value":1},{"source":44,"target":315,"value":0.9999999999999999},{"source":44,"target":316,"value":1},{"source":44,"target":318,"value":0.9999999999999998},{"source":44,"target":319,"value":0.9999999999999999},{"source":44,"target":321,"value":1},{"source":44,"target":322,"value":1},{"source":44,"target":323,"value":0.9999999999999998},{"source":44,"target":324,"value":1},{"source":44,"target":325,"value":0.9999999999999999},{"source":44,"target":326,"value":1},{"source":44,"target":327,"value":1},{"source":44,"target":328,"value":1},{"source":44,"target":329,"value":1},{"source":44,"target":331,"value":1},{"source":44,"target":332,"value":0.9999999999999999},{"source":44,"target":333,"value":1},{"source":44,"target":334,"value":1},{"source":44,"target":335,"value":1},{"source":45,"target":46,"value":1},{"source":45,"target":55,"value":1},{"source":45,"target":57,"value":1},{"source":45,"target":58,"value":1},{"source":45,"target":63,"value":1},{"source":45,"target":64,"value":1},{"source":45,"target":65,"value":1},{"source":45,"target":66,"value":1},{"source":45,"target":67,"value":1},{"source":45,"target":68,"value":1},{"source":45,"target":69,"value":1},{"source":45,"target":70,"value":1},{"source":45,"target":71,"value":1},{"source":45,"target":74,"value":1},{"source":45,"target":85,"value":1},{"source":45,"target":86,"value":1},{"source":45,"target":87,"value":1},{"source":45,"target":88,"value":1},{"source":45,"target":94,"value":1},{"source":45,"target":95,"value":1},{"source":45,"target":96,"value":1},{"source":45,"target":97,"value":1},{"source":45,"target":98,"value":1},{"source":45,"target":99,"value":1},{"source":45,"target":100,"value":1},{"source":45,"target":101,"value":1},{"source":45,"target":102,"value":1},{"source":45,"target":103,"value":1},{"source":45,"target":104,"value":1},{"source":45,"target":105,"value":1},{"source":45,"target":106,"value":1},{"source":45,"target":108,"value":1},{"source":45,"target":109,"value":1},{"source":45,"target":112,"value":1},{"source":45,"target":114,"value":1},{"source":45,"target":116,"value":1},{"source":45,"target":117,"value":1},{"source":45,"target":118,"value":1},{"source":45,"target":123,"value":1},{"source":45,"target":125,"value":1},{"source":45,"target":126,"value":1},{"source":45,"target":130,"value":1},{"source":45,"target":131,"value":1},{"source":45,"target":133,"value":1},{"source":45,"target":134,"value":1},{"source":45,"target":135,"value":1},{"source":45,"target":136,"value":1},{"source":45,"target":137,"value":1},{"source":45,"target":138,"value":1},{"source":45,"target":141,"value":1},{"source":45,"target":142,"value":1},{"source":45,"target":143,"value":1},{"source":45,"target":147,"value":1},{"source":45,"target":148,"value":1},{"source":45,"target":149,"value":1},{"source":45,"target":150,"value":1},{"source":45,"target":151,"value":1},{"source":45,"target":152,"value":1},{"source":45,"target":153,"value":1},{"source":45,"target":155,"value":1},{"source":45,"target":156,"value":1},{"source":45,"target":158,"value":1},{"source":45,"target":159,"value":1},{"source":45,"target":160,"value":1},{"source":45,"target":161,"value":1},{"source":45,"target":162,"value":1},{"source":45,"target":163,"value":1},{"source":45,"target":164,"value":1},{"source":45,"target":165,"value":1},{"source":45,"target":166,"value":1},{"source":45,"target":167,"value":1},{"source":45,"target":169,"value":1},{"source":45,"target":171,"value":1},{"source":45,"target":172,"value":1},{"source":45,"target":173,"value":1},{"source":45,"target":174,"value":1},{"source":45,"target":176,"value":1},{"source":45,"target":177,"value":1},{"source":45,"target":181,"value":1},{"source":45,"target":182,"value":1},{"source":45,"target":183,"value":1},{"source":45,"target":185,"value":1},{"source":45,"target":186,"value":1},{"source":45,"target":188,"value":1},{"source":45,"target":192,"value":1},{"source":45,"target":193,"value":1},{"source":45,"target":194,"value":1},{"source":45,"target":195,"value":1},{"source":45,"target":197,"value":1},{"source":45,"target":198,"value":1},{"source":45,"target":199,"value":1},{"source":45,"target":200,"value":1},{"source":45,"target":202,"value":1},{"source":45,"target":203,"value":1},{"source":45,"target":209,"value":1},{"source":45,"target":210,"value":1},{"source":45,"target":213,"value":1},{"source":45,"target":214,"value":1},{"source":45,"target":216,"value":1},{"source":45,"target":217,"value":1},{"source":45,"target":218,"value":1},{"source":45,"target":219,"value":1},{"source":45,"target":220,"value":0.9999999999999999},{"source":45,"target":221,"value":1},{"source":45,"target":223,"value":1},{"source":45,"target":224,"value":1},{"source":45,"target":225,"value":1},{"source":45,"target":227,"value":1},{"source":45,"target":229,"value":1},{"source":45,"target":230,"value":0.9999999999999999},{"source":45,"target":233,"value":1},{"source":45,"target":235,"value":1},{"source":45,"target":236,"value":1},{"source":45,"target":237,"value":1},{"source":45,"target":238,"value":1},{"source":45,"target":240,"value":1},{"source":45,"target":241,"value":1},{"source":45,"target":242,"value":1},{"source":45,"target":243,"value":1},{"source":45,"target":244,"value":1},{"source":45,"target":245,"value":1},{"source":45,"target":246,"value":1},{"source":45,"target":247,"value":1},{"source":45,"target":249,"value":1},{"source":45,"target":250,"value":1},{"source":45,"target":252,"value":1},{"source":45,"target":253,"value":1},{"source":45,"target":255,"value":1},{"source":45,"target":257,"value":1},{"source":45,"target":258,"value":1},{"source":45,"target":264,"value":1},{"source":45,"target":266,"value":1},{"source":45,"target":267,"value":1},{"source":45,"target":268,"value":1},{"source":45,"target":269,"value":1},{"source":45,"target":271,"value":1},{"source":45,"target":272,"value":1},{"source":45,"target":273,"value":1},{"source":45,"target":277,"value":1},{"source":45,"target":278,"value":1},{"source":45,"target":279,"value":1},{"source":45,"target":280,"value":1},{"source":45,"target":281,"value":1},{"source":45,"target":286,"value":1},{"source":45,"target":287,"value":1},{"source":45,"target":288,"value":1},{"source":45,"target":289,"value":1},{"source":45,"target":290,"value":1},{"source":45,"target":291,"value":1},{"source":45,"target":295,"value":1},{"source":45,"target":297,"value":1},{"source":45,"target":299,"value":1},{"source":45,"target":300,"value":1},{"source":45,"target":301,"value":1},{"source":45,"target":302,"value":1},{"source":45,"target":304,"value":1},{"source":45,"target":305,"value":1},{"source":45,"target":306,"value":1},{"source":45,"target":308,"value":1},{"source":45,"target":311,"value":1},{"source":45,"target":314,"value":1},{"source":45,"target":317,"value":1},{"source":45,"target":320,"value":1},{"source":45,"target":330,"value":1},{"source":46,"target":55,"value":1},{"source":46,"target":57,"value":1},{"source":46,"target":58,"value":1},{"source":46,"target":63,"value":1},{"source":46,"target":64,"value":1},{"source":46,"target":65,"value":1},{"source":46,"target":66,"value":1},{"source":46,"target":67,"value":1},{"source":46,"target":68,"value":1},{"source":46,"target":69,"value":1},{"source":46,"target":70,"value":1},{"source":46,"target":71,"value":1},{"source":46,"target":74,"value":1},{"source":46,"target":85,"value":1},{"source":46,"target":86,"value":1},{"source":46,"target":87,"value":1},{"source":46,"target":88,"value":1},{"source":46,"target":94,"value":1},{"source":46,"target":95,"value":1},{"source":46,"target":96,"value":1},{"source":46,"target":97,"value":1},{"source":46,"target":98,"value":1},{"source":46,"target":99,"value":1},{"source":46,"target":100,"value":1},{"source":46,"target":101,"value":1},{"source":46,"target":102,"value":1},{"source":46,"target":103,"value":1},{"source":46,"target":104,"value":1},{"source":46,"target":105,"value":1},{"source":46,"target":106,"value":1},{"source":46,"target":108,"value":1},{"source":46,"target":109,"value":1},{"source":46,"target":112,"value":1},{"source":46,"target":114,"value":1},{"source":46,"target":116,"value":1},{"source":46,"target":117,"value":1},{"source":46,"target":118,"value":1},{"source":46,"target":123,"value":1},{"source":46,"target":125,"value":1},{"source":46,"target":126,"value":1},{"source":46,"target":130,"value":1},{"source":46,"target":131,"value":1},{"source":46,"target":133,"value":1},{"source":46,"target":134,"value":1},{"source":46,"target":135,"value":1},{"source":46,"target":136,"value":1},{"source":46,"target":137,"value":1},{"source":46,"target":138,"value":1},{"source":46,"target":141,"value":1},{"source":46,"target":142,"value":1},{"source":46,"target":143,"value":1},{"source":46,"target":147,"value":1},{"source":46,"target":148,"value":1},{"source":46,"target":149,"value":1},{"source":46,"target":150,"value":1},{"source":46,"target":151,"value":1},{"source":46,"target":152,"value":1},{"source":46,"target":153,"value":1},{"source":46,"target":155,"value":1},{"source":46,"target":156,"value":1},{"source":46,"target":158,"value":0.9999999999999999},{"source":46,"target":159,"value":1},{"source":46,"target":160,"value":1},{"source":46,"target":161,"value":1},{"source":46,"target":162,"value":1},{"source":46,"target":163,"value":1},{"source":46,"target":164,"value":0.9999999999999998},{"source":46,"target":165,"value":1},{"source":46,"target":166,"value":1},{"source":46,"target":167,"value":1},{"source":46,"target":169,"value":1},{"source":46,"target":171,"value":1},{"source":46,"target":172,"value":1},{"source":46,"target":173,"value":1},{"source":46,"target":174,"value":1},{"source":46,"target":176,"value":1},{"source":46,"target":177,"value":1},{"source":46,"target":181,"value":1},{"source":46,"target":182,"value":1},{"source":46,"target":183,"value":1},{"source":46,"target":185,"value":1},{"source":46,"target":186,"value":1},{"source":46,"target":188,"value":1},{"source":46,"target":192,"value":1},{"source":46,"target":193,"value":1},{"source":46,"target":194,"value":1},{"source":46,"target":195,"value":1},{"source":46,"target":197,"value":1},{"source":46,"target":198,"value":1},{"source":46,"target":199,"value":1},{"source":46,"target":200,"value":1},{"source":46,"target":202,"value":1},{"source":46,"target":203,"value":1},{"source":46,"target":209,"value":1},{"source":46,"target":210,"value":1},{"source":46,"target":213,"value":1},{"source":46,"target":214,"value":1},{"source":46,"target":216,"value":1},{"source":46,"target":217,"value":1},{"source":46,"target":218,"value":1},{"source":46,"target":219,"value":1},{"source":46,"target":220,"value":1},{"source":46,"target":221,"value":1},{"source":46,"target":223,"value":1},{"source":46,"target":224,"value":1},{"source":46,"target":225,"value":1},{"source":46,"target":227,"value":1},{"source":46,"target":229,"value":0.9999999999999998},{"source":46,"target":230,"value":0.9999999999999999},{"source":46,"target":233,"value":1},{"source":46,"target":235,"value":1},{"source":46,"target":236,"value":1},{"source":46,"target":237,"value":1},{"source":46,"target":238,"value":1},{"source":46,"target":240,"value":1},{"source":46,"target":241,"value":1},{"source":46,"target":242,"value":1},{"source":46,"target":243,"value":1},{"source":46,"target":244,"value":1},{"source":46,"target":245,"value":1},{"source":46,"target":246,"value":1},{"source":46,"target":247,"value":1},{"source":46,"target":249,"value":1},{"source":46,"target":250,"value":1},{"source":46,"target":252,"value":1},{"source":46,"target":253,"value":1},{"source":46,"target":255,"value":1},{"source":46,"target":257,"value":1},{"source":46,"target":258,"value":1},{"source":46,"target":264,"value":1},{"source":46,"target":266,"value":1},{"source":46,"target":267,"value":1},{"source":46,"target":268,"value":1},{"source":46,"target":269,"value":1},{"source":46,"target":271,"value":1},{"source":46,"target":272,"value":1},{"source":46,"target":273,"value":1},{"source":46,"target":277,"value":1},{"source":46,"target":278,"value":1},{"source":46,"target":279,"value":1},{"source":46,"target":280,"value":1},{"source":46,"target":281,"value":1},{"source":46,"target":286,"value":1},{"source":46,"target":287,"value":1},{"source":46,"target":288,"value":1},{"source":46,"target":289,"value":1},{"source":46,"target":290,"value":1},{"source":46,"target":291,"value":1},{"source":46,"target":295,"value":1},{"source":46,"target":297,"value":1},{"source":46,"target":299,"value":1},{"source":46,"target":300,"value":1},{"source":46,"target":301,"value":1},{"source":46,"target":302,"value":1},{"source":46,"target":304,"value":1},{"source":46,"target":305,"value":1},{"source":46,"target":306,"value":1},{"source":46,"target":308,"value":1},{"source":46,"target":311,"value":1},{"source":46,"target":314,"value":1},{"source":46,"target":317,"value":1},{"source":46,"target":320,"value":1},{"source":46,"target":330,"value":1},{"source":49,"target":50,"value":1},{"source":49,"target":59,"value":0.9999999999999999},{"source":49,"target":60,"value":1},{"source":49,"target":61,"value":1},{"source":49,"target":62,"value":0.9999999999999999},{"source":49,"target":72,"value":1},{"source":49,"target":73,"value":1},{"source":49,"target":75,"value":1},{"source":49,"target":76,"value":1},{"source":49,"target":77,"value":1},{"source":49,"target":78,"value":1},{"source":49,"target":82,"value":1},{"source":49,"target":84,"value":1},{"source":49,"target":107,"value":1},{"source":49,"target":113,"value":1},{"source":49,"target":115,"value":1},{"source":49,"target":119,"value":1},{"source":49,"target":120,"value":1},{"source":49,"target":121,"value":1},{"source":49,"target":122,"value":1},{"source":49,"target":124,"value":1},{"source":49,"target":127,"value":1},{"source":49,"target":128,"value":1},{"source":49,"target":129,"value":1},{"source":49,"target":132,"value":1},{"source":49,"target":139,"value":1},{"source":49,"target":140,"value":1},{"source":49,"target":144,"value":1},{"source":49,"target":145,"value":1},{"source":49,"target":146,"value":1},{"source":49,"target":154,"value":1},{"source":49,"target":157,"value":1},{"source":49,"target":168,"value":1},{"source":49,"target":170,"value":1},{"source":49,"target":175,"value":1},{"source":49,"target":178,"value":1},{"source":49,"target":179,"value":1},{"source":49,"target":180,"value":1},{"source":49,"target":184,"value":0.9999999999999999},{"source":49,"target":187,"value":1},{"source":49,"target":189,"value":1},{"source":49,"target":190,"value":1},{"source":49,"target":191,"value":1},{"source":49,"target":196,"value":1},{"source":49,"target":201,"value":1},{"source":49,"target":204,"value":1},{"source":49,"target":205,"value":1},{"source":49,"target":206,"value":1},{"source":49,"target":207,"value":1},{"source":49,"target":211,"value":1},{"source":49,"target":212,"value":1},{"source":49,"target":215,"value":1},{"source":49,"target":222,"value":1},{"source":49,"target":226,"value":1},{"source":49,"target":228,"value":1},{"source":49,"target":231,"value":1},{"source":49,"target":232,"value":1},{"source":49,"target":234,"value":1},{"source":49,"target":239,"value":1},{"source":49,"target":248,"value":1},{"source":49,"target":251,"value":1},{"source":49,"target":254,"value":1},{"source":49,"target":256,"value":1},{"source":49,"target":259,"value":1},{"source":49,"target":260,"value":1},{"source":49,"target":261,"value":1},{"source":49,"target":262,"value":1},{"source":49,"target":263,"value":1},{"source":49,"target":265,"value":1},{"source":49,"target":270,"value":1},{"source":49,"target":274,"value":1},{"source":49,"target":275,"value":1},{"source":49,"target":276,"value":1},{"source":49,"target":282,"value":1},{"source":49,"target":283,"value":1},{"source":49,"target":284,"value":1},{"source":49,"target":285,"value":1},{"source":49,"target":292,"value":0.9999999999999998},{"source":49,"target":293,"value":1},{"source":49,"target":294,"value":1},{"source":49,"target":296,"value":1},{"source":49,"target":298,"value":1},{"source":49,"target":307,"value":1},{"source":49,"target":309,"value":1},{"source":49,"target":312,"value":1},{"source":49,"target":313,"value":1},{"source":49,"target":315,"value":1},{"source":49,"target":316,"value":1},{"source":49,"target":318,"value":1},{"source":49,"target":319,"value":1},{"source":49,"target":321,"value":1},{"source":49,"target":322,"value":1},{"source":49,"target":323,"value":1},{"source":49,"target":324,"value":1},{"source":49,"target":325,"value":0.9999999999999998},{"source":49,"target":326,"value":1},{"source":49,"target":327,"value":1},{"source":49,"target":328,"value":1},{"source":49,"target":329,"value":1},{"source":49,"target":331,"value":1},{"source":49,"target":332,"value":0.9999999999999998},{"source":49,"target":333,"value":1},{"source":49,"target":334,"value":1},{"source":49,"target":335,"value":1},{"source":50,"target":59,"value":0.9999999999999998},{"source":50,"target":60,"value":1},{"source":50,"target":61,"value":1},{"source":50,"target":62,"value":0.9999999999999999},{"source":50,"target":72,"value":0.9999999999999999},{"source":50,"target":73,"value":1},{"source":50,"target":75,"value":1},{"source":50,"target":76,"value":0.9999999999999998},{"source":50,"target":77,"value":1},{"source":50,"target":78,"value":1},{"source":50,"target":82,"value":1},{"source":50,"target":84,"value":1},{"source":50,"target":107,"value":1},{"source":50,"target":113,"value":1},{"source":50,"target":115,"value":1},{"source":50,"target":119,"value":0.9999999999999999},{"source":50,"target":120,"value":1},{"source":50,"target":121,"value":1},{"source":50,"target":122,"value":1},{"source":50,"target":124,"value":1},{"source":50,"target":127,"value":1},{"source":50,"target":128,"value":1},{"source":50,"target":129,"value":0.9999999999999999},{"source":50,"target":132,"value":1},{"source":50,"target":139,"value":1},{"source":50,"target":140,"value":1},{"source":50,"target":144,"value":0.9999999999999999},{"source":50,"target":145,"value":1},{"source":50,"target":146,"value":1},{"source":50,"target":154,"value":1},{"source":50,"target":157,"value":1},{"source":50,"target":168,"value":0.9999999999999999},{"source":50,"target":170,"value":0.9999999999999999},{"source":50,"target":175,"value":0.9999999999999998},{"source":50,"target":178,"value":1},{"source":50,"target":179,"value":1},{"source":50,"target":180,"value":1},{"source":50,"target":184,"value":0.9999999999999999},{"source":50,"target":187,"value":1},{"source":50,"target":189,"value":1},{"source":50,"target":190,"value":1},{"source":50,"target":191,"value":0.9999999999999999},{"source":50,"target":196,"value":1},{"source":50,"target":201,"value":1},{"source":50,"target":204,"value":1},{"source":50,"target":205,"value":1},{"source":50,"target":206,"value":1},{"source":50,"target":207,"value":1},{"source":50,"target":211,"value":1},{"source":50,"target":212,"value":0.9999999999999999},{"source":50,"target":215,"value":1},{"source":50,"target":222,"value":1},{"source":50,"target":226,"value":1},{"source":50,"target":228,"value":1},{"source":50,"target":231,"value":1},{"source":50,"target":232,"value":1},{"source":50,"target":234,"value":1},{"source":50,"target":239,"value":1},{"source":50,"target":248,"value":1},{"source":50,"target":251,"value":1},{"source":50,"target":254,"value":1},{"source":50,"target":256,"value":0.9999999999999999},{"source":50,"target":259,"value":0.9999999999999999},{"source":50,"target":260,"value":1},{"source":50,"target":261,"value":0.9999999999999999},{"source":50,"target":262,"value":1},{"source":50,"target":263,"value":1},{"source":50,"target":265,"value":0.9999999999999999},{"source":50,"target":270,"value":1},{"source":50,"target":274,"value":1},{"source":50,"target":275,"value":1},{"source":50,"target":276,"value":1},{"source":50,"target":282,"value":1},{"source":50,"target":283,"value":0.9999999999999998},{"source":50,"target":284,"value":1},{"source":50,"target":285,"value":0.9999999999999999},{"source":50,"target":292,"value":0.9999999999999999},{"source":50,"target":293,"value":1},{"source":50,"target":294,"value":1},{"source":50,"target":296,"value":0.9999999999999999},{"source":50,"target":298,"value":1},{"source":50,"target":307,"value":1},{"source":50,"target":309,"value":1},{"source":50,"target":312,"value":1},{"source":50,"target":313,"value":0.9999999999999999},{"source":50,"target":315,"value":0.9999999999999999},{"source":50,"target":316,"value":1},{"source":50,"target":318,"value":1},{"source":50,"target":319,"value":1},{"source":50,"target":321,"value":1},{"source":50,"target":322,"value":1},{"source":50,"target":323,"value":1},{"source":50,"target":324,"value":1},{"source":50,"target":325,"value":0.9999999999999999},{"source":50,"target":326,"value":1},{"source":50,"target":327,"value":1},{"source":50,"target":328,"value":1},{"source":50,"target":329,"value":1},{"source":50,"target":331,"value":1},{"source":50,"target":332,"value":0.9999999999999999},{"source":50,"target":333,"value":1},{"source":50,"target":334,"value":1},{"source":50,"target":335,"value":1},{"source":55,"target":57,"value":0.9999999999999999},{"source":55,"target":58,"value":1},{"source":55,"target":63,"value":1},{"source":55,"target":64,"value":0.9999999999999999},{"source":55,"target":65,"value":0.9999999999999999},{"source":55,"target":66,"value":1},{"source":55,"target":67,"value":1},{"source":55,"target":68,"value":0.9999999999999999},{"source":55,"target":69,"value":1},{"source":55,"target":70,"value":1},{"source":55,"target":71,"value":0.9999999999999999},{"source":55,"target":74,"value":0.9999999999999998},{"source":55,"target":85,"value":0.9999999999999999},{"source":55,"target":86,"value":1},{"source":55,"target":87,"value":1},{"source":55,"target":88,"value":1},{"source":55,"target":94,"value":0.9999999999999998},{"source":55,"target":95,"value":0.9999999999999999},{"source":55,"target":96,"value":0.9999999999999999},{"source":55,"target":97,"value":1},{"source":55,"target":98,"value":1},{"source":55,"target":99,"value":0.9999999999999998},{"source":55,"target":100,"value":0.9999999999999999},{"source":55,"target":101,"value":1},{"source":55,"target":102,"value":1},{"source":55,"target":103,"value":1},{"source":55,"target":104,"value":0.9999999999999998},{"source":55,"target":105,"value":1},{"source":55,"target":106,"value":1},{"source":55,"target":108,"value":1},{"source":55,"target":109,"value":0.9999999999999999},{"source":55,"target":112,"value":0.9999999999999999},{"source":55,"target":114,"value":0.9999999999999999},{"source":55,"target":116,"value":1},{"source":55,"target":117,"value":0.9999999999999999},{"source":55,"target":118,"value":0.9999999999999999},{"source":55,"target":123,"value":1},{"source":55,"target":125,"value":0.9999999999999999},{"source":55,"target":126,"value":0.9999999999999998},{"source":55,"target":130,"value":1},{"source":55,"target":131,"value":1},{"source":55,"target":133,"value":0.9999999999999999},{"source":55,"target":134,"value":1},{"source":55,"target":135,"value":1},{"source":55,"target":136,"value":0.9999999999999999},{"source":55,"target":137,"value":0.9999999999999998},{"source":55,"target":138,"value":1},{"source":55,"target":141,"value":0.9999999999999998},{"source":55,"target":142,"value":1},{"source":55,"target":143,"value":1},{"source":55,"target":147,"value":1},{"source":55,"target":148,"value":0.9999999999999999},{"source":55,"target":149,"value":1},{"source":55,"target":150,"value":1},{"source":55,"target":151,"value":1},{"source":55,"target":152,"value":0.9999999999999999},{"source":55,"target":153,"value":0.9999999999999999},{"source":55,"target":155,"value":0.9999999999999999},{"source":55,"target":156,"value":1},{"source":55,"target":158,"value":0.9999999999999999},{"source":55,"target":159,"value":0.9999999999999999},{"source":55,"target":160,"value":1},{"source":55,"target":161,"value":0.9999999999999999},{"source":55,"target":162,"value":1},{"source":55,"target":163,"value":0.9999999999999999},{"source":55,"target":164,"value":1},{"source":55,"target":165,"value":1},{"source":55,"target":166,"value":0.9999999999999999},{"source":55,"target":167,"value":1},{"source":55,"target":169,"value":1},{"source":55,"target":171,"value":1},{"source":55,"target":172,"value":1},{"source":55,"target":173,"value":1},{"source":55,"target":174,"value":0.9999999999999999},{"source":55,"target":176,"value":1},{"source":55,"target":177,"value":1},{"source":55,"target":181,"value":1},{"source":55,"target":182,"value":0.9999999999999999},{"source":55,"target":183,"value":1},{"source":55,"target":185,"value":1},{"source":55,"target":186,"value":0.9999999999999999},{"source":55,"target":188,"value":1},{"source":55,"target":192,"value":1},{"source":55,"target":193,"value":0.9999999999999998},{"source":55,"target":194,"value":0.9999999999999999},{"source":55,"target":195,"value":1},{"source":55,"target":197,"value":1},{"source":55,"target":198,"value":0.9999999999999999},{"source":55,"target":199,"value":1},{"source":55,"target":200,"value":1},{"source":55,"target":202,"value":0.9999999999999999},{"source":55,"target":203,"value":0.9999999999999998},{"source":55,"target":209,"value":1},{"source":55,"target":210,"value":0.9999999999999999},{"source":55,"target":213,"value":1},{"source":55,"target":214,"value":0.9999999999999998},{"source":55,"target":216,"value":1},{"source":55,"target":217,"value":1},{"source":55,"target":218,"value":0.9999999999999998},{"source":55,"target":219,"value":1},{"source":55,"target":220,"value":0.9999999999999998},{"source":55,"target":221,"value":1},{"source":55,"target":223,"value":0.9999999999999999},{"source":55,"target":224,"value":1},{"source":55,"target":225,"value":0.9999999999999999},{"source":55,"target":227,"value":1},{"source":55,"target":229,"value":0.9999999999999998},{"source":55,"target":230,"value":0.9999999999999999},{"source":55,"target":233,"value":0.9999999999999998},{"source":55,"target":235,"value":0.9999999999999998},{"source":55,"target":236,"value":1},{"source":55,"target":237,"value":0.9999999999999998},{"source":55,"target":238,"value":1},{"source":55,"target":240,"value":0.9999999999999999},{"source":55,"target":241,"value":0.9999999999999999},{"source":55,"target":242,"value":0.9999999999999999},{"source":55,"target":243,"value":0.9999999999999999},{"source":55,"target":244,"value":0.9999999999999999},{"source":55,"target":245,"value":1},{"source":55,"target":246,"value":0.9999999999999999},{"source":55,"target":247,"value":1},{"source":55,"target":249,"value":0.9999999999999998},{"source":55,"target":250,"value":1},{"source":55,"target":252,"value":0.9999999999999999},{"source":55,"target":253,"value":0.9999999999999999},{"source":55,"target":255,"value":1},{"source":55,"target":257,"value":0.9999999999999998},{"source":55,"target":258,"value":1},{"source":55,"target":264,"value":0.9999999999999998},{"source":55,"target":266,"value":1},{"source":55,"target":267,"value":0.9999999999999999},{"source":55,"target":268,"value":1},{"source":55,"target":269,"value":1},{"source":55,"target":271,"value":1},{"source":55,"target":272,"value":1},{"source":55,"target":273,"value":1},{"source":55,"target":277,"value":0.9999999999999999},{"source":55,"target":278,"value":1},{"source":55,"target":279,"value":0.9999999999999999},{"source":55,"target":280,"value":0.9999999999999999},{"source":55,"target":281,"value":0.9999999999999999},{"source":55,"target":286,"value":1},{"source":55,"target":287,"value":1},{"source":55,"target":288,"value":0.9999999999999998},{"source":55,"target":289,"value":0.9999999999999998},{"source":55,"target":290,"value":0.9999999999999998},{"source":55,"target":291,"value":0.9999999999999998},{"source":55,"target":295,"value":0.9999999999999999},{"source":55,"target":297,"value":1},{"source":55,"target":299,"value":1},{"source":55,"target":300,"value":1},{"source":55,"target":301,"value":1},{"source":55,"target":302,"value":0.9999999999999999},{"source":55,"target":304,"value":1},{"source":55,"target":305,"value":0.9999999999999998},{"source":55,"target":306,"value":0.9999999999999998},{"source":55,"target":308,"value":0.9999999999999998},{"source":55,"target":311,"value":0.9999999999999998},{"source":55,"target":314,"value":0.9999999999999999},{"source":55,"target":317,"value":1},{"source":55,"target":320,"value":1},{"source":55,"target":330,"value":1},{"source":57,"target":58,"value":1},{"source":57,"target":63,"value":1},{"source":57,"target":64,"value":0.9999999999999998},{"source":57,"target":65,"value":1},{"source":57,"target":66,"value":1},{"source":57,"target":67,"value":1},{"source":57,"target":68,"value":0.9999999999999998},{"source":57,"target":69,"value":1},{"source":57,"target":70,"value":1},{"source":57,"target":71,"value":0.9999999999999998},{"source":57,"target":74,"value":0.9999999999999999},{"source":57,"target":85,"value":1},{"source":57,"target":86,"value":1},{"source":57,"target":87,"value":1},{"source":57,"target":88,"value":1},{"source":57,"target":94,"value":1},{"source":57,"target":95,"value":0.9999999999999998},{"source":57,"target":96,"value":0.9999999999999998},{"source":57,"target":97,"value":1},{"source":57,"target":98,"value":1},{"source":57,"target":99,"value":0.9999999999999999},{"source":57,"target":100,"value":0.9999999999999998},{"source":57,"target":101,"value":0.9999999999999999},{"source":57,"target":102,"value":1},{"source":57,"target":103,"value":1},{"source":57,"target":104,"value":1},{"source":57,"target":105,"value":1},{"source":57,"target":106,"value":1},{"source":57,"target":108,"value":1},{"source":57,"target":109,"value":1},{"source":57,"target":112,"value":1},{"source":57,"target":114,"value":1},{"source":57,"target":116,"value":1},{"source":57,"target":117,"value":0.9999999999999999},{"source":57,"target":118,"value":0.9999999999999999},{"source":57,"target":123,"value":1},{"source":57,"target":125,"value":1},{"source":57,"target":126,"value":0.9999999999999999},{"source":57,"target":130,"value":1},{"source":57,"target":131,"value":1},{"source":57,"target":133,"value":1},{"source":57,"target":134,"value":1},{"source":57,"target":135,"value":1},{"source":57,"target":136,"value":1},{"source":57,"target":137,"value":1},{"source":57,"target":138,"value":1},{"source":57,"target":141,"value":1},{"source":57,"target":142,"value":1},{"source":57,"target":143,"value":1},{"source":57,"target":147,"value":1},{"source":57,"target":148,"value":1},{"source":57,"target":149,"value":0.9999999999999999},{"source":57,"target":150,"value":1},{"source":57,"target":151,"value":1},{"source":57,"target":152,"value":0.9999999999999999},{"source":57,"target":153,"value":1},{"source":57,"target":155,"value":0.9999999999999999},{"source":57,"target":156,"value":1},{"source":57,"target":158,"value":1},{"source":57,"target":159,"value":1},{"source":57,"target":160,"value":1},{"source":57,"target":161,"value":0.9999999999999999},{"source":57,"target":162,"value":1},{"source":57,"target":163,"value":1},{"source":57,"target":164,"value":0.9999999999999999},{"source":57,"target":165,"value":1},{"source":57,"target":166,"value":1},{"source":57,"target":167,"value":1},{"source":57,"target":169,"value":1},{"source":57,"target":171,"value":1},{"source":57,"target":172,"value":1},{"source":57,"target":173,"value":1},{"source":57,"target":174,"value":1},{"source":57,"target":176,"value":1},{"source":57,"target":177,"value":1},{"source":57,"target":181,"value":1},{"source":57,"target":182,"value":1},{"source":57,"target":183,"value":1},{"source":57,"target":185,"value":1},{"source":57,"target":186,"value":0.9999999999999998},{"source":57,"target":188,"value":1},{"source":57,"target":192,"value":1},{"source":57,"target":193,"value":1},{"source":57,"target":194,"value":1},{"source":57,"target":195,"value":0.9999999999999998},{"source":57,"target":197,"value":1},{"source":57,"target":198,"value":1},{"source":57,"target":199,"value":0.9999999999999998},{"source":57,"target":200,"value":1},{"source":57,"target":202,"value":0.9999999999999999},{"source":57,"target":203,"value":1},{"source":57,"target":209,"value":1},{"source":57,"target":210,"value":1},{"source":57,"target":213,"value":1},{"source":57,"target":214,"value":0.9999999999999998},{"source":57,"target":216,"value":1},{"source":57,"target":217,"value":1},{"source":57,"target":218,"value":1},{"source":57,"target":219,"value":1},{"source":57,"target":220,"value":1},{"source":57,"target":221,"value":0.9999999999999998},{"source":57,"target":223,"value":0.9999999999999998},{"source":57,"target":224,"value":1},{"source":57,"target":225,"value":1},{"source":57,"target":227,"value":1},{"source":57,"target":229,"value":1},{"source":57,"target":230,"value":1},{"source":57,"target":233,"value":1},{"source":57,"target":235,"value":0.9999999999999999},{"source":57,"target":236,"value":1},{"source":57,"target":237,"value":1},{"source":57,"target":238,"value":1},{"source":57,"target":240,"value":0.9999999999999999},{"source":57,"target":241,"value":0.9999999999999999},{"source":57,"target":242,"value":1},{"source":57,"target":243,"value":1},{"source":57,"target":244,"value":1},{"source":57,"target":245,"value":1},{"source":57,"target":246,"value":1},{"source":57,"target":247,"value":0.9999999999999998},{"source":57,"target":249,"value":1},{"source":57,"target":250,"value":1},{"source":57,"target":252,"value":1},{"source":57,"target":253,"value":1},{"source":57,"target":255,"value":1},{"source":57,"target":257,"value":1},{"source":57,"target":258,"value":1},{"source":57,"target":264,"value":1},{"source":57,"target":266,"value":1},{"source":57,"target":267,"value":1},{"source":57,"target":268,"value":0.9999999999999998},{"source":57,"target":269,"value":1},{"source":57,"target":271,"value":1},{"source":57,"target":272,"value":1},{"source":57,"target":273,"value":1},{"source":57,"target":277,"value":0.9999999999999999},{"source":57,"target":278,"value":1},{"source":57,"target":279,"value":1},{"source":57,"target":280,"value":0.9999999999999998},{"source":57,"target":281,"value":1},{"source":57,"target":286,"value":1},{"source":57,"target":287,"value":1},{"source":57,"target":288,"value":1},{"source":57,"target":289,"value":0.9999999999999999},{"source":57,"target":290,"value":1},{"source":57,"target":291,"value":0.9999999999999999},{"source":57,"target":295,"value":0.9999999999999998},{"source":57,"target":297,"value":1},{"source":57,"target":299,"value":1},{"source":57,"target":300,"value":1},{"source":57,"target":301,"value":1},{"source":57,"target":302,"value":0.9999999999999999},{"source":57,"target":304,"value":1},{"source":57,"target":305,"value":0.9999999999999999},{"source":57,"target":306,"value":0.9999999999999999},{"source":57,"target":308,"value":0.9999999999999999},{"source":57,"target":311,"value":1},{"source":57,"target":314,"value":1},{"source":57,"target":317,"value":0.9999999999999998},{"source":57,"target":320,"value":1},{"source":57,"target":330,"value":1},{"source":58,"target":63,"value":1},{"source":58,"target":64,"value":1},{"source":58,"target":65,"value":1},{"source":58,"target":66,"value":1},{"source":58,"target":67,"value":1},{"source":58,"target":68,"value":1},{"source":58,"target":69,"value":1},{"source":58,"target":70,"value":1},{"source":58,"target":71,"value":1},{"source":58,"target":74,"value":1},{"source":58,"target":85,"value":1},{"source":58,"target":86,"value":1},{"source":58,"target":87,"value":1},{"source":58,"target":88,"value":1},{"source":58,"target":94,"value":1},{"source":58,"target":95,"value":1},{"source":58,"target":96,"value":0.9999999999999999},{"source":58,"target":97,"value":1},{"source":58,"target":98,"value":1},{"source":58,"target":99,"value":1},{"source":58,"target":100,"value":1},{"source":58,"target":101,"value":0.9999999999999998},{"source":58,"target":102,"value":1},{"source":58,"target":103,"value":1},{"source":58,"target":104,"value":1},{"source":58,"target":105,"value":1},{"source":58,"target":106,"value":1},{"source":58,"target":108,"value":1},{"source":58,"target":109,"value":1},{"source":58,"target":112,"value":1},{"source":58,"target":114,"value":1},{"source":58,"target":116,"value":1},{"source":58,"target":117,"value":1},{"source":58,"target":118,"value":1},{"source":58,"target":123,"value":1},{"source":58,"target":125,"value":1},{"source":58,"target":126,"value":0.9999999999999999},{"source":58,"target":130,"value":1},{"source":58,"target":131,"value":1},{"source":58,"target":133,"value":1},{"source":58,"target":134,"value":1},{"source":58,"target":135,"value":1},{"source":58,"target":136,"value":1},{"source":58,"target":137,"value":1},{"source":58,"target":138,"value":1},{"source":58,"target":141,"value":1},{"source":58,"target":142,"value":1},{"source":58,"target":143,"value":1},{"source":58,"target":147,"value":1},{"source":58,"target":148,"value":1},{"source":58,"target":149,"value":1},{"source":58,"target":150,"value":1},{"source":58,"target":151,"value":1},{"source":58,"target":152,"value":0.9999999999999998},{"source":58,"target":153,"value":1},{"source":58,"target":155,"value":1},{"source":58,"target":156,"value":1},{"source":58,"target":158,"value":1},{"source":58,"target":159,"value":1},{"source":58,"target":160,"value":1},{"source":58,"target":161,"value":1},{"source":58,"target":162,"value":1},{"source":58,"target":163,"value":0.9999999999999999},{"source":58,"target":164,"value":0.9999999999999999},{"source":58,"target":165,"value":1},{"source":58,"target":166,"value":1},{"source":58,"target":167,"value":1},{"source":58,"target":169,"value":1},{"source":58,"target":171,"value":1},{"source":58,"target":172,"value":1},{"source":58,"target":173,"value":1},{"source":58,"target":174,"value":1},{"source":58,"target":176,"value":1},{"source":58,"target":177,"value":1},{"source":58,"target":181,"value":1},{"source":58,"target":182,"value":1},{"source":58,"target":183,"value":1},{"source":58,"target":185,"value":1},{"source":58,"target":186,"value":1},{"source":58,"target":188,"value":1},{"source":58,"target":192,"value":1},{"source":58,"target":193,"value":1},{"source":58,"target":194,"value":1},{"source":58,"target":195,"value":1},{"source":58,"target":197,"value":1},{"source":58,"target":198,"value":1},{"source":58,"target":199,"value":1},{"source":58,"target":200,"value":1},{"source":58,"target":202,"value":1},{"source":58,"target":203,"value":1},{"source":58,"target":209,"value":1},{"source":58,"target":210,"value":0.9999999999999999},{"source":58,"target":213,"value":1},{"source":58,"target":214,"value":0.9999999999999999},{"source":58,"target":216,"value":1},{"source":58,"target":217,"value":1},{"source":58,"target":218,"value":0.9999999999999999},{"source":58,"target":219,"value":1},{"source":58,"target":220,"value":0.9999999999999999},{"source":58,"target":221,"value":1},{"source":58,"target":223,"value":1},{"source":58,"target":224,"value":1},{"source":58,"target":225,"value":1},{"source":58,"target":227,"value":1},{"source":58,"target":229,"value":0.9999999999999999},{"source":58,"target":230,"value":1},{"source":58,"target":233,"value":0.9999999999999999},{"source":58,"target":235,"value":0.9999999999999999},{"source":58,"target":236,"value":1},{"source":58,"target":237,"value":1},{"source":58,"target":238,"value":1},{"source":58,"target":240,"value":1},{"source":58,"target":241,"value":1},{"source":58,"target":242,"value":1},{"source":58,"target":243,"value":1},{"source":58,"target":244,"value":1},{"source":58,"target":245,"value":1},{"source":58,"target":246,"value":1},{"source":58,"target":247,"value":1},{"source":58,"target":249,"value":1},{"source":58,"target":250,"value":0.9999999999999998},{"source":58,"target":252,"value":1},{"source":58,"target":253,"value":1},{"source":58,"target":255,"value":1},{"source":58,"target":257,"value":1},{"source":58,"target":258,"value":1},{"source":58,"target":264,"value":1},{"source":58,"target":266,"value":1},{"source":58,"target":267,"value":1},{"source":58,"target":268,"value":0.9999999999999999},{"source":58,"target":269,"value":1},{"source":58,"target":271,"value":1},{"source":58,"target":272,"value":1},{"source":58,"target":273,"value":1},{"source":58,"target":277,"value":1},{"source":58,"target":278,"value":1},{"source":58,"target":279,"value":1},{"source":58,"target":280,"value":1},{"source":58,"target":281,"value":1},{"source":58,"target":286,"value":1},{"source":58,"target":287,"value":1},{"source":58,"target":288,"value":1},{"source":58,"target":289,"value":0.9999999999999999},{"source":58,"target":290,"value":1},{"source":58,"target":291,"value":0.9999999999999999},{"source":58,"target":295,"value":0.9999999999999999},{"source":58,"target":297,"value":1},{"source":58,"target":299,"value":1},{"source":58,"target":300,"value":1},{"source":58,"target":301,"value":1},{"source":58,"target":302,"value":0.9999999999999998},{"source":58,"target":304,"value":1},{"source":58,"target":305,"value":1},{"source":58,"target":306,"value":1},{"source":58,"target":308,"value":0.9999999999999999},{"source":58,"target":311,"value":1},{"source":58,"target":314,"value":1},{"source":58,"target":317,"value":1},{"source":58,"target":320,"value":1},{"source":58,"target":330,"value":1},{"source":59,"target":60,"value":1},{"source":59,"target":61,"value":0.9999999999999999},{"source":59,"target":62,"value":0.9999999999999998},{"source":59,"target":72,"value":1},{"source":59,"target":73,"value":1},{"source":59,"target":75,"value":1},{"source":59,"target":76,"value":1},{"source":59,"target":77,"value":1},{"source":59,"target":78,"value":1},{"source":59,"target":82,"value":1},{"source":59,"target":84,"value":1},{"source":59,"target":107,"value":0.9999999999999999},{"source":59,"target":113,"value":1},{"source":59,"target":115,"value":1},{"source":59,"target":119,"value":0.9999999999999998},{"source":59,"target":120,"value":1},{"source":59,"target":121,"value":1},{"source":59,"target":122,"value":0.9999999999999999},{"source":59,"target":124,"value":1},{"source":59,"target":127,"value":1},{"source":59,"target":128,"value":1},{"source":59,"target":129,"value":1},{"source":59,"target":132,"value":0.9999999999999999},{"source":59,"target":139,"value":1},{"source":59,"target":140,"value":0.9999999999999998},{"source":59,"target":144,"value":0.9999999999999998},{"source":59,"target":145,"value":1},{"source":59,"target":146,"value":1},{"source":59,"target":154,"value":0.9999999999999999},{"source":59,"target":157,"value":1},{"source":59,"target":168,"value":0.9999999999999998},{"source":59,"target":170,"value":0.9999999999999998},{"source":59,"target":175,"value":1},{"source":59,"target":178,"value":1},{"source":59,"target":179,"value":0.9999999999999999},{"source":59,"target":180,"value":1},{"source":59,"target":184,"value":0.9999999999999999},{"source":59,"target":187,"value":1},{"source":59,"target":189,"value":0.9999999999999998},{"source":59,"target":190,"value":1},{"source":59,"target":191,"value":0.9999999999999999},{"source":59,"target":196,"value":1},{"source":59,"target":201,"value":0.9999999999999999},{"source":59,"target":204,"value":1},{"source":59,"target":205,"value":0.9999999999999999},{"source":59,"target":206,"value":1},{"source":59,"target":207,"value":1},{"source":59,"target":211,"value":0.9999999999999998},{"source":59,"target":212,"value":1},{"source":59,"target":215,"value":1},{"source":59,"target":222,"value":0.9999999999999999},{"source":59,"target":226,"value":1},{"source":59,"target":228,"value":1},{"source":59,"target":231,"value":1},{"source":59,"target":232,"value":1},{"source":59,"target":234,"value":1},{"source":59,"target":239,"value":1},{"source":59,"target":248,"value":1},{"source":59,"target":251,"value":0.9999999999999999},{"source":59,"target":254,"value":1},{"source":59,"target":256,"value":0.9999999999999998},{"source":59,"target":259,"value":0.9999999999999998},{"source":59,"target":260,"value":1},{"source":59,"target":261,"value":0.9999999999999998},{"source":59,"target":262,"value":1},{"source":59,"target":263,"value":1},{"source":59,"target":265,"value":0.9999999999999999},{"source":59,"target":270,"value":1},{"source":59,"target":274,"value":1},{"source":59,"target":275,"value":1},{"source":59,"target":276,"value":1},{"source":59,"target":282,"value":1},{"source":59,"target":283,"value":0.9999999999999999},{"source":59,"target":284,"value":0.9999999999999998},{"source":59,"target":285,"value":0.9999999999999999},{"source":59,"target":292,"value":0.9999999999999998},{"source":59,"target":293,"value":1},{"source":59,"target":294,"value":1},{"source":59,"target":296,"value":0.9999999999999998},{"source":59,"target":298,"value":1},{"source":59,"target":307,"value":0.9999999999999999},{"source":59,"target":309,"value":1},{"source":59,"target":312,"value":1},{"source":59,"target":313,"value":0.9999999999999999},{"source":59,"target":315,"value":1},{"source":59,"target":316,"value":1},{"source":59,"target":318,"value":0.9999999999999999},{"source":59,"target":319,"value":1},{"source":59,"target":321,"value":1},{"source":59,"target":322,"value":1},{"source":59,"target":323,"value":0.9999999999999999},{"source":59,"target":324,"value":1},{"source":59,"target":325,"value":0.9999999999999998},{"source":59,"target":326,"value":1},{"source":59,"target":327,"value":1},{"source":59,"target":328,"value":1},{"source":59,"target":329,"value":1},{"source":59,"target":331,"value":0.9999999999999999},{"source":59,"target":332,"value":0.9999999999999998},{"source":59,"target":333,"value":1},{"source":59,"target":334,"value":1},{"source":59,"target":335,"value":1},{"source":60,"target":61,"value":1},{"source":60,"target":62,"value":1},{"source":60,"target":72,"value":1},{"source":60,"target":73,"value":1},{"source":60,"target":75,"value":1},{"source":60,"target":76,"value":1},{"source":60,"target":77,"value":1},{"source":60,"target":78,"value":1},{"source":60,"target":82,"value":1},{"source":60,"target":84,"value":1},{"source":60,"target":107,"value":1},{"source":60,"target":113,"value":1},{"source":60,"target":115,"value":1},{"source":60,"target":119,"value":1},{"source":60,"target":120,"value":1},{"source":60,"target":121,"value":1},{"source":60,"target":122,"value":1},{"source":60,"target":124,"value":1},{"source":60,"target":127,"value":1},{"source":60,"target":128,"value":1},{"source":60,"target":129,"value":1},{"source":60,"target":132,"value":1},{"source":60,"target":139,"value":1},{"source":60,"target":140,"value":1},{"source":60,"target":144,"value":1},{"source":60,"target":145,"value":1},{"source":60,"target":146,"value":1},{"source":60,"target":154,"value":1},{"source":60,"target":157,"value":1},{"source":60,"target":168,"value":1},{"source":60,"target":170,"value":1},{"source":60,"target":175,"value":1},{"source":60,"target":178,"value":1},{"source":60,"target":179,"value":1},{"source":60,"target":180,"value":1},{"source":60,"target":184,"value":1},{"source":60,"target":187,"value":1},{"source":60,"target":189,"value":1},{"source":60,"target":190,"value":1},{"source":60,"target":191,"value":1},{"source":60,"target":196,"value":1},{"source":60,"target":201,"value":1},{"source":60,"target":204,"value":1},{"source":60,"target":205,"value":1},{"source":60,"target":206,"value":1},{"source":60,"target":207,"value":1},{"source":60,"target":211,"value":1},{"source":60,"target":212,"value":1},{"source":60,"target":215,"value":1},{"source":60,"target":222,"value":1},{"source":60,"target":226,"value":1},{"source":60,"target":228,"value":1},{"source":60,"target":231,"value":1},{"source":60,"target":232,"value":1},{"source":60,"target":234,"value":1},{"source":60,"target":239,"value":1},{"source":60,"target":248,"value":1},{"source":60,"target":251,"value":1},{"source":60,"target":254,"value":1},{"source":60,"target":256,"value":1},{"source":60,"target":259,"value":1},{"source":60,"target":260,"value":1},{"source":60,"target":261,"value":0.9999999999999999},{"source":60,"target":262,"value":1},{"source":60,"target":263,"value":1},{"source":60,"target":265,"value":1},{"source":60,"target":270,"value":1},{"source":60,"target":274,"value":1},{"source":60,"target":275,"value":1},{"source":60,"target":276,"value":1},{"source":60,"target":282,"value":1},{"source":60,"target":283,"value":1},{"source":60,"target":284,"value":1},{"source":60,"target":285,"value":1},{"source":60,"target":292,"value":1},{"source":60,"target":293,"value":1},{"source":60,"target":294,"value":1},{"source":60,"target":296,"value":1},{"source":60,"target":298,"value":1},{"source":60,"target":307,"value":1},{"source":60,"target":309,"value":1},{"source":60,"target":312,"value":1},{"source":60,"target":313,"value":1},{"source":60,"target":315,"value":1},{"source":60,"target":316,"value":1},{"source":60,"target":318,"value":1},{"source":60,"target":319,"value":1},{"source":60,"target":321,"value":1},{"source":60,"target":322,"value":1},{"source":60,"target":323,"value":1},{"source":60,"target":324,"value":1},{"source":60,"target":325,"value":0.9999999999999999},{"source":60,"target":326,"value":1},{"source":60,"target":327,"value":1},{"source":60,"target":328,"value":1},{"source":60,"target":329,"value":1},{"source":60,"target":331,"value":1},{"source":60,"target":332,"value":1},{"source":60,"target":333,"value":1},{"source":60,"target":334,"value":1},{"source":60,"target":335,"value":1},{"source":61,"target":62,"value":1},{"source":61,"target":72,"value":1},{"source":61,"target":73,"value":1},{"source":61,"target":75,"value":1},{"source":61,"target":76,"value":0.9999999999999999},{"source":61,"target":77,"value":1},{"source":61,"target":78,"value":1},{"source":61,"target":82,"value":1},{"source":61,"target":84,"value":1},{"source":61,"target":107,"value":0.9999999999999999},{"source":61,"target":113,"value":1},{"source":61,"target":115,"value":1},{"source":61,"target":119,"value":0.9999999999999998},{"source":61,"target":120,"value":1},{"source":61,"target":121,"value":1},{"source":61,"target":122,"value":1},{"source":61,"target":124,"value":1},{"source":61,"target":127,"value":1},{"source":61,"target":128,"value":1},{"source":61,"target":129,"value":1},{"source":61,"target":132,"value":0.9999999999999998},{"source":61,"target":139,"value":1},{"source":61,"target":140,"value":1},{"source":61,"target":144,"value":1},{"source":61,"target":145,"value":1},{"source":61,"target":146,"value":1},{"source":61,"target":154,"value":1},{"source":61,"target":157,"value":1},{"source":61,"target":168,"value":0.9999999999999998},{"source":61,"target":170,"value":0.9999999999999998},{"source":61,"target":175,"value":1},{"source":61,"target":178,"value":1},{"source":61,"target":179,"value":1},{"source":61,"target":180,"value":1},{"source":61,"target":184,"value":0.9999999999999999},{"source":61,"target":187,"value":1},{"source":61,"target":189,"value":1},{"source":61,"target":190,"value":1},{"source":61,"target":191,"value":1},{"source":61,"target":196,"value":1},{"source":61,"target":201,"value":0.9999999999999999},{"source":61,"target":204,"value":1},{"source":61,"target":205,"value":0.9999999999999999},{"source":61,"target":206,"value":1},{"source":61,"target":207,"value":1},{"source":61,"target":211,"value":0.9999999999999999},{"source":61,"target":212,"value":1},{"source":61,"target":215,"value":1},{"source":61,"target":222,"value":1},{"source":61,"target":226,"value":1},{"source":61,"target":228,"value":1},{"source":61,"target":231,"value":1},{"source":61,"target":232,"value":1},{"source":61,"target":234,"value":1},{"source":61,"target":239,"value":0.9999999999999999},{"source":61,"target":248,"value":1},{"source":61,"target":251,"value":0.9999999999999999},{"source":61,"target":254,"value":1},{"source":61,"target":256,"value":0.9999999999999998},{"source":61,"target":259,"value":0.9999999999999998},{"source":61,"target":260,"value":1},{"source":61,"target":261,"value":0.9999999999999998},{"source":61,"target":262,"value":1},{"source":61,"target":263,"value":1},{"source":61,"target":265,"value":1},{"source":61,"target":270,"value":1},{"source":61,"target":274,"value":1},{"source":61,"target":275,"value":1},{"source":61,"target":276,"value":1},{"source":61,"target":282,"value":1},{"source":61,"target":283,"value":1},{"source":61,"target":284,"value":1},{"source":61,"target":285,"value":0.9999999999999999},{"source":61,"target":292,"value":0.9999999999999998},{"source":61,"target":293,"value":1},{"source":61,"target":294,"value":1},{"source":61,"target":296,"value":0.9999999999999998},{"source":61,"target":298,"value":1},{"source":61,"target":307,"value":1},{"source":61,"target":309,"value":1},{"source":61,"target":312,"value":1},{"source":61,"target":313,"value":0.9999999999999999},{"source":61,"target":315,"value":1},{"source":61,"target":316,"value":1},{"source":61,"target":318,"value":0.9999999999999999},{"source":61,"target":319,"value":1},{"source":61,"target":321,"value":1},{"source":61,"target":322,"value":1},{"source":61,"target":323,"value":1},{"source":61,"target":324,"value":1},{"source":61,"target":325,"value":0.9999999999999998},{"source":61,"target":326,"value":1},{"source":61,"target":327,"value":1},{"source":61,"target":328,"value":1},{"source":61,"target":329,"value":1},{"source":61,"target":331,"value":0.9999999999999999},{"source":61,"target":332,"value":0.9999999999999998},{"source":61,"target":333,"value":1},{"source":61,"target":334,"value":1},{"source":61,"target":335,"value":1},{"source":62,"target":72,"value":1},{"source":62,"target":73,"value":1},{"source":62,"target":75,"value":1},{"source":62,"target":76,"value":0.9999999999999999},{"source":62,"target":77,"value":1},{"source":62,"target":78,"value":1},{"source":62,"target":82,"value":1},{"source":62,"target":84,"value":0.9999999999999998},{"source":62,"target":107,"value":0.9999999999999998},{"source":62,"target":113,"value":1},{"source":62,"target":115,"value":1},{"source":62,"target":119,"value":0.9999999999999999},{"source":62,"target":120,"value":1},{"source":62,"target":121,"value":1},{"source":62,"target":122,"value":0.9999999999999998},{"source":62,"target":124,"value":0.9999999999999998},{"source":62,"target":127,"value":1},{"source":62,"target":128,"value":1},{"source":62,"target":129,"value":1},{"source":62,"target":132,"value":0.9999999999999999},{"source":62,"target":139,"value":1},{"source":62,"target":140,"value":1},{"source":62,"target":144,"value":1},{"source":62,"target":145,"value":1},{"source":62,"target":146,"value":1},{"source":62,"target":154,"value":0.9999999999999998},{"source":62,"target":157,"value":1},{"source":62,"target":168,"value":0.9999999999999999},{"source":62,"target":170,"value":0.9999999999999999},{"source":62,"target":175,"value":1},{"source":62,"target":178,"value":1},{"source":62,"target":179,"value":0.9999999999999998},{"source":62,"target":180,"value":1},{"source":62,"target":184,"value":1},{"source":62,"target":187,"value":1},{"source":62,"target":189,"value":0.9999999999999999},{"source":62,"target":190,"value":1},{"source":62,"target":191,"value":1},{"source":62,"target":196,"value":1},{"source":62,"target":201,"value":0.9999999999999998},{"source":62,"target":204,"value":1},{"source":62,"target":205,"value":1},{"source":62,"target":206,"value":1},{"source":62,"target":207,"value":1},{"source":62,"target":211,"value":1},{"source":62,"target":212,"value":0.9999999999999999},{"source":62,"target":215,"value":0.9999999999999998},{"source":62,"target":222,"value":1},{"source":62,"target":226,"value":0.9999999999999998},{"source":62,"target":228,"value":1},{"source":62,"target":231,"value":1},{"source":62,"target":232,"value":0.9999999999999998},{"source":62,"target":234,"value":1},{"source":62,"target":239,"value":1},{"source":62,"target":248,"value":1},{"source":62,"target":251,"value":0.9999999999999998},{"source":62,"target":254,"value":1},{"source":62,"target":256,"value":1},{"source":62,"target":259,"value":0.9999999999999999},{"source":62,"target":260,"value":0.9999999999999998},{"source":62,"target":261,"value":0.9999999999999999},{"source":62,"target":262,"value":1},{"source":62,"target":263,"value":1},{"source":62,"target":265,"value":0.9999999999999998},{"source":62,"target":270,"value":1},{"source":62,"target":274,"value":1},{"source":62,"target":275,"value":1},{"source":62,"target":276,"value":0.9999999999999998},{"source":62,"target":282,"value":1},{"source":62,"target":283,"value":0.9999999999999998},{"source":62,"target":284,"value":1},{"source":62,"target":285,"value":0.9999999999999998},{"source":62,"target":292,"value":0.9999999999999997},{"source":62,"target":293,"value":1},{"source":62,"target":294,"value":1},{"source":62,"target":296,"value":0.9999999999999999},{"source":62,"target":298,"value":0.9999999999999999},{"source":62,"target":307,"value":1},{"source":62,"target":309,"value":0.9999999999999999},{"source":62,"target":312,"value":0.9999999999999999},{"source":62,"target":313,"value":1},{"source":62,"target":315,"value":0.9999999999999999},{"source":62,"target":316,"value":1},{"source":62,"target":318,"value":0.9999999999999998},{"source":62,"target":319,"value":0.9999999999999999},{"source":62,"target":321,"value":0.9999999999999999},{"source":62,"target":322,"value":1},{"source":62,"target":323,"value":1},{"source":62,"target":324,"value":0.9999999999999999},{"source":62,"target":325,"value":0.9999999999999999},{"source":62,"target":326,"value":0.9999999999999999},{"source":62,"target":327,"value":0.9999999999999999},{"source":62,"target":328,"value":1},{"source":62,"target":329,"value":1},{"source":62,"target":331,"value":0.9999999999999999},{"source":62,"target":332,"value":0.9999999999999999},{"source":62,"target":333,"value":1},{"source":62,"target":334,"value":1},{"source":62,"target":335,"value":1},{"source":63,"target":64,"value":1},{"source":63,"target":65,"value":1},{"source":63,"target":66,"value":1},{"source":63,"target":67,"value":1},{"source":63,"target":68,"value":0.9999999999999999},{"source":63,"target":69,"value":1},{"source":63,"target":70,"value":1},{"source":63,"target":71,"value":0.9999999999999999},{"source":63,"target":74,"value":1},{"source":63,"target":85,"value":0.9999999999999999},{"source":63,"target":86,"value":1},{"source":63,"target":87,"value":1},{"source":63,"target":88,"value":1},{"source":63,"target":94,"value":1},{"source":63,"target":95,"value":1},{"source":63,"target":96,"value":1},{"source":63,"target":97,"value":1},{"source":63,"target":98,"value":1},{"source":63,"target":99,"value":1},{"source":63,"target":100,"value":1},{"source":63,"target":101,"value":1},{"source":63,"target":102,"value":1},{"source":63,"target":103,"value":1},{"source":63,"target":104,"value":1},{"source":63,"target":105,"value":1},{"source":63,"target":106,"value":1},{"source":63,"target":108,"value":1},{"source":63,"target":109,"value":1},{"source":63,"target":112,"value":1},{"source":63,"target":114,"value":1},{"source":63,"target":116,"value":1},{"source":63,"target":117,"value":1},{"source":63,"target":118,"value":1},{"source":63,"target":123,"value":1},{"source":63,"target":125,"value":1},{"source":63,"target":126,"value":1},{"source":63,"target":130,"value":1},{"source":63,"target":131,"value":1},{"source":63,"target":133,"value":1},{"source":63,"target":134,"value":1},{"source":63,"target":135,"value":1},{"source":63,"target":136,"value":1},{"source":63,"target":137,"value":1},{"source":63,"target":138,"value":1},{"source":63,"target":141,"value":1},{"source":63,"target":142,"value":1},{"source":63,"target":143,"value":1},{"source":63,"target":147,"value":1},{"source":63,"target":148,"value":1},{"source":63,"target":149,"value":1},{"source":63,"target":150,"value":1},{"source":63,"target":151,"value":1},{"source":63,"target":152,"value":0.9999999999999999},{"source":63,"target":153,"value":1},{"source":63,"target":155,"value":1},{"source":63,"target":156,"value":1},{"source":63,"target":158,"value":1},{"source":63,"target":159,"value":1},{"source":63,"target":160,"value":1},{"source":63,"target":161,"value":1},{"source":63,"target":162,"value":1},{"source":63,"target":163,"value":0.9999999999999998},{"source":63,"target":164,"value":1},{"source":63,"target":165,"value":1},{"source":63,"target":166,"value":1},{"source":63,"target":167,"value":1},{"source":63,"target":169,"value":1},{"source":63,"target":171,"value":1},{"source":63,"target":172,"value":1},{"source":63,"target":173,"value":1},{"source":63,"target":174,"value":1},{"source":63,"target":176,"value":1},{"source":63,"target":177,"value":1},{"source":63,"target":181,"value":1},{"source":63,"target":182,"value":1},{"source":63,"target":183,"value":1},{"source":63,"target":185,"value":1},{"source":63,"target":186,"value":1},{"source":63,"target":188,"value":1},{"source":63,"target":192,"value":1},{"source":63,"target":193,"value":1},{"source":63,"target":194,"value":1},{"source":63,"target":195,"value":1},{"source":63,"target":197,"value":1},{"source":63,"target":198,"value":1},{"source":63,"target":199,"value":1},{"source":63,"target":200,"value":1},{"source":63,"target":202,"value":1},{"source":63,"target":203,"value":1},{"source":63,"target":209,"value":1},{"source":63,"target":210,"value":1},{"source":63,"target":213,"value":1},{"source":63,"target":214,"value":0.9999999999999999},{"source":63,"target":216,"value":1},{"source":63,"target":217,"value":1},{"source":63,"target":218,"value":1},{"source":63,"target":219,"value":1},{"source":63,"target":220,"value":1},{"source":63,"target":221,"value":1},{"source":63,"target":223,"value":0.9999999999999999},{"source":63,"target":224,"value":1},{"source":63,"target":225,"value":1},{"source":63,"target":227,"value":1},{"source":63,"target":229,"value":1},{"source":63,"target":230,"value":1},{"source":63,"target":233,"value":1},{"source":63,"target":235,"value":1},{"source":63,"target":236,"value":1},{"source":63,"target":237,"value":1},{"source":63,"target":238,"value":1},{"source":63,"target":240,"value":1},{"source":63,"target":241,"value":1},{"source":63,"target":242,"value":1},{"source":63,"target":243,"value":1},{"source":63,"target":244,"value":1},{"source":63,"target":245,"value":1},{"source":63,"target":246,"value":1},{"source":63,"target":247,"value":1},{"source":63,"target":249,"value":1},{"source":63,"target":250,"value":1},{"source":63,"target":252,"value":1},{"source":63,"target":253,"value":1},{"source":63,"target":255,"value":1},{"source":63,"target":257,"value":1},{"source":63,"target":258,"value":1},{"source":63,"target":264,"value":1},{"source":63,"target":266,"value":1},{"source":63,"target":267,"value":1},{"source":63,"target":268,"value":1},{"source":63,"target":269,"value":1},{"source":63,"target":271,"value":1},{"source":63,"target":272,"value":1},{"source":63,"target":273,"value":1},{"source":63,"target":277,"value":1},{"source":63,"target":278,"value":1},{"source":63,"target":279,"value":1},{"source":63,"target":280,"value":1},{"source":63,"target":281,"value":1},{"source":63,"target":286,"value":1},{"source":63,"target":287,"value":1},{"source":63,"target":288,"value":1},{"source":63,"target":289,"value":1},{"source":63,"target":290,"value":1},{"source":63,"target":291,"value":1},{"source":63,"target":295,"value":1},{"source":63,"target":297,"value":1},{"source":63,"target":299,"value":1},{"source":63,"target":300,"value":1},{"source":63,"target":301,"value":1},{"source":63,"target":302,"value":1},{"source":63,"target":304,"value":1},{"source":63,"target":305,"value":1},{"source":63,"target":306,"value":1},{"source":63,"target":308,"value":1},{"source":63,"target":311,"value":1},{"source":63,"target":314,"value":1},{"source":63,"target":317,"value":1},{"source":63,"target":320,"value":1},{"source":63,"target":330,"value":1},{"source":64,"target":65,"value":0.9999999999999999},{"source":64,"target":66,"value":1},{"source":64,"target":67,"value":1},{"source":64,"target":68,"value":0.9999999999999998},{"source":64,"target":69,"value":1},{"source":64,"target":70,"value":1},{"source":64,"target":71,"value":1},{"source":64,"target":74,"value":0.9999999999999999},{"source":64,"target":85,"value":0.9999999999999998},{"source":64,"target":86,"value":0.9999999999999999},{"source":64,"target":87,"value":1},{"source":64,"target":88,"value":1},{"source":64,"target":94,"value":1},{"source":64,"target":95,"value":0.9999999999999998},{"source":64,"target":96,"value":0.9999999999999998},{"source":64,"target":97,"value":0.9999999999999998},{"source":64,"target":98,"value":1},{"source":64,"target":99,"value":0.9999999999999999},{"source":64,"target":100,"value":1},{"source":64,"target":101,"value":0.9999999999999999},{"source":64,"target":102,"value":1},{"source":64,"target":103,"value":1},{"source":64,"target":104,"value":0.9999999999999999},{"source":64,"target":105,"value":1},{"source":64,"target":106,"value":1},{"source":64,"target":108,"value":0.9999999999999999},{"source":64,"target":109,"value":1},{"source":64,"target":112,"value":1},{"source":64,"target":114,"value":1},{"source":64,"target":116,"value":1},{"source":64,"target":117,"value":1},{"source":64,"target":118,"value":1},{"source":64,"target":123,"value":1},{"source":64,"target":125,"value":1},{"source":64,"target":126,"value":0.9999999999999999},{"source":64,"target":130,"value":1},{"source":64,"target":131,"value":1},{"source":64,"target":133,"value":1},{"source":64,"target":134,"value":1},{"source":64,"target":135,"value":1},{"source":64,"target":136,"value":1},{"source":64,"target":137,"value":0.9999999999999999},{"source":64,"target":138,"value":1},{"source":64,"target":141,"value":1},{"source":64,"target":142,"value":0.9999999999999998},{"source":64,"target":143,"value":1},{"source":64,"target":147,"value":0.9999999999999999},{"source":64,"target":148,"value":0.9999999999999999},{"source":64,"target":149,"value":0.9999999999999998},{"source":64,"target":150,"value":1},{"source":64,"target":151,"value":0.9999999999999999},{"source":64,"target":152,"value":0.9999999999999998},{"source":64,"target":153,"value":1},{"source":64,"target":155,"value":1},{"source":64,"target":156,"value":1},{"source":64,"target":158,"value":0.9999999999999998},{"source":64,"target":159,"value":0.9999999999999998},{"source":64,"target":160,"value":0.9999999999999999},{"source":64,"target":161,"value":1},{"source":64,"target":162,"value":1},{"source":64,"target":163,"value":1},{"source":64,"target":164,"value":0.9999999999999999},{"source":64,"target":165,"value":1},{"source":64,"target":166,"value":0.9999999999999999},{"source":64,"target":167,"value":1},{"source":64,"target":169,"value":1},{"source":64,"target":171,"value":1},{"source":64,"target":172,"value":1},{"source":64,"target":173,"value":0.9999999999999998},{"source":64,"target":174,"value":1},{"source":64,"target":176,"value":1},{"source":64,"target":177,"value":1},{"source":64,"target":181,"value":1},{"source":64,"target":182,"value":1},{"source":64,"target":183,"value":1},{"source":64,"target":185,"value":1},{"source":64,"target":186,"value":0.9999999999999998},{"source":64,"target":188,"value":1},{"source":64,"target":192,"value":1},{"source":64,"target":193,"value":1},{"source":64,"target":194,"value":0.9999999999999998},{"source":64,"target":195,"value":1},{"source":64,"target":197,"value":1},{"source":64,"target":198,"value":1},{"source":64,"target":199,"value":0.9999999999999998},{"source":64,"target":200,"value":1},{"source":64,"target":202,"value":1},{"source":64,"target":203,"value":0.9999999999999999},{"source":64,"target":209,"value":1},{"source":64,"target":210,"value":0.9999999999999998},{"source":64,"target":213,"value":1},{"source":64,"target":214,"value":0.9999999999999998},{"source":64,"target":216,"value":1},{"source":64,"target":217,"value":1},{"source":64,"target":218,"value":0.9999999999999998},{"source":64,"target":219,"value":1},{"source":64,"target":220,"value":0.9999999999999999},{"source":64,"target":221,"value":0.9999999999999998},{"source":64,"target":223,"value":1},{"source":64,"target":224,"value":0.9999999999999999},{"source":64,"target":225,"value":1},{"source":64,"target":227,"value":1},{"source":64,"target":229,"value":0.9999999999999999},{"source":64,"target":230,"value":0.9999999999999998},{"source":64,"target":233,"value":1},{"source":64,"target":235,"value":0.9999999999999999},{"source":64,"target":236,"value":1},{"source":64,"target":237,"value":1},{"source":64,"target":238,"value":1},{"source":64,"target":240,"value":1},{"source":64,"target":241,"value":0.9999999999999998},{"source":64,"target":242,"value":0.9999999999999998},{"source":64,"target":243,"value":1},{"source":64,"target":244,"value":1},{"source":64,"target":245,"value":0.9999999999999998},{"source":64,"target":246,"value":1},{"source":64,"target":247,"value":0.9999999999999999},{"source":64,"target":249,"value":1},{"source":64,"target":250,"value":0.9999999999999999},{"source":64,"target":252,"value":1},{"source":64,"target":253,"value":0.9999999999999999},{"source":64,"target":255,"value":1},{"source":64,"target":257,"value":1},{"source":64,"target":258,"value":1},{"source":64,"target":264,"value":1},{"source":64,"target":266,"value":0.9999999999999999},{"source":64,"target":267,"value":1},{"source":64,"target":268,"value":0.9999999999999999},{"source":64,"target":269,"value":1},{"source":64,"target":271,"value":0.9999999999999998},{"source":64,"target":272,"value":1},{"source":64,"target":273,"value":1},{"source":64,"target":277,"value":0.9999999999999999},{"source":64,"target":278,"value":1},{"source":64,"target":279,"value":0.9999999999999998},{"source":64,"target":280,"value":0.9999999999999999},{"source":64,"target":281,"value":0.9999999999999998},{"source":64,"target":286,"value":0.9999999999999999},{"source":64,"target":287,"value":1},{"source":64,"target":288,"value":0.9999999999999999},{"source":64,"target":289,"value":0.9999999999999999},{"source":64,"target":290,"value":0.9999999999999999},{"source":64,"target":291,"value":0.9999999999999999},{"source":64,"target":295,"value":1},{"source":64,"target":297,"value":1},{"source":64,"target":299,"value":1},{"source":64,"target":300,"value":1},{"source":64,"target":301,"value":1},{"source":64,"target":302,"value":0.9999999999999999},{"source":64,"target":304,"value":1},{"source":64,"target":305,"value":1},{"source":64,"target":306,"value":0.9999999999999998},{"source":64,"target":308,"value":1},{"source":64,"target":311,"value":0.9999999999999999},{"source":64,"target":314,"value":0.9999999999999998},{"source":64,"target":317,"value":1},{"source":64,"target":320,"value":1},{"source":64,"target":330,"value":1},{"source":65,"target":66,"value":1},{"source":65,"target":67,"value":1},{"source":65,"target":68,"value":1},{"source":65,"target":69,"value":1},{"source":65,"target":70,"value":1},{"source":65,"target":71,"value":0.9999999999999999},{"source":65,"target":74,"value":1},{"source":65,"target":85,"value":0.9999999999999999},{"source":65,"target":86,"value":1},{"source":65,"target":87,"value":1},{"source":65,"target":88,"value":1},{"source":65,"target":94,"value":1},{"source":65,"target":95,"value":0.9999999999999999},{"source":65,"target":96,"value":1},{"source":65,"target":97,"value":1},{"source":65,"target":98,"value":1},{"source":65,"target":99,"value":0.9999999999999998},{"source":65,"target":100,"value":1},{"source":65,"target":101,"value":1},{"source":65,"target":102,"value":1},{"source":65,"target":103,"value":1},{"source":65,"target":104,"value":1},{"source":65,"target":105,"value":1},{"source":65,"target":106,"value":1},{"source":65,"target":108,"value":1},{"source":65,"target":109,"value":1},{"source":65,"target":112,"value":1},{"source":65,"target":114,"value":1},{"source":65,"target":116,"value":1},{"source":65,"target":117,"value":0.9999999999999999},{"source":65,"target":118,"value":1},{"source":65,"target":123,"value":1},{"source":65,"target":125,"value":1},{"source":65,"target":126,"value":0.9999999999999998},{"source":65,"target":130,"value":1},{"source":65,"target":131,"value":1},{"source":65,"target":133,"value":1},{"source":65,"target":134,"value":1},{"source":65,"target":135,"value":1},{"source":65,"target":136,"value":1},{"source":65,"target":137,"value":1},{"source":65,"target":138,"value":1},{"source":65,"target":141,"value":1},{"source":65,"target":142,"value":1},{"source":65,"target":143,"value":1},{"source":65,"target":147,"value":1},{"source":65,"target":148,"value":1},{"source":65,"target":149,"value":0.9999999999999999},{"source":65,"target":150,"value":1},{"source":65,"target":151,"value":1},{"source":65,"target":152,"value":0.9999999999999999},{"source":65,"target":153,"value":1},{"source":65,"target":155,"value":1},{"source":65,"target":156,"value":1},{"source":65,"target":158,"value":0.9999999999999999},{"source":65,"target":159,"value":0.9999999999999998},{"source":65,"target":160,"value":1},{"source":65,"target":161,"value":1},{"source":65,"target":162,"value":1},{"source":65,"target":163,"value":0.9999999999999998},{"source":65,"target":164,"value":1},{"source":65,"target":165,"value":1},{"source":65,"target":166,"value":1},{"source":65,"target":167,"value":1},{"source":65,"target":169,"value":1},{"source":65,"target":171,"value":1},{"source":65,"target":172,"value":1},{"source":65,"target":173,"value":1},{"source":65,"target":174,"value":1},{"source":65,"target":176,"value":1},{"source":65,"target":177,"value":1},{"source":65,"target":181,"value":0.9999999999999999},{"source":65,"target":182,"value":0.9999999999999999},{"source":65,"target":183,"value":1},{"source":65,"target":185,"value":1},{"source":65,"target":186,"value":0.9999999999999998},{"source":65,"target":188,"value":1},{"source":65,"target":192,"value":1},{"source":65,"target":193,"value":1},{"source":65,"target":194,"value":1},{"source":65,"target":195,"value":1},{"source":65,"target":197,"value":1},{"source":65,"target":198,"value":1},{"source":65,"target":199,"value":1},{"source":65,"target":200,"value":1},{"source":65,"target":202,"value":1},{"source":65,"target":203,"value":1},{"source":65,"target":209,"value":1},{"source":65,"target":210,"value":1},{"source":65,"target":213,"value":1},{"source":65,"target":214,"value":0.9999999999999999},{"source":65,"target":216,"value":1},{"source":65,"target":217,"value":1},{"source":65,"target":218,"value":0.9999999999999998},{"source":65,"target":219,"value":1},{"source":65,"target":220,"value":0.9999999999999998},{"source":65,"target":221,"value":0.9999999999999999},{"source":65,"target":223,"value":0.9999999999999999},{"source":65,"target":224,"value":1},{"source":65,"target":225,"value":1},{"source":65,"target":227,"value":1},{"source":65,"target":229,"value":0.9999999999999998},{"source":65,"target":230,"value":0.9999999999999999},{"source":65,"target":233,"value":1},{"source":65,"target":235,"value":1},{"source":65,"target":236,"value":0.9999999999999998},{"source":65,"target":237,"value":1},{"source":65,"target":238,"value":1},{"source":65,"target":240,"value":0.9999999999999999},{"source":65,"target":241,"value":1},{"source":65,"target":242,"value":1},{"source":65,"target":243,"value":1},{"source":65,"target":244,"value":1},{"source":65,"target":245,"value":0.9999999999999999},{"source":65,"target":246,"value":1},{"source":65,"target":247,"value":1},{"source":65,"target":249,"value":1},{"source":65,"target":250,"value":1},{"source":65,"target":252,"value":1},{"source":65,"target":253,"value":0.9999999999999998},{"source":65,"target":255,"value":1},{"source":65,"target":257,"value":1},{"source":65,"target":258,"value":1},{"source":65,"target":264,"value":1},{"source":65,"target":266,"value":1},{"source":65,"target":267,"value":1},{"source":65,"target":268,"value":1},{"source":65,"target":269,"value":1},{"source":65,"target":271,"value":1},{"source":65,"target":272,"value":1},{"source":65,"target":273,"value":1},{"source":65,"target":277,"value":1},{"source":65,"target":278,"value":1},{"source":65,"target":279,"value":1},{"source":65,"target":280,"value":1},{"source":65,"target":281,"value":0.9999999999999999},{"source":65,"target":286,"value":0.9999999999999998},{"source":65,"target":287,"value":1},{"source":65,"target":288,"value":1},{"source":65,"target":289,"value":0.9999999999999998},{"source":65,"target":290,"value":0.9999999999999999},{"source":65,"target":291,"value":0.9999999999999998},{"source":65,"target":295,"value":0.9999999999999999},{"source":65,"target":297,"value":1},{"source":65,"target":299,"value":1},{"source":65,"target":300,"value":1},{"source":65,"target":301,"value":1},{"source":65,"target":302,"value":0.9999999999999999},{"source":65,"target":304,"value":1},{"source":65,"target":305,"value":0.9999999999999998},{"source":65,"target":306,"value":1},{"source":65,"target":308,"value":1},{"source":65,"target":311,"value":1},{"source":65,"target":314,"value":1},{"source":65,"target":317,"value":1},{"source":65,"target":320,"value":1},{"source":65,"target":330,"value":1},{"source":66,"target":67,"value":1},{"source":66,"target":68,"value":0.9999999999999999},{"source":66,"target":69,"value":1},{"source":66,"target":70,"value":1},{"source":66,"target":71,"value":0.9999999999999999},{"source":66,"target":74,"value":1},{"source":66,"target":85,"value":0.9999999999999999},{"source":66,"target":86,"value":1},{"source":66,"target":87,"value":1},{"source":66,"target":88,"value":1},{"source":66,"target":94,"value":1},{"source":66,"target":95,"value":1},{"source":66,"target":96,"value":1},{"source":66,"target":97,"value":1},{"source":66,"target":98,"value":1},{"source":66,"target":99,"value":1},{"source":66,"target":100,"value":1},{"source":66,"target":101,"value":1},{"source":66,"target":102,"value":1},{"source":66,"target":103,"value":1},{"source":66,"target":104,"value":1},{"source":66,"target":105,"value":1},{"source":66,"target":106,"value":1},{"source":66,"target":108,"value":1},{"source":66,"target":109,"value":1},{"source":66,"target":112,"value":1},{"source":66,"target":114,"value":1},{"source":66,"target":116,"value":1},{"source":66,"target":117,"value":1},{"source":66,"target":118,"value":1},{"source":66,"target":123,"value":1},{"source":66,"target":125,"value":1},{"source":66,"target":126,"value":1},{"source":66,"target":130,"value":1},{"source":66,"target":131,"value":1},{"source":66,"target":133,"value":1},{"source":66,"target":134,"value":1},{"source":66,"target":135,"value":1},{"source":66,"target":136,"value":1},{"source":66,"target":137,"value":1},{"source":66,"target":138,"value":1},{"source":66,"target":141,"value":1},{"source":66,"target":142,"value":1},{"source":66,"target":143,"value":1},{"source":66,"target":147,"value":1},{"source":66,"target":148,"value":1},{"source":66,"target":149,"value":1},{"source":66,"target":150,"value":1},{"source":66,"target":151,"value":1},{"source":66,"target":152,"value":0.9999999999999999},{"source":66,"target":153,"value":1},{"source":66,"target":155,"value":1},{"source":66,"target":156,"value":1},{"source":66,"target":158,"value":1},{"source":66,"target":159,"value":1},{"source":66,"target":160,"value":1},{"source":66,"target":161,"value":1},{"source":66,"target":162,"value":1},{"source":66,"target":163,"value":0.9999999999999998},{"source":66,"target":164,"value":1},{"source":66,"target":165,"value":1},{"source":66,"target":166,"value":1},{"source":66,"target":167,"value":1},{"source":66,"target":169,"value":1},{"source":66,"target":171,"value":1},{"source":66,"target":172,"value":1},{"source":66,"target":173,"value":1},{"source":66,"target":174,"value":1},{"source":66,"target":176,"value":1},{"source":66,"target":177,"value":1},{"source":66,"target":181,"value":1},{"source":66,"target":182,"value":1},{"source":66,"target":183,"value":1},{"source":66,"target":185,"value":1},{"source":66,"target":186,"value":1},{"source":66,"target":188,"value":1},{"source":66,"target":192,"value":1},{"source":66,"target":193,"value":1},{"source":66,"target":194,"value":1},{"source":66,"target":195,"value":1},{"source":66,"target":197,"value":1},{"source":66,"target":198,"value":1},{"source":66,"target":199,"value":1},{"source":66,"target":200,"value":1},{"source":66,"target":202,"value":1},{"source":66,"target":203,"value":1},{"source":66,"target":209,"value":1},{"source":66,"target":210,"value":1},{"source":66,"target":213,"value":1},{"source":66,"target":214,"value":0.9999999999999999},{"source":66,"target":216,"value":1},{"source":66,"target":217,"value":1},{"source":66,"target":218,"value":1},{"source":66,"target":219,"value":1},{"source":66,"target":220,"value":1},{"source":66,"target":221,"value":1},{"source":66,"target":223,"value":0.9999999999999999},{"source":66,"target":224,"value":1},{"source":66,"target":225,"value":1},{"source":66,"target":227,"value":1},{"source":66,"target":229,"value":1},{"source":66,"target":230,"value":1},{"source":66,"target":233,"value":1},{"source":66,"target":235,"value":1},{"source":66,"target":236,"value":1},{"source":66,"target":237,"value":1},{"source":66,"target":238,"value":1},{"source":66,"target":240,"value":1},{"source":66,"target":241,"value":1},{"source":66,"target":242,"value":1},{"source":66,"target":243,"value":1},{"source":66,"target":244,"value":1},{"source":66,"target":245,"value":1},{"source":66,"target":246,"value":1},{"source":66,"target":247,"value":1},{"source":66,"target":249,"value":1},{"source":66,"target":250,"value":1},{"source":66,"target":252,"value":1},{"source":66,"target":253,"value":1},{"source":66,"target":255,"value":1},{"source":66,"target":257,"value":1},{"source":66,"target":258,"value":1},{"source":66,"target":264,"value":1},{"source":66,"target":266,"value":1},{"source":66,"target":267,"value":1},{"source":66,"target":268,"value":1},{"source":66,"target":269,"value":1},{"source":66,"target":271,"value":1},{"source":66,"target":272,"value":1},{"source":66,"target":273,"value":1},{"source":66,"target":277,"value":1},{"source":66,"target":278,"value":1},{"source":66,"target":279,"value":1},{"source":66,"target":280,"value":1},{"source":66,"target":281,"value":1},{"source":66,"target":286,"value":1},{"source":66,"target":287,"value":1},{"source":66,"target":288,"value":1},{"source":66,"target":289,"value":1},{"source":66,"target":290,"value":1},{"source":66,"target":291,"value":1},{"source":66,"target":295,"value":1},{"source":66,"target":297,"value":1},{"source":66,"target":299,"value":1},{"source":66,"target":300,"value":1},{"source":66,"target":301,"value":1},{"source":66,"target":302,"value":1},{"source":66,"target":304,"value":1},{"source":66,"target":305,"value":1},{"source":66,"target":306,"value":1},{"source":66,"target":308,"value":1},{"source":66,"target":311,"value":1},{"source":66,"target":314,"value":1},{"source":66,"target":317,"value":1},{"source":66,"target":320,"value":1},{"source":66,"target":330,"value":1},{"source":67,"target":68,"value":0.9999999999999999},{"source":67,"target":69,"value":1},{"source":67,"target":70,"value":1},{"source":67,"target":71,"value":1},{"source":67,"target":74,"value":0.9999999999999998},{"source":67,"target":85,"value":0.9999999999999998},{"source":67,"target":86,"value":1},{"source":67,"target":87,"value":1},{"source":67,"target":88,"value":1},{"source":67,"target":94,"value":1},{"source":67,"target":95,"value":0.9999999999999999},{"source":67,"target":96,"value":0.9999999999999999},{"source":67,"target":97,"value":1},{"source":67,"target":98,"value":1},{"source":67,"target":99,"value":0.9999999999999999},{"source":67,"target":100,"value":1},{"source":67,"target":101,"value":0.9999999999999998},{"source":67,"target":102,"value":1},{"source":67,"target":103,"value":0.9999999999999999},{"source":67,"target":104,"value":1},{"source":67,"target":105,"value":1},{"source":67,"target":106,"value":1},{"source":67,"target":108,"value":1},{"source":67,"target":109,"value":1},{"source":67,"target":112,"value":1},{"source":67,"target":114,"value":1},{"source":67,"target":116,"value":1},{"source":67,"target":117,"value":0.9999999999999998},{"source":67,"target":118,"value":0.9999999999999998},{"source":67,"target":123,"value":1},{"source":67,"target":125,"value":1},{"source":67,"target":126,"value":0.9999999999999999},{"source":67,"target":130,"value":1},{"source":67,"target":131,"value":1},{"source":67,"target":133,"value":1},{"source":67,"target":134,"value":1},{"source":67,"target":135,"value":1},{"source":67,"target":136,"value":1},{"source":67,"target":137,"value":1},{"source":67,"target":138,"value":1},{"source":67,"target":141,"value":1},{"source":67,"target":142,"value":1},{"source":67,"target":143,"value":1},{"source":67,"target":147,"value":1},{"source":67,"target":148,"value":1},{"source":67,"target":149,"value":1},{"source":67,"target":150,"value":1},{"source":67,"target":151,"value":1},{"source":67,"target":152,"value":1},{"source":67,"target":153,"value":1},{"source":67,"target":155,"value":1},{"source":67,"target":156,"value":1},{"source":67,"target":158,"value":0.9999999999999999},{"source":67,"target":159,"value":0.9999999999999999},{"source":67,"target":160,"value":1},{"source":67,"target":161,"value":1},{"source":67,"target":162,"value":1},{"source":67,"target":163,"value":1},{"source":67,"target":164,"value":0.9999999999999999},{"source":67,"target":165,"value":1},{"source":67,"target":166,"value":1},{"source":67,"target":167,"value":0.9999999999999998},{"source":67,"target":169,"value":1},{"source":67,"target":171,"value":1},{"source":67,"target":172,"value":1},{"source":67,"target":173,"value":1},{"source":67,"target":174,"value":1},{"source":67,"target":176,"value":1},{"source":67,"target":177,"value":1},{"source":67,"target":181,"value":1},{"source":67,"target":182,"value":1},{"source":67,"target":183,"value":1},{"source":67,"target":185,"value":1},{"source":67,"target":186,"value":1},{"source":67,"target":188,"value":1},{"source":67,"target":192,"value":1},{"source":67,"target":193,"value":1},{"source":67,"target":194,"value":1},{"source":67,"target":195,"value":0.9999999999999998},{"source":67,"target":197,"value":1},{"source":67,"target":198,"value":1},{"source":67,"target":199,"value":1},{"source":67,"target":200,"value":1},{"source":67,"target":202,"value":1},{"source":67,"target":203,"value":1},{"source":67,"target":209,"value":1},{"source":67,"target":210,"value":1},{"source":67,"target":213,"value":1},{"source":67,"target":214,"value":1},{"source":67,"target":216,"value":1},{"source":67,"target":217,"value":1},{"source":67,"target":218,"value":0.9999999999999999},{"source":67,"target":219,"value":1},{"source":67,"target":220,"value":0.9999999999999999},{"source":67,"target":221,"value":1},{"source":67,"target":223,"value":0.9999999999999998},{"source":67,"target":224,"value":1},{"source":67,"target":225,"value":1},{"source":67,"target":227,"value":1},{"source":67,"target":229,"value":1},{"source":67,"target":230,"value":0.9999999999999999},{"source":67,"target":233,"value":1},{"source":67,"target":235,"value":0.9999999999999999},{"source":67,"target":236,"value":1},{"source":67,"target":237,"value":1},{"source":67,"target":238,"value":1},{"source":67,"target":240,"value":1},{"source":67,"target":241,"value":0.9999999999999998},{"source":67,"target":242,"value":1},{"source":67,"target":243,"value":1},{"source":67,"target":244,"value":1},{"source":67,"target":245,"value":1},{"source":67,"target":246,"value":1},{"source":67,"target":247,"value":1},{"source":67,"target":249,"value":1},{"source":67,"target":250,"value":0.9999999999999999},{"source":67,"target":252,"value":1},{"source":67,"target":253,"value":1},{"source":67,"target":255,"value":1},{"source":67,"target":257,"value":1},{"source":67,"target":258,"value":1},{"source":67,"target":264,"value":1},{"source":67,"target":266,"value":1},{"source":67,"target":267,"value":1},{"source":67,"target":268,"value":0.9999999999999999},{"source":67,"target":269,"value":1},{"source":67,"target":271,"value":1},{"source":67,"target":272,"value":1},{"source":67,"target":273,"value":1},{"source":67,"target":277,"value":1},{"source":67,"target":278,"value":1},{"source":67,"target":279,"value":1},{"source":67,"target":280,"value":1},{"source":67,"target":281,"value":1},{"source":67,"target":286,"value":1},{"source":67,"target":287,"value":1},{"source":67,"target":288,"value":1},{"source":67,"target":289,"value":0.9999999999999999},{"source":67,"target":290,"value":1},{"source":67,"target":291,"value":0.9999999999999999},{"source":67,"target":295,"value":1},{"source":67,"target":297,"value":1},{"source":67,"target":299,"value":1},{"source":67,"target":300,"value":1},{"source":67,"target":301,"value":1},{"source":67,"target":302,"value":1},{"source":67,"target":304,"value":1},{"source":67,"target":305,"value":1},{"source":67,"target":306,"value":0.9999999999999999},{"source":67,"target":308,"value":0.9999999999999999},{"source":67,"target":311,"value":0.9999999999999998},{"source":67,"target":314,"value":1},{"source":67,"target":317,"value":1},{"source":67,"target":320,"value":1},{"source":67,"target":330,"value":1},{"source":68,"target":69,"value":1},{"source":68,"target":70,"value":1},{"source":68,"target":71,"value":0.9999999999999998},{"source":68,"target":74,"value":0.9999999999999999},{"source":68,"target":85,"value":0.9999999999999998},{"source":68,"target":86,"value":0.9999999999999999},{"source":68,"target":87,"value":1},{"source":68,"target":88,"value":1},{"source":68,"target":94,"value":0.9999999999999999},{"source":68,"target":95,"value":1},{"source":68,"target":96,"value":1},{"source":68,"target":97,"value":0.9999999999999998},{"source":68,"target":98,"value":1},{"source":68,"target":99,"value":0.9999999999999999},{"source":68,"target":100,"value":1},{"source":68,"target":101,"value":0.9999999999999999},{"source":68,"target":102,"value":1},{"source":68,"target":103,"value":0.9999999999999999},{"source":68,"target":104,"value":0.9999999999999999},{"source":68,"target":105,"value":1},{"source":68,"target":106,"value":1},{"source":68,"target":108,"value":1},{"source":68,"target":109,"value":0.9999999999999999},{"source":68,"target":112,"value":1},{"source":68,"target":114,"value":1},{"source":68,"target":116,"value":1},{"source":68,"target":117,"value":1},{"source":68,"target":118,"value":0.9999999999999998},{"source":68,"target":123,"value":1},{"source":68,"target":125,"value":1},{"source":68,"target":126,"value":0.9999999999999999},{"source":68,"target":130,"value":1},{"source":68,"target":131,"value":1},{"source":68,"target":133,"value":0.9999999999999999},{"source":68,"target":134,"value":0.9999999999999999},{"source":68,"target":135,"value":1},{"source":68,"target":136,"value":1},{"source":68,"target":137,"value":1},{"source":68,"target":138,"value":1},{"source":68,"target":141,"value":0.9999999999999999},{"source":68,"target":142,"value":1},{"source":68,"target":143,"value":1},{"source":68,"target":147,"value":1},{"source":68,"target":148,"value":1},{"source":68,"target":149,"value":0.9999999999999998},{"source":68,"target":150,"value":1},{"source":68,"target":151,"value":1},{"source":68,"target":152,"value":0.9999999999999998},{"source":68,"target":153,"value":0.9999999999999999},{"source":68,"target":155,"value":0.9999999999999998},{"source":68,"target":156,"value":1},{"source":68,"target":158,"value":1},{"source":68,"target":159,"value":1},{"source":68,"target":160,"value":1},{"source":68,"target":161,"value":1},{"source":68,"target":162,"value":1},{"source":68,"target":163,"value":0.9999999999999999},{"source":68,"target":164,"value":0.9999999999999998},{"source":68,"target":165,"value":1},{"source":68,"target":166,"value":1},{"source":68,"target":167,"value":1},{"source":68,"target":169,"value":1},{"source":68,"target":171,"value":1},{"source":68,"target":172,"value":0.9999999999999999},{"source":68,"target":173,"value":1},{"source":68,"target":174,"value":0.9999999999999999},{"source":68,"target":176,"value":1},{"source":68,"target":177,"value":1},{"source":68,"target":181,"value":0.9999999999999998},{"source":68,"target":182,"value":0.9999999999999998},{"source":68,"target":183,"value":1},{"source":68,"target":185,"value":1},{"source":68,"target":186,"value":1},{"source":68,"target":188,"value":1},{"source":68,"target":192,"value":1},{"source":68,"target":193,"value":1},{"source":68,"target":194,"value":0.9999999999999998},{"source":68,"target":195,"value":0.9999999999999998},{"source":68,"target":197,"value":1},{"source":68,"target":198,"value":1},{"source":68,"target":199,"value":1},{"source":68,"target":200,"value":1},{"source":68,"target":202,"value":0.9999999999999998},{"source":68,"target":203,"value":0.9999999999999999},{"source":68,"target":209,"value":1},{"source":68,"target":210,"value":0.9999999999999998},{"source":68,"target":213,"value":1},{"source":68,"target":214,"value":0.9999999999999998},{"source":68,"target":216,"value":1},{"source":68,"target":217,"value":1},{"source":68,"target":218,"value":0.9999999999999999},{"source":68,"target":219,"value":1},{"source":68,"target":220,"value":0.9999999999999999},{"source":68,"target":221,"value":1},{"source":68,"target":223,"value":0.9999999999999998},{"source":68,"target":224,"value":0.9999999999999999},{"source":68,"target":225,"value":1},{"source":68,"target":227,"value":0.9999999999999999},{"source":68,"target":229,"value":0.9999999999999999},{"source":68,"target":230,"value":0.9999999999999998},{"source":68,"target":233,"value":1},{"source":68,"target":235,"value":0.9999999999999999},{"source":68,"target":236,"value":0.9999999999999999},{"source":68,"target":237,"value":0.9999999999999999},{"source":68,"target":238,"value":1},{"source":68,"target":240,"value":1},{"source":68,"target":241,"value":0.9999999999999998},{"source":68,"target":242,"value":1},{"source":68,"target":243,"value":1},{"source":68,"target":244,"value":0.9999999999999998},{"source":68,"target":245,"value":0.9999999999999998},{"source":68,"target":246,"value":1},{"source":68,"target":247,"value":1},{"source":68,"target":249,"value":0.9999999999999999},{"source":68,"target":250,"value":0.9999999999999999},{"source":68,"target":252,"value":1},{"source":68,"target":253,"value":1},{"source":68,"target":255,"value":1},{"source":68,"target":257,"value":1},{"source":68,"target":258,"value":1},{"source":68,"target":264,"value":0.9999999999999999},{"source":68,"target":266,"value":0.9999999999999999},{"source":68,"target":267,"value":0.9999999999999998},{"source":68,"target":268,"value":0.9999999999999999},{"source":68,"target":269,"value":1},{"source":68,"target":271,"value":0.9999999999999998},{"source":68,"target":272,"value":1},{"source":68,"target":273,"value":1},{"source":68,"target":277,"value":0.9999999999999998},{"source":68,"target":278,"value":1},{"source":68,"target":279,"value":1},{"source":68,"target":280,"value":0.9999999999999999},{"source":68,"target":281,"value":0.9999999999999998},{"source":68,"target":286,"value":1},{"source":68,"target":287,"value":0.9999999999999998},{"source":68,"target":288,"value":0.9999999999999999},{"source":68,"target":289,"value":0.9999999999999999},{"source":68,"target":290,"value":0.9999999999999999},{"source":68,"target":291,"value":0.9999999999999999},{"source":68,"target":295,"value":0.9999999999999998},{"source":68,"target":297,"value":1},{"source":68,"target":299,"value":0.9999999999999999},{"source":68,"target":300,"value":1},{"source":68,"target":301,"value":1},{"source":68,"target":302,"value":0.9999999999999998},{"source":68,"target":304,"value":0.9999999999999999},{"source":68,"target":305,"value":1},{"source":68,"target":306,"value":0.9999999999999999},{"source":68,"target":308,"value":0.9999999999999999},{"source":68,"target":311,"value":0.9999999999999999},{"source":68,"target":314,"value":1},{"source":68,"target":317,"value":1},{"source":68,"target":320,"value":1},{"source":68,"target":330,"value":1},{"source":69,"target":70,"value":1},{"source":69,"target":71,"value":1},{"source":69,"target":74,"value":1},{"source":69,"target":85,"value":1},{"source":69,"target":86,"value":1},{"source":69,"target":87,"value":1},{"source":69,"target":88,"value":1},{"source":69,"target":94,"value":1},{"source":69,"target":95,"value":1},{"source":69,"target":96,"value":1},{"source":69,"target":97,"value":1},{"source":69,"target":98,"value":1},{"source":69,"target":99,"value":1},{"source":69,"target":100,"value":1},{"source":69,"target":101,"value":1},{"source":69,"target":102,"value":1},{"source":69,"target":103,"value":1},{"source":69,"target":104,"value":1},{"source":69,"target":105,"value":1},{"source":69,"target":106,"value":1},{"source":69,"target":108,"value":1},{"source":69,"target":109,"value":1},{"source":69,"target":112,"value":1},{"source":69,"target":114,"value":1},{"source":69,"target":116,"value":1},{"source":69,"target":117,"value":1},{"source":69,"target":118,"value":1},{"source":69,"target":123,"value":1},{"source":69,"target":125,"value":1},{"source":69,"target":126,"value":1},{"source":69,"target":130,"value":1},{"source":69,"target":131,"value":1},{"source":69,"target":133,"value":1},{"source":69,"target":134,"value":1},{"source":69,"target":135,"value":1},{"source":69,"target":136,"value":1},{"source":69,"target":137,"value":1},{"source":69,"target":138,"value":1},{"source":69,"target":141,"value":1},{"source":69,"target":142,"value":1},{"source":69,"target":143,"value":1},{"source":69,"target":147,"value":1},{"source":69,"target":148,"value":1},{"source":69,"target":149,"value":1},{"source":69,"target":150,"value":1},{"source":69,"target":151,"value":1},{"source":69,"target":152,"value":1},{"source":69,"target":153,"value":1},{"source":69,"target":155,"value":1},{"source":69,"target":156,"value":1},{"source":69,"target":158,"value":1},{"source":69,"target":159,"value":1},{"source":69,"target":160,"value":1},{"source":69,"target":161,"value":1},{"source":69,"target":162,"value":1},{"source":69,"target":163,"value":1},{"source":69,"target":164,"value":0.9999999999999999},{"source":69,"target":165,"value":1},{"source":69,"target":166,"value":1},{"source":69,"target":167,"value":1},{"source":69,"target":169,"value":1},{"source":69,"target":171,"value":1},{"source":69,"target":172,"value":1},{"source":69,"target":173,"value":1},{"source":69,"target":174,"value":1},{"source":69,"target":176,"value":1},{"source":69,"target":177,"value":1},{"source":69,"target":181,"value":1},{"source":69,"target":182,"value":1},{"source":69,"target":183,"value":1},{"source":69,"target":185,"value":1},{"source":69,"target":186,"value":1},{"source":69,"target":188,"value":1},{"source":69,"target":192,"value":1},{"source":69,"target":193,"value":1},{"source":69,"target":194,"value":1},{"source":69,"target":195,"value":1},{"source":69,"target":197,"value":1},{"source":69,"target":198,"value":1},{"source":69,"target":199,"value":1},{"source":69,"target":200,"value":1},{"source":69,"target":202,"value":1},{"source":69,"target":203,"value":1},{"source":69,"target":209,"value":1},{"source":69,"target":210,"value":1},{"source":69,"target":213,"value":1},{"source":69,"target":214,"value":0.9999999999999999},{"source":69,"target":216,"value":1},{"source":69,"target":217,"value":1},{"source":69,"target":218,"value":0.9999999999999998},{"source":69,"target":219,"value":1},{"source":69,"target":220,"value":1},{"source":69,"target":221,"value":1},{"source":69,"target":223,"value":1},{"source":69,"target":224,"value":1},{"source":69,"target":225,"value":1},{"source":69,"target":227,"value":1},{"source":69,"target":229,"value":1},{"source":69,"target":230,"value":1},{"source":69,"target":233,"value":1},{"source":69,"target":235,"value":1},{"source":69,"target":236,"value":1},{"source":69,"target":237,"value":1},{"source":69,"target":238,"value":1},{"source":69,"target":240,"value":1},{"source":69,"target":241,"value":1},{"source":69,"target":242,"value":1},{"source":69,"target":243,"value":1},{"source":69,"target":244,"value":1},{"source":69,"target":245,"value":1},{"source":69,"target":246,"value":1},{"source":69,"target":247,"value":1},{"source":69,"target":249,"value":1},{"source":69,"target":250,"value":1},{"source":69,"target":252,"value":1},{"source":69,"target":253,"value":1},{"source":69,"target":255,"value":1},{"source":69,"target":257,"value":1},{"source":69,"target":258,"value":1},{"source":69,"target":264,"value":1},{"source":69,"target":266,"value":1},{"source":69,"target":267,"value":1},{"source":69,"target":268,"value":1},{"source":69,"target":269,"value":1},{"source":69,"target":271,"value":1},{"source":69,"target":272,"value":1},{"source":69,"target":273,"value":1},{"source":69,"target":277,"value":1},{"source":69,"target":278,"value":1},{"source":69,"target":279,"value":1},{"source":69,"target":280,"value":1},{"source":69,"target":281,"value":1},{"source":69,"target":286,"value":1},{"source":69,"target":287,"value":1},{"source":69,"target":288,"value":1},{"source":69,"target":289,"value":1},{"source":69,"target":290,"value":1},{"source":69,"target":291,"value":1},{"source":69,"target":295,"value":1},{"source":69,"target":297,"value":1},{"source":69,"target":299,"value":1},{"source":69,"target":300,"value":1},{"source":69,"target":301,"value":1},{"source":69,"target":302,"value":1},{"source":69,"target":304,"value":1},{"source":69,"target":305,"value":1},{"source":69,"target":306,"value":1},{"source":69,"target":308,"value":1},{"source":69,"target":311,"value":1},{"source":69,"target":314,"value":1},{"source":69,"target":317,"value":1},{"source":69,"target":320,"value":1},{"source":69,"target":330,"value":1},{"source":70,"target":71,"value":0.9999999999999999},{"source":70,"target":74,"value":1},{"source":70,"target":85,"value":1},{"source":70,"target":86,"value":1},{"source":70,"target":87,"value":1},{"source":70,"target":88,"value":1},{"source":70,"target":94,"value":1},{"source":70,"target":95,"value":1},{"source":70,"target":96,"value":0.9999999999999998},{"source":70,"target":97,"value":1},{"source":70,"target":98,"value":1},{"source":70,"target":99,"value":1},{"source":70,"target":100,"value":1},{"source":70,"target":101,"value":1},{"source":70,"target":102,"value":1},{"source":70,"target":103,"value":1},{"source":70,"target":104,"value":1},{"source":70,"target":105,"value":1},{"source":70,"target":106,"value":1},{"source":70,"target":108,"value":1},{"source":70,"target":109,"value":1},{"source":70,"target":112,"value":1},{"source":70,"target":114,"value":1},{"source":70,"target":116,"value":1},{"source":70,"target":117,"value":1},{"source":70,"target":118,"value":0.9999999999999999},{"source":70,"target":123,"value":1},{"source":70,"target":125,"value":1},{"source":70,"target":126,"value":1},{"source":70,"target":130,"value":1},{"source":70,"target":131,"value":1},{"source":70,"target":133,"value":1},{"source":70,"target":134,"value":1},{"source":70,"target":135,"value":1},{"source":70,"target":136,"value":1},{"source":70,"target":137,"value":1},{"source":70,"target":138,"value":1},{"source":70,"target":141,"value":1},{"source":70,"target":142,"value":1},{"source":70,"target":143,"value":1},{"source":70,"target":147,"value":1},{"source":70,"target":148,"value":1},{"source":70,"target":149,"value":1},{"source":70,"target":150,"value":1},{"source":70,"target":151,"value":1},{"source":70,"target":152,"value":1},{"source":70,"target":153,"value":1},{"source":70,"target":155,"value":1},{"source":70,"target":156,"value":1},{"source":70,"target":158,"value":1},{"source":70,"target":159,"value":1},{"source":70,"target":160,"value":0.9999999999999999},{"source":70,"target":161,"value":1},{"source":70,"target":162,"value":1},{"source":70,"target":163,"value":1},{"source":70,"target":164,"value":0.9999999999999998},{"source":70,"target":165,"value":1},{"source":70,"target":166,"value":1},{"source":70,"target":167,"value":1},{"source":70,"target":169,"value":1},{"source":70,"target":171,"value":1},{"source":70,"target":172,"value":1},{"source":70,"target":173,"value":1},{"source":70,"target":174,"value":1},{"source":70,"target":176,"value":1},{"source":70,"target":177,"value":1},{"source":70,"target":181,"value":1},{"source":70,"target":182,"value":0.9999999999999999},{"source":70,"target":183,"value":1},{"source":70,"target":185,"value":1},{"source":70,"target":186,"value":0.9999999999999998},{"source":70,"target":188,"value":1},{"source":70,"target":192,"value":1},{"source":70,"target":193,"value":1},{"source":70,"target":194,"value":1},{"source":70,"target":195,"value":0.9999999999999999},{"source":70,"target":197,"value":1},{"source":70,"target":198,"value":1},{"source":70,"target":199,"value":1},{"source":70,"target":200,"value":1},{"source":70,"target":202,"value":1},{"source":70,"target":203,"value":0.9999999999999998},{"source":70,"target":209,"value":1},{"source":70,"target":210,"value":1},{"source":70,"target":213,"value":1},{"source":70,"target":214,"value":0.9999999999999999},{"source":70,"target":216,"value":1},{"source":70,"target":217,"value":1},{"source":70,"target":218,"value":0.9999999999999998},{"source":70,"target":219,"value":1},{"source":70,"target":220,"value":0.9999999999999998},{"source":70,"target":221,"value":1},{"source":70,"target":223,"value":1},{"source":70,"target":224,"value":1},{"source":70,"target":225,"value":1},{"source":70,"target":227,"value":1},{"source":70,"target":229,"value":1},{"source":70,"target":230,"value":0.9999999999999999},{"source":70,"target":233,"value":1},{"source":70,"target":235,"value":1},{"source":70,"target":236,"value":1},{"source":70,"target":237,"value":1},{"source":70,"target":238,"value":1},{"source":70,"target":240,"value":1},{"source":70,"target":241,"value":1},{"source":70,"target":242,"value":1},{"source":70,"target":243,"value":1},{"source":70,"target":244,"value":1},{"source":70,"target":245,"value":1},{"source":70,"target":246,"value":1},{"source":70,"target":247,"value":1},{"source":70,"target":249,"value":1},{"source":70,"target":250,"value":1},{"source":70,"target":252,"value":1},{"source":70,"target":253,"value":1},{"source":70,"target":255,"value":1},{"source":70,"target":257,"value":1},{"source":70,"target":258,"value":1},{"source":70,"target":264,"value":1},{"source":70,"target":266,"value":1},{"source":70,"target":267,"value":1},{"source":70,"target":268,"value":1},{"source":70,"target":269,"value":1},{"source":70,"target":271,"value":1},{"source":70,"target":272,"value":1},{"source":70,"target":273,"value":1},{"source":70,"target":277,"value":1},{"source":70,"target":278,"value":1},{"source":70,"target":279,"value":1},{"source":70,"target":280,"value":1},{"source":70,"target":281,"value":1},{"source":70,"target":286,"value":1},{"source":70,"target":287,"value":1},{"source":70,"target":288,"value":1},{"source":70,"target":289,"value":1},{"source":70,"target":290,"value":1},{"source":70,"target":291,"value":1},{"source":70,"target":295,"value":1},{"source":70,"target":297,"value":1},{"source":70,"target":299,"value":1},{"source":70,"target":300,"value":1},{"source":70,"target":301,"value":1},{"source":70,"target":302,"value":1},{"source":70,"target":304,"value":1},{"source":70,"target":305,"value":1},{"source":70,"target":306,"value":1},{"source":70,"target":308,"value":1},{"source":70,"target":311,"value":1},{"source":70,"target":314,"value":1},{"source":70,"target":317,"value":1},{"source":70,"target":320,"value":1},{"source":70,"target":330,"value":1},{"source":71,"target":74,"value":0.9999999999999999},{"source":71,"target":85,"value":0.9999999999999998},{"source":71,"target":86,"value":0.9999999999999999},{"source":71,"target":87,"value":1},{"source":71,"target":88,"value":1},{"source":71,"target":94,"value":1},{"source":71,"target":95,"value":0.9999999999999998},{"source":71,"target":96,"value":0.9999999999999998},{"source":71,"target":97,"value":0.9999999999999998},{"source":71,"target":98,"value":1},{"source":71,"target":99,"value":1},{"source":71,"target":100,"value":0.9999999999999999},{"source":71,"target":101,"value":0.9999999999999999},{"source":71,"target":102,"value":1},{"source":71,"target":103,"value":0.9999999999999999},{"source":71,"target":104,"value":1},{"source":71,"target":105,"value":1},{"source":71,"target":106,"value":1},{"source":71,"target":108,"value":1},{"source":71,"target":109,"value":1},{"source":71,"target":112,"value":1},{"source":71,"target":114,"value":1},{"source":71,"target":116,"value":0.9999999999999999},{"source":71,"target":117,"value":1},{"source":71,"target":118,"value":0.9999999999999998},{"source":71,"target":123,"value":1},{"source":71,"target":125,"value":1},{"source":71,"target":126,"value":0.9999999999999999},{"source":71,"target":130,"value":1},{"source":71,"target":131,"value":1},{"source":71,"target":133,"value":0.9999999999999998},{"source":71,"target":134,"value":0.9999999999999999},{"source":71,"target":135,"value":1},{"source":71,"target":136,"value":1},{"source":71,"target":137,"value":0.9999999999999999},{"source":71,"target":138,"value":1},{"source":71,"target":141,"value":0.9999999999999999},{"source":71,"target":142,"value":1},{"source":71,"target":143,"value":1},{"source":71,"target":147,"value":0.9999999999999999},{"source":71,"target":148,"value":1},{"source":71,"target":149,"value":1},{"source":71,"target":150,"value":1},{"source":71,"target":151,"value":0.9999999999999999},{"source":71,"target":152,"value":1},{"source":71,"target":153,"value":0.9999999999999999},{"source":71,"target":155,"value":1},{"source":71,"target":156,"value":1},{"source":71,"target":158,"value":0.9999999999999998},{"source":71,"target":159,"value":1},{"source":71,"target":160,"value":0.9999999999999999},{"source":71,"target":161,"value":1},{"source":71,"target":162,"value":1},{"source":71,"target":163,"value":0.9999999999999999},{"source":71,"target":164,"value":0.9999999999999998},{"source":71,"target":165,"value":1},{"source":71,"target":166,"value":1},{"source":71,"target":167,"value":1},{"source":71,"target":169,"value":1},{"source":71,"target":171,"value":1},{"source":71,"target":172,"value":1},{"source":71,"target":173,"value":1},{"source":71,"target":174,"value":1},{"source":71,"target":176,"value":1},{"source":71,"target":177,"value":1},{"source":71,"target":181,"value":1},{"source":71,"target":182,"value":1},{"source":71,"target":183,"value":0.9999999999999999},{"source":71,"target":185,"value":1},{"source":71,"target":186,"value":0.9999999999999998},{"source":71,"target":188,"value":1},{"source":71,"target":192,"value":1},{"source":71,"target":193,"value":0.9999999999999999},{"source":71,"target":194,"value":1},{"source":71,"target":195,"value":1},{"source":71,"target":197,"value":1},{"source":71,"target":198,"value":1},{"source":71,"target":199,"value":1},{"source":71,"target":200,"value":1},{"source":71,"target":202,"value":0.9999999999999998},{"source":71,"target":203,"value":1},{"source":71,"target":209,"value":1},{"source":71,"target":210,"value":0.9999999999999998},{"source":71,"target":213,"value":1},{"source":71,"target":214,"value":0.9999999999999998},{"source":71,"target":216,"value":1},{"source":71,"target":217,"value":1},{"source":71,"target":218,"value":0.9999999999999998},{"source":71,"target":219,"value":1},{"source":71,"target":220,"value":0.9999999999999999},{"source":71,"target":221,"value":1},{"source":71,"target":223,"value":0.9999999999999998},{"source":71,"target":224,"value":1},{"source":71,"target":225,"value":0.9999999999999998},{"source":71,"target":227,"value":1},{"source":71,"target":229,"value":0.9999999999999999},{"source":71,"target":230,"value":0.9999999999999998},{"source":71,"target":233,"value":0.9999999999999998},{"source":71,"target":235,"value":0.9999999999999999},{"source":71,"target":236,"value":1},{"source":71,"target":237,"value":1},{"source":71,"target":238,"value":1},{"source":71,"target":240,"value":1},{"source":71,"target":241,"value":1},{"source":71,"target":242,"value":1},{"source":71,"target":243,"value":1},{"source":71,"target":244,"value":0.9999999999999998},{"source":71,"target":245,"value":1},{"source":71,"target":246,"value":1},{"source":71,"target":247,"value":0.9999999999999999},{"source":71,"target":249,"value":0.9999999999999999},{"source":71,"target":250,"value":0.9999999999999999},{"source":71,"target":252,"value":1},{"source":71,"target":253,"value":1},{"source":71,"target":255,"value":1},{"source":71,"target":257,"value":1},{"source":71,"target":258,"value":0.9999999999999999},{"source":71,"target":264,"value":1},{"source":71,"target":266,"value":0.9999999999999999},{"source":71,"target":267,"value":0.9999999999999998},{"source":71,"target":268,"value":0.9999999999999999},{"source":71,"target":269,"value":1},{"source":71,"target":271,"value":1},{"source":71,"target":272,"value":1},{"source":71,"target":273,"value":1},{"source":71,"target":277,"value":0.9999999999999999},{"source":71,"target":278,"value":0.9999999999999998},{"source":71,"target":279,"value":0.9999999999999998},{"source":71,"target":280,"value":0.9999999999999999},{"source":71,"target":281,"value":1},{"source":71,"target":286,"value":0.9999999999999999},{"source":71,"target":287,"value":1},{"source":71,"target":288,"value":1},{"source":71,"target":289,"value":0.9999999999999999},{"source":71,"target":290,"value":0.9999999999999999},{"source":71,"target":291,"value":0.9999999999999999},{"source":71,"target":295,"value":0.9999999999999998},{"source":71,"target":297,"value":0.9999999999999999},{"source":71,"target":299,"value":1},{"source":71,"target":300,"value":1},{"source":71,"target":301,"value":1},{"source":71,"target":302,"value":0.9999999999999999},{"source":71,"target":304,"value":0.9999999999999999},{"source":71,"target":305,"value":1},{"source":71,"target":306,"value":0.9999999999999999},{"source":71,"target":308,"value":0.9999999999999999},{"source":71,"target":311,"value":0.9999999999999999},{"source":71,"target":314,"value":1},{"source":71,"target":317,"value":1},{"source":71,"target":320,"value":1},{"source":71,"target":330,"value":1},{"source":72,"target":73,"value":1},{"source":72,"target":75,"value":1},{"source":72,"target":76,"value":0.9999999999999998},{"source":72,"target":77,"value":1},{"source":72,"target":78,"value":1},{"source":72,"target":82,"value":1},{"source":72,"target":84,"value":0.9999999999999998},{"source":72,"target":107,"value":1},{"source":72,"target":113,"value":1},{"source":72,"target":115,"value":1},{"source":72,"target":119,"value":0.9999999999999999},{"source":72,"target":120,"value":1},{"source":72,"target":121,"value":1},{"source":72,"target":122,"value":1},{"source":72,"target":124,"value":1},{"source":72,"target":127,"value":1},{"source":72,"target":128,"value":1},{"source":72,"target":129,"value":0.9999999999999999},{"source":72,"target":132,"value":1},{"source":72,"target":139,"value":1},{"source":72,"target":140,"value":0.9999999999999999},{"source":72,"target":144,"value":1},{"source":72,"target":145,"value":1},{"source":72,"target":146,"value":1},{"source":72,"target":154,"value":1},{"source":72,"target":157,"value":1},{"source":72,"target":168,"value":0.9999999999999999},{"source":72,"target":170,"value":0.9999999999999999},{"source":72,"target":175,"value":1},{"source":72,"target":178,"value":1},{"source":72,"target":179,"value":1},{"source":72,"target":180,"value":1},{"source":72,"target":184,"value":0.9999999999999999},{"source":72,"target":187,"value":1},{"source":72,"target":189,"value":1},{"source":72,"target":190,"value":1},{"source":72,"target":191,"value":1},{"source":72,"target":196,"value":1},{"source":72,"target":201,"value":1},{"source":72,"target":204,"value":1},{"source":72,"target":205,"value":1},{"source":72,"target":206,"value":1},{"source":72,"target":207,"value":1},{"source":72,"target":211,"value":0.9999999999999999},{"source":72,"target":212,"value":0.9999999999999999},{"source":72,"target":215,"value":0.9999999999999998},{"source":72,"target":222,"value":0.9999999999999999},{"source":72,"target":226,"value":1},{"source":72,"target":228,"value":1},{"source":72,"target":231,"value":1},{"source":72,"target":232,"value":1},{"source":72,"target":234,"value":1},{"source":72,"target":239,"value":1},{"source":72,"target":248,"value":1},{"source":72,"target":251,"value":0.9999999999999998},{"source":72,"target":254,"value":0.9999999999999999},{"source":72,"target":256,"value":0.9999999999999999},{"source":72,"target":259,"value":0.9999999999999999},{"source":72,"target":260,"value":1},{"source":72,"target":261,"value":0.9999999999999999},{"source":72,"target":262,"value":1},{"source":72,"target":263,"value":1},{"source":72,"target":265,"value":0.9999999999999998},{"source":72,"target":270,"value":1},{"source":72,"target":274,"value":1},{"source":72,"target":275,"value":1},{"source":72,"target":276,"value":1},{"source":72,"target":282,"value":1},{"source":72,"target":283,"value":0.9999999999999998},{"source":72,"target":284,"value":0.9999999999999999},{"source":72,"target":285,"value":0.9999999999999999},{"source":72,"target":292,"value":0.9999999999999999},{"source":72,"target":293,"value":1},{"source":72,"target":294,"value":1},{"source":72,"target":296,"value":0.9999999999999999},{"source":72,"target":298,"value":1},{"source":72,"target":307,"value":0.9999999999999998},{"source":72,"target":309,"value":1},{"source":72,"target":312,"value":0.9999999999999999},{"source":72,"target":313,"value":0.9999999999999999},{"source":72,"target":315,"value":0.9999999999999999},{"source":72,"target":316,"value":1},{"source":72,"target":318,"value":0.9999999999999998},{"source":72,"target":319,"value":1},{"source":72,"target":321,"value":1},{"source":72,"target":322,"value":1},{"source":72,"target":323,"value":1},{"source":72,"target":324,"value":1},{"source":72,"target":325,"value":0.9999999999999999},{"source":72,"target":326,"value":1},{"source":72,"target":327,"value":1},{"source":72,"target":328,"value":1},{"source":72,"target":329,"value":1},{"source":72,"target":331,"value":0.9999999999999999},{"source":72,"target":332,"value":0.9999999999999999},{"source":72,"target":333,"value":1},{"source":72,"target":334,"value":1},{"source":72,"target":335,"value":1},{"source":73,"target":75,"value":1},{"source":73,"target":76,"value":1},{"source":73,"target":77,"value":1},{"source":73,"target":78,"value":1},{"source":73,"target":82,"value":1},{"source":73,"target":84,"value":0.9999999999999999},{"source":73,"target":107,"value":0.9999999999999999},{"source":73,"target":113,"value":1},{"source":73,"target":115,"value":1},{"source":73,"target":119,"value":0.9999999999999998},{"source":73,"target":120,"value":1},{"source":73,"target":121,"value":1},{"source":73,"target":122,"value":1},{"source":73,"target":124,"value":1},{"source":73,"target":127,"value":1},{"source":73,"target":128,"value":1},{"source":73,"target":129,"value":1},{"source":73,"target":132,"value":0.9999999999999999},{"source":73,"target":139,"value":1},{"source":73,"target":140,"value":1},{"source":73,"target":144,"value":1},{"source":73,"target":145,"value":1},{"source":73,"target":146,"value":1},{"source":73,"target":154,"value":0.9999999999999999},{"source":73,"target":157,"value":1},{"source":73,"target":168,"value":0.9999999999999998},{"source":73,"target":170,"value":0.9999999999999998},{"source":73,"target":175,"value":0.9999999999999999},{"source":73,"target":178,"value":1},{"source":73,"target":179,"value":1},{"source":73,"target":180,"value":1},{"source":73,"target":184,"value":0.9999999999999999},{"source":73,"target":187,"value":1},{"source":73,"target":189,"value":1},{"source":73,"target":190,"value":1},{"source":73,"target":191,"value":0.9999999999999999},{"source":73,"target":196,"value":1},{"source":73,"target":201,"value":1},{"source":73,"target":204,"value":1},{"source":73,"target":205,"value":1},{"source":73,"target":206,"value":1},{"source":73,"target":207,"value":1},{"source":73,"target":211,"value":1},{"source":73,"target":212,"value":0.9999999999999998},{"source":73,"target":215,"value":0.9999999999999999},{"source":73,"target":222,"value":0.9999999999999999},{"source":73,"target":226,"value":1},{"source":73,"target":228,"value":1},{"source":73,"target":231,"value":1},{"source":73,"target":232,"value":1},{"source":73,"target":234,"value":1},{"source":73,"target":239,"value":1},{"source":73,"target":248,"value":1},{"source":73,"target":251,"value":1},{"source":73,"target":254,"value":0.9999999999999998},{"source":73,"target":256,"value":0.9999999999999998},{"source":73,"target":259,"value":0.9999999999999998},{"source":73,"target":260,"value":1},{"source":73,"target":261,"value":1},{"source":73,"target":262,"value":1},{"source":73,"target":263,"value":1},{"source":73,"target":265,"value":1},{"source":73,"target":270,"value":1},{"source":73,"target":274,"value":1},{"source":73,"target":275,"value":1},{"source":73,"target":276,"value":1},{"source":73,"target":282,"value":1},{"source":73,"target":283,"value":1},{"source":73,"target":284,"value":1},{"source":73,"target":285,"value":0.9999999999999999},{"source":73,"target":292,"value":0.9999999999999998},{"source":73,"target":293,"value":1},{"source":73,"target":294,"value":1},{"source":73,"target":296,"value":0.9999999999999998},{"source":73,"target":298,"value":1},{"source":73,"target":307,"value":0.9999999999999999},{"source":73,"target":309,"value":1},{"source":73,"target":312,"value":1},{"source":73,"target":313,"value":0.9999999999999999},{"source":73,"target":315,"value":1},{"source":73,"target":316,"value":1},{"source":73,"target":318,"value":0.9999999999999999},{"source":73,"target":319,"value":1},{"source":73,"target":321,"value":1},{"source":73,"target":322,"value":1},{"source":73,"target":323,"value":0.9999999999999999},{"source":73,"target":324,"value":1},{"source":73,"target":325,"value":1},{"source":73,"target":326,"value":1},{"source":73,"target":327,"value":1},{"source":73,"target":328,"value":1},{"source":73,"target":329,"value":1},{"source":73,"target":331,"value":0.9999999999999999},{"source":73,"target":332,"value":0.9999999999999998},{"source":73,"target":333,"value":1},{"source":73,"target":334,"value":1},{"source":73,"target":335,"value":1},{"source":74,"target":85,"value":1},{"source":74,"target":86,"value":1},{"source":74,"target":87,"value":1},{"source":74,"target":88,"value":1},{"source":74,"target":94,"value":1},{"source":74,"target":95,"value":0.9999999999999999},{"source":74,"target":96,"value":0.9999999999999999},{"source":74,"target":97,"value":1},{"source":74,"target":98,"value":1},{"source":74,"target":99,"value":1},{"source":74,"target":100,"value":1},{"source":74,"target":101,"value":0.9999999999999998},{"source":74,"target":102,"value":1},{"source":74,"target":103,"value":1},{"source":74,"target":104,"value":1},{"source":74,"target":105,"value":1},{"source":74,"target":106,"value":0.9999999999999999},{"source":74,"target":108,"value":1},{"source":74,"target":109,"value":1},{"source":74,"target":112,"value":1},{"source":74,"target":114,"value":1},{"source":74,"target":116,"value":1},{"source":74,"target":117,"value":1},{"source":74,"target":118,"value":0.9999999999999999},{"source":74,"target":123,"value":1},{"source":74,"target":125,"value":1},{"source":74,"target":126,"value":1},{"source":74,"target":130,"value":1},{"source":74,"target":131,"value":1},{"source":74,"target":133,"value":1},{"source":74,"target":134,"value":1},{"source":74,"target":135,"value":1},{"source":74,"target":136,"value":1},{"source":74,"target":137,"value":1},{"source":74,"target":138,"value":1},{"source":74,"target":141,"value":1},{"source":74,"target":142,"value":1},{"source":74,"target":143,"value":1},{"source":74,"target":147,"value":1},{"source":74,"target":148,"value":1},{"source":74,"target":149,"value":1},{"source":74,"target":150,"value":1},{"source":74,"target":151,"value":1},{"source":74,"target":152,"value":0.9999999999999999},{"source":74,"target":153,"value":1},{"source":74,"target":155,"value":1},{"source":74,"target":156,"value":1},{"source":74,"target":158,"value":0.9999999999999999},{"source":74,"target":159,"value":0.9999999999999999},{"source":74,"target":160,"value":1},{"source":74,"target":161,"value":0.9999999999999999},{"source":74,"target":162,"value":1},{"source":74,"target":163,"value":1},{"source":74,"target":164,"value":1},{"source":74,"target":165,"value":1},{"source":74,"target":166,"value":1},{"source":74,"target":167,"value":1},{"source":74,"target":169,"value":1},{"source":74,"target":171,"value":1},{"source":74,"target":172,"value":1},{"source":74,"target":173,"value":1},{"source":74,"target":174,"value":1},{"source":74,"target":176,"value":1},{"source":74,"target":177,"value":1},{"source":74,"target":181,"value":1},{"source":74,"target":182,"value":1},{"source":74,"target":183,"value":1},{"source":74,"target":185,"value":1},{"source":74,"target":186,"value":0.9999999999999999},{"source":74,"target":188,"value":1},{"source":74,"target":192,"value":1},{"source":74,"target":193,"value":1},{"source":74,"target":194,"value":0.9999999999999999},{"source":74,"target":195,"value":1},{"source":74,"target":197,"value":1},{"source":74,"target":198,"value":1},{"source":74,"target":199,"value":1},{"source":74,"target":200,"value":1},{"source":74,"target":202,"value":1},{"source":74,"target":203,"value":1},{"source":74,"target":209,"value":1},{"source":74,"target":210,"value":0.9999999999999999},{"source":74,"target":213,"value":1},{"source":74,"target":214,"value":0.9999999999999998},{"source":74,"target":216,"value":1},{"source":74,"target":217,"value":1},{"source":74,"target":218,"value":0.9999999999999998},{"source":74,"target":219,"value":1},{"source":74,"target":220,"value":0.9999999999999998},{"source":74,"target":221,"value":1},{"source":74,"target":223,"value":0.9999999999999999},{"source":74,"target":224,"value":1},{"source":74,"target":225,"value":0.9999999999999999},{"source":74,"target":227,"value":1},{"source":74,"target":229,"value":1},{"source":74,"target":230,"value":0.9999999999999999},{"source":74,"target":233,"value":0.9999999999999999},{"source":74,"target":235,"value":0.9999999999999998},{"source":74,"target":236,"value":1},{"source":74,"target":237,"value":1},{"source":74,"target":238,"value":1},{"source":74,"target":240,"value":0.9999999999999999},{"source":74,"target":241,"value":1},{"source":74,"target":242,"value":1},{"source":74,"target":243,"value":1},{"source":74,"target":244,"value":0.9999999999999999},{"source":74,"target":245,"value":1},{"source":74,"target":246,"value":1},{"source":74,"target":247,"value":1},{"source":74,"target":249,"value":1},{"source":74,"target":250,"value":1},{"source":74,"target":252,"value":1},{"source":74,"target":253,"value":0.9999999999999998},{"source":74,"target":255,"value":1},{"source":74,"target":257,"value":1},{"source":74,"target":258,"value":1},{"source":74,"target":264,"value":1},{"source":74,"target":266,"value":1},{"source":74,"target":267,"value":1},{"source":74,"target":268,"value":1},{"source":74,"target":269,"value":1},{"source":74,"target":271,"value":1},{"source":74,"target":272,"value":1},{"source":74,"target":273,"value":1},{"source":74,"target":277,"value":1},{"source":74,"target":278,"value":1},{"source":74,"target":279,"value":0.9999999999999999},{"source":74,"target":280,"value":1},{"source":74,"target":281,"value":1},{"source":74,"target":286,"value":1},{"source":74,"target":287,"value":1},{"source":74,"target":288,"value":0.9999999999999998},{"source":74,"target":289,"value":1},{"source":74,"target":290,"value":1},{"source":74,"target":291,"value":0.9999999999999998},{"source":74,"target":295,"value":1},{"source":74,"target":297,"value":1},{"source":74,"target":299,"value":1},{"source":74,"target":300,"value":1},{"source":74,"target":301,"value":1},{"source":74,"target":302,"value":0.9999999999999999},{"source":74,"target":304,"value":1},{"source":74,"target":305,"value":1},{"source":74,"target":306,"value":0.9999999999999998},{"source":74,"target":308,"value":0.9999999999999998},{"source":74,"target":311,"value":1},{"source":74,"target":314,"value":1},{"source":74,"target":317,"value":1},{"source":74,"target":320,"value":1},{"source":74,"target":330,"value":1},{"source":75,"target":76,"value":1},{"source":75,"target":77,"value":1},{"source":75,"target":78,"value":1},{"source":75,"target":82,"value":1},{"source":75,"target":84,"value":1},{"source":75,"target":107,"value":1},{"source":75,"target":113,"value":1},{"source":75,"target":115,"value":1},{"source":75,"target":119,"value":1},{"source":75,"target":120,"value":1},{"source":75,"target":121,"value":1},{"source":75,"target":122,"value":1},{"source":75,"target":124,"value":1},{"source":75,"target":127,"value":1},{"source":75,"target":128,"value":1},{"source":75,"target":129,"value":1},{"source":75,"target":132,"value":1},{"source":75,"target":139,"value":1},{"source":75,"target":140,"value":1},{"source":75,"target":144,"value":1},{"source":75,"target":145,"value":1},{"source":75,"target":146,"value":1},{"source":75,"target":154,"value":1},{"source":75,"target":157,"value":1},{"source":75,"target":168,"value":1},{"source":75,"target":170,"value":1},{"source":75,"target":175,"value":1},{"source":75,"target":178,"value":1},{"source":75,"target":179,"value":1},{"source":75,"target":180,"value":1},{"source":75,"target":184,"value":1},{"source":75,"target":187,"value":1},{"source":75,"target":189,"value":1},{"source":75,"target":190,"value":1},{"source":75,"target":191,"value":1},{"source":75,"target":196,"value":1},{"source":75,"target":201,"value":1},{"source":75,"target":204,"value":1},{"source":75,"target":205,"value":1},{"source":75,"target":206,"value":1},{"source":75,"target":207,"value":1},{"source":75,"target":211,"value":1},{"source":75,"target":212,"value":1},{"source":75,"target":215,"value":1},{"source":75,"target":222,"value":1},{"source":75,"target":226,"value":1},{"source":75,"target":228,"value":1},{"source":75,"target":231,"value":1},{"source":75,"target":232,"value":1},{"source":75,"target":234,"value":1},{"source":75,"target":239,"value":1},{"source":75,"target":248,"value":1},{"source":75,"target":251,"value":1},{"source":75,"target":254,"value":1},{"source":75,"target":256,"value":1},{"source":75,"target":259,"value":1},{"source":75,"target":260,"value":1},{"source":75,"target":261,"value":1},{"source":75,"target":262,"value":1},{"source":75,"target":263,"value":1},{"source":75,"target":265,"value":1},{"source":75,"target":270,"value":1},{"source":75,"target":274,"value":1},{"source":75,"target":275,"value":1},{"source":75,"target":276,"value":1},{"source":75,"target":282,"value":1},{"source":75,"target":283,"value":1},{"source":75,"target":284,"value":1},{"source":75,"target":285,"value":1},{"source":75,"target":292,"value":1},{"source":75,"target":293,"value":1},{"source":75,"target":294,"value":1},{"source":75,"target":296,"value":1},{"source":75,"target":298,"value":1},{"source":75,"target":307,"value":1},{"source":75,"target":309,"value":1},{"source":75,"target":312,"value":1},{"source":75,"target":313,"value":1},{"source":75,"target":315,"value":1},{"source":75,"target":316,"value":1},{"source":75,"target":318,"value":1},{"source":75,"target":319,"value":1},{"source":75,"target":321,"value":1},{"source":75,"target":322,"value":1},{"source":75,"target":323,"value":1},{"source":75,"target":324,"value":1},{"source":75,"target":325,"value":1},{"source":75,"target":326,"value":1},{"source":75,"target":327,"value":1},{"source":75,"target":328,"value":1},{"source":75,"target":329,"value":1},{"source":75,"target":331,"value":1},{"source":75,"target":332,"value":1},{"source":75,"target":333,"value":1},{"source":75,"target":334,"value":1},{"source":75,"target":335,"value":1},{"source":76,"target":77,"value":1},{"source":76,"target":78,"value":0.9999999999999999},{"source":76,"target":82,"value":1},{"source":76,"target":84,"value":1},{"source":76,"target":107,"value":0.9999999999999999},{"source":76,"target":113,"value":1},{"source":76,"target":115,"value":1},{"source":76,"target":119,"value":0.9999999999999998},{"source":76,"target":120,"value":1},{"source":76,"target":121,"value":1},{"source":76,"target":122,"value":0.9999999999999999},{"source":76,"target":124,"value":1},{"source":76,"target":127,"value":1},{"source":76,"target":128,"value":0.9999999999999999},{"source":76,"target":129,"value":1},{"source":76,"target":132,"value":0.9999999999999999},{"source":76,"target":139,"value":1},{"source":76,"target":140,"value":1},{"source":76,"target":144,"value":0.9999999999999998},{"source":76,"target":145,"value":1},{"source":76,"target":146,"value":1},{"source":76,"target":154,"value":0.9999999999999999},{"source":76,"target":157,"value":0.9999999999999998},{"source":76,"target":168,"value":0.9999999999999998},{"source":76,"target":170,"value":0.9999999999999998},{"source":76,"target":175,"value":1},{"source":76,"target":178,"value":1},{"source":76,"target":179,"value":0.9999999999999999},{"source":76,"target":180,"value":1},{"source":76,"target":184,"value":0.9999999999999998},{"source":76,"target":187,"value":0.9999999999999999},{"source":76,"target":189,"value":0.9999999999999998},{"source":76,"target":190,"value":0.9999999999999999},{"source":76,"target":191,"value":0.9999999999999999},{"source":76,"target":196,"value":1},{"source":76,"target":201,"value":0.9999999999999999},{"source":76,"target":204,"value":1},{"source":76,"target":205,"value":0.9999999999999999},{"source":76,"target":206,"value":1},{"source":76,"target":207,"value":1},{"source":76,"target":211,"value":1},{"source":76,"target":212,"value":0.9999999999999998},{"source":76,"target":215,"value":0.9999999999999999},{"source":76,"target":222,"value":0.9999999999999999},{"source":76,"target":226,"value":0.9999999999999999},{"source":76,"target":228,"value":1},{"source":76,"target":231,"value":1},{"source":76,"target":232,"value":1},{"source":76,"target":234,"value":1},{"source":76,"target":239,"value":0.9999999999999998},{"source":76,"target":248,"value":0.9999999999999999},{"source":76,"target":251,"value":0.9999999999999999},{"source":76,"target":254,"value":1},{"source":76,"target":256,"value":0.9999999999999998},{"source":76,"target":259,"value":0.9999999999999998},{"source":76,"target":260,"value":0.9999999999999999},{"source":76,"target":261,"value":0.9999999999999998},{"source":76,"target":262,"value":1},{"source":76,"target":263,"value":0.9999999999999999},{"source":76,"target":265,"value":1},{"source":76,"target":270,"value":1},{"source":76,"target":274,"value":1},{"source":76,"target":275,"value":1},{"source":76,"target":276,"value":0.9999999999999999},{"source":76,"target":282,"value":1},{"source":76,"target":283,"value":0.9999999999999999},{"source":76,"target":284,"value":1},{"source":76,"target":285,"value":0.9999999999999999},{"source":76,"target":292,"value":0.9999999999999998},{"source":76,"target":293,"value":0.9999999999999999},{"source":76,"target":294,"value":1},{"source":76,"target":296,"value":0.9999999999999998},{"source":76,"target":298,"value":0.9999999999999999},{"source":76,"target":307,"value":0.9999999999999999},{"source":76,"target":309,"value":0.9999999999999999},{"source":76,"target":312,"value":1},{"source":76,"target":313,"value":0.9999999999999998},{"source":76,"target":315,"value":0.9999999999999998},{"source":76,"target":316,"value":0.9999999999999998},{"source":76,"target":318,"value":0.9999999999999999},{"source":76,"target":319,"value":0.9999999999999998},{"source":76,"target":321,"value":0.9999999999999998},{"source":76,"target":322,"value":1},{"source":76,"target":323,"value":0.9999999999999999},{"source":76,"target":324,"value":1},{"source":76,"target":325,"value":0.9999999999999998},{"source":76,"target":326,"value":0.9999999999999998},{"source":76,"target":327,"value":1},{"source":76,"target":328,"value":0.9999999999999998},{"source":76,"target":329,"value":1},{"source":76,"target":331,"value":0.9999999999999998},{"source":76,"target":332,"value":0.9999999999999998},{"source":76,"target":333,"value":1},{"source":76,"target":334,"value":1},{"source":76,"target":335,"value":1},{"source":77,"target":78,"value":1},{"source":77,"target":82,"value":1},{"source":77,"target":84,"value":1},{"source":77,"target":107,"value":1},{"source":77,"target":113,"value":1},{"source":77,"target":115,"value":1},{"source":77,"target":119,"value":1},{"source":77,"target":120,"value":1},{"source":77,"target":121,"value":1},{"source":77,"target":122,"value":1},{"source":77,"target":124,"value":1},{"source":77,"target":127,"value":1},{"source":77,"target":128,"value":1},{"source":77,"target":129,"value":1},{"source":77,"target":132,"value":1},{"source":77,"target":139,"value":1},{"source":77,"target":140,"value":1},{"source":77,"target":144,"value":1},{"source":77,"target":145,"value":1},{"source":77,"target":146,"value":1},{"source":77,"target":154,"value":1},{"source":77,"target":157,"value":1},{"source":77,"target":168,"value":1},{"source":77,"target":170,"value":1},{"source":77,"target":175,"value":1},{"source":77,"target":178,"value":1},{"source":77,"target":179,"value":1},{"source":77,"target":180,"value":1},{"source":77,"target":184,"value":1},{"source":77,"target":187,"value":1},{"source":77,"target":189,"value":1},{"source":77,"target":190,"value":1},{"source":77,"target":191,"value":1},{"source":77,"target":196,"value":1},{"source":77,"target":201,"value":1},{"source":77,"target":204,"value":1},{"source":77,"target":205,"value":1},{"source":77,"target":206,"value":1},{"source":77,"target":207,"value":1},{"source":77,"target":211,"value":1},{"source":77,"target":212,"value":1},{"source":77,"target":215,"value":1},{"source":77,"target":222,"value":1},{"source":77,"target":226,"value":1},{"source":77,"target":228,"value":1},{"source":77,"target":231,"value":1},{"source":77,"target":232,"value":1},{"source":77,"target":234,"value":1},{"source":77,"target":239,"value":1},{"source":77,"target":248,"value":1},{"source":77,"target":251,"value":1},{"source":77,"target":254,"value":1},{"source":77,"target":256,"value":1},{"source":77,"target":259,"value":1},{"source":77,"target":260,"value":1},{"source":77,"target":261,"value":1},{"source":77,"target":262,"value":1},{"source":77,"target":263,"value":1},{"source":77,"target":265,"value":1},{"source":77,"target":270,"value":1},{"source":77,"target":274,"value":1},{"source":77,"target":275,"value":1},{"source":77,"target":276,"value":1},{"source":77,"target":282,"value":1},{"source":77,"target":283,"value":1},{"source":77,"target":284,"value":1},{"source":77,"target":285,"value":1},{"source":77,"target":292,"value":1},{"source":77,"target":293,"value":1},{"source":77,"target":294,"value":1},{"source":77,"target":296,"value":1},{"source":77,"target":298,"value":1},{"source":77,"target":307,"value":1},{"source":77,"target":309,"value":1},{"source":77,"target":312,"value":1},{"source":77,"target":313,"value":1},{"source":77,"target":315,"value":1},{"source":77,"target":316,"value":1},{"source":77,"target":318,"value":1},{"source":77,"target":319,"value":1},{"source":77,"target":321,"value":1},{"source":77,"target":322,"value":1},{"source":77,"target":323,"value":1},{"source":77,"target":324,"value":1},{"source":77,"target":325,"value":0.9999999999999999},{"source":77,"target":326,"value":1},{"source":77,"target":327,"value":1},{"source":77,"target":328,"value":1},{"source":77,"target":329,"value":1},{"source":77,"target":331,"value":1},{"source":77,"target":332,"value":1},{"source":77,"target":333,"value":1},{"source":77,"target":334,"value":1},{"source":77,"target":335,"value":1},{"source":78,"target":82,"value":1},{"source":78,"target":84,"value":1},{"source":78,"target":107,"value":0.9999999999999998},{"source":78,"target":113,"value":1},{"source":78,"target":115,"value":1},{"source":78,"target":119,"value":0.9999999999999999},{"source":78,"target":120,"value":1},{"source":78,"target":121,"value":1},{"source":78,"target":122,"value":1},{"source":78,"target":124,"value":1},{"source":78,"target":127,"value":1},{"source":78,"target":128,"value":1},{"source":78,"target":129,"value":1},{"source":78,"target":132,"value":1},{"source":78,"target":139,"value":1},{"source":78,"target":140,"value":1},{"source":78,"target":144,"value":0.9999999999999999},{"source":78,"target":145,"value":1},{"source":78,"target":146,"value":1},{"source":78,"target":154,"value":0.9999999999999998},{"source":78,"target":157,"value":1},{"source":78,"target":168,"value":0.9999999999999999},{"source":78,"target":170,"value":0.9999999999999999},{"source":78,"target":175,"value":1},{"source":78,"target":178,"value":1},{"source":78,"target":179,"value":1},{"source":78,"target":180,"value":1},{"source":78,"target":184,"value":1},{"source":78,"target":187,"value":1},{"source":78,"target":189,"value":1},{"source":78,"target":190,"value":1},{"source":78,"target":191,"value":1},{"source":78,"target":196,"value":1},{"source":78,"target":201,"value":1},{"source":78,"target":204,"value":1},{"source":78,"target":205,"value":1},{"source":78,"target":206,"value":1},{"source":78,"target":207,"value":1},{"source":78,"target":211,"value":1},{"source":78,"target":212,"value":1},{"source":78,"target":215,"value":1},{"source":78,"target":222,"value":1},{"source":78,"target":226,"value":1},{"source":78,"target":228,"value":1},{"source":78,"target":231,"value":1},{"source":78,"target":232,"value":1},{"source":78,"target":234,"value":1},{"source":78,"target":239,"value":1},{"source":78,"target":248,"value":1},{"source":78,"target":251,"value":1},{"source":78,"target":254,"value":1},{"source":78,"target":256,"value":1},{"source":78,"target":259,"value":1},{"source":78,"target":260,"value":1},{"source":78,"target":261,"value":0.9999999999999999},{"source":78,"target":262,"value":1},{"source":78,"target":263,"value":1},{"source":78,"target":265,"value":1},{"source":78,"target":270,"value":1},{"source":78,"target":274,"value":1},{"source":78,"target":275,"value":1},{"source":78,"target":276,"value":1},{"source":78,"target":282,"value":1},{"source":78,"target":283,"value":1},{"source":78,"target":284,"value":1},{"source":78,"target":285,"value":0.9999999999999999},{"source":78,"target":292,"value":1},{"source":78,"target":293,"value":1},{"source":78,"target":294,"value":1},{"source":78,"target":296,"value":0.9999999999999999},{"source":78,"target":298,"value":1},{"source":78,"target":307,"value":0.9999999999999998},{"source":78,"target":309,"value":1},{"source":78,"target":312,"value":1},{"source":78,"target":313,"value":1},{"source":78,"target":315,"value":0.9999999999999999},{"source":78,"target":316,"value":1},{"source":78,"target":318,"value":1},{"source":78,"target":319,"value":1},{"source":78,"target":321,"value":1},{"source":78,"target":322,"value":1},{"source":78,"target":323,"value":1},{"source":78,"target":324,"value":1},{"source":78,"target":325,"value":0.9999999999999999},{"source":78,"target":326,"value":1},{"source":78,"target":327,"value":1},{"source":78,"target":328,"value":1},{"source":78,"target":329,"value":1},{"source":78,"target":331,"value":1},{"source":78,"target":332,"value":1},{"source":78,"target":333,"value":1},{"source":78,"target":334,"value":1},{"source":78,"target":335,"value":1},{"source":82,"target":84,"value":1},{"source":82,"target":107,"value":1},{"source":82,"target":113,"value":1},{"source":82,"target":115,"value":1},{"source":82,"target":119,"value":1},{"source":82,"target":120,"value":1},{"source":82,"target":121,"value":1},{"source":82,"target":122,"value":1},{"source":82,"target":124,"value":1},{"source":82,"target":127,"value":1},{"source":82,"target":128,"value":1},{"source":82,"target":129,"value":1},{"source":82,"target":132,"value":1},{"source":82,"target":139,"value":1},{"source":82,"target":140,"value":1},{"source":82,"target":144,"value":1},{"source":82,"target":145,"value":1},{"source":82,"target":146,"value":1},{"source":82,"target":154,"value":1},{"source":82,"target":157,"value":1},{"source":82,"target":168,"value":1},{"source":82,"target":170,"value":1},{"source":82,"target":175,"value":1},{"source":82,"target":178,"value":1},{"source":82,"target":179,"value":1},{"source":82,"target":180,"value":1},{"source":82,"target":184,"value":1},{"source":82,"target":187,"value":1},{"source":82,"target":189,"value":1},{"source":82,"target":190,"value":1},{"source":82,"target":191,"value":1},{"source":82,"target":196,"value":1},{"source":82,"target":201,"value":1},{"source":82,"target":204,"value":1},{"source":82,"target":205,"value":1},{"source":82,"target":206,"value":1},{"source":82,"target":207,"value":1},{"source":82,"target":211,"value":1},{"source":82,"target":212,"value":0.9999999999999999},{"source":82,"target":215,"value":1},{"source":82,"target":222,"value":1},{"source":82,"target":226,"value":1},{"source":82,"target":228,"value":1},{"source":82,"target":231,"value":1},{"source":82,"target":232,"value":1},{"source":82,"target":234,"value":1},{"source":82,"target":239,"value":1},{"source":82,"target":248,"value":1},{"source":82,"target":251,"value":1},{"source":82,"target":254,"value":1},{"source":82,"target":256,"value":1},{"source":82,"target":259,"value":1},{"source":82,"target":260,"value":1},{"source":82,"target":261,"value":0.9999999999999999},{"source":82,"target":262,"value":1},{"source":82,"target":263,"value":1},{"source":82,"target":265,"value":1},{"source":82,"target":270,"value":1},{"source":82,"target":274,"value":1},{"source":82,"target":275,"value":1},{"source":82,"target":276,"value":1},{"source":82,"target":282,"value":1},{"source":82,"target":283,"value":1},{"source":82,"target":284,"value":1},{"source":82,"target":285,"value":1},{"source":82,"target":292,"value":1},{"source":82,"target":293,"value":1},{"source":82,"target":294,"value":1},{"source":82,"target":296,"value":1},{"source":82,"target":298,"value":1},{"source":82,"target":307,"value":1},{"source":82,"target":309,"value":1},{"source":82,"target":312,"value":1},{"source":82,"target":313,"value":1},{"source":82,"target":315,"value":1},{"source":82,"target":316,"value":1},{"source":82,"target":318,"value":1},{"source":82,"target":319,"value":1},{"source":82,"target":321,"value":1},{"source":82,"target":322,"value":1},{"source":82,"target":323,"value":1},{"source":82,"target":324,"value":1},{"source":82,"target":325,"value":1},{"source":82,"target":326,"value":1},{"source":82,"target":327,"value":1},{"source":82,"target":328,"value":1},{"source":82,"target":329,"value":1},{"source":82,"target":331,"value":0.9999999999999999},{"source":82,"target":332,"value":0.9999999999999999},{"source":82,"target":333,"value":1},{"source":82,"target":334,"value":1},{"source":82,"target":335,"value":1},{"source":84,"target":107,"value":0.9999999999999999},{"source":84,"target":113,"value":1},{"source":84,"target":115,"value":1},{"source":84,"target":119,"value":1},{"source":84,"target":120,"value":1},{"source":84,"target":121,"value":1},{"source":84,"target":122,"value":1},{"source":84,"target":124,"value":1},{"source":84,"target":127,"value":1},{"source":84,"target":128,"value":1},{"source":84,"target":129,"value":1},{"source":84,"target":132,"value":1},{"source":84,"target":139,"value":1},{"source":84,"target":140,"value":1},{"source":84,"target":144,"value":1},{"source":84,"target":145,"value":1},{"source":84,"target":146,"value":1},{"source":84,"target":154,"value":1},{"source":84,"target":157,"value":1},{"source":84,"target":168,"value":0.9999999999999999},{"source":84,"target":170,"value":0.9999999999999999},{"source":84,"target":175,"value":1},{"source":84,"target":178,"value":1},{"source":84,"target":179,"value":1},{"source":84,"target":180,"value":1},{"source":84,"target":184,"value":1},{"source":84,"target":187,"value":1},{"source":84,"target":189,"value":1},{"source":84,"target":190,"value":1},{"source":84,"target":191,"value":1},{"source":84,"target":196,"value":1},{"source":84,"target":201,"value":0.9999999999999999},{"source":84,"target":204,"value":1},{"source":84,"target":205,"value":1},{"source":84,"target":206,"value":1},{"source":84,"target":207,"value":1},{"source":84,"target":211,"value":1},{"source":84,"target":212,"value":1},{"source":84,"target":215,"value":1},{"source":84,"target":222,"value":1},{"source":84,"target":226,"value":1},{"source":84,"target":228,"value":1},{"source":84,"target":231,"value":1},{"source":84,"target":232,"value":1},{"source":84,"target":234,"value":1},{"source":84,"target":239,"value":1},{"source":84,"target":248,"value":1},{"source":84,"target":251,"value":1},{"source":84,"target":254,"value":0.9999999999999999},{"source":84,"target":256,"value":1},{"source":84,"target":259,"value":0.9999999999999999},{"source":84,"target":260,"value":1},{"source":84,"target":261,"value":1},{"source":84,"target":262,"value":1},{"source":84,"target":263,"value":1},{"source":84,"target":265,"value":1},{"source":84,"target":270,"value":1},{"source":84,"target":274,"value":1},{"source":84,"target":275,"value":1},{"source":84,"target":276,"value":1},{"source":84,"target":282,"value":1},{"source":84,"target":283,"value":0.9999999999999999},{"source":84,"target":284,"value":0.9999999999999999},{"source":84,"target":285,"value":0.9999999999999998},{"source":84,"target":292,"value":1},{"source":84,"target":293,"value":1},{"source":84,"target":294,"value":1},{"source":84,"target":296,"value":0.9999999999999999},{"source":84,"target":298,"value":0.9999999999999998},{"source":84,"target":307,"value":0.9999999999999999},{"source":84,"target":309,"value":1},{"source":84,"target":312,"value":1},{"source":84,"target":313,"value":0.9999999999999998},{"source":84,"target":315,"value":1},{"source":84,"target":316,"value":1},{"source":84,"target":318,"value":0.9999999999999999},{"source":84,"target":319,"value":1},{"source":84,"target":321,"value":1},{"source":84,"target":322,"value":1},{"source":84,"target":323,"value":1},{"source":84,"target":324,"value":1},{"source":84,"target":325,"value":0.9999999999999998},{"source":84,"target":326,"value":1},{"source":84,"target":327,"value":1},{"source":84,"target":328,"value":1},{"source":84,"target":329,"value":1},{"source":84,"target":331,"value":0.9999999999999999},{"source":84,"target":332,"value":1},{"source":84,"target":333,"value":1},{"source":84,"target":334,"value":1},{"source":84,"target":335,"value":1},{"source":85,"target":86,"value":1},{"source":85,"target":87,"value":1},{"source":85,"target":88,"value":1},{"source":85,"target":94,"value":1},{"source":85,"target":95,"value":0.9999999999999998},{"source":85,"target":96,"value":0.9999999999999998},{"source":85,"target":97,"value":0.9999999999999999},{"source":85,"target":98,"value":1},{"source":85,"target":99,"value":1},{"source":85,"target":100,"value":0.9999999999999998},{"source":85,"target":101,"value":0.9999999999999999},{"source":85,"target":102,"value":1},{"source":85,"target":103,"value":0.9999999999999998},{"source":85,"target":104,"value":0.9999999999999998},{"source":85,"target":105,"value":1},{"source":85,"target":106,"value":0.9999999999999999},{"source":85,"target":108,"value":1},{"source":85,"target":109,"value":0.9999999999999998},{"source":85,"target":112,"value":0.9999999999999999},{"source":85,"target":114,"value":1},{"source":85,"target":116,"value":1},{"source":85,"target":117,"value":0.9999999999999999},{"source":85,"target":118,"value":0.9999999999999999},{"source":85,"target":123,"value":1},{"source":85,"target":125,"value":0.9999999999999999},{"source":85,"target":126,"value":0.9999999999999999},{"source":85,"target":130,"value":1},{"source":85,"target":131,"value":1},{"source":85,"target":133,"value":1},{"source":85,"target":134,"value":1},{"source":85,"target":135,"value":1},{"source":85,"target":136,"value":1},{"source":85,"target":137,"value":0.9999999999999999},{"source":85,"target":138,"value":1},{"source":85,"target":141,"value":1},{"source":85,"target":142,"value":1},{"source":85,"target":143,"value":1},{"source":85,"target":147,"value":1},{"source":85,"target":148,"value":0.9999999999999998},{"source":85,"target":149,"value":1},{"source":85,"target":150,"value":1},{"source":85,"target":151,"value":0.9999999999999999},{"source":85,"target":152,"value":0.9999999999999999},{"source":85,"target":153,"value":1},{"source":85,"target":155,"value":0.9999999999999999},{"source":85,"target":156,"value":1},{"source":85,"target":158,"value":0.9999999999999998},{"source":85,"target":159,"value":0.9999999999999998},{"source":85,"target":160,"value":1},{"source":85,"target":161,"value":1},{"source":85,"target":162,"value":1},{"source":85,"target":163,"value":0.9999999999999998},{"source":85,"target":164,"value":0.9999999999999999},{"source":85,"target":165,"value":1},{"source":85,"target":166,"value":0.9999999999999999},{"source":85,"target":167,"value":1},{"source":85,"target":169,"value":1},{"source":85,"target":171,"value":1},{"source":85,"target":172,"value":0.9999999999999998},{"source":85,"target":173,"value":1},{"source":85,"target":174,"value":1},{"source":85,"target":176,"value":1},{"source":85,"target":177,"value":0.9999999999999999},{"source":85,"target":181,"value":1},{"source":85,"target":182,"value":1},{"source":85,"target":183,"value":0.9999999999999999},{"source":85,"target":185,"value":1},{"source":85,"target":186,"value":0.9999999999999998},{"source":85,"target":188,"value":1},{"source":85,"target":192,"value":1},{"source":85,"target":193,"value":1},{"source":85,"target":194,"value":1},{"source":85,"target":195,"value":0.9999999999999998},{"source":85,"target":197,"value":1},{"source":85,"target":198,"value":1},{"source":85,"target":199,"value":1},{"source":85,"target":200,"value":1},{"source":85,"target":202,"value":0.9999999999999999},{"source":85,"target":203,"value":0.9999999999999998},{"source":85,"target":209,"value":1},{"source":85,"target":210,"value":0.9999999999999998},{"source":85,"target":213,"value":1},{"source":85,"target":214,"value":0.9999999999999998},{"source":85,"target":216,"value":1},{"source":85,"target":217,"value":1},{"source":85,"target":218,"value":0.9999999999999998},{"source":85,"target":219,"value":1},{"source":85,"target":220,"value":0.9999999999999998},{"source":85,"target":221,"value":1},{"source":85,"target":223,"value":0.9999999999999998},{"source":85,"target":224,"value":1},{"source":85,"target":225,"value":1},{"source":85,"target":227,"value":1},{"source":85,"target":229,"value":1},{"source":85,"target":230,"value":0.9999999999999998},{"source":85,"target":233,"value":0.9999999999999998},{"source":85,"target":235,"value":0.9999999999999999},{"source":85,"target":236,"value":1},{"source":85,"target":237,"value":0.9999999999999999},{"source":85,"target":238,"value":1},{"source":85,"target":240,"value":0.9999999999999999},{"source":85,"target":241,"value":0.9999999999999999},{"source":85,"target":242,"value":1},{"source":85,"target":243,"value":0.9999999999999999},{"source":85,"target":244,"value":0.9999999999999999},{"source":85,"target":245,"value":0.9999999999999999},{"source":85,"target":246,"value":1},{"source":85,"target":247,"value":0.9999999999999998},{"source":85,"target":249,"value":1},{"source":85,"target":250,"value":1},{"source":85,"target":252,"value":1},{"source":85,"target":253,"value":1},{"source":85,"target":255,"value":1},{"source":85,"target":257,"value":0.9999999999999999},{"source":85,"target":258,"value":1},{"source":85,"target":264,"value":0.9999999999999999},{"source":85,"target":266,"value":0.9999999999999999},{"source":85,"target":267,"value":1},{"source":85,"target":268,"value":0.9999999999999998},{"source":85,"target":269,"value":1},{"source":85,"target":271,"value":1},{"source":85,"target":272,"value":1},{"source":85,"target":273,"value":1},{"source":85,"target":277,"value":0.9999999999999999},{"source":85,"target":278,"value":1},{"source":85,"target":279,"value":0.9999999999999998},{"source":85,"target":280,"value":0.9999999999999998},{"source":85,"target":281,"value":1},{"source":85,"target":286,"value":1},{"source":85,"target":287,"value":1},{"source":85,"target":288,"value":0.9999999999999999},{"source":85,"target":289,"value":0.9999999999999999},{"source":85,"target":290,"value":0.9999999999999999},{"source":85,"target":291,"value":1},{"source":85,"target":295,"value":0.9999999999999998},{"source":85,"target":297,"value":1},{"source":85,"target":299,"value":0.9999999999999999},{"source":85,"target":300,"value":1},{"source":85,"target":301,"value":1},{"source":85,"target":302,"value":0.9999999999999998},{"source":85,"target":304,"value":0.9999999999999998},{"source":85,"target":305,"value":1},{"source":85,"target":306,"value":0.9999999999999999},{"source":85,"target":308,"value":0.9999999999999999},{"source":85,"target":311,"value":0.9999999999999999},{"source":85,"target":314,"value":1},{"source":85,"target":317,"value":1},{"source":85,"target":320,"value":1},{"source":85,"target":330,"value":1},{"source":86,"target":87,"value":1},{"source":86,"target":88,"value":1},{"source":86,"target":94,"value":0.9999999999999999},{"source":86,"target":95,"value":1},{"source":86,"target":96,"value":0.9999999999999999},{"source":86,"target":97,"value":1},{"source":86,"target":98,"value":1},{"source":86,"target":99,"value":1},{"source":86,"target":100,"value":1},{"source":86,"target":101,"value":1},{"source":86,"target":102,"value":1},{"source":86,"target":103,"value":1},{"source":86,"target":104,"value":1},{"source":86,"target":105,"value":1},{"source":86,"target":106,"value":1},{"source":86,"target":108,"value":1},{"source":86,"target":109,"value":0.9999999999999999},{"source":86,"target":112,"value":1},{"source":86,"target":114,"value":1},{"source":86,"target":116,"value":1},{"source":86,"target":117,"value":1},{"source":86,"target":118,"value":0.9999999999999999},{"source":86,"target":123,"value":1},{"source":86,"target":125,"value":1},{"source":86,"target":126,"value":1},{"source":86,"target":130,"value":1},{"source":86,"target":131,"value":1},{"source":86,"target":133,"value":1},{"source":86,"target":134,"value":1},{"source":86,"target":135,"value":1},{"source":86,"target":136,"value":0.9999999999999999},{"source":86,"target":137,"value":1},{"source":86,"target":138,"value":1},{"source":86,"target":141,"value":0.9999999999999999},{"source":86,"target":142,"value":1},{"source":86,"target":143,"value":1},{"source":86,"target":147,"value":1},{"source":86,"target":148,"value":1},{"source":86,"target":149,"value":1},{"source":86,"target":150,"value":1},{"source":86,"target":151,"value":1},{"source":86,"target":152,"value":0.9999999999999999},{"source":86,"target":153,"value":1},{"source":86,"target":155,"value":1},{"source":86,"target":156,"value":1},{"source":86,"target":158,"value":0.9999999999999999},{"source":86,"target":159,"value":0.9999999999999999},{"source":86,"target":160,"value":0.9999999999999999},{"source":86,"target":161,"value":0.9999999999999999},{"source":86,"target":162,"value":1},{"source":86,"target":163,"value":0.9999999999999999},{"source":86,"target":164,"value":0.9999999999999998},{"source":86,"target":165,"value":1},{"source":86,"target":166,"value":1},{"source":86,"target":167,"value":1},{"source":86,"target":169,"value":1},{"source":86,"target":171,"value":1},{"source":86,"target":172,"value":1},{"source":86,"target":173,"value":1},{"source":86,"target":174,"value":1},{"source":86,"target":176,"value":1},{"source":86,"target":177,"value":1},{"source":86,"target":181,"value":1},{"source":86,"target":182,"value":1},{"source":86,"target":183,"value":1},{"source":86,"target":185,"value":1},{"source":86,"target":186,"value":1},{"source":86,"target":188,"value":1},{"source":86,"target":192,"value":1},{"source":86,"target":193,"value":1},{"source":86,"target":194,"value":1},{"source":86,"target":195,"value":0.9999999999999999},{"source":86,"target":197,"value":1},{"source":86,"target":198,"value":1},{"source":86,"target":199,"value":1},{"source":86,"target":200,"value":1},{"source":86,"target":202,"value":0.9999999999999999},{"source":86,"target":203,"value":1},{"source":86,"target":209,"value":1},{"source":86,"target":210,"value":1},{"source":86,"target":213,"value":1},{"source":86,"target":214,"value":0.9999999999999999},{"source":86,"target":216,"value":1},{"source":86,"target":217,"value":1},{"source":86,"target":218,"value":0.9999999999999999},{"source":86,"target":219,"value":1},{"source":86,"target":220,"value":0.9999999999999999},{"source":86,"target":221,"value":1},{"source":86,"target":223,"value":1},{"source":86,"target":224,"value":1},{"source":86,"target":225,"value":1},{"source":86,"target":227,"value":1},{"source":86,"target":229,"value":0.9999999999999999},{"source":86,"target":230,"value":1},{"source":86,"target":233,"value":0.9999999999999999},{"source":86,"target":235,"value":1},{"source":86,"target":236,"value":1},{"source":86,"target":237,"value":0.9999999999999998},{"source":86,"target":238,"value":1},{"source":86,"target":240,"value":1},{"source":86,"target":241,"value":0.9999999999999999},{"source":86,"target":242,"value":1},{"source":86,"target":243,"value":1},{"source":86,"target":244,"value":0.9999999999999999},{"source":86,"target":245,"value":1},{"source":86,"target":246,"value":1},{"source":86,"target":247,"value":1},{"source":86,"target":249,"value":1},{"source":86,"target":250,"value":0.9999999999999998},{"source":86,"target":252,"value":1},{"source":86,"target":253,"value":1},{"source":86,"target":255,"value":1},{"source":86,"target":257,"value":1},{"source":86,"target":258,"value":1},{"source":86,"target":264,"value":1},{"source":86,"target":266,"value":1},{"source":86,"target":267,"value":1},{"source":86,"target":268,"value":0.9999999999999999},{"source":86,"target":269,"value":1},{"source":86,"target":271,"value":1},{"source":86,"target":272,"value":1},{"source":86,"target":273,"value":1},{"source":86,"target":277,"value":0.9999999999999999},{"source":86,"target":278,"value":1},{"source":86,"target":279,"value":1},{"source":86,"target":280,"value":0.9999999999999999},{"source":86,"target":281,"value":1},{"source":86,"target":286,"value":1},{"source":86,"target":287,"value":1},{"source":86,"target":288,"value":1},{"source":86,"target":289,"value":1},{"source":86,"target":290,"value":0.9999999999999998},{"source":86,"target":291,"value":0.9999999999999998},{"source":86,"target":295,"value":0.9999999999999999},{"source":86,"target":297,"value":1},{"source":86,"target":299,"value":1},{"source":86,"target":300,"value":1},{"source":86,"target":301,"value":1},{"source":86,"target":302,"value":1},{"source":86,"target":304,"value":1},{"source":86,"target":305,"value":1},{"source":86,"target":306,"value":0.9999999999999998},{"source":86,"target":308,"value":1},{"source":86,"target":311,"value":0.9999999999999998},{"source":86,"target":314,"value":1},{"source":86,"target":317,"value":1},{"source":86,"target":320,"value":1},{"source":86,"target":330,"value":1},{"source":87,"target":88,"value":1},{"source":87,"target":94,"value":1},{"source":87,"target":95,"value":1},{"source":87,"target":96,"value":1},{"source":87,"target":97,"value":1},{"source":87,"target":98,"value":1},{"source":87,"target":99,"value":1},{"source":87,"target":100,"value":1},{"source":87,"target":101,"value":1},{"source":87,"target":102,"value":1},{"source":87,"target":103,"value":1},{"source":87,"target":104,"value":1},{"source":87,"target":105,"value":1},{"source":87,"target":106,"value":1},{"source":87,"target":108,"value":1},{"source":87,"target":109,"value":1},{"source":87,"target":112,"value":1},{"source":87,"target":114,"value":1},{"source":87,"target":116,"value":1},{"source":87,"target":117,"value":1},{"source":87,"target":118,"value":1},{"source":87,"target":123,"value":1},{"source":87,"target":125,"value":1},{"source":87,"target":126,"value":1},{"source":87,"target":130,"value":1},{"source":87,"target":131,"value":1},{"source":87,"target":133,"value":1},{"source":87,"target":134,"value":1},{"source":87,"target":135,"value":1},{"source":87,"target":136,"value":1},{"source":87,"target":137,"value":1},{"source":87,"target":138,"value":1},{"source":87,"target":141,"value":1},{"source":87,"target":142,"value":1},{"source":87,"target":143,"value":1},{"source":87,"target":147,"value":1},{"source":87,"target":148,"value":1},{"source":87,"target":149,"value":1},{"source":87,"target":150,"value":1},{"source":87,"target":151,"value":1},{"source":87,"target":152,"value":1},{"source":87,"target":153,"value":1},{"source":87,"target":155,"value":1},{"source":87,"target":156,"value":1},{"source":87,"target":158,"value":1},{"source":87,"target":159,"value":1},{"source":87,"target":160,"value":1},{"source":87,"target":161,"value":1},{"source":87,"target":162,"value":1},{"source":87,"target":163,"value":1},{"source":87,"target":164,"value":1},{"source":87,"target":165,"value":1},{"source":87,"target":166,"value":1},{"source":87,"target":167,"value":1},{"source":87,"target":169,"value":1},{"source":87,"target":171,"value":1},{"source":87,"target":172,"value":1},{"source":87,"target":173,"value":1},{"source":87,"target":174,"value":1},{"source":87,"target":176,"value":1},{"source":87,"target":177,"value":1},{"source":87,"target":181,"value":1},{"source":87,"target":182,"value":1},{"source":87,"target":183,"value":1},{"source":87,"target":185,"value":1},{"source":87,"target":186,"value":1},{"source":87,"target":188,"value":1},{"source":87,"target":192,"value":1},{"source":87,"target":193,"value":1},{"source":87,"target":194,"value":1},{"source":87,"target":195,"value":1},{"source":87,"target":197,"value":1},{"source":87,"target":198,"value":1},{"source":87,"target":199,"value":1},{"source":87,"target":200,"value":1},{"source":87,"target":202,"value":1},{"source":87,"target":203,"value":1},{"source":87,"target":209,"value":1},{"source":87,"target":210,"value":1},{"source":87,"target":213,"value":1},{"source":87,"target":214,"value":0.9999999999999999},{"source":87,"target":216,"value":1},{"source":87,"target":217,"value":1},{"source":87,"target":218,"value":0.9999999999999999},{"source":87,"target":219,"value":1},{"source":87,"target":220,"value":1},{"source":87,"target":221,"value":1},{"source":87,"target":223,"value":1},{"source":87,"target":224,"value":1},{"source":87,"target":225,"value":1},{"source":87,"target":227,"value":1},{"source":87,"target":229,"value":1},{"source":87,"target":230,"value":1},{"source":87,"target":233,"value":1},{"source":87,"target":235,"value":1},{"source":87,"target":236,"value":1},{"source":87,"target":237,"value":1},{"source":87,"target":238,"value":1},{"source":87,"target":240,"value":1},{"source":87,"target":241,"value":1},{"source":87,"target":242,"value":1},{"source":87,"target":243,"value":1},{"source":87,"target":244,"value":1},{"source":87,"target":245,"value":1},{"source":87,"target":246,"value":1},{"source":87,"target":247,"value":1},{"source":87,"target":249,"value":1},{"source":87,"target":250,"value":1},{"source":87,"target":252,"value":1},{"source":87,"target":253,"value":1},{"source":87,"target":255,"value":1},{"source":87,"target":257,"value":1},{"source":87,"target":258,"value":1},{"source":87,"target":264,"value":1},{"source":87,"target":266,"value":1},{"source":87,"target":267,"value":1},{"source":87,"target":268,"value":1},{"source":87,"target":269,"value":1},{"source":87,"target":271,"value":1},{"source":87,"target":272,"value":1},{"source":87,"target":273,"value":1},{"source":87,"target":277,"value":1},{"source":87,"target":278,"value":1},{"source":87,"target":279,"value":1},{"source":87,"target":280,"value":1},{"source":87,"target":281,"value":1},{"source":87,"target":286,"value":1},{"source":87,"target":287,"value":1},{"source":87,"target":288,"value":1},{"source":87,"target":289,"value":1},{"source":87,"target":290,"value":1},{"source":87,"target":291,"value":1},{"source":87,"target":295,"value":1},{"source":87,"target":297,"value":1},{"source":87,"target":299,"value":1},{"source":87,"target":300,"value":1},{"source":87,"target":301,"value":1},{"source":87,"target":302,"value":1},{"source":87,"target":304,"value":1},{"source":87,"target":305,"value":1},{"source":87,"target":306,"value":1},{"source":87,"target":308,"value":1},{"source":87,"target":311,"value":1},{"source":87,"target":314,"value":1},{"source":87,"target":317,"value":1},{"source":87,"target":320,"value":1},{"source":87,"target":330,"value":1},{"source":88,"target":94,"value":1},{"source":88,"target":95,"value":1},{"source":88,"target":96,"value":1},{"source":88,"target":97,"value":1},{"source":88,"target":98,"value":1},{"source":88,"target":99,"value":1},{"source":88,"target":100,"value":1},{"source":88,"target":101,"value":1},{"source":88,"target":102,"value":1},{"source":88,"target":103,"value":1},{"source":88,"target":104,"value":1},{"source":88,"target":105,"value":1},{"source":88,"target":106,"value":1},{"source":88,"target":108,"value":1},{"source":88,"target":109,"value":1},{"source":88,"target":112,"value":1},{"source":88,"target":114,"value":1},{"source":88,"target":116,"value":1},{"source":88,"target":117,"value":1},{"source":88,"target":118,"value":1},{"source":88,"target":123,"value":1},{"source":88,"target":125,"value":1},{"source":88,"target":126,"value":1},{"source":88,"target":130,"value":1},{"source":88,"target":131,"value":1},{"source":88,"target":133,"value":1},{"source":88,"target":134,"value":1},{"source":88,"target":135,"value":1},{"source":88,"target":136,"value":1},{"source":88,"target":137,"value":1},{"source":88,"target":138,"value":1},{"source":88,"target":141,"value":1},{"source":88,"target":142,"value":1},{"source":88,"target":143,"value":1},{"source":88,"target":147,"value":1},{"source":88,"target":148,"value":1},{"source":88,"target":149,"value":1},{"source":88,"target":150,"value":1},{"source":88,"target":151,"value":1},{"source":88,"target":152,"value":1},{"source":88,"target":153,"value":1},{"source":88,"target":155,"value":1},{"source":88,"target":156,"value":1},{"source":88,"target":158,"value":1},{"source":88,"target":159,"value":1},{"source":88,"target":160,"value":1},{"source":88,"target":161,"value":1},{"source":88,"target":162,"value":1},{"source":88,"target":163,"value":1},{"source":88,"target":164,"value":1},{"source":88,"target":165,"value":1},{"source":88,"target":166,"value":1},{"source":88,"target":167,"value":1},{"source":88,"target":169,"value":1},{"source":88,"target":171,"value":1},{"source":88,"target":172,"value":1},{"source":88,"target":173,"value":1},{"source":88,"target":174,"value":1},{"source":88,"target":176,"value":1},{"source":88,"target":177,"value":1},{"source":88,"target":181,"value":1},{"source":88,"target":182,"value":1},{"source":88,"target":183,"value":1},{"source":88,"target":185,"value":1},{"source":88,"target":186,"value":1},{"source":88,"target":188,"value":1},{"source":88,"target":192,"value":1},{"source":88,"target":193,"value":1},{"source":88,"target":194,"value":1},{"source":88,"target":195,"value":1},{"source":88,"target":197,"value":1},{"source":88,"target":198,"value":1},{"source":88,"target":199,"value":1},{"source":88,"target":200,"value":1},{"source":88,"target":202,"value":1},{"source":88,"target":203,"value":1},{"source":88,"target":209,"value":1},{"source":88,"target":210,"value":1},{"source":88,"target":213,"value":1},{"source":88,"target":214,"value":1},{"source":88,"target":216,"value":1},{"source":88,"target":217,"value":1},{"source":88,"target":218,"value":1},{"source":88,"target":219,"value":1},{"source":88,"target":220,"value":0.9999999999999998},{"source":88,"target":221,"value":1},{"source":88,"target":223,"value":1},{"source":88,"target":224,"value":1},{"source":88,"target":225,"value":1},{"source":88,"target":227,"value":1},{"source":88,"target":229,"value":1},{"source":88,"target":230,"value":1},{"source":88,"target":233,"value":1},{"source":88,"target":235,"value":1},{"source":88,"target":236,"value":1},{"source":88,"target":237,"value":1},{"source":88,"target":238,"value":1},{"source":88,"target":240,"value":1},{"source":88,"target":241,"value":1},{"source":88,"target":242,"value":1},{"source":88,"target":243,"value":1},{"source":88,"target":244,"value":1},{"source":88,"target":245,"value":1},{"source":88,"target":246,"value":1},{"source":88,"target":247,"value":1},{"source":88,"target":249,"value":1},{"source":88,"target":250,"value":1},{"source":88,"target":252,"value":1},{"source":88,"target":253,"value":1},{"source":88,"target":255,"value":1},{"source":88,"target":257,"value":1},{"source":88,"target":258,"value":1},{"source":88,"target":264,"value":1},{"source":88,"target":266,"value":1},{"source":88,"target":267,"value":1},{"source":88,"target":268,"value":1},{"source":88,"target":269,"value":1},{"source":88,"target":271,"value":1},{"source":88,"target":272,"value":1},{"source":88,"target":273,"value":1},{"source":88,"target":277,"value":1},{"source":88,"target":278,"value":1},{"source":88,"target":279,"value":1},{"source":88,"target":280,"value":1},{"source":88,"target":281,"value":1},{"source":88,"target":286,"value":1},{"source":88,"target":287,"value":1},{"source":88,"target":288,"value":1},{"source":88,"target":289,"value":1},{"source":88,"target":290,"value":1},{"source":88,"target":291,"value":1},{"source":88,"target":295,"value":1},{"source":88,"target":297,"value":1},{"source":88,"target":299,"value":1},{"source":88,"target":300,"value":1},{"source":88,"target":301,"value":1},{"source":88,"target":302,"value":1},{"source":88,"target":304,"value":1},{"source":88,"target":305,"value":1},{"source":88,"target":306,"value":1},{"source":88,"target":308,"value":1},{"source":88,"target":311,"value":1},{"source":88,"target":314,"value":1},{"source":88,"target":317,"value":1},{"source":88,"target":320,"value":1},{"source":88,"target":330,"value":1},{"source":94,"target":95,"value":1},{"source":94,"target":96,"value":1},{"source":94,"target":97,"value":1},{"source":94,"target":98,"value":1},{"source":94,"target":99,"value":0.9999999999999999},{"source":94,"target":100,"value":1},{"source":94,"target":101,"value":1},{"source":94,"target":102,"value":1},{"source":94,"target":103,"value":1},{"source":94,"target":104,"value":0.9999999999999999},{"source":94,"target":105,"value":1},{"source":94,"target":106,"value":1},{"source":94,"target":108,"value":1},{"source":94,"target":109,"value":0.9999999999999999},{"source":94,"target":112,"value":0.9999999999999998},{"source":94,"target":114,"value":1},{"source":94,"target":116,"value":1},{"source":94,"target":117,"value":1},{"source":94,"target":118,"value":0.9999999999999998},{"source":94,"target":123,"value":1},{"source":94,"target":125,"value":0.9999999999999998},{"source":94,"target":126,"value":0.9999999999999999},{"source":94,"target":130,"value":1},{"source":94,"target":131,"value":1},{"source":94,"target":133,"value":0.9999999999999999},{"source":94,"target":134,"value":1},{"source":94,"target":135,"value":1},{"source":94,"target":136,"value":0.9999999999999998},{"source":94,"target":137,"value":1},{"source":94,"target":138,"value":1},{"source":94,"target":141,"value":1},{"source":94,"target":142,"value":1},{"source":94,"target":143,"value":1},{"source":94,"target":147,"value":0.9999999999999999},{"source":94,"target":148,"value":0.9999999999999999},{"source":94,"target":149,"value":1},{"source":94,"target":150,"value":1},{"source":94,"target":151,"value":1},{"source":94,"target":152,"value":0.9999999999999998},{"source":94,"target":153,"value":1},{"source":94,"target":155,"value":1},{"source":94,"target":156,"value":1},{"source":94,"target":158,"value":1},{"source":94,"target":159,"value":1},{"source":94,"target":160,"value":0.9999999999999998},{"source":94,"target":161,"value":0.9999999999999998},{"source":94,"target":162,"value":1},{"source":94,"target":163,"value":0.9999999999999999},{"source":94,"target":164,"value":0.9999999999999999},{"source":94,"target":165,"value":1},{"source":94,"target":166,"value":0.9999999999999998},{"source":94,"target":167,"value":1},{"source":94,"target":169,"value":1},{"source":94,"target":171,"value":1},{"source":94,"target":172,"value":1},{"source":94,"target":173,"value":1},{"source":94,"target":174,"value":0.9999999999999999},{"source":94,"target":176,"value":1},{"source":94,"target":177,"value":1},{"source":94,"target":181,"value":0.9999999999999998},{"source":94,"target":182,"value":1},{"source":94,"target":183,"value":1},{"source":94,"target":185,"value":0.9999999999999999},{"source":94,"target":186,"value":1},{"source":94,"target":188,"value":1},{"source":94,"target":192,"value":1},{"source":94,"target":193,"value":1},{"source":94,"target":194,"value":1},{"source":94,"target":195,"value":0.9999999999999998},{"source":94,"target":197,"value":1},{"source":94,"target":198,"value":1},{"source":94,"target":199,"value":1},{"source":94,"target":200,"value":1},{"source":94,"target":202,"value":0.9999999999999998},{"source":94,"target":203,"value":0.9999999999999999},{"source":94,"target":209,"value":1},{"source":94,"target":210,"value":1},{"source":94,"target":213,"value":1},{"source":94,"target":214,"value":0.9999999999999998},{"source":94,"target":216,"value":1},{"source":94,"target":217,"value":1},{"source":94,"target":218,"value":0.9999999999999999},{"source":94,"target":219,"value":1},{"source":94,"target":220,"value":0.9999999999999999},{"source":94,"target":221,"value":1},{"source":94,"target":223,"value":1},{"source":94,"target":224,"value":1},{"source":94,"target":225,"value":1},{"source":94,"target":227,"value":1},{"source":94,"target":229,"value":0.9999999999999999},{"source":94,"target":230,"value":0.9999999999999999},{"source":94,"target":233,"value":0.9999999999999999},{"source":94,"target":235,"value":0.9999999999999999},{"source":94,"target":236,"value":1},{"source":94,"target":237,"value":0.9999999999999999},{"source":94,"target":238,"value":1},{"source":94,"target":240,"value":0.9999999999999998},{"source":94,"target":241,"value":1},{"source":94,"target":242,"value":1},{"source":94,"target":243,"value":1},{"source":94,"target":244,"value":1},{"source":94,"target":245,"value":0.9999999999999998},{"source":94,"target":246,"value":1},{"source":94,"target":247,"value":0.9999999999999999},{"source":94,"target":249,"value":0.9999999999999999},{"source":94,"target":250,"value":0.9999999999999999},{"source":94,"target":252,"value":1},{"source":94,"target":253,"value":0.9999999999999999},{"source":94,"target":255,"value":1},{"source":94,"target":257,"value":1},{"source":94,"target":258,"value":1},{"source":94,"target":264,"value":1},{"source":94,"target":266,"value":0.9999999999999998},{"source":94,"target":267,"value":0.9999999999999998},{"source":94,"target":268,"value":1},{"source":94,"target":269,"value":1},{"source":94,"target":271,"value":1},{"source":94,"target":272,"value":1},{"source":94,"target":273,"value":1},{"source":94,"target":277,"value":0.9999999999999998},{"source":94,"target":278,"value":1},{"source":94,"target":279,"value":0.9999999999999999},{"source":94,"target":280,"value":1},{"source":94,"target":281,"value":1},{"source":94,"target":286,"value":1},{"source":94,"target":287,"value":1},{"source":94,"target":288,"value":0.9999999999999999},{"source":94,"target":289,"value":0.9999999999999999},{"source":94,"target":290,"value":1},{"source":94,"target":291,"value":0.9999999999999999},{"source":94,"target":295,"value":1},{"source":94,"target":297,"value":1},{"source":94,"target":299,"value":1},{"source":94,"target":300,"value":1},{"source":94,"target":301,"value":1},{"source":94,"target":302,"value":0.9999999999999998},{"source":94,"target":304,"value":0.9999999999999999},{"source":94,"target":305,"value":1},{"source":94,"target":306,"value":0.9999999999999999},{"source":94,"target":308,"value":1},{"source":94,"target":311,"value":0.9999999999999998},{"source":94,"target":314,"value":1},{"source":94,"target":317,"value":0.9999999999999999},{"source":94,"target":320,"value":1},{"source":94,"target":330,"value":1},{"source":95,"target":96,"value":1},{"source":95,"target":97,"value":1},{"source":95,"target":98,"value":1},{"source":95,"target":99,"value":1},{"source":95,"target":100,"value":0.9999999999999999},{"source":95,"target":101,"value":1},{"source":95,"target":102,"value":1},{"source":95,"target":103,"value":0.9999999999999999},{"source":95,"target":104,"value":1},{"source":95,"target":105,"value":1},{"source":95,"target":106,"value":1},{"source":95,"target":108,"value":1},{"source":95,"target":109,"value":1},{"source":95,"target":112,"value":1},{"source":95,"target":114,"value":1},{"source":95,"target":116,"value":0.9999999999999999},{"source":95,"target":117,"value":1},{"source":95,"target":118,"value":1},{"source":95,"target":123,"value":1},{"source":95,"target":125,"value":1},{"source":95,"target":126,"value":0.9999999999999999},{"source":95,"target":130,"value":1},{"source":95,"target":131,"value":1},{"source":95,"target":133,"value":1},{"source":95,"target":134,"value":1},{"source":95,"target":135,"value":1},{"source":95,"target":136,"value":1},{"source":95,"target":137,"value":1},{"source":95,"target":138,"value":1},{"source":95,"target":141,"value":1},{"source":95,"target":142,"value":1},{"source":95,"target":143,"value":1},{"source":95,"target":147,"value":1},{"source":95,"target":148,"value":1},{"source":95,"target":149,"value":1},{"source":95,"target":150,"value":1},{"source":95,"target":151,"value":1},{"source":95,"target":152,"value":1},{"source":95,"target":153,"value":0.9999999999999999},{"source":95,"target":155,"value":0.9999999999999999},{"source":95,"target":156,"value":1},{"source":95,"target":158,"value":0.9999999999999998},{"source":95,"target":159,"value":1},{"source":95,"target":160,"value":1},{"source":95,"target":161,"value":1},{"source":95,"target":162,"value":1},{"source":95,"target":163,"value":0.9999999999999999},{"source":95,"target":164,"value":0.9999999999999999},{"source":95,"target":165,"value":1},{"source":95,"target":166,"value":0.9999999999999999},{"source":95,"target":167,"value":1},{"source":95,"target":169,"value":1},{"source":95,"target":171,"value":1},{"source":95,"target":172,"value":1},{"source":95,"target":173,"value":1},{"source":95,"target":174,"value":0.9999999999999999},{"source":95,"target":176,"value":1},{"source":95,"target":177,"value":1},{"source":95,"target":181,"value":1},{"source":95,"target":182,"value":1},{"source":95,"target":183,"value":1},{"source":95,"target":185,"value":1},{"source":95,"target":186,"value":1},{"source":95,"target":188,"value":1},{"source":95,"target":192,"value":1},{"source":95,"target":193,"value":1},{"source":95,"target":194,"value":0.9999999999999998},{"source":95,"target":195,"value":1},{"source":95,"target":197,"value":1},{"source":95,"target":198,"value":1},{"source":95,"target":199,"value":1},{"source":95,"target":200,"value":1},{"source":95,"target":202,"value":0.9999999999999998},{"source":95,"target":203,"value":0.9999999999999999},{"source":95,"target":209,"value":1},{"source":95,"target":210,"value":0.9999999999999998},{"source":95,"target":213,"value":1},{"source":95,"target":214,"value":0.9999999999999998},{"source":95,"target":216,"value":1},{"source":95,"target":217,"value":1},{"source":95,"target":218,"value":0.9999999999999998},{"source":95,"target":219,"value":1},{"source":95,"target":220,"value":0.9999999999999999},{"source":95,"target":221,"value":1},{"source":95,"target":223,"value":0.9999999999999998},{"source":95,"target":224,"value":1},{"source":95,"target":225,"value":1},{"source":95,"target":227,"value":1},{"source":95,"target":229,"value":0.9999999999999999},{"source":95,"target":230,"value":0.9999999999999998},{"source":95,"target":233,"value":1},{"source":95,"target":235,"value":0.9999999999999999},{"source":95,"target":236,"value":0.9999999999999999},{"source":95,"target":237,"value":0.9999999999999999},{"source":95,"target":238,"value":1},{"source":95,"target":240,"value":1},{"source":95,"target":241,"value":1},{"source":95,"target":242,"value":1},{"source":95,"target":243,"value":1},{"source":95,"target":244,"value":1},{"source":95,"target":245,"value":0.9999999999999998},{"source":95,"target":246,"value":1},{"source":95,"target":247,"value":1},{"source":95,"target":249,"value":1},{"source":95,"target":250,"value":0.9999999999999999},{"source":95,"target":252,"value":1},{"source":95,"target":253,"value":1},{"source":95,"target":255,"value":1},{"source":95,"target":257,"value":0.9999999999999999},{"source":95,"target":258,"value":1},{"source":95,"target":264,"value":1},{"source":95,"target":266,"value":0.9999999999999999},{"source":95,"target":267,"value":1},{"source":95,"target":268,"value":1},{"source":95,"target":269,"value":1},{"source":95,"target":271,"value":1},{"source":95,"target":272,"value":1},{"source":95,"target":273,"value":1},{"source":95,"target":277,"value":1},{"source":95,"target":278,"value":0.9999999999999998},{"source":95,"target":279,"value":0.9999999999999998},{"source":95,"target":280,"value":1},{"source":95,"target":281,"value":1},{"source":95,"target":286,"value":0.9999999999999999},{"source":95,"target":287,"value":1},{"source":95,"target":288,"value":1},{"source":95,"target":289,"value":0.9999999999999999},{"source":95,"target":290,"value":0.9999999999999999},{"source":95,"target":291,"value":0.9999999999999999},{"source":95,"target":295,"value":0.9999999999999998},{"source":95,"target":297,"value":1},{"source":95,"target":299,"value":1},{"source":95,"target":300,"value":1},{"source":95,"target":301,"value":1},{"source":95,"target":302,"value":0.9999999999999999},{"source":95,"target":304,"value":1},{"source":95,"target":305,"value":1},{"source":95,"target":306,"value":0.9999999999999999},{"source":95,"target":308,"value":0.9999999999999999},{"source":95,"target":311,"value":1},{"source":95,"target":314,"value":1},{"source":95,"target":317,"value":1},{"source":95,"target":320,"value":1},{"source":95,"target":330,"value":1},{"source":96,"target":97,"value":1},{"source":96,"target":98,"value":1},{"source":96,"target":99,"value":0.9999999999999999},{"source":96,"target":100,"value":0.9999999999999999},{"source":96,"target":101,"value":0.9999999999999999},{"source":96,"target":102,"value":1},{"source":96,"target":103,"value":0.9999999999999999},{"source":96,"target":104,"value":0.9999999999999999},{"source":96,"target":105,"value":1},{"source":96,"target":106,"value":0.9999999999999998},{"source":96,"target":108,"value":1},{"source":96,"target":109,"value":0.9999999999999999},{"source":96,"target":112,"value":0.9999999999999998},{"source":96,"target":114,"value":1},{"source":96,"target":116,"value":0.9999999999999999},{"source":96,"target":117,"value":1},{"source":96,"target":118,"value":0.9999999999999998},{"source":96,"target":123,"value":0.9999999999999998},{"source":96,"target":125,"value":0.9999999999999998},{"source":96,"target":126,"value":0.9999999999999999},{"source":96,"target":130,"value":1},{"source":96,"target":131,"value":1},{"source":96,"target":133,"value":1},{"source":96,"target":134,"value":1},{"source":96,"target":135,"value":1},{"source":96,"target":136,"value":0.9999999999999998},{"source":96,"target":137,"value":1},{"source":96,"target":138,"value":1},{"source":96,"target":141,"value":0.9999999999999999},{"source":96,"target":142,"value":1},{"source":96,"target":143,"value":1},{"source":96,"target":147,"value":0.9999999999999999},{"source":96,"target":148,"value":0.9999999999999999},{"source":96,"target":149,"value":1},{"source":96,"target":150,"value":1},{"source":96,"target":151,"value":1},{"source":96,"target":152,"value":0.9999999999999998},{"source":96,"target":153,"value":0.9999999999999999},{"source":96,"target":155,"value":0.9999999999999999},{"source":96,"target":156,"value":1},{"source":96,"target":158,"value":1},{"source":96,"target":159,"value":0.9999999999999998},{"source":96,"target":160,"value":0.9999999999999999},{"source":96,"target":161,"value":0.9999999999999998},{"source":96,"target":162,"value":1},{"source":96,"target":163,"value":0.9999999999999999},{"source":96,"target":164,"value":0.9999999999999999},{"source":96,"target":165,"value":1},{"source":96,"target":166,"value":0.9999999999999999},{"source":96,"target":167,"value":1},{"source":96,"target":169,"value":1},{"source":96,"target":171,"value":1},{"source":96,"target":172,"value":1},{"source":96,"target":173,"value":1},{"source":96,"target":174,"value":1},{"source":96,"target":176,"value":0.9999999999999998},{"source":96,"target":177,"value":0.9999999999999998},{"source":96,"target":181,"value":0.9999999999999998},{"source":96,"target":182,"value":0.9999999999999998},{"source":96,"target":183,"value":1},{"source":96,"target":185,"value":1},{"source":96,"target":186,"value":0.9999999999999998},{"source":96,"target":188,"value":0.9999999999999999},{"source":96,"target":192,"value":1},{"source":96,"target":193,"value":1},{"source":96,"target":194,"value":1},{"source":96,"target":195,"value":1},{"source":96,"target":197,"value":1},{"source":96,"target":198,"value":1},{"source":96,"target":199,"value":1},{"source":96,"target":200,"value":1},{"source":96,"target":202,"value":0.9999999999999998},{"source":96,"target":203,"value":0.9999999999999999},{"source":96,"target":209,"value":0.9999999999999998},{"source":96,"target":210,"value":0.9999999999999998},{"source":96,"target":213,"value":1},{"source":96,"target":214,"value":0.9999999999999998},{"source":96,"target":216,"value":1},{"source":96,"target":217,"value":1},{"source":96,"target":218,"value":0.9999999999999998},{"source":96,"target":219,"value":1},{"source":96,"target":220,"value":0.9999999999999999},{"source":96,"target":221,"value":0.9999999999999998},{"source":96,"target":223,"value":0.9999999999999998},{"source":96,"target":224,"value":0.9999999999999999},{"source":96,"target":225,"value":1},{"source":96,"target":227,"value":0.9999999999999999},{"source":96,"target":229,"value":0.9999999999999999},{"source":96,"target":230,"value":0.9999999999999998},{"source":96,"target":233,"value":1},{"source":96,"target":235,"value":0.9999999999999999},{"source":96,"target":236,"value":1},{"source":96,"target":237,"value":0.9999999999999999},{"source":96,"target":238,"value":1},{"source":96,"target":240,"value":0.9999999999999998},{"source":96,"target":241,"value":0.9999999999999998},{"source":96,"target":242,"value":0.9999999999999998},{"source":96,"target":243,"value":0.9999999999999998},{"source":96,"target":244,"value":1},{"source":96,"target":245,"value":1},{"source":96,"target":246,"value":0.9999999999999999},{"source":96,"target":247,"value":1},{"source":96,"target":249,"value":1},{"source":96,"target":250,"value":0.9999999999999999},{"source":96,"target":252,"value":1},{"source":96,"target":253,"value":0.9999999999999999},{"source":96,"target":255,"value":1},{"source":96,"target":257,"value":0.9999999999999999},{"source":96,"target":258,"value":1},{"source":96,"target":264,"value":0.9999999999999999},{"source":96,"target":266,"value":0.9999999999999999},{"source":96,"target":267,"value":1},{"source":96,"target":268,"value":1},{"source":96,"target":269,"value":1},{"source":96,"target":271,"value":1},{"source":96,"target":272,"value":1},{"source":96,"target":273,"value":1},{"source":96,"target":277,"value":0.9999999999999999},{"source":96,"target":278,"value":1},{"source":96,"target":279,"value":0.9999999999999998},{"source":96,"target":280,"value":1},{"source":96,"target":281,"value":1},{"source":96,"target":286,"value":1},{"source":96,"target":287,"value":1},{"source":96,"target":288,"value":0.9999999999999999},{"source":96,"target":289,"value":0.9999999999999999},{"source":96,"target":290,"value":0.9999999999999999},{"source":96,"target":291,"value":0.9999999999999999},{"source":96,"target":295,"value":0.9999999999999998},{"source":96,"target":297,"value":0.9999999999999999},{"source":96,"target":299,"value":0.9999999999999999},{"source":96,"target":300,"value":0.9999999999999998},{"source":96,"target":301,"value":1},{"source":96,"target":302,"value":0.9999999999999999},{"source":96,"target":304,"value":0.9999999999999999},{"source":96,"target":305,"value":0.9999999999999999},{"source":96,"target":306,"value":0.9999999999999999},{"source":96,"target":308,"value":0.9999999999999999},{"source":96,"target":311,"value":0.9999999999999999},{"source":96,"target":314,"value":1},{"source":96,"target":317,"value":1},{"source":96,"target":320,"value":1},{"source":96,"target":330,"value":1},{"source":97,"target":98,"value":1},{"source":97,"target":99,"value":0.9999999999999998},{"source":97,"target":100,"value":1},{"source":97,"target":101,"value":1},{"source":97,"target":102,"value":1},{"source":97,"target":103,"value":1},{"source":97,"target":104,"value":1},{"source":97,"target":105,"value":1},{"source":97,"target":106,"value":1},{"source":97,"target":108,"value":1},{"source":97,"target":109,"value":1},{"source":97,"target":112,"value":1},{"source":97,"target":114,"value":1},{"source":97,"target":116,"value":1},{"source":97,"target":117,"value":1},{"source":97,"target":118,"value":1},{"source":97,"target":123,"value":1},{"source":97,"target":125,"value":1},{"source":97,"target":126,"value":1},{"source":97,"target":130,"value":0.9999999999999998},{"source":97,"target":131,"value":1},{"source":97,"target":133,"value":1},{"source":97,"target":134,"value":1},{"source":97,"target":135,"value":1},{"source":97,"target":136,"value":0.9999999999999999},{"source":97,"target":137,"value":1},{"source":97,"target":138,"value":1},{"source":97,"target":141,"value":0.9999999999999998},{"source":97,"target":142,"value":1},{"source":97,"target":143,"value":1},{"source":97,"target":147,"value":1},{"source":97,"target":148,"value":1},{"source":97,"target":149,"value":1},{"source":97,"target":150,"value":1},{"source":97,"target":151,"value":1},{"source":97,"target":152,"value":0.9999999999999999},{"source":97,"target":153,"value":1},{"source":97,"target":155,"value":1},{"source":97,"target":156,"value":1},{"source":97,"target":158,"value":0.9999999999999999},{"source":97,"target":159,"value":1},{"source":97,"target":160,"value":1},{"source":97,"target":161,"value":1},{"source":97,"target":162,"value":1},{"source":97,"target":163,"value":0.9999999999999998},{"source":97,"target":164,"value":0.9999999999999998},{"source":97,"target":165,"value":1},{"source":97,"target":166,"value":0.9999999999999999},{"source":97,"target":167,"value":1},{"source":97,"target":169,"value":1},{"source":97,"target":171,"value":1},{"source":97,"target":172,"value":1},{"source":97,"target":173,"value":1},{"source":97,"target":174,"value":1},{"source":97,"target":176,"value":1},{"source":97,"target":177,"value":1},{"source":97,"target":181,"value":1},{"source":97,"target":182,"value":1},{"source":97,"target":183,"value":1},{"source":97,"target":185,"value":1},{"source":97,"target":186,"value":1},{"source":97,"target":188,"value":1},{"source":97,"target":192,"value":1},{"source":97,"target":193,"value":1},{"source":97,"target":194,"value":1},{"source":97,"target":195,"value":0.9999999999999999},{"source":97,"target":197,"value":1},{"source":97,"target":198,"value":1},{"source":97,"target":199,"value":1},{"source":97,"target":200,"value":1},{"source":97,"target":202,"value":1},{"source":97,"target":203,"value":1},{"source":97,"target":209,"value":1},{"source":97,"target":210,"value":1},{"source":97,"target":213,"value":1},{"source":97,"target":214,"value":0.9999999999999999},{"source":97,"target":216,"value":1},{"source":97,"target":217,"value":1},{"source":97,"target":218,"value":0.9999999999999998},{"source":97,"target":219,"value":1},{"source":97,"target":220,"value":0.9999999999999998},{"source":97,"target":221,"value":1},{"source":97,"target":223,"value":0.9999999999999999},{"source":97,"target":224,"value":1},{"source":97,"target":225,"value":1},{"source":97,"target":227,"value":1},{"source":97,"target":229,"value":1},{"source":97,"target":230,"value":0.9999999999999999},{"source":97,"target":233,"value":1},{"source":97,"target":235,"value":1},{"source":97,"target":236,"value":1},{"source":97,"target":237,"value":1},{"source":97,"target":238,"value":1},{"source":97,"target":240,"value":0.9999999999999999},{"source":97,"target":241,"value":0.9999999999999999},{"source":97,"target":242,"value":1},{"source":97,"target":243,"value":1},{"source":97,"target":244,"value":0.9999999999999999},{"source":97,"target":245,"value":1},{"source":97,"target":246,"value":1},{"source":97,"target":247,"value":1},{"source":97,"target":249,"value":1},{"source":97,"target":250,"value":1},{"source":97,"target":252,"value":1},{"source":97,"target":253,"value":1},{"source":97,"target":255,"value":1},{"source":97,"target":257,"value":1},{"source":97,"target":258,"value":1},{"source":97,"target":264,"value":1},{"source":97,"target":266,"value":1},{"source":97,"target":267,"value":1},{"source":97,"target":268,"value":1},{"source":97,"target":269,"value":1},{"source":97,"target":271,"value":1},{"source":97,"target":272,"value":1},{"source":97,"target":273,"value":1},{"source":97,"target":277,"value":0.9999999999999999},{"source":97,"target":278,"value":1},{"source":97,"target":279,"value":1},{"source":97,"target":280,"value":1},{"source":97,"target":281,"value":1},{"source":97,"target":286,"value":1},{"source":97,"target":287,"value":1},{"source":97,"target":288,"value":0.9999999999999999},{"source":97,"target":289,"value":1},{"source":97,"target":290,"value":1},{"source":97,"target":291,"value":0.9999999999999998},{"source":97,"target":295,"value":0.9999999999999998},{"source":97,"target":297,"value":1},{"source":97,"target":299,"value":1},{"source":97,"target":300,"value":1},{"source":97,"target":301,"value":1},{"source":97,"target":302,"value":0.9999999999999999},{"source":97,"target":304,"value":1},{"source":97,"target":305,"value":1},{"source":97,"target":306,"value":0.9999999999999999},{"source":97,"target":308,"value":1},{"source":97,"target":311,"value":1},{"source":97,"target":314,"value":1},{"source":97,"target":317,"value":1},{"source":97,"target":320,"value":1},{"source":97,"target":330,"value":1},{"source":98,"target":99,"value":1},{"source":98,"target":100,"value":1},{"source":98,"target":101,"value":1},{"source":98,"target":102,"value":1},{"source":98,"target":103,"value":1},{"source":98,"target":104,"value":1},{"source":98,"target":105,"value":1},{"source":98,"target":106,"value":1},{"source":98,"target":108,"value":1},{"source":98,"target":109,"value":1},{"source":98,"target":112,"value":1},{"source":98,"target":114,"value":1},{"source":98,"target":116,"value":1},{"source":98,"target":117,"value":1},{"source":98,"target":118,"value":1},{"source":98,"target":123,"value":1},{"source":98,"target":125,"value":1},{"source":98,"target":126,"value":1},{"source":98,"target":130,"value":1},{"source":98,"target":131,"value":1},{"source":98,"target":133,"value":1},{"source":98,"target":134,"value":1},{"source":98,"target":135,"value":1},{"source":98,"target":136,"value":1},{"source":98,"target":137,"value":1},{"source":98,"target":138,"value":1},{"source":98,"target":141,"value":1},{"source":98,"target":142,"value":1},{"source":98,"target":143,"value":1},{"source":98,"target":147,"value":1},{"source":98,"target":148,"value":1},{"source":98,"target":149,"value":1},{"source":98,"target":150,"value":1},{"source":98,"target":151,"value":1},{"source":98,"target":152,"value":1},{"source":98,"target":153,"value":1},{"source":98,"target":155,"value":1},{"source":98,"target":156,"value":1},{"source":98,"target":158,"value":1},{"source":98,"target":159,"value":1},{"source":98,"target":160,"value":1},{"source":98,"target":161,"value":1},{"source":98,"target":162,"value":1},{"source":98,"target":163,"value":1},{"source":98,"target":164,"value":1},{"source":98,"target":165,"value":1},{"source":98,"target":166,"value":1},{"source":98,"target":167,"value":1},{"source":98,"target":169,"value":1},{"source":98,"target":171,"value":1},{"source":98,"target":172,"value":1},{"source":98,"target":173,"value":1},{"source":98,"target":174,"value":1},{"source":98,"target":176,"value":1},{"source":98,"target":177,"value":1},{"source":98,"target":181,"value":1},{"source":98,"target":182,"value":1},{"source":98,"target":183,"value":1},{"source":98,"target":185,"value":1},{"source":98,"target":186,"value":1},{"source":98,"target":188,"value":1},{"source":98,"target":192,"value":1},{"source":98,"target":193,"value":1},{"source":98,"target":194,"value":1},{"source":98,"target":195,"value":1},{"source":98,"target":197,"value":1},{"source":98,"target":198,"value":1},{"source":98,"target":199,"value":1},{"source":98,"target":200,"value":1},{"source":98,"target":202,"value":1},{"source":98,"target":203,"value":1},{"source":98,"target":209,"value":1},{"source":98,"target":210,"value":1},{"source":98,"target":213,"value":1},{"source":98,"target":214,"value":0.9999999999999998},{"source":98,"target":216,"value":1},{"source":98,"target":217,"value":1},{"source":98,"target":218,"value":1},{"source":98,"target":219,"value":1},{"source":98,"target":220,"value":0.9999999999999999},{"source":98,"target":221,"value":1},{"source":98,"target":223,"value":1},{"source":98,"target":224,"value":1},{"source":98,"target":225,"value":1},{"source":98,"target":227,"value":1},{"source":98,"target":229,"value":1},{"source":98,"target":230,"value":1},{"source":98,"target":233,"value":1},{"source":98,"target":235,"value":1},{"source":98,"target":236,"value":1},{"source":98,"target":237,"value":1},{"source":98,"target":238,"value":1},{"source":98,"target":240,"value":1},{"source":98,"target":241,"value":1},{"source":98,"target":242,"value":1},{"source":98,"target":243,"value":1},{"source":98,"target":244,"value":1},{"source":98,"target":245,"value":1},{"source":98,"target":246,"value":1},{"source":98,"target":247,"value":1},{"source":98,"target":249,"value":1},{"source":98,"target":250,"value":1},{"source":98,"target":252,"value":1},{"source":98,"target":253,"value":1},{"source":98,"target":255,"value":1},{"source":98,"target":257,"value":1},{"source":98,"target":258,"value":1},{"source":98,"target":264,"value":1},{"source":98,"target":266,"value":1},{"source":98,"target":267,"value":1},{"source":98,"target":268,"value":1},{"source":98,"target":269,"value":1},{"source":98,"target":271,"value":1},{"source":98,"target":272,"value":1},{"source":98,"target":273,"value":1},{"source":98,"target":277,"value":1},{"source":98,"target":278,"value":1},{"source":98,"target":279,"value":1},{"source":98,"target":280,"value":1},{"source":98,"target":281,"value":1},{"source":98,"target":286,"value":1},{"source":98,"target":287,"value":1},{"source":98,"target":288,"value":1},{"source":98,"target":289,"value":1},{"source":98,"target":290,"value":1},{"source":98,"target":291,"value":1},{"source":98,"target":295,"value":1},{"source":98,"target":297,"value":1},{"source":98,"target":299,"value":1},{"source":98,"target":300,"value":1},{"source":98,"target":301,"value":1},{"source":98,"target":302,"value":1},{"source":98,"target":304,"value":1},{"source":98,"target":305,"value":1},{"source":98,"target":306,"value":1},{"source":98,"target":308,"value":1},{"source":98,"target":311,"value":1},{"source":98,"target":314,"value":1},{"source":98,"target":317,"value":1},{"source":98,"target":320,"value":1},{"source":98,"target":330,"value":1},{"source":99,"target":100,"value":1},{"source":99,"target":101,"value":1},{"source":99,"target":102,"value":1},{"source":99,"target":103,"value":1},{"source":99,"target":104,"value":1},{"source":99,"target":105,"value":1},{"source":99,"target":106,"value":1},{"source":99,"target":108,"value":1},{"source":99,"target":109,"value":0.9999999999999999},{"source":99,"target":112,"value":1},{"source":99,"target":114,"value":1},{"source":99,"target":116,"value":1},{"source":99,"target":117,"value":1},{"source":99,"target":118,"value":1},{"source":99,"target":123,"value":1},{"source":99,"target":125,"value":1},{"source":99,"target":126,"value":0.9999999999999999},{"source":99,"target":130,"value":1},{"source":99,"target":131,"value":0.9999999999999999},{"source":99,"target":133,"value":1},{"source":99,"target":134,"value":1},{"source":99,"target":135,"value":1},{"source":99,"target":136,"value":0.9999999999999998},{"source":99,"target":137,"value":1},{"source":99,"target":138,"value":1},{"source":99,"target":141,"value":1},{"source":99,"target":142,"value":1},{"source":99,"target":143,"value":1},{"source":99,"target":147,"value":1},{"source":99,"target":148,"value":1},{"source":99,"target":149,"value":1},{"source":99,"target":150,"value":1},{"source":99,"target":151,"value":1},{"source":99,"target":152,"value":1},{"source":99,"target":153,"value":1},{"source":99,"target":155,"value":1},{"source":99,"target":156,"value":1},{"source":99,"target":158,"value":0.9999999999999999},{"source":99,"target":159,"value":0.9999999999999999},{"source":99,"target":160,"value":0.9999999999999998},{"source":99,"target":161,"value":0.9999999999999998},{"source":99,"target":162,"value":1},{"source":99,"target":163,"value":0.9999999999999999},{"source":99,"target":164,"value":1},{"source":99,"target":165,"value":1},{"source":99,"target":166,"value":1},{"source":99,"target":167,"value":1},{"source":99,"target":169,"value":1},{"source":99,"target":171,"value":1},{"source":99,"target":172,"value":0.9999999999999999},{"source":99,"target":173,"value":1},{"source":99,"target":174,"value":1},{"source":99,"target":176,"value":1},{"source":99,"target":177,"value":1},{"source":99,"target":181,"value":1},{"source":99,"target":182,"value":1},{"source":99,"target":183,"value":1},{"source":99,"target":185,"value":1},{"source":99,"target":186,"value":0.9999999999999999},{"source":99,"target":188,"value":1},{"source":99,"target":192,"value":1},{"source":99,"target":193,"value":1},{"source":99,"target":194,"value":1},{"source":99,"target":195,"value":0.9999999999999999},{"source":99,"target":197,"value":1},{"source":99,"target":198,"value":0.9999999999999999},{"source":99,"target":199,"value":1},{"source":99,"target":200,"value":1},{"source":99,"target":202,"value":1},{"source":99,"target":203,"value":0.9999999999999999},{"source":99,"target":209,"value":1},{"source":99,"target":210,"value":0.9999999999999999},{"source":99,"target":213,"value":1},{"source":99,"target":214,"value":0.9999999999999997},{"source":99,"target":216,"value":1},{"source":99,"target":217,"value":1},{"source":99,"target":218,"value":0.9999999999999999},{"source":99,"target":219,"value":1},{"source":99,"target":220,"value":0.9999999999999999},{"source":99,"target":221,"value":1},{"source":99,"target":223,"value":0.9999999999999999},{"source":99,"target":224,"value":1},{"source":99,"target":225,"value":0.9999999999999999},{"source":99,"target":227,"value":1},{"source":99,"target":229,"value":0.9999999999999999},{"source":99,"target":230,"value":0.9999999999999999},{"source":99,"target":233,"value":0.9999999999999999},{"source":99,"target":235,"value":0.9999999999999999},{"source":99,"target":236,"value":0.9999999999999999},{"source":99,"target":237,"value":1},{"source":99,"target":238,"value":1},{"source":99,"target":240,"value":0.9999999999999998},{"source":99,"target":241,"value":0.9999999999999999},{"source":99,"target":242,"value":1},{"source":99,"target":243,"value":1},{"source":99,"target":244,"value":1},{"source":99,"target":245,"value":0.9999999999999999},{"source":99,"target":246,"value":1},{"source":99,"target":247,"value":0.9999999999999999},{"source":99,"target":249,"value":1},{"source":99,"target":250,"value":1},{"source":99,"target":252,"value":1},{"source":99,"target":253,"value":0.9999999999999999},{"source":99,"target":255,"value":1},{"source":99,"target":257,"value":1},{"source":99,"target":258,"value":1},{"source":99,"target":264,"value":1},{"source":99,"target":266,"value":0.9999999999999998},{"source":99,"target":267,"value":0.9999999999999998},{"source":99,"target":268,"value":0.9999999999999999},{"source":99,"target":269,"value":1},{"source":99,"target":271,"value":1},{"source":99,"target":272,"value":1},{"source":99,"target":273,"value":1},{"source":99,"target":277,"value":1},{"source":99,"target":278,"value":0.9999999999999999},{"source":99,"target":279,"value":0.9999999999999999},{"source":99,"target":280,"value":1},{"source":99,"target":281,"value":0.9999999999999998},{"source":99,"target":286,"value":1},{"source":99,"target":287,"value":1},{"source":99,"target":288,"value":0.9999999999999998},{"source":99,"target":289,"value":0.9999999999999999},{"source":99,"target":290,"value":1},{"source":99,"target":291,"value":0.9999999999999999},{"source":99,"target":295,"value":0.9999999999999999},{"source":99,"target":297,"value":1},{"source":99,"target":299,"value":1},{"source":99,"target":300,"value":1},{"source":99,"target":301,"value":1},{"source":99,"target":302,"value":1},{"source":99,"target":304,"value":0.9999999999999999},{"source":99,"target":305,"value":0.9999999999999999},{"source":99,"target":306,"value":0.9999999999999998},{"source":99,"target":308,"value":0.9999999999999999},{"source":99,"target":311,"value":1},{"source":99,"target":314,"value":0.9999999999999998},{"source":99,"target":317,"value":1},{"source":99,"target":320,"value":1},{"source":99,"target":330,"value":1},{"source":100,"target":101,"value":1},{"source":100,"target":102,"value":1},{"source":100,"target":103,"value":1},{"source":100,"target":104,"value":1},{"source":100,"target":105,"value":1},{"source":100,"target":106,"value":1},{"source":100,"target":108,"value":1},{"source":100,"target":109,"value":1},{"source":100,"target":112,"value":1},{"source":100,"target":114,"value":1},{"source":100,"target":116,"value":1},{"source":100,"target":117,"value":1},{"source":100,"target":118,"value":1},{"source":100,"target":123,"value":1},{"source":100,"target":125,"value":1},{"source":100,"target":126,"value":0.9999999999999999},{"source":100,"target":130,"value":0.9999999999999999},{"source":100,"target":131,"value":1},{"source":100,"target":133,"value":1},{"source":100,"target":134,"value":1},{"source":100,"target":135,"value":1},{"source":100,"target":136,"value":1},{"source":100,"target":137,"value":1},{"source":100,"target":138,"value":1},{"source":100,"target":141,"value":0.9999999999999999},{"source":100,"target":142,"value":1},{"source":100,"target":143,"value":1},{"source":100,"target":147,"value":1},{"source":100,"target":148,"value":1},{"source":100,"target":149,"value":1},{"source":100,"target":150,"value":1},{"source":100,"target":151,"value":1},{"source":100,"target":152,"value":1},{"source":100,"target":153,"value":1},{"source":100,"target":155,"value":1},{"source":100,"target":156,"value":1},{"source":100,"target":158,"value":1},{"source":100,"target":159,"value":0.9999999999999999},{"source":100,"target":160,"value":1},{"source":100,"target":161,"value":1},{"source":100,"target":162,"value":1},{"source":100,"target":163,"value":0.9999999999999999},{"source":100,"target":164,"value":0.9999999999999999},{"source":100,"target":165,"value":1},{"source":100,"target":166,"value":1},{"source":100,"target":167,"value":1},{"source":100,"target":169,"value":1},{"source":100,"target":171,"value":1},{"source":100,"target":172,"value":1},{"source":100,"target":173,"value":1},{"source":100,"target":174,"value":1},{"source":100,"target":176,"value":1},{"source":100,"target":177,"value":1},{"source":100,"target":181,"value":1},{"source":100,"target":182,"value":1},{"source":100,"target":183,"value":1},{"source":100,"target":185,"value":1},{"source":100,"target":186,"value":0.9999999999999999},{"source":100,"target":188,"value":1},{"source":100,"target":192,"value":1},{"source":100,"target":193,"value":1},{"source":100,"target":194,"value":0.9999999999999998},{"source":100,"target":195,"value":0.9999999999999998},{"source":100,"target":197,"value":1},{"source":100,"target":198,"value":1},{"source":100,"target":199,"value":1},{"source":100,"target":200,"value":1},{"source":100,"target":202,"value":1},{"source":100,"target":203,"value":1},{"source":100,"target":209,"value":1},{"source":100,"target":210,"value":0.9999999999999999},{"source":100,"target":213,"value":1},{"source":100,"target":214,"value":1},{"source":100,"target":216,"value":1},{"source":100,"target":217,"value":1},{"source":100,"target":218,"value":1},{"source":100,"target":219,"value":1},{"source":100,"target":220,"value":0.9999999999999999},{"source":100,"target":221,"value":0.9999999999999998},{"source":100,"target":223,"value":0.9999999999999998},{"source":100,"target":224,"value":1},{"source":100,"target":225,"value":0.9999999999999998},{"source":100,"target":227,"value":1},{"source":100,"target":229,"value":1},{"source":100,"target":230,"value":1},{"source":100,"target":233,"value":0.9999999999999999},{"source":100,"target":235,"value":1},{"source":100,"target":236,"value":1},{"source":100,"target":237,"value":1},{"source":100,"target":238,"value":1},{"source":100,"target":240,"value":1},{"source":100,"target":241,"value":0.9999999999999998},{"source":100,"target":242,"value":1},{"source":100,"target":243,"value":1},{"source":100,"target":244,"value":0.9999999999999998},{"source":100,"target":245,"value":1},{"source":100,"target":246,"value":1},{"source":100,"target":247,"value":1},{"source":100,"target":249,"value":1},{"source":100,"target":250,"value":0.9999999999999999},{"source":100,"target":252,"value":1},{"source":100,"target":253,"value":0.9999999999999999},{"source":100,"target":255,"value":1},{"source":100,"target":257,"value":1},{"source":100,"target":258,"value":1},{"source":100,"target":264,"value":1},{"source":100,"target":266,"value":1},{"source":100,"target":267,"value":1},{"source":100,"target":268,"value":1},{"source":100,"target":269,"value":1},{"source":100,"target":271,"value":1},{"source":100,"target":272,"value":1},{"source":100,"target":273,"value":1},{"source":100,"target":277,"value":1},{"source":100,"target":278,"value":1},{"source":100,"target":279,"value":1},{"source":100,"target":280,"value":1},{"source":100,"target":281,"value":1},{"source":100,"target":286,"value":0.9999999999999999},{"source":100,"target":287,"value":1},{"source":100,"target":288,"value":1},{"source":100,"target":289,"value":0.9999999999999999},{"source":100,"target":290,"value":1},{"source":100,"target":291,"value":0.9999999999999999},{"source":100,"target":295,"value":1},{"source":100,"target":297,"value":1},{"source":100,"target":299,"value":1},{"source":100,"target":300,"value":1},{"source":100,"target":301,"value":1},{"source":100,"target":302,"value":0.9999999999999998},{"source":100,"target":304,"value":1},{"source":100,"target":305,"value":1},{"source":100,"target":306,"value":0.9999999999999999},{"source":100,"target":308,"value":1},{"source":100,"target":311,"value":0.9999999999999999},{"source":100,"target":314,"value":1},{"source":100,"target":317,"value":1},{"source":100,"target":320,"value":1},{"source":100,"target":330,"value":1},{"source":101,"target":102,"value":1},{"source":101,"target":103,"value":0.9999999999999998},{"source":101,"target":104,"value":0.9999999999999998},{"source":101,"target":105,"value":1},{"source":101,"target":106,"value":1},{"source":101,"target":108,"value":1},{"source":101,"target":109,"value":1},{"source":101,"target":112,"value":1},{"source":101,"target":114,"value":1},{"source":101,"target":116,"value":1},{"source":101,"target":117,"value":1},{"source":101,"target":118,"value":1},{"source":101,"target":123,"value":1},{"source":101,"target":125,"value":1},{"source":101,"target":126,"value":1},{"source":101,"target":130,"value":1},{"source":101,"target":131,"value":1},{"source":101,"target":133,"value":1},{"source":101,"target":134,"value":1},{"source":101,"target":135,"value":1},{"source":101,"target":136,"value":1},{"source":101,"target":137,"value":1},{"source":101,"target":138,"value":1},{"source":101,"target":141,"value":1},{"source":101,"target":142,"value":1},{"source":101,"target":143,"value":1},{"source":101,"target":147,"value":0.9999999999999998},{"source":101,"target":148,"value":1},{"source":101,"target":149,"value":1},{"source":101,"target":150,"value":1},{"source":101,"target":151,"value":1},{"source":101,"target":152,"value":0.9999999999999999},{"source":101,"target":153,"value":1},{"source":101,"target":155,"value":1},{"source":101,"target":156,"value":1},{"source":101,"target":158,"value":1},{"source":101,"target":159,"value":0.9999999999999999},{"source":101,"target":160,"value":0.9999999999999999},{"source":101,"target":161,"value":0.9999999999999999},{"source":101,"target":162,"value":1},{"source":101,"target":163,"value":0.9999999999999999},{"source":101,"target":164,"value":0.9999999999999998},{"source":101,"target":165,"value":1},{"source":101,"target":166,"value":1},{"source":101,"target":167,"value":1},{"source":101,"target":169,"value":1},{"source":101,"target":171,"value":1},{"source":101,"target":172,"value":1},{"source":101,"target":173,"value":1},{"source":101,"target":174,"value":1},{"source":101,"target":176,"value":1},{"source":101,"target":177,"value":1},{"source":101,"target":181,"value":1},{"source":101,"target":182,"value":1},{"source":101,"target":183,"value":1},{"source":101,"target":185,"value":1},{"source":101,"target":186,"value":0.9999999999999999},{"source":101,"target":188,"value":1},{"source":101,"target":192,"value":1},{"source":101,"target":193,"value":1},{"source":101,"target":194,"value":1},{"source":101,"target":195,"value":0.9999999999999999},{"source":101,"target":197,"value":1},{"source":101,"target":198,"value":1},{"source":101,"target":199,"value":1},{"source":101,"target":200,"value":1},{"source":101,"target":202,"value":0.9999999999999999},{"source":101,"target":203,"value":1},{"source":101,"target":209,"value":1},{"source":101,"target":210,"value":1},{"source":101,"target":213,"value":1},{"source":101,"target":214,"value":0.9999999999999999},{"source":101,"target":216,"value":1},{"source":101,"target":217,"value":1},{"source":101,"target":218,"value":0.9999999999999999},{"source":101,"target":219,"value":1},{"source":101,"target":220,"value":0.9999999999999999},{"source":101,"target":221,"value":0.9999999999999999},{"source":101,"target":223,"value":0.9999999999999999},{"source":101,"target":224,"value":1},{"source":101,"target":225,"value":0.9999999999999999},{"source":101,"target":227,"value":1},{"source":101,"target":229,"value":1},{"source":101,"target":230,"value":0.9999999999999999},{"source":101,"target":233,"value":1},{"source":101,"target":235,"value":0.9999999999999998},{"source":101,"target":236,"value":1},{"source":101,"target":237,"value":0.9999999999999998},{"source":101,"target":238,"value":1},{"source":101,"target":240,"value":1},{"source":101,"target":241,"value":1},{"source":101,"target":242,"value":1},{"source":101,"target":243,"value":1},{"source":101,"target":244,"value":0.9999999999999999},{"source":101,"target":245,"value":0.9999999999999999},{"source":101,"target":246,"value":1},{"source":101,"target":247,"value":1},{"source":101,"target":249,"value":1},{"source":101,"target":250,"value":0.9999999999999998},{"source":101,"target":252,"value":1},{"source":101,"target":253,"value":1},{"source":101,"target":255,"value":1},{"source":101,"target":257,"value":1},{"source":101,"target":258,"value":1},{"source":101,"target":264,"value":1},{"source":101,"target":266,"value":0.9999999999999998},{"source":101,"target":267,"value":1},{"source":101,"target":268,"value":1},{"source":101,"target":269,"value":1},{"source":101,"target":271,"value":1},{"source":101,"target":272,"value":1},{"source":101,"target":273,"value":1},{"source":101,"target":277,"value":0.9999999999999999},{"source":101,"target":278,"value":1},{"source":101,"target":279,"value":1},{"source":101,"target":280,"value":1},{"source":101,"target":281,"value":1},{"source":101,"target":286,"value":1},{"source":101,"target":287,"value":1},{"source":101,"target":288,"value":1},{"source":101,"target":289,"value":1},{"source":101,"target":290,"value":0.9999999999999998},{"source":101,"target":291,"value":1},{"source":101,"target":295,"value":0.9999999999999999},{"source":101,"target":297,"value":1},{"source":101,"target":299,"value":1},{"source":101,"target":300,"value":1},{"source":101,"target":301,"value":1},{"source":101,"target":302,"value":1},{"source":101,"target":304,"value":0.9999999999999998},{"source":101,"target":305,"value":1},{"source":101,"target":306,"value":1},{"source":101,"target":308,"value":1},{"source":101,"target":311,"value":0.9999999999999998},{"source":101,"target":314,"value":1},{"source":101,"target":317,"value":1},{"source":101,"target":320,"value":1},{"source":101,"target":330,"value":1},{"source":102,"target":103,"value":1},{"source":102,"target":104,"value":1},{"source":102,"target":105,"value":1},{"source":102,"target":106,"value":1},{"source":102,"target":108,"value":1},{"source":102,"target":109,"value":1},{"source":102,"target":112,"value":1},{"source":102,"target":114,"value":1},{"source":102,"target":116,"value":1},{"source":102,"target":117,"value":1},{"source":102,"target":118,"value":1},{"source":102,"target":123,"value":1},{"source":102,"target":125,"value":1},{"source":102,"target":126,"value":1},{"source":102,"target":130,"value":1},{"source":102,"target":131,"value":1},{"source":102,"target":133,"value":1},{"source":102,"target":134,"value":1},{"source":102,"target":135,"value":1},{"source":102,"target":136,"value":1},{"source":102,"target":137,"value":1},{"source":102,"target":138,"value":1},{"source":102,"target":141,"value":1},{"source":102,"target":142,"value":1},{"source":102,"target":143,"value":1},{"source":102,"target":147,"value":1},{"source":102,"target":148,"value":1},{"source":102,"target":149,"value":1},{"source":102,"target":150,"value":1},{"source":102,"target":151,"value":1},{"source":102,"target":152,"value":1},{"source":102,"target":153,"value":1},{"source":102,"target":155,"value":1},{"source":102,"target":156,"value":1},{"source":102,"target":158,"value":1},{"source":102,"target":159,"value":1},{"source":102,"target":160,"value":1},{"source":102,"target":161,"value":1},{"source":102,"target":162,"value":1},{"source":102,"target":163,"value":1},{"source":102,"target":164,"value":1},{"source":102,"target":165,"value":1},{"source":102,"target":166,"value":1},{"source":102,"target":167,"value":1},{"source":102,"target":169,"value":1},{"source":102,"target":171,"value":1},{"source":102,"target":172,"value":1},{"source":102,"target":173,"value":1},{"source":102,"target":174,"value":1},{"source":102,"target":176,"value":1},{"source":102,"target":177,"value":1},{"source":102,"target":181,"value":1},{"source":102,"target":182,"value":1},{"source":102,"target":183,"value":1},{"source":102,"target":185,"value":1},{"source":102,"target":186,"value":1},{"source":102,"target":188,"value":1},{"source":102,"target":192,"value":1},{"source":102,"target":193,"value":1},{"source":102,"target":194,"value":1},{"source":102,"target":195,"value":1},{"source":102,"target":197,"value":1},{"source":102,"target":198,"value":1},{"source":102,"target":199,"value":1},{"source":102,"target":200,"value":1},{"source":102,"target":202,"value":1},{"source":102,"target":203,"value":1},{"source":102,"target":209,"value":1},{"source":102,"target":210,"value":1},{"source":102,"target":213,"value":1},{"source":102,"target":214,"value":0.9999999999999999},{"source":102,"target":216,"value":1},{"source":102,"target":217,"value":1},{"source":102,"target":218,"value":1},{"source":102,"target":219,"value":1},{"source":102,"target":220,"value":1},{"source":102,"target":221,"value":1},{"source":102,"target":223,"value":1},{"source":102,"target":224,"value":1},{"source":102,"target":225,"value":1},{"source":102,"target":227,"value":1},{"source":102,"target":229,"value":1},{"source":102,"target":230,"value":1},{"source":102,"target":233,"value":1},{"source":102,"target":235,"value":1},{"source":102,"target":236,"value":1},{"source":102,"target":237,"value":1},{"source":102,"target":238,"value":1},{"source":102,"target":240,"value":1},{"source":102,"target":241,"value":1},{"source":102,"target":242,"value":1},{"source":102,"target":243,"value":1},{"source":102,"target":244,"value":1},{"source":102,"target":245,"value":1},{"source":102,"target":246,"value":1},{"source":102,"target":247,"value":1},{"source":102,"target":249,"value":1},{"source":102,"target":250,"value":1},{"source":102,"target":252,"value":1},{"source":102,"target":253,"value":1},{"source":102,"target":255,"value":1},{"source":102,"target":257,"value":1},{"source":102,"target":258,"value":1},{"source":102,"target":264,"value":1},{"source":102,"target":266,"value":1},{"source":102,"target":267,"value":1},{"source":102,"target":268,"value":1},{"source":102,"target":269,"value":1},{"source":102,"target":271,"value":1},{"source":102,"target":272,"value":1},{"source":102,"target":273,"value":1},{"source":102,"target":277,"value":1},{"source":102,"target":278,"value":1},{"source":102,"target":279,"value":1},{"source":102,"target":280,"value":1},{"source":102,"target":281,"value":1},{"source":102,"target":286,"value":1},{"source":102,"target":287,"value":1},{"source":102,"target":288,"value":1},{"source":102,"target":289,"value":1},{"source":102,"target":290,"value":1},{"source":102,"target":291,"value":1},{"source":102,"target":295,"value":1},{"source":102,"target":297,"value":1},{"source":102,"target":299,"value":1},{"source":102,"target":300,"value":1},{"source":102,"target":301,"value":1},{"source":102,"target":302,"value":1},{"source":102,"target":304,"value":1},{"source":102,"target":305,"value":1},{"source":102,"target":306,"value":0.9999999999999999},{"source":102,"target":308,"value":1},{"source":102,"target":311,"value":1},{"source":102,"target":314,"value":1},{"source":102,"target":317,"value":1},{"source":102,"target":320,"value":1},{"source":102,"target":330,"value":1},{"source":103,"target":104,"value":1},{"source":103,"target":105,"value":
[truncated: 56,985,722 more chars]
