# Supplementary material for: ECG-derived spatial QRS-T angle is associated with ICD implantation, mortality and heart failure admissions in patients with LV systolic dysfunction
Source: PLoS One. 2017 Mar 30;12(3):e0171069. doi: 10.1371/journal.pone.0171069 (PMC5373522; doi:10.1371/journal.pone.0171069)
Supplement: S1 Source code — (ZIP) [file pone.0171069.s002.zip › Source Code Package/3. Animation Export/renderAnimationFull.js]

var d3     	= require('d3');
var jsdom 	= require("jsdom").jsdom;
var window 	= jsdom().defaultView;
var fs 		= require('fs');
var Stream = require('stream');
var Rsvg = require('librsvg').Rsvg;

function parse( file ){
	var fileContents = fs.readFileSync(file,'utf8');
	var data = JSON.parse( fileContents );
	return data;
}

var EFbp = [49.31268367,40.45410089,40.42491334,40.38060894,40.37216816,40.3660271,40.35467042,40.3247696,40.2621864,40.22436859,40.20436653,40.01493124,40.01346632,40.01021456,40.00802693,39.96784036,39.95680346,39.85001384,39.7823826,39.74180031,39.73220628,39.7186165,39.71286569,39.59173649,39.58096881,39.5733668,39.54380813,39.50942689,39.48003621,39.4773892,39.47205773,39.43428989,39.37769018,39.32510724,39.31042523,39.2782179,39.2234057,39.21096537,39.16990274,39.14760964,39.13153485,39.07914378,39.0718523,39.05395746,39.01951598,38.99431655,38.83424463,38.7814358,38.77210591,38.72640574,38.64998001,38.64127108,38.63011542,38.61601776,38.60638478,38.60543602,38.59055927,38.59031376,38.49658261,38.46635396,38.44666951,38.42697208,38.41381572,38.39688469,38.39000275,38.33261082,38.26530612,38.26009746,38.22310915,38.15747309,38.14531781,38.12739209,38.1223501,37.96287893,37.95329279,37.88726711,37.85972728,37.8143819,37.66025106,37.60083852,37.48451394,37.37420884,37.26109664,37.23273915,37.19368421,37.18034156,37.11584456,37.02370509,37.0172853,36.99982047,36.98064518,36.97289404,36.97088924,36.96611975,36.89437248,36.88375849,36.86887174,36.8373439,36.83173034,36.76457729,36.7429202,36.7085184,36.68551259,36.62903673,36.5985647,36.59819254,36.47682588,36.46266388,36.45284998,36.42864615,36.3865092,36.31578947,36.29044602,36.25187914,36.19975816,36.07454041,36.05886851,35.89763871,35.88213705,35.81112685,35.80840507,35.75360273,35.74949976,35.68722425,35.64254456,35.60255912,35.5975015,35.58934397,35.5717855,35.48479204,35.39431802,35.36743751,35.34507269,35.31495632,35.26659992,35.2453041,35.23433383,35.20464874,35.15266516,35.12544803,35.08000837,35.06771399,35.01004171,34.98826874,34.98790209,34.92387303,34.9112426,34.88464735,34.8791034,34.86082403,34.84562636,34.8314678,34.80353287,34.71945707,34.64322237,34.59474998,34.57483759,34.53705548,34.49842898,34.45300583,34.4481872,34.39784822,34.31163231,34.30808373,34.29813631,34.22703059,34.21468034,34.08582942,34.07343629,34.03547185,34.01833671,34.00949365,34.00292743,33.99115342,33.99038871,33.93106637,33.86572146,33.80255622,33.75623273,33.72650444,33.71825178,33.71772332,33.70801767,33.69809023,33.6883551,33.66100635,33.5986613,33.59204653,33.54943293,33.47307689,33.24176674,33.22648441,32.98572831,32.93798889,32.90066881,32.84968059,32.79520279,32.78157205,32.75252734,32.71889709,32.61120464,32.58513273,32.54439002,32.54400783,32.54122122,32.5087355,32.49111703,32.45759017,32.38376558,32.36085935,32.31175709,32.30896455,32.30769231,32.29708357,32.19791637,32.11027491,32.09571645,32.02849389,32.00947781,31.95435832,31.94279461,31.74136917,31.65646956,31.63586077,31.62460472,31.61275516,31.60151393,31.55004923,31.49171271,31.45634707,31.43289917,31.26998972,31.26138643,31.23515674,31.12312451,31.06765147,30.99121451,30.99112073,30.69861685,30.69631596,30.68676459,30.5912882,30.58104815,30.528545,,,38.58485525,34.59212429,31.92142271,35.55096213,36.94089739,38.63710917,33.47171693,33.89622598,31.68727532,38.66615264,35.82252956,39.67066606,33.71852202,33.40134157,31.42539001,34.01365544,34.94363501,30.55216006,30.89711568,38.94387528,37.26046566,30.64335228,36.11100277,35.39228895,35.85239057,38.1244265,31.97343198,34.7071597,35.22958825,39.51010969,33.67792705,30.77622445,32.08333333,36.20274587,39.99330401,33.03111252,31.76101284,39.43895647,36.10495407,39.44739154,30.66358368,32.78045424,31.15960014,34.97249733,34.15274594,39.34788069,33.69386574,35.95494825,35.20739244];
var data =  parse('data/framesDataRankedDeletedNodesRnd.json');
var colorMap = parse('data/colorMap.json')
setupNetwork( data );

function setupNetwork(data){
  var framesData = data.linksArray;
  var nodes = data.nodes;
  var eRScore = data.eRScores;

  var network = renderNetwork( { nodes: nodes, links: framesData[0] }, framesData, eRScore );
  
}


function renderNetwork( data, framesData, eRScore ){
  var container = window.document.createElement("div");
  var selection = d3.select(container);
  var graph = data;

  var width   = 800,
      height =  800;

  var force = d3.layout.force()
      .size([width, height]);

  var svg = selection.append("svg")
      .attr("width", width)
      .attr("height", height)
      .attr("version","1.1" )
	    .attr("xmlns","http://www.w3.org/2000/svg")
	    .attr('xmlns:xlink','http://www.w3.org/1999/xlink')
	    .attr('xml:space','preserve');

  var title = svg.append('text')
    .attr({
      x: width/2,
      dy: '2em',
      'font-size': '20pt',
      'font-family': 'Source Sans Pro',
      'font-weight': 400,
      'text-anchor': 'middle'
    });

  var eRScoreText = svg.append('text')
    .attr({
      x: width*0.95,
      y: height*0.87,
      'font-size': '12pt',
      'font-family': 'Source Sans Pro',
      'font-weight': 300,
      'text-anchor': 'end'
    });

  var nodes = graph.nodes;
  var links = graph.links;

  force.nodes(nodes)
      .links(links)
      .linkStrength( function(d) {
        return Math.abs(d.value);
      })
      .linkDistance( function(d) {
        return 25;//15 + 25*( 1-Math.abs(d.value) );
      })
      // .gravity( 0.2 )
      // .friction(0.7);

  var linksGroup = svg.append('g');
  var link = linksGroup.selectAll(".link");
  
  var gnodes = svg.selectAll('g.gnode')
    .data(nodes)
    .enter()
    .append('g')
    .classed('gnode', true)
    .call(force.drag);

  var node = gnodes.append("circle")
    .attr("class", "node")
    .attr({
      "r": 3,
      fill: function(d) { return colorMap[ d.name ]; }
    });
  
  var EFSlider = drawSlider();
  var handlePosPrev = 0;
  drawLegend(); 
  updateLinks();
  
  function updateLinks() {

    var frameIdx = 0;
    for ( var i = 0; i < framesData.length; i+= 5 ) {
      if ( i >= 246 ) i = framesData.length-1// Jump to the end
      frameLinks = framesData[i];

  		force.links(frameLinks);
	    force.linkStrength( function(d) { return Math.abs(d.value); });
	    
	    link = linksGroup.selectAll(".link").data(frameLinks);
	    link.enter().append("line").attr("class", "link").attr('stroke', '#dddddd');
	    link.exit().remove();

      var handlePos = i/(framesData.length-1);
      EFSlider.setHandleLabel( 'EF bp ' + ( ((i < 247) && (i !== 0 ) && (typeof EFbp[i] === 'number'  ) ) ? EFbp[i].toFixed(1) : '') );
      
      title.text( i < 247 ? 'No Event, n = '+i : 'Event, n = '+i );
      eRScoreText.text( i < 83 ? '' : "Statistical Certainty Index:  "+(eRScore[i]*100).toFixed(1)+"%");

	    force.start();
      node.attr('r', function(d,i) { return 2 + 6*getNodeSize(d,i);} );
	    for (var j = 0; j < (i === framesData.length-1 ? 75 : 15); j++) {
        var hPos = j  > 7 ? handlePos : handlePosPrev + (handlePos-handlePosPrev)*j/7;
        EFSlider.setHandlePosition( hPos );
	    	force.tick();
	    	updateView();
	    	console.log( 'Frame ' + pad( j+frameIdx*15, 4 ) )
	    	writeSVG('frames/network_'+pad( j+frameIdx*15, 4 )+'.svg', container );
	    }
	    force.stop();
      handlePosPrev = handlePos;
      frameIdx++;

  	};
  }

  function updateView(){
    link.attr("x1", function(d) { return d.source.x; })
      .attr("y1", function(d) { return d.source.y; })
      .attr("x2", function(d) { return d.target.x; })
      .attr("y2", function(d) { return d.target.y; });

    gnodes.attr("transform", function(d) { 
      return 'translate(' + [d.x, d.y] + ')'; 
    });  
  }

  function getNodeSize( node,i ){
    var connections = frameLinks.filter( function(link) { return (link.source.name === node.name) || (link.target.name === node.name); } );
    if ( connections.length === 0 ) return 0;
    var strengthTerm = d3.sum( connections, function(d){ return d.value } )/connections.length
    var numberTerm   = connections.length/365;
    return 0.1*strengthTerm + 0.9*numberTerm;
  } 

  function drawSlider() {
    var sliderWidth = 220;
    var sliderHeight = 20;
    var EFSlider = svg.append('g').attr('class','EFSlider')
      .attr('transform','translate('+[width-sliderWidth-40,height-sliderHeight-30]+')');

    var sliderData = [
      { name: 'No Event', w0: 0, width: .834459459, color: '#85AE73' },
      { name: 'Event', w0: .834459459, width: .165540541, color: '#BE0712' }
    ];

    var sliderSections = EFSlider.selectAll('g')
      .data( sliderData ).enter()
      .append('g')
      .attr('class','sliderSections');

    sliderSections.append('rect').attr({
        width: function(d) { return sliderWidth * d.width; },
        x: function(d) { return sliderWidth * d.w0; },
        height: sliderHeight,
        fill: function(d) { return d.color; },
        stroke: 'black'
      });

    sliderSections.append('text').attr({
        x: function(d) { return sliderWidth * (d.w0 + d.width/2); },
        y: sliderHeight + 10,
        dy: '1em',
        'font-size': '10pt',
        'text-anchor': 'middle',
        'font-family': 'Source Sans Pro',
        'font-weight': 400
      })
    .text( function(d) { return d.name; });

    var sliderHandle = EFSlider.append('g').attr('class','sliderHandle').attr('transform','translate(0,0)');
    sliderHandle.append('line').attr({
      y1: -5,
      y2: sliderHeight + 5,
      stroke: 'black',
      'stroke-width' : 2
    });

    var sliderHandleLabel = sliderHandle.append('text').attr({
      y: -15,
      'font-size': '10pt',
      'text-anchor': 'middle',
      'font-family': 'Source Sans Pro',
      'font-weight': 400
    })
    .text('EF bp X');

    return {
      setHandlePosition: function(pos) { sliderHandle.attr('transform','translate('+(pos*sliderWidth)+',0)'); },
      setHandleLabel: function(text) { sliderHandleLabel.text( text ); }
    }
  }

  function drawLegend() {
    var legendData = [
      {name: 'Echocardiography metadata', color: '#3376AE'},
      {name: 'Electrocardiography metadata', color: '#BD591F'}
    ]
    var legend = svg.append('g').attr('class','legend')
      .attr('transform','translate(20,'+(height-60)+')');
    var legendGroups = legend.selectAll('.legendGroup')
      .data( legendData ).enter().append('g').attr('class','legendGroup')

    var dy = 25;
    var r = 6;
    legendGroups.append('circle')
      .attr({
        cx: r,
        cy: function(d,i) { return r + i*dy; },
        r: r,
        fill: function(d) { return d.color; }
      });

    legendGroups.append('text')
      .attr({
        x: 4*r,
        y: function(d,i) { return r + i*dy; },
        dy: '0.32em',
        'font-size': '12pt',
        'font-family': 'Source Sans Pro',
        'font-weight': 300,
      }).text( function(d){ return d.name;} );
  }
}

function getSVGString( container ) { 
	var svgString = container.innerHTML; 
	return svgString;
}

function writeSVG( filename, container ) {
	fs.writeFileSync( filename, getSVGString(container) );
}


function pad(num, size) {
    var s = "000000000" + num;
    return s.substr(s.length-size);
}
