# Supplementary material for: ECG-derived spatial QRS-T angle is associated with ICD implantation, mortality and heart failure admissions in patients with LV systolic dysfunction
Source: PLoS One. 2017 Mar 30;12(3):e0171069. doi: 10.1371/journal.pone.0171069 (PMC5373522; doi:10.1371/journal.pone.0171069)
Supplement: S1 Source code — (ZIP) [file pone.0171069.s002.zip › Source Code Package/Process Data/RawDataRankedRandomized.tsv]

Ao max PG (full)	Ao max PG	Ao root area	Ao root diam	Ao V2 max	asc Aorta	AVA(V,A)	AVA(V,D)	BSA(Haycock)	BSA	BZI_BMI	BZI_Metric_Height	BZI_Metric_Weight	CI(cubed)	CI(MOD-sp2)	CI(MOD-sp4)	CI(Teich)	CO(cubed)	CO(MOD-sp2)	CO(MOD-sp4)	CO(Teich)	DSI (vmax)	EDV bp	EDV(cubed)	EDV(MOD-bp)	EDV(MOD-sp2)	EDV(MOD-sp4)	EDV(sp2-el)	EDV(sp4-el)	EDV(Teich)	EF bp	EF(cubed)	EF(MOD-bp)	EF(MOD-sp2)	EF(MOD-sp4)	EF(sp2-el)	EF(sp4-el)	EF(Teich)	ESV bp	ESV(cubed)	ESV(MOD-bp)	ESV(MOD-sp2)	ESV(MOD-sp4)	ESV(sp2-el)	ESV(sp4-el)	ESV(Teich)	FS	IVS/LVPW	IVSd	LA dimension
5.392872334	8.937392235	6.96867599	2.978723526	149.477356		2.21863206	2.21863206	1.827333489	1.78440908	26.76977989	164	72	4.065174452	2.310690414	2.731122294	2.789577421	7.253934203	4.123216956	4.87343942	4.977747279	0.629757431	119.7163849	211.4886053	119.6411875	108.6553685	130.7774013	108.4886056	131.1196462	177.1275426	49.31268367	45.01401314	50.2145846	49.80192075	48.90620492	49.79537979	51.27392731	36.88143758	60.6810227	116.2890967	59.5638622	54.54290797	66.81913743	54.46629243	63.88945412	111.8003585	18.07483187			3.872340441
	26.71723029	9.711496801	3.516398977	258.4435639	3.26315511			2.110857151	2.063657854	28.40818411	177	89										136.7280878	146.4361328	140.9331411	125.7840001	147.6721755	129.6393191	154.5168199	133.6291982	40.45410089	35.01082478	39.96769234	41.24903268	39.776995	41.92775184	40.93866727	28.43043746	81.41596922	95.16763496	84.60541689	73.8993168	88.93262164	75.28446713	91.25969314	95.63783256	13.38089837	2.088776992	1.332889895	4.992418301
1.002590746	2.201793879	11.69094026	3.858155966	73.79837227	4.082443714	3.049835578	3.049835578		2.133940809				2.947093711	0.805406602	0.625533886	2.423557671	6.288923537	1.718690016	1.334852286	5.171728617	0.741941384	39.44355297	114.5499174	0	49.88013458	29.00697136			110.4994541	40.42491334	57.33670277		35.98496778	48.05980494			48.87950233	23.49853086	48.87077173	0	31.93078423	15.0662775			56.48787086	24.71909947	1.142857121	0.873095155	3.007092237
4.041287661	7.664761543	9.168433793	3.416666865	138.4265289	3.435027122	2.14174142	2.14174142		1.760163645				1.856953644	1.409558951	1.067857042	1.473656941	3.268542294	2.481054421	1.879603144	2.593877374	0.687564188	95.81270218	122.0747468	0	98.79350281	92.83190155			116.0928417	40.38060894	47.51188285		44.56376454	35.92881394			39.6476968	57.1229496	64.0747361	0	54.76739883	59.47850037			70.06470379	19.33465455	1.947384979	1.20462811	4.017730594
8.255980334	12.80828889			178.908666	3.833465099	2.709002251	2.709002251	1.968654315	1.863784755	34.0490306	158	85									0.590651813	235.1818221	320.8843696	234.8334024	222.5642714	247.7993728	229.5131443	258.8249859	242.9312389	40.37216816	24.07514986	40.38585124	36.48832633	43.86049187	36.13625029	44.52283187	18.80119588	140.2338214	243.6309767	139.9939338	141.3542937	139.113349	146.5757	143.5887726	197.2572608	8.77203629	1.112581632	1.094676971
-0.491034985	3.463879824	9.758081425	3.524822712	93.02990723	3.671658278	3.369257539	3.369257539	1.881061813	1.852956707	25.60553633	170	74	4.407262359	2.102681293	1.741424766	3.040428422	8.166466349	3.896177405	3.226784701	5.633782239	1.068848076	112.5295105	213.3473142		91.96905518	133.0899658			178.3129712	40.3660271	48.82011474		54.03172059	30.9226336			40.29664771	67.10581779	109.1909106		42.27659225	91.93504333			106.4588214	20.0104778	1.150405639	1.012816787	4.170212746
1.220779498	2.380136013	15.365857	4.423168182	76.55109151	3.929356575	2.914839076	2.914839076	2.499244039	2.41229535	33.45820584	187	117									0.702856413	52.20738955	102.5591892	52.19231918	54.92017317	49.49460593	53.53876584	48.69755875	101.3881351	40.35467042	67.23559797	39.91899843	42.90377171	37.52613828	46.1993345	39.7208454	58.76987496	31.13926956	33.60290507	31.35766811	31.35734745	30.92119167	28.80421232	29.35447673	41.80245487	31.06061331	0.980996404	1.128841599
4.034528732	7.650327682	9.679704464	3.510638475	138.2961273	3.051891565	2.899484267	2.899484267		2.010228523				2.693826039	1.148699296	0.932357507	1.830716816	5.415205939	2.309148089	1.874251653	3.680159161	0.68748325	88.68944168	216.0000515	0	94.24708557	83.13179779			180.0000327	40.3247696	42.8652705		41.89173065	38.54829519			34.95734684	52.92562866	123.4110451	0	54.76535034	51.08590698			117.076797	17.02128116	1	0.957446873	5.361702442
		8.901669231	3.366594315					2.227826557	2.183275985	28.66612918	183	96										212.6706522	235.7855348	213.0622168	220.6227585	204.7185458	221.7522479	211.8488539	192.4134962	40.2621864	61.0443876	40.37541961	41.55892813	38.86470317	40.32614263	37.39100813	51.65513602	127.0447978	91.85169903	127.0374527	128.9343049	125.1552907	132.3281201	132.6364317	93.02204303	26.96629292	1.071428576	1.041214705	4.06073761
2.567629099	5.871211529	8.017542039	3.195035458	121.152916					1.890927688				4.920352188	1.812445229	2.567203577	3.108665565	9.304030189	3.427202867	4.854396325	5.878261791	0.750116485	134.3602371	284.0773615	0	145.9486542	122.7718201			221.5957433	40.22436859	42.74745565		30.6489431	51.60744057			34.62288833	80.3146801	162.6415174	0	101.2169342	59.41242599			144.8728966	16.96428481	2	1.173881292	4.581560135
	5.83764336	11.10050338	3.759468031	120.8060777				1.921469885	1.870578642	27.96801606	167	78										134.0690527	164.3058057	135.422454	149.3944919	118.7436135	148.3782915	121.6847363	146.0105988	40.20436653	62.69489385	40.36776656	30.31814551	52.6424836	30.50858248	54.90043251	53.67105715	80.16743934	61.29445521	80.75543388	104.1008525	56.23402623	103.1101781	54.87928975	67.6451669	28.01266546			3.975529412
0.101240396	2.763710022			83.12204742	3.576632977	6.205498504	6.205498504	1.803780165	1.814056044	21.87755102	175	67		2.587031231	2.706450489			4.693019641	4.909652867		0.981513125	138.6190158	143.595587	140.7385795	127.4665055	149.7715261	133.7625149	153.6298763	131.6257066	40.01493124		39.80209435	42.53427707	37.87078397	43.2425992	37.69819923		83.15071194		84.72167729	73.2495489	93.05187499	75.92012669	95.71417942				1.480341341
1.340079089	3.061358154	11.90683607	3.893617153	86.1406002	3.521513939	3.046354976	3.046354976	2.119654353	2.041260023	31.46267228	171	92									0.759592544	84.86738461	87.34425438		86.75156914	82.98320007	90.43654778		89.42812904	40.01346632	58.91686852		40.03053915	39.99561819	41.33086111		50.70859736	50.90900225	35.88375487		52.02444829	49.79355621	53.05834382		44.08037916	25.6602357	1.176733823	1.453514159	4.468085289
		7.423861721	3.074468136					2.188358531	2.138051823	29.01234568	180	94										87.34406662	149.295754		88.89318848	85.79494476			135.635962	40.01021456	51.79420299		41.94228286	38.00837504			43.37682174	52.39751816	71.96920811		51.60935593	53.18568039			76.80139255	21.59090838	1.214285679	1.024822712	3.677304983
2.512075186	4.604746342	7.717847649	3.134751797	107.2933655	1.80533585	2.345520301	2.345520301											4.929744851	4.681876286		0.674136161	158.7553196	132.9976597	161.4094841	166.4194881	151.091151	171.1394503	157.5485175	124.057727	40.00802693		40.50264134	39.14975356	40.95337293	37.56485628	41.52120795		95.24044856		96.03437969	101.2666686	89.2142285	106.8511618	92.13246992			1.046486982	1.302410603	4.099290848
1.352289677	4.428983688			105.2257538		3.580814474	3.580814474										5.614244784	2.561051333	2.343812056	3.979996628	0.833470271	123.6276072	203.1985818		121.1198097	126.1354046	119.3205864	119.4248444	171.8060265	39.96784036	55.66726662		42.60222965	37.43820382	40.85906368		46.67384028	74.21632249	90.08348548		69.5200702	78.91257477	70.56731204		91.61755611	23.74970943	1.234640092	1.320694804
48.29423547	52.5932312	11.51964724	3.829787254	362.605957		1.636495563	1.636495563														0.285823164	231.5	325.5801171	0	224	239			245.6034651	39.95680346	73.88680958		44.64285714	35.56485356			64.35048291	139	85.01935594	0	124	154			87.55644927	36.0824708	1.849999979	2.6241135	4.822695255
1.385969758	3.09219265	9.273405504	3.43617034	87.92315674	3.793373346	3.111058612	3.111058612		1.9679372				2.935633599	1.54801314	2.120995506	1.979602973	5.777142566	3.046392644	4.173985957	3.895734332	0.742821754	136.4777504	217.874169	138.2982446	128.5235368	144.431964	129.758651	146.2632691	181.1885705	39.85001384	39.945485	35.82950994	35.7078389	43.53594982	36.37561271	45.22892417	32.39059241	82.09134799	130.8432755	88.74666132	82.63055937	81.55213661	82.55814666	80.10996604	122.5005191	15.63119691			4.28014183
29.72244272	31.86116355	8.214503176	3.234042406	282.0099836	3.426679134	1.088941525	1.088941525		2.040408102				3.778004708	1.814460836	1.876424373	2.351962983	7.708671417	3.70224059	3.828671494	4.798964328	0.255447214	121.3030205	283.9279733	0	112.6964722	129.9095688			221.5076611	39.7823826	34.79494663		42.10165224	37.7704176			27.76537817	73.04578876	185.1353865	0	65.24939537	80.84218216			160.0052213	13.28509521	1.287471184	0.780290961	4.198581696
	8.908590791			149.2363125																		209.3254852	292.5298848		201.6772156	216.9737549			226.5591581	39.74180031	45.40450226		41.17770228	38.4071287			36.94353836	126.1357689	159.7081466		118.6311722	133.6403656			142.8601886	18.26922635	0.937500066	0.957446873
1.309108973	4.069318771	14.87133219	4.351409912	100.8627625		4.69428316	4.69428316	2.362089363	2.207496963	40.39115646	168	114	3.65394245	1.399718027	1.134399316	2.406796732	8.066066861	3.089873294	2.504183045	5.312996475	0.823588359	116.5163765	259.6464001		115.1220016	117.9107513			207.0165858	39.73220628	51.41766181		44.4237432	35.15163058			42.47830683	70.22184944	126.1422922		63.98049927	76.46319962			119.0794453	21.38728341	1.481481499	1.475054264	3.724511862
8.559211969	12.84531403	5.525796169	2.652482271	179.2017975	3.710119724	2.147453508	2.147453508	1.736676662	1.714078336	24.35306365	164	65.5	6.102615591	2.275317958	2.383329396	4.529483392	10.46036118	3.90007322	4.085213286	7.763889356	0.576070743	123.8733439	190.2994748		126.2667084	121.4799793		126.9509221	163.4089869	39.7186165	67.73615757		38.0623298	41.4401666			58.54837781	74.67256546	61.3979227		78.20665741	71.13847351			67.73567587	31.41349134	1.641231722	1.327333689	5.546099186
4.330753803	7.66610074	8.322944891	3.255319118	138.3733482	3.262294769	2.717184615	2.717184615	2.029860357	1.958291752	30.47052154	168	86	7.114785904	2.464938531	2.165873568	4.426386285	13.93282655	4.827068794	4.241412343	8.668155753	0.658221127	115.8112083	307.9448801	115.6035025	115.7801169	115.8422998	114.149669	118.5275867	235.511333	39.71286569	45.89268892	39.18780922	42.28893678	37.13817741	40.85631686	39.28469577	37.33293699	69.81925872	166.6206942	70.3010225	66.81793644	72.82058099	67.51231852	71.96438488	147.5880355	18.51356514	1.008153988	0.953275379	5.304964542
	4.166890144			102.0648117	2.715898991																	82.6131897	85.5269374		85.4174881	79.8088913			87.96615515	39.59173649	76.72074371		49.07717071	29.43971017			68.99694195	49.90519333	19.91003496		43.49700165	56.31338501			27.27219814	38.48377163	1.012987559	1.142214537
2.482755899	4.468483925	10.31557585	3.62411356	105.6939468		3.249476139	3.249476139	1.669183818	1.690054107	20.17714852	171	59									0.666622201	77.96739157	87.72147724	78.76623826	80.25329187	75.68149127	78.59922685	76.44450805	89.73064145	39.58096881	58.97998432	40.10850808	34.84833158	44.59949726	37.23483296	47.14642526	50.7647551	47.10714263	35.98336372	47.17427522	52.28635862	41.92792664	49.33293602	40.4036552	44.17910107	25.69832447	0.911764682	0.769503534	1.737588644
4.357954741	7.384795904	10.79542489	3.707446814	135.6288567	3.598231792				2.390947882					2.693900276	2.498111564			6.44097516	5.972854553		0.64137603	186.9972642	330.6934207	190.2927702	189.726119	184.2684094	192.3104653	187.5074398	248.5012684	39.5733668		39.77912951	40.47501018	38.64501831	40.79870183	38.89327397		112.9961509		114.5959627	112.934453	113.0578488	113.850292	114.5796575			1.7	0.962208656	4.882978916
2.587864161	4.011306763	8.819730549	3.351063967	100.1412354	2.969355345	2.310189326	2.310189326	1.853547264	1.831504975	24.91349481	170	72									0.595699228	118.137993	142.2250544	123.8770267	119.2212006	117.0547854	124.9930895	125.0599946	130.655369	39.54380813	66.33517236	38.00736181	43.96294215	35.04288609	42.99337896	33.74448296	57.46767219	71.42173172	47.87981941	76.79463697	66.80805314	76.0354103	71.25433687	82.85914601	55.57076983	30.43478499	1.1428571	0.90780139	4.946808815
	6.862971138			130.9863651				1.999597131	1.930431794	30.11940191	167	84										191.1703556	244.7399295	192.6062676	184.671017	197.6696943	184.6843883	203.641108	197.9385044	39.50942689	38.52544661	39.95418028	43.16129103	36.09770783	42.6450757	36.15858677	31.06694216	115.6400437	150.4527787	115.6520122	104.9646219	126.3154656	105.9255911	130.0073613	136.4450638	14.97138062			4.884587667
1.167851835	2.596928596	9.758081414	3.52482271	80.53834152		2.285136022	2.285136022	1.438172418	1.411671488	23.1385071	147	50	1.107715625	0.910324638	0.776915505	1.121912439	1.563730564	1.285079336	1.096749467	1.583771802	0.740135887	38.6122862	43.21155492	38.98985574	38.71251195	38.51206044	39.78476806	39.19417937	51.18869861	39.48003621	46.32170563	39.76194129	42.49140579	36.45299275	44.79197843	38.81586371	39.60418036	23.36814162	23.19522565	23.48673219	22.26302141	24.47326184	21.96438333	23.98062013	30.91583409	18.72950545	1.087385033	1.082491209	3.796916182
1.029858231	3.559812756	10.5104428	3.658184167	94.33733031	2.985391042	2.946076259	2.946076259	2.137774726	2.098901009	27.77777778	180	90									0.843029515	156.1489555	174.2720059	157.1580409	157.327718	154.9701931	162.3999262	156.9287055	152.7614912	39.4773892	66.81838871	39.07447955	39.84757877	39.10156803	41.32132711	40.05470343	57.71863243	94.50542462	57.82625957	95.74935433	94.63643162	94.37441763	95.29412146	94.07137791	64.58964758	30.76923077	1.04	0.930946292	3.58056266
7.565615654	11.76535034	8.551148108	3.299645424	171.5032806		1.682836829	1.682836829										3.22435785	1.415597862	1.763507646	2.794920526	0.597459536	64.76004982	91.65695467	0	57.69549942	71.82460022			92.86769103	39.47205773	56.57177527		39.45662705	39.48445294			48.39793267	39.19792557	39.80498825	0	34.93080139	43.46504974			47.92164845	24.271848	0.791666686	0.831709206	4.202127934
		7.928804126	3.177304983																			112.8005447	129.8486163		128.0428925	97.55819702			121.7793447	39.43428989	69.04386664		49.98543155	25.58615885			60.33815983	68.31845093	40.19611083		64.0401001	72.59680176			48.29992906	32.35294367	1.181818192	0.645390093	3.127659559
3.052323341	4.582155704	11.0133517	3.744680882	107.0298538	4.325128555	2.517649979	2.517649979	2.052124485	1.984894709	30.10380623	170	87	6.155985214	0.82759586	1.310904015	4.278365367	12.21898248	1.642690643	2.602006444	8.492104779	0.577812588	86.17579651	263.5408409		73.50017548	98.85141754			209.3647889	39.37769018	74.13203994		35.73437937	42.0866446			64.8530696	52.24175835	68.17263947		47.23534393	57.24817276			73.58529665	36.28318472	1.058823544	1.021276593	4.652482033
129.6419888	132.3937836			575.2766724	3.235066414	0.446170956	0.446170956	1.590740564	1.562477248	24.14151925	155	58	2.686857807	4.531456849	4.310389994	2.355401647	4.198154193	7.080298227	6.734886296	3.680261484	0.144178752	222.1837603	89.56306869	226.1294216	235.23176	209.1357605	241.8477765	214.5307768	91.20288506	39.32510724	59.29047835	39.26386563	38.07247645	40.73404155	38.28080335	42.50619037	51.04175912	134.8097583	36.46069684	137.3422694	145.6732036	123.9463129	149.2665048	123.3419164	44.65132816	25.88627078	0.965442749	1.521969795
2.876299858	4.969886303	10.88855623	3.723404408	111.4662094					2.105759811				3.808400653	1.603001002	2.174242548	2.47936761	8.01957704	3.375535088	4.578432578	5.220952669	0.649041119	169.2378006	268.2899219	0	169.8041992	168.671402			212.2155953	39.31042523	50.00326854		33.25412229	45.4074023			41.15510828	102.7097015	134.1361918	0	113.3373032	92.08209991			124.8780373	20.63167694	1	0.957446873	4.468085289
1.183911588	2.723816467	8.77601959	3.342749645	82.51994406	3.528197747	3.508092814	3.508092814	1.850952369	1.855793609	22.5981405	176	70									0.751896437	93.6601131	84.19373508	95.90928751	99.80675387	87.51347232	100.1611111	90.52365351	86.88873203	39.2782179	71.90853862	40.22975344	37.46352868	41.347822	35.99536537	41.63776716	63.84734152	56.87208978	23.65125057	57.32521762	62.41562201	51.32855756	64.10775319	52.83162544	31.41258655	34.50751878	1.170321909	1.350995498	3.472986644
1.697100222	3.223905742	8.745224404	3.336879611	88.02490807		3.406391305	3.406391305		1.731888698												0.701646592	140.7023544	200.3109042	0	143.9904022	137.4143066			169.938846	39.2234057	37.59700675		38.47464991	40.00799393			30.4201211	85.51409912	125	0	88.59059906	82.43759918			118.2432432	14.54546003	1.384615405	0.957446873	3.723404408
2.027148485	4.548675537			106.6381226	4.060567856	3.72606571	3.72606571										8.449820421	4.668611674	3.011806735	5.672173687	0.744542211	149.6513062	244.4594716		159.1542206	140.1483917			197.7662946	39.21096537	52.81700524		44.82318922	32.83765562			43.82585591	90.97158432	115.3432997		87.81622314	94.1269455			111.0935233	22.14942328	0.816057178	0.901440263
5.277795553	6.680775166	13.72837893	4.180850983	129.2359772	4.238122463	4.081496167	4.081496167		2.240536575				4.604352635	0.754748304	1.679848355	3.141688987	10.31622048	1.691041181	3.763761679	7.039069083	0.458260322	119.0531845	262.2311503	0	80.09757996	158.0087891			208.5761522	39.16990274	67.26370442		36.09767539	40.72727166			57.70255213	72.42016792	85.84476446	0	51.18421555	93.6561203			88.22238925	31.08033183	1.364906849	1.558510661	4.948581696
10.78481796	11.34656324	14.45980381	4.290780119	161.7380768	4.697664738	1.249022196	1.249022196		2.06614835				4.282138719	2.499538739	2.166383537	3.193845814	8.847533848	5.164417841	4.476069769	6.598959257	0.231700755	125.1783421	165.0910758	0	121.9565696	128.4001147	113.3501593		146.5463562	39.14760964	54.48338406		43.05083827	35.44025802	37.77387521		45.77895365	76.1740134	75.14387093	0	69.45324405	82.89478275	70.53341156	99.50883491	79.45896771	23.07692174	1	1.085106373
		9.10194251	3.404255152					1.862160836	1.84710149	24.33747972	172	72		1.086090661	2.120027399			2.006119679	3.915905768			125.8805547	148.1971515	129.9873244	108.1010813	143.6600282	113.4736421	149.8640269	134.8662019	39.13153485		41.69808327	30.87251833	45.34626714	31.23658099	45.05990905		76.62156158		75.78510162	74.72755514	78.51556802	78.028356	82.33543267			1.04678619	1.081112623	3.517730474
2.024592519	3.332286596	10.27524106	3.617021322	90.60712738					1.98690498				3.134945739	1.557364341	1.664959696	2.113620642	6.228839301	3.094334965	3.30811671	4.199563378	0.631045577	125.6759286	222.7066157	128.8337467	117.8211858	133.5306713	121.6887543	135.9290963	184.2406772	39.07914378	42.90963668	39.40855096	40.29255101	38.00849029	41.65854542	39.74111282	34.97030722	76.56285174	127.144016	78.06223396	70.34802441	82.77767907	70.99498933	81.90936078	119.8111463	17.0427649	0.866666663	0.921985805	5.319149017
	100.4734905			501.1823284				2.277548849	2.139557048	38.36638101	167	107										206.3403266	220.0675735	216.4431454	206.9079966	205.7726567	221.9069686	221.805808	182.5761213	39.0718523	39.86204124	40.39216619	43.0246616	35.09723358	44.19028312	37.13987705	32.30984807	125.719339	132.3441466	129.0170704	117.8865312	133.5521467	123.8456509	139.4274036	123.5860539	15.5921391	1.473369779	1.484966541	5.058873894
		8.369846477	3.264478445		2.941982746			1.52290686	1.501533268	23.06805075	153	54										100.967371	213.5019769		83.25154877	118.6831932			178.4114856	39.05395746	52.32329635		31.27484948	44.5106929			43.50404759	61.53561687	101.7907048		57.2147522	65.85648155			100.795268	21.87882977	0.970129966	1.050687591
0.126697063	5.703724861	5.536698847	2.655097723	119.4123611		2.327864733	2.327864733	1.733707126	1.716051668	23.87511478	165	65		1.06704085	1.060802508			1.831097231	1.820391913		0.988831122	69.88899994	144.3984542		70.15209961	69.62590027			132.1930197	39.01951598			38.98714363	39.05213299				42.61865044			42.80179977	42.4355011					1.052710713	0.887477745	4.757050037
1.461632809	3.778188227			97.18781079		3.058523262	3.058523262	1.863371332	1.807604333	28.22838647	163	75									0.783032074	201.5585002	193.9857074	202.1955838	208.9701703	194.1468302	215.2902646	201.3405549	165.8236778	38.99431655	51.63755514	39.62453272	38.94592659	39.04640114	40.27056794	39.50135021	42.96678772	122.9621406	93.81623078	122.0765286	127.5848012	118.3394801	128.5916523	121.8083172	94.57457019	21.5060684	1.055360392	0.858831434
4.205226183	6.26766634	7.102044358	3.007092237	125.1765366		1.620013008	1.620013008	1.920920824	1.911014775	24.21229339	176	75	1.153041549	1.395306947	1.405030325	0.856780334	2.203479437	2.666452192	2.685033709	1.637319877	0.573637793	89.78863579	133.1496771	90.00309763	94.20680749	85.37046409	95.7463833	87.59263432	124.1673598	38.83424463	21.56555948	36.68579072	36.88445409	40.98584991	37.28480159	41.69212843	17.18374948	54.91989732	104.4352043	56.9847496	59.45914083	50.38065381	60.04753425	51.07340073	102.8307518	7.777773939	0.727272745	0.90780139	3.97163105
1.415793362	2.732770294	10.41407622	3.641375244	82.65546404	3.280089932	3.529862217	3.529862217	2.356542027	2.277226272	32.30286197	182	107									0.694204652	173.9954738	229.2351805	180.7006893	205.3713001	142.6196476	213.5844528	147.9424128	188.3359595	38.7814358	63.33875245	39.03623303	41.69449378	34.58665257	42.04333221	34.4350978	53.93093955	106.5175309	84.040477	110.1619471	119.7427762	93.29228557	123.7864317	96.99829829	86.76460704	28.42922063	1.177093226	1.563541373	5.687015629
1.332441568	4.995174408			111.7494354	3.485313416	3.009585621	3.009585621										9.379766086	3.027333639	2.536020218	7.075335988	0.856302649	90.6197052	177.0690301		75.6163559	105.6230545			154.6376809	38.77210591	66.90903196		50.56847883	30.32699194			57.79191522	55.48453712	58.59385617		37.37831497	73.59075928			65.26960344	30.83232821	1.178511278	1.09769547
0.16336751	2.543401003	17.69419867	4.746467471	79.74021912	3.869809628																0.96541298	115.9828644	183.9238077	0	107.204628	124.7611008			159.2030183	38.72640574	62.00430467		43.80079386	34.36608919			52.86551721	71.06686974	69.88312962	0	60.24814987	81.8855896			75.03951927	27.5711707	1.065537973	0.933135867	3.737588644
2.295169473	3.836372852	8.505260064	3.290780067	97.93330383	3.041650772	3.369985475	3.369985475		2.069961041				5.881198481	1.449251118	1.926856914	3.933891397	12.17385173	2.999893353	3.988518744	8.14300193	0.633825294	126.1679153	270.5995797	0	107.1607819	145.1750488			213.5970842	38.64998001	62.78423111		39.06786082	38.3415218			53.20334127	77.40404129	100.7057142	0	65.29535675	89.51272583			99.95629854	28.07017583	1.05555551	1.078014135	4.028368473
3.629226208	5.42307806	16.00473498	4.514184475	116.4375153		3.184945901	3.184945901	2.350713496	2.209832983	38.75432526	170	112	3.625990974	1.278084993	1.419367232	2.246985002	8.012834449	2.824354373	3.136564523	4.965461568	0.575135742	133.3049156	309.733272	135.1714886	140.7683733	125.8414578	139.0604063	128.1156753	236.5418807	38.64127108	44.71082263	40.08007609	34.6759562	43.07693907	35.70593382	44.55854928	36.27988738	81.79420179	171.2489781	80.99465311	91.95559386	71.63280972	89.40758966	71.029189	150.7247528	17.92453043	1	0.829787254	4.446808338
1.212155983	5.828364059	10.31054443	3.623229623	99.05227272	3.668286085	3.68247688	3.68247688	1.645716953	1.646850925	21.67125803	165	59									1.084546657	125.4570164	129.9150215	129.5979452	119.2895267	131.6245061	116.1756837	131.105863	121.8275358	38.63011542	45.87063896		39.76993842	37.59710909	39.27476677		38.0998886	76.99282616	70.32217105		71.84815537	82.13749695	70.54795489		75.41138039	18.50249745	1.502313053	0.912867963	3.971631289
	3.171503715	10.64670488	3.681820972	89.04358084				1.970676156	1.95911997	24.61810377	178	78										113.2028322	203.5948557	115.7228451	107.3286221	119.0770423	108.1804093	121.3883551	172.0617046	38.61601776		39.63025315	38.40865548	38.80292119	39.14892088	37.44454785		69.48840643		69.86158865	66.10514143	72.87167143	65.82894648	75.9350344					4.03027684
46.45703578	48.82158279			349.3622131	4.435564041			2.365606214	2.329993364	28.50799046	191	104	7.470359713	4.272234581	4.895015835	4.056240567	17.40588856	9.954278223	11.40535441	9.451013604	0.220073171	334.9258616	494.2376553	335.5715143	349.2097341	320.641989	352.99145	325.4508106	335.6811922	38.60638478	42.63874395	38.85414988	34.5117887	43.06579077	36.37918919	42.89930348	34.08752065	205.6230947	283.5009269	205.1880552	228.6912086	182.5549809	224.5760226	185.8346797	221.2557964	16.91176169
5.678417683	7.65300703	11.32845277	3.797872305	138.320343	3.828007936	2.305155265	2.305155265	2.007986788	1.86824963	38.57490709	153	90.3	3.242018116	2.100550739	1.906983175	2.188998636	6.056899144	3.924353141	3.562720611	4.089595891	0.507951605	146.0810837	219.3773677	144.5207851	148.1263267	144.0358408	150.6729502	147.987734	182.1398977	38.60543602	41.59286625	38.13191347	39.91132598	37.26245999	40.96745864	38.63462327	33.82483105	89.68584442	128.1320326	89.41224441	89.0071456	90.36454323	88.94607164	90.81323047	120.531385	16.40981274	0.947368462	1.085106394	5.606382847
		10.03489289	3.574468136					2.864723102	2.675157472	44.41197955	185	152										238.8203889	351.4787496	238.5647695	225.0355765	252.6052013	229.345187	259.9799043	260.1561473	38.59055927	48.0135734	37.00253116	35.8713577	41.01298403	35.48288648	40.2500978	39.1114143	146.6582652	182.7212422	150.2897663	144.3122599	149.0042705	147.9668946	155.3377386	158.4053987	19.59248222	1	0.893617034	5.489361763
3.841983318	6.827177525	6.57615471	2.893617153	130.5593796	3.612533808	3.049304191	3.049304191		2.532464144				1.965986285	1.811445712	1.227981654	1.459615881	4.978789774	4.587421314	3.109819507	3.696424883	0.661680325	109.6848068	147.4553878	0	110.672142	108.6974716			134.3456287	38.59031376	37.13495048		45.58794525	31.46555866			30.26063594	67.35709572	92.69790253	0	60.21898651	74.49520493			93.69178712	14.33506546	0.832188032	1.265654325	5.606382847
1.126057792	3.750457692	6.663118965	2.912687171	96.83049226		2.741970672	2.741970672														0.836513356	87.79999924	74.93144476		84.40000153	91.19999695			79.28201105	38.49658261			37.2037926	39.69298044				54			53	55
2.713802641	6.176225692	8.129506034	3.217267251	124.1995068		2.086161113	2.086161113	1.817188276	1.72650821	32.03895937	153	75									0.748078139	139.2438869	220.4506707	142.7368659	132.1597584	146.3280154	134.2671412	150.84067	182.8180879	38.46635396	46.81025608	42.51276826	42.11968609	35.16675689	43.22309425	35.36358613	38.45121716	85.68184048	117.2571472	82.05547287	76.49448303	94.86919794	76.23272819	97.49799975	112.5223079	18.97681712	1.692596616	0.956123817	4.778908327
1.624806762	5.35098803			115.5496311	3.575005531	2.566231645	2.566231645	2.176408098	2.104269891	31.02040816	175	95	1.767402852	1.020372432	1.417659963	1.458945878	3.719092607	2.147138988	2.983139177	3.070015885	0.835282579	99.52761064	107.5143962		70.67500305	128.3802182		152.130781	105.1844855	38.44666951	51.60143238		45.31956232	34.66305138		44.66452889	43.53918754	61.26255911	52.03542776		38.645401	83.87971721		84.18228438	59.38801509	21.48653043	1.033583747	1.242982149
	7.75441476			139.2337491																		133.4940865		132.5477876	108.5089503	158.4792228	110.811421	164.2078922		38.42697208		39.8079382	38.72305065	38.22425039	39.66613947	37.49351497		82.19635117		79.78324624	66.49097451	97.90172783	66.85680821	102.6405816
1.787264307	3.40752689	8.503369021	3.290414214	92.09963989	3.028582096				2.091804472												0.68857115	122.7952268	264.2978347	0	98.24056965	147.349884	89.55564306		209.8201309	38.41381572	53.9330017		36.03283413	40.00125495	35.36316421		44.7830318	75.62489469	121.754079	0	62.84170814	88.40808125	57.88593395	88.07068503	115.856315	22.76811438	1.249999953	0.797872365	5.21985817
2.346488953	4.799373627	7.749813702	3.141236901	109.5373611	3.357720375	2.391644705	2.391644705														0.714539961	89.10084915	116.7447213	0	83.58339691	94.61830139			112.1403429	38.39688469	50.6268122		33.63311278	42.60507942			42.54979718	54.88889885	57.6405905	0	55.47169876	54.30609894			64.42485445	20.96301054	0.992331719	0.817198575	3.226950407
-0.176793098	3.51039362	9.935587411	3.556737661	93.4675827	3.432775259	4.467560601	4.467560601	2.405428052	2.293396597	35.6646888	178	113	5.488416305	3.954242105	2.119928415	3.741172444	12.58711528	9.068645389	4.861836613	8.579992153	1.017874375	223.5782141	250.0468524	223.3314968	250.1386081	197.0178201	255.4485079	200.3763686	201.1871513	38.39000275	62.03207316	38.48164828	44.6758855	30.40929338	44.42074868	32.79733877	52.55307438	137.7465316	94.93760597	137.3898557	138.38697	137.1060932	141.9763682	134.6582522	95.45711802	27.58881945	1.043245885	0.977052391	4.497394457
					3.667201757			2.599500899	2.44405343	40.57301582	179	130										71.40832901	168.8707692		74.75824738	68.05841064			149.1157974	38.33261082	35.57903609		46.07379051	29.82937042			28.81159682	44.03565216	108.7881773		40.31428909	47.75701523			106.1531551	13.63407948	1.52192321	1.981679797
5.380620224	7.513154165	11.25096778	3.784861569	137.0506673		2.958360156	2.958360156	2.190110551	2.154014472	27.77031264	183	93									0.532766398	98	86.73897294		95	101			88.94204614	38.26530612	48.19821847		34.73684211	41.58415842			40.61727288	60.5	44.93233326		62	59			52.81621255	19.68779213	1.047645444	1.226673191	5.763180797
16.03061984	18.27765734	9.607091607	3.49744606	213.6545601	3.179881096	1.520522913	1.520522913	2.200930946	2.122984855	31.67346939	175	97									0.350681038	250.3229447	319.6634065		262.1106101	238.5352793	251.4193761	234.3841245	242.2346625	38.26009746	35.62660344		35.90090992	40.8524523	36.99018315	38.69127774	28.38843463	154.5491421	205.7781923	147.6263842	168.0105161	141.0877681	158.4188884	143.6979119	173.4680337	13.65534176	1.056181816	0.717214544	4.394473784
1.570602655	3.274834156	14.80802001	4.342137337	90.48251343	3.932648897	3.601877088	3.601877088	2.205686767	2.156332967	28.99789384	181	95	2.645185367	1.518291521	1.834945982	2.176948101	5.703900411	3.273942061	3.956754514	4.694224958	0.721389216	115.3906985	116.5906125	122.5891758	111.2464958	119.5349013	114.8611285	125.3600384	112.0253858	38.22310915	59.68360145	39.12255521	35.9030481	40.38229997	35.38773539	42.88179137	51.12038563	71.28478589	47.00513601	74.6291578	71.3056129	71.26395888	74.2143763	71.6034083	54.75757658	26.12560964	0.98150133	1.260869622	3.737588644
5.976252794	9.329077721	6.039557974	2.773049593	152.7176971	2.632141113	2.201585614	2.201585614		2.043211223				5.270657964	1.434343078	1.38218288	3.573759909	10.7690675	2.930665874	2.824091572	7.301946353	0.599495709	91.99497223	239.3928245	0	89.28898621	94.70095825			194.6459476	38.15747309	54.87994175		40.04193779	36.38070181			45.76568244	56.89201546	108.0141819	0	53.53594589	60.24808502			105.5649013	23.30096782	1.125000008	1.085106373	4.099290848
0.430971045	4.219170094	6.320793233	2.836879253	102.6221008	3.673078055	3.58345882	3.58345882	1.846776349	1.848143018	22.85714286	175	70	3.133828705	1.552075697	1.666407587	2.204526401	5.791763641	2.868457864	3.079759547	4.074280076	0.945320937	127.5444612	196.8852491	127.6055282	133.1500292	121.9388932	133.821545	126.8902432	167.7144808	38.14531781	48.12199832	37.88756446	35.24140477	41.31621838	34.64972418	42.56793934	39.73985893	78.89222111	102.1401328	79.25890147	86.22608843	71.5583538	87.45274876	72.87568145	101.0649827	19.64842148	0.794871772	0.879432589	4.652482033
2.160839558	7.115405083	6.680378129	2.91645703	133.3693771	3.664034605	2.621715672	2.621715672										6.629064739	2.508344392	2.636326523	4.875627276	0.834481409	101.0132294	176.8335508		97.62172699	104.4047318			154.4800289	38.12739209	56.12745429		38.47055307	37.80652572			47.25479768	62.49951935	77.5813804		60.0661087	64.93292999			81.48080377	24.0144616	0.976394796	0.979016349
2.251298904	5.580432892	8.391886791	3.268773794	118.1147003	3.208592415	2.706075681	2.706075681		1.644447681												0.770529754	123.1629641	134.9828558	124.7645526	109.7009652	136.6249629	118.5658738	148.010954	125.4868921	38.1223501		38.69722021	36.64487332	39.30866792	39.20712832	41.40677196		76.21034772		76.48413895	69.50118547	82.91950996	72.07959952	86.72439581			1.194499589	0.866022575	3.673758984
	2.414072752			77.68643188	3.436566591																	147.4498291	191.639096		132.0341797	162.8654785			164.2879392	37.96287893	40.85816957		40.95924277	35.53374266			33.29357001	91.473629	113.3388692		77.95397949	104.9932785			109.5906191	16.06078168	2.50000003	1.240875959
3.460983306	5.503200836			117.2945101		2.544666237	2.544666237	2.085212658	2.043819903	27.76979795	177	87									0.609176749	149.6482175	185.7408842	153.1913728	144.8958807	154.4005543	149.7480712	160.3312069	160.4056084	37.95329279	50.17786655	37.52419359	29.71435331	45.68505514	29.98822396	45.38310884	41.66850793	92.85179137	92.54007119	95.7075455	101.8410068	83.86257593	104.8412842	87.56792074	93.56698476	20.72417441	1.493506926	1.180333853	4.943262463
4.67469883	6.111303806	13.8544236	4.2	123.6052551	3.861303806	3.05796934	3.05796934										2.647731836	3.034548241	2.124757212	2.005259764	0.484843704	130.2599983	136.3800027		135.0806046	125.4393921			126.4894594	37.88726711	37.14209578		42.97779731	32.40548117			30.32909186	80.90804482	85.72561149		77.02593613	84.7901535			88.12635504	14.33831118	0.88707577	1.255993128
3.294341445	4.742825985			108.890152	3.2746737	2.03029771	2.03029771	2.028229394	1.883117579	39.3011235	153	92	3.46980119	1.099398264	1.059792901	2.475063162	6.534043617	2.070296198	1.995714642	4.660834951	0.552634937	93.30214691	200.185395		75.69448853	110.9098053			169.8575294	37.85972728	56.71268667		47.52244838	31.26504677			47.67706397	57.97820854	86.65487916		39.72261429	76.2338028			88.87444643	24.3538417	0.954213974	0.67301474
1.118234992	4.101486087	7.525466025	3.0954355	101.2099648	2.839386225	4.00546852	4.00546852		2.203856386												0.853280119	110.5940628	267.4222495	0	107.0745773	114.1135483			211.6957746	37.8143819			32.97828868	42.35216594				68.77360153		0	71.76321411	65.78398895					0.999728612	0.89820385	4.879432678
2.07427451	3.209131052			88.6325325		3.210771957	3.210771957	2.094746992	2.02228132	30.77870114	171	90									0.600498002	109.7066463	131.2624732	106.9890269	107.8621484	111.5511442	106.3323775	116.2420065	122.8040337	37.66025106	58.69642048	35.27718606	33.67231425	41.51630682	33.84216636	41.9946178	50.0324415	68.39084789	54.21609997	69.24630885	71.54246684	65.23922894	70.34719741	67.42662015	61.36217737	25.5275062	1.010563673	1.083153895
	3.043537378			87.22868347	3.404368162																	82.07356262	111.9479851		77.26351166	86.88361359			108.5437702	37.60083852	75.3049572		33.75882275	41.0174509			67.12833588	51.21321487	27.64560282		51.1802597	51.24617004			35.68014356	37.26114414	1.045522502	1.265601694
2.18305707	4.436925888	13.19797639	4.099290848	105.3200607	4.198523521													2.169102639	2.402619389		0.712727021	73.8315506		0	68.04750824	79.61559296				37.48451394			38.59330116	36.53683265				46.15615273		0	41.78572845	50.526577							3.074468136
5.100948334	9.974414825			157.9114838		2.213893285	2.213893285	1.979774895	1.947949856	26.42356982	174	80	4.08816859	1.815447074	1.842010698	3.559903054	7.963547416	3.536399866	3.588144474	6.934512642	0.698996955	75.75760911	97.23444443	75.457018	69.94196875	81.57324947	70.32517207	85.00217908	97.25667954	37.37420884	65.09649466	37.77603535	40.18784168	34.96176332	41.40639211	36.56331511	56.67188733	47.44380207	33.93822951	46.95234821	41.83380108	53.05380305	41.20605557	53.92256449	42.13948369	29.59183673
		10.01499149	3.570921898																			146.847649	373.6591032	148.9317641	157.9196451	135.7756528	163.973664	140.3459357	272.3847877	37.26109664	28.17695176	38.35006848	35.06836533	39.811446	38.9501739	41.55375754	22.07143453	92.13060457	268.373358	91.81633061	102.539807	81.72140211	100.1056367	82.02692587	212.2655576	10.44539053			5.659574509
0.857829094	6.442235947	11.0133517	3.744680882	126.9077988		4.673916501	4.673916501	1.974756224	1.925519516	28.02768166	170	81		1.877492983	1.631968576			3.615149379	3.142387343		0.93104401	105.6760836	136.0090547	107.1990077	109.8762688	101.4758983	112.0609339	101.6265271	126.2235337	37.23273915		38.65634391	38.31471704	36.06119304	42.62415892	34.27506452		66.32998303		65.75979061	67.77748732	64.88247874	64.29590334	66.79396935			1.022049885	1.048081636	4.141843796
2.570733309	5.170039177	11.69094026	3.858155966	113.6885986	3.300402164	2.959227975	2.959227975														0.709058053	134.6040497		0	123.6127014	145.5953979				37.19368421			31.27753182	42.21658733				84.53984451		0	84.9496994	84.12998962							3.177304983
5.872519016	9.951352596	8.560339542	3.301418304	157.4343185	3.55529356	2.693005266	2.693005266										12.78502295	12.55254385	15.12326297	9.55085679	0.64141424	171.9886017	147.0121654		152.7108917	191.2663116			134.0342481	37.18034156	40.18749938		37.98433083	36.53842027			32.92829899	108.0426521	87.93165231		94.7046814	121.3806229			89.89905015	15.74468243	1.030303037	1.145390034	5.120567322
0.786554654	1.881131967	11.86803475	3.887267828	68.33435186	3.870690107	3.668664009	3.668664009	2.037854499	2.025602282	25.029761	181	82									0.762607056	126.6898352	181.4365478	136.5061533	136.6967125	116.6829579	135.3284191	118.3111837	157.5517699	37.11584456	38.0143664	44.30796473	41.83443369	31.58791115	40.8465448	32.43427341	30.85892984	79.66783288	112.4645937	76.02305504	79.51041695	79.82524882	80.05143577	79.93781093	108.9329798	14.73639683			5.689903736
0.50887835	2.32910037	11.69094026	3.858155966	76.30695343		3.374942984	3.374942984	2.099151438	2.068876527	26.85185185	180	87									0.884032173	106.7154285	142.958834		94.2326911	119.1981659	93.30131737		131.1751855	37.02370509	56.35887079		35.63529788	38.12131718	34.13320035		47.7030271	67.20542296	62.38884947		60.65259092	73.758255	61.45459178		68.60065123	24.14829864	0.973808192	1.002875134	3.556737661
2.20429039	3.635739803	9.718852782	3.517730474	95.33808136		3.171752549	3.171752549		1.975054554												0.62746803	199.691185	273.5915656	0	195.9912949	203.3910751			215.3819378	37.0172853	27.05061845		40.78995613	33.38187189			21.31778356	125.7709293	199.5833551	0	116.0465317	135.495327			169.4672824	9.979682959	1.128077961	0.7945833	4.879432678
1.655380885	3.037348668	10.14304689	3.593678951	86.80447896	4.350981236	2.174671923	2.174671923		1.587084772												0.676315995	87.60725841	215.0679351	0	81.90930289	93.30521393	79.34491379		179.4078702	36.99982047	40.55286856		49.59293597	25.94477576	49.61262077		32.93093085	55.19273008	127.8517181	0	41.28807475	69.09738541	39.97982261		120.3271885	15.91659294	1.228006569	0.794536591
3.649954498	4.99643898	5.825243411	2.723404169	111.7090454	2.876063347	1.768664845	1.768664845		1.57387019				3.321447554	1.674269929	2.033521583	2.274116511	5.227527295	2.635083532	3.200499002	3.579164187	0.519276748	143.6543198	212.837848	0	148.4051208	138.9035187			177.9883249	36.98064518	44.71841517		32.32841806	41.95110478			36.61247256	90.53002548	117.6601355	0	100.428093	80.63195801			112.8223983	17.92828758		0.754540706	6.297872066
		8.821552899	3.351410151																			107.6842585	107.0928185	107.868772	105.6988374	109.6696796	108.8693759	114.5944888	104.8632498	36.97289404	50.60473898	35.7686496	39.96576141	34.08839028	38.19708182	34.15099886	42.61869421	67.87027171	52.89877721	69.28556893	63.45549224	72.28505118	67.28445132	75.45932625	60.17190201	20.95123397			2.830802679
1.774662495	4.182825565	8.652535373	3.319149017	102.2597885		3.467325345	3.467325345	2.222992835	2.17461988	28.982007	182	96	4.798115975	0.849328316	1.378526773	3.564500796	10.43407839	1.846966241	2.997771726	7.751434294	0.758766342	90.83315866	199.5833551	90.58730645	83.44780558	98.21851173	86.39013138	98.93006086	169.4672824	36.97088924	72.47592923	36.13183398	30.68372296	42.31255263	31.37473493	44.08041723	63.41036032	57.25133218	54.93346388	57.85645128	57.8429121	56.65975226	59.28545666	55.32127727	62.00746802	34.95145972	1.181818234	0.737588644	6.510638714
2.592867613	4.853011608	8.821552899	3.351410151	110.1477585	2.909178019	2.904558264	2.904558264		1.915380387				3.63272554	2.04638001	0.905730093	2.774485832	6.958051253	3.919596137	1.734817656	5.314195747	0.682436735	93.06514931	151.9506773	0	104.1049004	82.02539825			137.4901332	36.96611975	55.72092739		45.81455801	25.73586909			47.03264117	58.66257477	67.28235074	0	56.40970039	60.91544914			72.82489221	23.78048655	1.043478226	0.780911088	3.806941509
3.509685719	5.503199493			117.2944957		2.965178378	2.965178378	2.512207767	2.378963064	38.07621485	179	122									0.601869024	226.5700873	302.2496938	229.0773762	233.6254299	219.5147446	238.6936566	225.5892446	232.2185149	36.89437248	26.13033939	37.42521691	36.47862155	37.33684841	36.97673779	37.20025253	20.50769152	142.9784753	223.270823	143.3446713	148.4020935	137.5548572	150.4325291	141.6694759	184.5958582	9.602718982
4.954978943	6.71744585	10.36175784	3.63221693	129.5901794	3.811781645	1.677507012	1.677507012		1.734682045												0.512222204	114.3430285	137.7565999	0	121.3551407	107.3309163		111.5003201	127.4746868	36.88375849	31.90597427		37.40422718	36.29528358		37.2779004	25.81669064	72.16902202	93.80401459	0	75.96318817	68.37485587		69.9353418	94.56494127	12.02289433	1.270156971	1.203623056
									1.86437683													127.1497993		0	126.9344025	127.3651962				36.86887174			42.38378064	31.3726162				80.27110291		0	73.13480377	87.40740204
																						135.824913	212.8208403		135.5722961	136.0775299			177.9774835	36.8373439	46.89829399		39.60924115	34.07573825			38.56272392	85.79062271	113.0114969		81.87313843	89.70810699			109.3445179	19.02154411	0.906364458	1.131986716
2.001188375	4.682087413			108.1906582		2.251899639	2.251899639	1.960867949	1.900823963	29.04370899	167	81									0.755923838	113.6127361	104.9443389	114.8038763	114.1346924	113.0907799	117.3199807	117.1447404	103.2211327	36.83173034		35.58458473	41.7020075	31.91649688	41.54875652	30.40663979		71.76719953		73.95139368	66.53823443	76.99616464	68.57498757	81.52496113			1.066987131	0.88879002	4.428188162
2.583285809	4.477879047	9.182151387	3.419221878	105.8050003	3.483452082	1.550713227	1.550713227														0.65046182	57.78519574	72.22256935		49.50462611	66.06576538	62.51373805		77.01452381	36.76457729	77.33690161		45.41673531	30.28131255	54.17328159		69.87841	36.54071279	16.36787195		27.0212411	46.06018448	28.6479947		23.1979991	39.03137116	1.086247162	1.150936663	2.829787254
6.700456063	9.105225245	7.682965747	3.127659798	150.6487579		2.327904158	2.327904158	2.006596921	1.98268205	25.85463947	177	81									0.514684566	137.6824532	274.1757586		140.3355026	135.0294037		149.8123976	215.7298136	36.7429202	47.27595551		35.41069655	38.12749474		43.23999418	38.67114053	87.09389928	144.5565489		90.64172363	83.54607492		85.03352561	132.3046342	19.21397506	0.78787879	0.73758864	4.975696476
					3.364168167			2.042167852	2.019728345	25.9043101	179	83										71.00109196	145.9226669		66.50311852	75.4990654			133.2677939	36.7085184	66.93668621		33.65855592	39.39506843			58.04614372	44.93764305	48.24686925		44.11912918	45.75615692			55.91097873	30.85160148	1.073806872	1.2895962
0.374435186	4.188131809			102.3246307	3.574748755	4.411160309	4.411160309	2.697438526	2.499085592	45.51911157	176	141	4.892124928	1.103726081	2.838851546	3.012330567	12.22583892	2.758305947	7.094532998	7.52807192	0.954251577	209.333519	344.9072359		179.6567688	239.0102692			256.4924433	36.68551259	55.25585986		23.93320325	46.27103667			45.75211368	132.5384445	154.325777		136.6591492	128.4177399			139.141729	23.51456832		0.896327317
1.550257337	3.244712276	10.15301811	3.595444918	90.06542449		1.893363076	1.893363076	2.077617434	2.056772864	25.94548396	181	85									0.722648185	97.5375409	94.77459481	100.1912208	100.580728	94.49435383	102.9848985	98.56695801	95.32898736	36.62903673	70.76332472	37.80190319	42.50941215	30.36990677	41.42644183	27.57432718	62.50177186	61.81047922	27.70894053	62.31703251	57.82445177	65.79650667	60.32191943	71.38778252	35.74668117	33.62936164	1.836044226	1.116552917	4.278742075
3.452619195	5.37569952	10.90537829	3.726279497	115.9277725	3.237523913				1.968978169												0.598110219	176.0250315	296.5801792	0	197.3078449	154.742218	197.9456119		228.9236034	36.5985647	46.2296362		36.67711394	36.49840857	50.60208879		37.66570885	111.6023964	159.4722413	0	124.9410218	98.26377106	97.78099762		142.6979054	18.68306673	1.928473137	1.150895238
3.576883495	6.058037043	11.68270502	3.856796861	122.6645813	4.269310951	2.542225094	2.542225094		2.186603207												0.635889643	169.7541046	258.112426	0	183.9884491	155.5197601			206.089037	36.59819254	58.15784605		40.0333948	32.53415891			48.78235098	107.6271706	107.9997987	0	110.3316269	104.9227142			105.5539597	25.20521048	0.946934326	0.978937626	3.677304983
2.812932551	4.656797826	19.91445135	5.035460949	107.6267738		3.588753805	3.588753805	2.53987591	2.405155201	38.27160494	180	124	2.669273381	1.910239277	1.508895979	1.889481007	6.420016757	4.594421934	3.629129012	4.544495073	0.630832815	132.3088177	182.647045	138.2821852	151.5696859	113.0479495	153.5729862	112.9480182	158.3561408	36.47682588	41.25721883	38.16251895	35.57910041	37.68045645	35.13092352	37.16097959	33.68427192	84.04676064	107.2919539	85.51022008	97.64255516	70.45096611	99.62137784	70.97542819	105.0150278	16.24999632	1.235294112	1.489361763	4.822695255
		9.427199245	3.464546561		3.461853743			1.933865172	1.866127694	29.74419988	164	80										113.9286499	186.4435624		118.8825989	108.9747009			160.8698233	36.46266388	45.56270361		33.49190025	39.70352711			37.48565849	72.38722922	101.4948346		79.06655745	65.707901	68.56037188		100.5667107	18.34824647	0.87948275	0.878605008	4.539007187
		11.90683607	3.893617153					2.473086821	2.449291514	28.05836139	198	110										216.4848404	222.9672257		223.8773651	209.0923157			184.404767	36.45284998	48.79999094		33.77797764	39.31686423			40.23661145	137.5699463	114.1592398		148.2561188	126.8837738			110.2065374	19.99999528	1.736842059	2.106383085	4.212766171
		9.407869322	3.460992813																			224.6257019	331.6592233	0	225.545105	223.7062988			249.0472155	36.42864615	58.50032979		40.50808304	32.31567738			48.84924272	142.7975998	137.6374839	0	134.1811066	151.414093			127.3895367	25.40983832	1.294117596	1.248226881	4.141843796
1.532126169	4.101508633			101.2609085				1.904346668	1.924351448	21.73650525	182	72									0.791484771	168.5804592	206.9353939	170.0893744	173.8052508	163.3556675	178.0309238	165.4772946	174.2117937	36.3865092	61.53268219	36.93245838	30.73518571	42.39933821	30.40780867	41.04824004	52.2733628	107.2399149	79.60249563	107.271187	120.3858842	94.09394557	123.8956211	97.55177749	83.14543071	27.27272727	1.411764706	1.173196605
	14.93312064	13.6413892	4.167583973	192.0680898	4.143470646			1.836756065	1.844536468	22.27692407	176	69.005										95	322.3135209		87	103			243.7456639	36.31578947	56.04196968		39.08045977	33.98058252			46.55466152	60.5	141.6826753		53	68			130.2706951	23.96514161	1	1.045630387	4.257209434
	6.848800651			130.8510666				2.261462082	1.579460528	274.3484225	81	180										166.0740099	278.2026911	172.9890538	139.3133205	192.8346993	132.678641	199.0599953	218.1223127	36.29044602		37.04998299	37.33685294	35.53446992	37.28851072	36.86399431		105.805011		108.8966388	87.29811091	124.3119111	83.2047517	125.6785299
6.349769711	8.281780243	9.485141451	3.475177288	143.8904114		1.612771532	1.612771532	2.563353233	2.372077119	44.80010944	171	131	4.979469259	2.062110372	1.82625571	3.165204916	11.81168509	4.891484831	4.332019384	7.508110158	0.482995285	163.4266815	296.2963387		164.7260742	162.1272888			228.7581946	36.25187914	51.21216142		38.14748347	34.32588963			42.16397102	104.1814384	144.5565794		101.8872223	106.4756546			132.3046557	21.27659696	0.933333359	0.992907822	4.397163391
6.001184702	8.58942318	14.79634647	4.340425491	146.5385895	4.44351244	2.393745684	2.393745684	2.23392098	2.132853527	34.14007572	172	101		1.886173021	2.337803034			4.022930782	4.986191447		0.548934025	226.5613209	360.6143492	276.7507272	201.5024182	251.6202236	205.9725091	253.8561984	265.218038	36.19975816		59.72050645	36.34973521	36.0796536	37.5211225	36.80997666		144.5466706		111.4737913	128.2568227	160.8365185	128.6893116	160.411791			1.111111111	0.972203479	4.521276474
2.278821945	5.062950611	8.505260064	3.290780067	112.5050049	3.221113682	1.939808742	1.939808742		1.962718363				5.414082631	0.362226073	2.099012855	3.945108469	10.6263194	0.710947765	4.119771075	7.743136838	0.74155406	110.1472634	227.1054889	107.910093	85.60417056	134.6903562	90.5294249	143.744425	187.0035195	36.07454041	76.97469691	32.35538883	13.66266822	50.31869109	15.57595674	52.94003602	68.11768922	70.41214433	52.29172714	72.99536285	73.90835675	66.91593191	76.42860084	67.64607463	59.62104325	38.70828335	1.07692308	0.695035487	3.97163105
5.086174818	7.668519974			138.4604645		2.013243568	2.013243568										5.572563301	2.919256047	3.374140337	4.04800526	0.580298389	115.3325164	168.272592	114.6749376	115.9668041	114.6982287	117.6154344	117.6294866	148.7101705	36.05886851	43.76736473	33.53737557	33.26957644	38.87901047	31.70170749	37.91916924	35.97569304	73.74491597	94.62411294	76.21597308	77.38513958	70.10469236	80.32933341	73.02536249	95.21065601	17.46031403
3.379228354	5.42307806	10.27524106	3.617021322	116.4375153		2.998370782	2.998370782	2.102338816	2.023179349	31.48788927	170	91									0.613905543	124.5260086	341.958532		120.6668396	128.3851776			254.842241	35.89763871	53.29606091		36.75869263	35.08835015			43.9417268	79.82411194	159.7081045		76.31128693	83.33693695			142.8601597	22.41379604	1.176470622	1.205673814	4.943262577
1.362116575	2.993608475	8.819730549	3.351063967	86.51023865		2.764272845	2.764272845	1.669183818	1.690054107	20.17714852	171	59		0.965492772	1.876188396			1.631735025	3.170859904		0.738235543	120.6076965			119.5564957	121.6588974				35.88213705			24.59709509	46.97216086				77.33107758			90.14907074	64.51308441
6.620321274	10.15124416	15.98608302	4.511553288	159.3050842	4.131184578	2.703185074	2.703185074											6.198489805	5.070919261		0.589772455	170.1420905	252.1639746	0	204.2429962	136.0411848		138.1316576	202.4779344	35.81112685			32.8168825	40.30648197		39.41322571		109.2122907		0	137.2168121	81.20776919		83.68951561			1	0.879994154	5.241363525
3.556024313	5.03705883	7.372573548	3.06382966	112.2169647		2.305509221	2.305509221										7.198173098	3.064411946	3.065035155	4.912305273	0.542243153	122.6057313	219.2899051		127.3341026	117.87736			182.0845934	35.80840507	47.02275722		34.47520513	37.24856133			38.64707159	78.70257441	116.1737454		83.43540955	73.96973928			111.7142302	19.08486112	1.221791126	1.25485611	4.482269287
3.588608742	5.114968777	9.718852782	3.517730474	113.0814819	3.302972794	2.066720513	2.066720513	2.075184555	1.987873901	32.27078777	167	90		1.402907594	1.763638733			2.788803391	3.505891407		0.546269566	158.6471349	212.7586407	163.8977586	137.1394802	180.1547895	140.9177455	186.4014703	177.937833	35.75360273		37.25664776	36.64905324	35.0719577	37.17357553	35.28494877		101.9250685		102.834948	86.87915911	116.9709779	88.53358095	120.629807			1.365193471	1.170688014	4.652482033
2.883347988	6.887239933	8.950877244	3.375886679	131.2177582	5.360072613	3.163128568	3.163128568										4.590311902	5.484008207	2.98226533	3.270198079	0.762462633	195.8926315	179.5270018		227.033371	164.7518921			156.2799917	35.74949976	42.29978763		39.96079941	29.94619428			34.61755961	125.8619957	103.5874613		136.309021	115.4149704			102.1796724	16.74842269	1.187957285	1.263913631	3.858155966
					3.571446657			1.667324892	1.625928303	25.88757396	156	63										137.9571247	143.6731047		131.3250465	144.5892029			131.6805171	35.68722425	42.65409939		37.36638507	34.16210434			35.1272212	88.72405624	82.39063581		82.25362396	95.19448853			85.4248106	16.91917652	1.092154816	0.948330939
0.166886568	2.580413977	9.896799528	3.549788237	80.28469086	3.599986315	3.768855795	3.768855795	1.844872306	1.815857917	25.51020408	168	72									0.96405398	173.0597708	249.8070463	172.4279049	185.8274064	160.2921352	187.173374	164.0781542	201.0407584	35.64254456	34.05161525	36.2931241	32.96511138	38.74650511	33.6324433	40.36637867	27.22398775	111.3768649	164.743712	109.8484314	124.5691949	98.18453484	124.2223951	97.84574517	146.3094469	12.95682561	1.202410203	1.063993514	5.12411356
2.27614975	4.955376625	13.84506814	4.198581696	111.3033752		2.547639787	2.547639787	2.066403958	2.010228523	29.06879615	173	87		2.47752474	2.000393517			4.980390897	4.021248104		0.735303133	150.7206802	223.1386144	155.3644762	158.8086599	142.6327005	164.1118095	149.0658514	184.5126516	35.60255912		35.18205743	37.38967713	33.61276425	36.20420303	33.94426682		97.06026092		100.7040569	99.43061469	94.68990716	104.6964368	98.46654107					4.765957348
4.462872286	7.899613161	9.273405504	3.43617034	140.5311757	2.967128277	2.668697034	2.668697034	2.539940615	2.416171472	37.13319647	182	123		3.771121427	1.991992534			9.11167601	4.812995533		0.659584928	211.4920519	208.3894335	223.2794773	255.4010131	167.5830907	263.0820025	172.8446699	175.1447658	35.5975015		36.92981303	38.57751571	31.05588191	39.45890857	31.746761		136.2061655		140.8227838	156.8736472	115.5386839	159.2727156	117.9720856					4.400709152
		6.008705466	2.765957594					1.825677125	1.809707802	24.22145329	170	70										78.1860733	133.1497144		85.95436096	70.41778564			124.1673867	35.58934397	56.03016277		28.69363344	44.00648443			47.46847677	50.36016273	58.54571271		61.2909317	39.42939377			65.2270196	23.9583347	1.600000045	0.851063848	3.40425539
0.153106054	2.930262407	7.102044358	3.007092237	85.46559143		3.497137592	3.497137592		1.760163645													103.8490944	283.7475247	0	121.5074844	86.19070435			221.4012482	35.5717855	49.00285909		29.51289348	44.11331829			40.19541927	66.90811729	144.703125	0	85.64710999	48.1691246			132.4080882	20.10579562	0.91708258	0.723584692	5.843971729
2.27489996	5.823348999			120.6580811	2.589670181	3.980280485	3.980280485		1.954640282				3.931534023	2.240897171	1.830211364	2.58382975	7.684734771	4.380147878	3.577404856	5.05045771	0.780607789	160.279036	247.8679797	160.2490191	166.293138	154.2649341	160.9661749	153.7768629	199.8556273	35.48479204	44.31777136	33.96499613	37.65164028	33.1489923	35.67269647	32.93663873	36.12300027	103.4043534	138.0184152	105.820446	103.6810439	103.127663	103.5451999	103.1279331	127.6617785	17.73049775	1.416666657	0.757361591
4.003842898	6.412244539	14.2344245	4.257209434	125.7831071	4.136666923	2.551190105	2.551190105	2.286627852	2.213573581	31.48148148	180	102									0.615920271	160.8556401	309.8382805	160.6098699	150.9573826	170.7538976	146.3578086	168.8450363	236.6023402	35.39431802	58.09127112	35.45879901	28.19715057	41.75707504	26.55236224	42.5496435	48.5297441	103.9218833	129.8492849	103.6595389	108.3917021	99.45206446	107.4963531	97.00207527	121.77983	25.16556291	1.35	1.209943734	4.257209434
3.024304569	4.833995044	10.76447046	3.702127695	109.3756886	3.422659397	1.756733483	1.756733483	1.845460977	1.789320716	28.1969212	162	74	2.21178341	1.706269364	1.047637168	1.686367864	3.957589876	3.05306312	1.874558887	3.017452954	0.611647098	109.8816688	140.0305342	108.8619957	108.4891733	111.2741643	110.0741607	120.7282627	129.0965783	35.36743751	44.57891479	36.2892023	44.38853729	26.57211954	42.80853784	27.80844168	36.86780038	71.01933827	77.60644165	69.35684584	60.33241618	81.70626037	62.95302198	87.15561418	81.5015095	17.85931092	1.026570031	1.20487237	4.340425491
4.779640436	6.347598076	9.935587214	3.556737626	125.9721985	3.791943073	2.027317399	2.027317399	2.11557648	2.072104139	28.08988764	178	89	0.573105248	1.300053789	1.728763162	0.36076125	1.187533757	2.693846836	3.582177303	0.747534878	0.497006952	137.0297702	232.2769885	138.7383372	135.7133624	138.346178	137.4519921	141.8140268	190.2333062	35.34507269	7.890944268	35.17775508	30.63652392	39.9640148	29.43386703	39.99729023	6.065046067	88.59649833	213.9481408	89.93330477	94.13550569	83.05749096	96.9945555	85.0922589	178.6955685	2.702702703	1.307692308	0.941444389	4.762411398
	19.37737215			220.0986832				2.050038779	2.007113594	27.75510204	175	85										240.2508577	232.3576017	249.2990841	244.7002169	235.8014986	238.6645763	241.2277607	190.2834978	35.31495632	41.5858759	36.96305453	34.81780734	35.83086679	33.43083535	36.4819895	33.77086458	155.4063723	135.7296578	157.1505277	159.5009668	151.3117777	158.8770148	153.2230744	126.0231155	16.4064781	0.968099785	1.22372268	7.528516763
0.112056812	4.944511494	10.27524106	3.617021322	111.1812877		3.962106403	3.962106403	2.129447143	2.058541255	30.73941662	173	92		1.315129173	0.587097296			2.707247658	1.208564004		0.988603613	89.27918243	238.6787642		103.8170776	74.74128723			194.2047598	35.26659992			41.93543794	26.00345634				57.79345036			60.28093147	55.30596924					1.267038254	1.520825488	4.964539051
1.698117495	4.047117233	8.130586978	3.217481136	100.5872421	3.033524036	2.645882786	2.645882786														0.761848432	140.9496994		0	130.5003967	151.3990021				35.2453041			44.20085931	27.52594339				91.27154922		0	72.81809998	109.7249985
0.252698183	3.336544037	11.69094026	3.858155966	91.33104706	3.166004896	4.415051207	4.415051207		2.313317562				4.008131487	0.621292604	1.08563709	2.917714815	9.272080959	1.437247092	2.511423346	6.749600924	0.96138625	102.0219879	223.7504602	0	110.1987457	93.8452301			184.8976109	35.23433383	75.44878172		23.7461792	48.7244199			66.46388901	66.07522011	54.93346388	0	84.03075409	48.11968613			62.00746802	37.38317889	1.333333427	1.134751797	3.858155966
62.72042835	64.21756554	9.407869322	3.460992813	400.6686096	3.241986275	0.816822989	0.816822989	2.117203179	2.034475354	31.90311419	170	92.2		2.39127256	2.112499074			4.864985088	4.297827301		0.152691721	180.410911	176.0752948	180.9226674	191.4123515	169.4094704	199.2854201	175.3546485	153.9720041	35.20464874		31.92288117	35.23510508	35.17023673	34.87180953	35.1696294		116.8978835		123.1669393	123.9680083	109.8277586	129.790988	113.6830685			1.350293933	1.226296782	4.425531864
3.170832038	4.392481804	8.689551727	3.326241255	104.7912445	3.453878641	1.754242658	1.754242658		1.607397442					1.675859685	1.68013437			2.693772572	2.700643689		0.527373577	112.043334	163.41015	113.779027	113.5588571	110.527811	114.0827579	110.1477608	145.398709	35.15266516		34.46063688	34.63935003	35.68005713	33.95464958	38.74945965		72.65711599		74.57004966	74.22280711	71.09142487	75.34635724	67.46609869			1.522419231	0.81335482	4.468085289
9.785313343	12.68601486	10.36343162	3.632510283	178.0871617	3.788473242	1.984729069	1.984729069	2.214309286	1.569057042	246.7702134	83	170									0.478041806	139.5	193.1338793		140	139	166.595697	167.1135067	165.266773	35.12544803	58.26982971		37.85714286	32.37410072	42.94816397	29.08951663	49.19781386	90.5	80.5950967		87	94	95.04590391	118.5009954	83.95913362	25.27199543	0.976584172	1.042654163	5.133508383
4.119838953	7.354035854	10.03489155	3.574467897	135.591629	3.433717966	3.408596717	3.408596717	2.200930946	2.122984855	31.67346939	175	97	3.25027468	1.555519749	2.005450641	2.220829168	6.900283921	3.30234487	4.257541339	4.71478669	0.663163099	158.3417422	217.573477	162.8080167	146.6497895	170.0336949	148.9285055	173.1900544	180.9980611	35.08000837	46.60482194	37.43635718	33.09107119	36.79541671	34.82991187	40.7403066	38.27876967	102.7954458	116.1737454	101.858626	98.12180327	107.4690883	97.05683828	102.6318952	111.7142302	18.87263949	1.404054619	1.186184585	5.16312027
5.159576893	9.708542824	11.82808463	3.880719662	155.1245575	4.13454318	2.497509382	2.497509382														0.687457402	139.2941628		0	164.2559052	114.3324203				35.06771399			48.54919447	15.69951752				90.44688416		0	84.51098633	96.38278198					1.059383359	1.214594126
3.686828256	5.045698643	10.53245061	3.6620121	112.3131638	3.272698879	2.695349907	2.695349907		2.087285734												0.518953393	122.9156647	263.2057936	0	96.00538635	149.825943			209.1631401	35.01004171	38.37806946		31.9747548	36.95499121			30.88389203	79.8828392	162.1924913	0	65.30789948	94.45777893			144.5654217	14.90348654	1	0.719271411	3.882978916
7.137709379	9.262355804	10.62060317	3.677304983	152.1705933	3.559114695	1.568617682	1.568617682	1.874648158	1.827662114	27.38200637	165.5	75									0.47894166	154.3925095	271.7138119		148.5900116	160.1950073			214.2623982	34.98826874	34.03214387		30.15843867	39.46821177			27.14958008	100.3732433	179.2437765		103.7775841	96.96890259			156.0910568	12.9482599	1.377088277	1.023049653	4.340425491
1.114195496	2.777984977	12.83516083	4.042552948	83.18957138	3.382374048	5.025067079	5.025067079		2.316929723				3.871890086	1.72130306	2.155950546	2.765803092	8.970897224	3.988138222	4.995185901	6.408171391	0.772513261	124.5808296	184.3124273	0	123.338562	125.8230972			159.4604807	34.98790209	47.23275848		31.37858593	38.52594776			38.99806845	80.99261093	97.25658367	0	84.63666534	77.34855652			97.27397328	19.19191831	0.823529437	0.80478102	5.053191662
0.926191409	2.717482885	9.601642227	3.496454	82.27368673				1.652651205	1.644056045	22.58270917	163	60									0.808157192	119.9146618	197.6386391	119.8898596	110.5726056	129.256718	115.1324857	135.6306725	168.204554	34.92387303	51.44480956	33.62514518	34.15083146	35.58517112	35.27142587	35.59507121	42.77058409	78.03581759	95.96381761	79.57672024	72.81114144	83.26049374	74.52361634	87.35283801	96.26248378	21.40192903	1.107072362	1.120176256	4.099290848
	5.772236107	10.09421793	3.585018471	120.1273918																		84.5			77	92				34.9112426			44.15584416	27.17391304				55			43	67							3.450580278
	7.038893308	6.242031372	2.819149017	132.6545637					1.892565071													148.2170469	202.1004583	146.7343916	123.8273418	172.606752	128.691095	177.9306724	171.0968155	34.88464735	54.3311916	32.50818072	34.43382597	35.20806467	34.41296984	35.06632089	45.42588414	96.5120528	92.29687108	99.03371041	81.18885044	111.8352552	84.40466727	115.5369318	93.37457435	22.99128204			3.776595831
2.134734511	3.571478367	8.950877244	3.375886679	94.49177551	3.554065228	2.179579872	2.179579872	1.507653416	1.50554934	21.09619051	157	52									0.634257582	95.62309456	234.9094471		88.23442459	103.0117645			191.8699241	34.8791034	33.33727978		32.53192103	36.88957557			26.66129763	62.27061653	156.5970275		59.53007126	65.0111618			140.7149126	12.64367733	1.075471687	1.010638316	4.496605353
3.52575171	6.335685968	8.54196161	3.297872543	125.8144417	3.262900114	2.496737681	2.496737681	2.050804136	2.02180619	26.51180407	178	84	3.011049166	1.696040979	1.892430477	2.030815572	6.087757844	3.42906615	3.826127652	4.105915494	0.664546862	129.8338298	211.7031252		121.1204071	138.5472526		145.5324033	177.2644987	34.86082403	35.87869137		35.32360631	34.45625175		32.99259869	28.89979315	84.57268689	135.7468143		78.33631134	90.80906243		97.51748154	126.0354253	13.76819853	1.077339636	1.066606641	3.723404408
5.00481534	7.411446095			136.1198578	4.492887497	2.804812972	2.804812972	2.249193122	2.113246409	38.10422413	166	105	8.218607155	3.68311563	2.7969755	4.665572807	17.36794205	7.783330877	5.910698431	9.859504978	0.56984042	194.9217521	416.8595492		208.2283478	181.6151564		177.6209947	295.6402704	34.84562636	41.33005009		37.07942276	32.28449796		36.45677177	33.08253985	127.0000467	244.5712887		131.0184784	122.981615		112.8661141	197.8349601	16.28462265	0.819208327	0.764211088	4.778222561
4.04801631	6.271649361	10.57967717	3.670212984	125.2163086	3.159225225	2.110145696	2.110145696	2.069032759	2.068588072	24.25127831	185	83	1.996589498	1.661089764	1.800274979	1.626498959	4.13012122	3.436110471	3.724027347	3.364556344	0.595443663	147.2394051	113.7977343	148.1888369	154.4184007	140.0604095	160.6571546	144.2996229	109.9352655	34.8314678	51.99165322	33.78421783	31.87663811	38.0892055	31.27588603	36.17786507	43.84249088	95.95375914	54.63241092	98.12439746	105.195006	86.71251231	110.410206	92.0951	61.73690673	21.69810903	1.187500031	0.868611574	3.93617034
4.228578933	6.126944995	12.6080623	4.006629944	123.7633326	3.605707645	3.518278374	3.518278374	2.261235268	2.168822359	33.30612245	175	102	1.248181811	1.202954644	1.339611102	0.933850434	2.70708462	2.608994929	2.905378511	2.025355702	0.59053527	117.8727554	136.1404908	118.1249268	122.2448761	113.5006347	125.1766665	114.8911552	126.3177791	34.80353287	29.58592203	34.8143756	31.75507618	38.08684675	31.28513753	38.95103163	23.85653767	76.84887223	95.86207131	77.00047114	83.42592255	70.27182192	86.01497425	70.13986498	96.18273056	11.03486701
1.899199486	4.947602272	14.99018322	4.368763447	111.2160339		4.2071735	4.2071735	2.462095691	2.335988382	37.24277238	178	118	3.689940343	1.583704341	1.600340465	2.318721382	8.619657771	3.699514941	3.738376734	5.416506208	0.784944175	147.0194513	286.7595781	150.4634116	156.7640598	137.2748428	155.5430304	138.4615241	223.1750869	34.71945707	41.25721991	35.77278998	32.39113401	37.37833737	32.84270073	38.02617256	33.31205326	95.97509603	168.4505484	96.6384514	105.9864031	85.96378892	104.4584984	85.80990604	148.8308831	16.24999684	1.04545456	0.947939277	5.110629082
3.133940935	5.664155006	11.13885966	3.765957594	118.9974289		3.148333678	3.148333678	1.952426483	1.899016759	28.3446712	168	80	2.689315313	1.481405492	1.460145407	1.703417273	5.107054849	2.813213857	2.772840598	3.234817949	0.668360942	169.8887002	274.4004091	173.7662594	154.1030622	185.6743382	160.0864346	192.0453774	215.8635349	34.64322237	39.21871622	34.76249698	38.46795373	31.46883209	40.54756263	31.17602999	31.57753064	111.03378	166.7840913	113.3607687	94.82276754	127.2447925	95.17528727	132.173253	147.699161	15.29222204	1.293772111	1.07373035	5.68085146
2.236560265	5.216336727	6.576153626	2.893616915	114.1965027	3.522985935	3.151102823	3.151102823	1.926254762	1.798126122	37.01592035	151	84.4	2.194281693	1.240213982	0.891294852	1.434246683	3.945595232	2.230061158	1.602660557	2.578956427	0.748010596	125.1468747	240.3315031	125.9290127	141.8680093	108.4257401	144.3993931	111.3702374	195.2253777	34.59474998	37.08982126	33.54216521	35.51282422	33.3935097	36.94308595	36.59046403	29.84424837	81.85262628	151.1929781	83.68969523	91.48667252	72.21858004	91.0538012	70.61935076	136.9618311	14.31457148	0.675676178	0.690052265	4.652482271
2.411926007	4.548336983	7.219779105	3.031914949	106.4904353	3.193374157	1.522511396	1.522511396	1.718219698	1.673781966	26.43807082	158	66	2.515238896	1.828625674	1.674583158	2.047256606	4.209961504	3.060720677	2.80288709	3.426661187	0.684515134	87.460447	105.2578928	87.67673782	89.27911772	85.64177627	93.70773712	89.69607307	103.4613132	34.57483759	41.25345994	34.65443193	35.35987599	33.75645737	36.445031	34.92646684	34.16096297	57.22113949	61.83537015	57.29286239	57.71013241	56.73214657	59.55592328	58.36840385	68.11793232	16.24821001	0.741095704	0.789946079	4.68085146
112.1849292	113.4890442	10.84241714	3.715507269	532.6512451	4.082443714	0.52633962	0.52633962		2.212677298												0.107143635	145.8860036	179.7696461	0	143.8428843	147.9291229	149.7342751		156.4417929	34.53705548			34.3871914	34.68277987				95.50127362		0	94.37935638	96.62319086		98.35493459			0.98866879	1.510596454
4.524969856	6.805353006	18.48263305	4.851063728	129.6784566	4.828624249	4.171645206	4.171645206	2.737830417	2.609569846	37.9501385	190	137	4.599171087	2.266409281	3.033270709	2.56429264	12.00185818	5.914353319	7.915531778	6.691700751	0.576870928	271.7023746	433.2865109	269.159862	271.7863993	271.6183499	270.1191342	261.6715668	304.3040599	34.49842898	37.547195	33.91226935	29.49739891	39.50255318	28.96949411	36.48667191	29.80800709	177.9693238	270.5995797	177.8816446	191.6164809	164.3221668	191.8669875	166.1963207	213.5970842	14.5227287	0.918067957	1.219905794	5.666730302
4.2570225	5.535888195	10.54273282	3.663799167	117.6423416	3.764234781	1.631469742	1.631469742		1.83166364												0.480638786	218.0223846	410.6071108	0	236.9865723	199.058197			292.3176779	34.45300583	40.79420872		39.16433243	28.84398717			32.63057455	142.9071198	243.103189	0	144.1723633	141.6418762			196.9327401	16.03053298	1.384615397	1.021276593	5.21985817
14.94779615	16.55996943	12.41088885	3.975177288	202.8703232	3.83716917	1.948563462	1.948563462	2.658666218	2.493622693	41.66666667	180	135	3.146729704	1.030965044	1.668349562	1.991008792	7.846756598	2.570837828	4.160234327	4.964824706	0.312872182	143.2670506	279.3678055	147.8416936	116.6482524	169.8858487	121.850258	180.282482	218.8127709	34.4481872	41.18814825	37.28166191	32.31877472	35.91029983	34.34984581	35.93559138	33.27282653	93.91414878	164.3013796	92.7238532	78.94896648	108.8793311	79.99488228	115.4969059	146.0075772	16.21718437	1.251822243	1.254047394	4.826667628
13.24749847	14.27826722	11.69094026	3.858155966	188.8205516				1.983933063	1.941916629	27.37966468	172	81	4.855107612	1.812179284	2.543264805	2.936698456	9.428214206	3.519101086	4.938808217	5.702823566	0.290408911	183.7886901	332.8981744	184.3707608	164.0821762	203.495204	166.5641501	207.9801712	249.746926	34.39784822	42.33846006	33.6115214	32.06176046	36.28148163	31.01468793	36.26570837	34.13554291	120.5693354	191.9542138	122.4009431	111.4745419	129.664129	114.9047988	132.5546888	164.4944569	16.76702609	0.973702614	1.017799973	5.003546238
1.245063063	3.350910548	11.288427	3.791157033	91.52746239	3.602718481	2.608598663	2.608598663														0.792742314	101.8508355	157.1827637		96	107.701671		109.6182296	141.1196534	34.31163231	43.09436743		25	42.61156577		41.02024621	35.4381928	66.9041513	89.44584598		72	61.8083026		64.65256195	91.10939857	17.13233816	1.396514879	1.105450013	4.3961289
4.461856961	5.665189266	9.601642227	3.496454	118.9501724	3.714784384	1.900679904	1.900679904		2.123418569												0.461102748	133.3250008	334.0432066	0	143.2429047	123.4070969			250.3929565	34.30808373	36.21902643		34.85436642	33.67399444			28.86087078	87.58374786	213.0560093	0	93.3164978	81.85099792			178.1273689	13.9210327	1.110664916	0.799338102	5.244680882
0.414396321	4.128508769	8.801073601	3.347517729	101.5936608		4.47199832	4.47199832										7.194677444	3.617179249	5.238993105	5.750855112	0.948408377	143.9811324	132.3315244	144.4310801	144.0406198	143.921645	152.4995867	152.6485288	123.576938	34.29813631	60.63286018	33.41735175	28.00561356	40.59586085	27.48233424	41.59317854	51.89852785	94.59828736	52.09513625	96.16603804	103.7011605	85.49541426	110.5891406	89.15715369	59.44232639	26.71001701	1.651371366	1.299836755	4.312056541
1.509463052	3.033936799	10.39648109	3.638297796	85.59078598	3.322333097	2.934257854	2.934257854	2.118815487	2.064981068	29.05475207	176	90									0.718385001	141.0193415	133.2258599		173.8943501	108.1443329	186.6535507		124.2222896	34.22703059	49.39910578		33.70813089	35.06141297	36.44398248		41.28506184	92.75260834	67.41347643		115.2778149	70.22740173	118.6295634		72.93704051	20.3132593	1.18917945	1.185955942	5.592198372
2.444566607	4.245652199	8.505260064	3.290780067	103.0249023	3.495548964	2.017510269	2.017510269														0.651320825	154.5716171	280.0540341	0	140.6325073	168.5107269			219.2190693	34.21468034			32.22205368	35.87764914				101.6854324		0	95.31782532	108.0530396					1.038461489	1.43617022	5.21985817
		8.651092258	3.318872213					2.002095366	1.974554571	26.14927686	176	81										83.11225128	200.9039698		72.85340118	93.37110138			170.3229061	34.08582942	46.63688861		31.0235342	36.47520492			38.3808586	54.78275108	107.2086092		50.25170135	59.31380081			104.9515124	18.88888319	0.903225768	0.911062956	3.937093496
0.438786507	4.911063194	8.950877244	3.375886679	110.8045959	3.478532553	3.88175548	3.88175548		2.285320088				3.452507349	1.42382874	1.790375323	2.594303793	7.890084398	3.253904422	4.091580691	5.928814572	0.954281648	126.5176239	163.3703084	0	118.633194	134.4020538			145.3714699	34.07343629	56.6871984		32.19400765	35.73235903			47.87019096	83.40872192	70.76025756	0	80.44041443	86.37702942			75.78186963	24.33899738	1.171834365	1.122042418	4.641843796
0.346797079	2.090386897	9.10194251	3.404255152	71.13878918		4.053821241	4.053821241														0.925813694	64.07110214	190.9900403	0	53.20500183	74.93720245			163.8622851	34.03547185	69.93033293		33.16887941	34.65074771			60.79766002	42.26420021	57.43006926	0	35.55749893	48.97090149			64.23785009	33.00492568	0.999999972	1.049645364	4.141843796
2.560992718	5.501063824	3.708125557	2.17286265	117.2717361	3.382688999	2.593557838	2.593557838					92					4.705187047	1.728751189	3.899071226	3.609132517	0.731064279	97.08983231	133.5595852		80.04298401	114.1366806			124.4628189	34.01833671	41.35026226		25.35044914	40.09704499			34.0360876	64.06148624	78.33234643		59.75172806	68.37124443			82.10054479	16.29423725	1.011084925	1.232585728
2.209499836	4.459499836			105.5876389		2.73004599	2.73004599	1.690018874	1.652034835	25.63691716	158	64	1.557072203	1.626715143	1.17906975	1.403877188	2.57233752	2.687390083	1.9478643	2.319254018	0.710310419	86.85334842	71.37748643		92.18815878	81.51853805	87.86993826	84.00505262	76.30291256	34.00949365	45.93141838		37.15341372	30.45407902	34.75323101	32.56246329	38.73917402	57.3149644	38.5927945	60.77205785	57.93711075	56.69281806	57.33229563	56.6509382	46.74379448	18.53301217	1.151858331	0.964854956
6.443258286	8.797636032	13.01593653	4.070921898	148.3040466	3.664964437	1.913136454	1.913136454		1.863432256				2.312147125	1.927997228	1.994773124	1.512812343	4.308529532	3.592692224	3.717124582	2.819023317	0.517315012	166.2322922	227.448004	0	160.5934296	171.8711548			187.2180398	34.00292743	29.29558324		34.5977173	33.44716608			23.28660513	109.7084465	160.8157847	0	105.0317688	114.3851242			143.6213141	10.91275787	1.153846192	0.69778502	3.276595831
		7.326445976	3.054229975		3.588552713																	133.0777188	118.140213	136.173137	135.2348022	130.9206353	131.4819295	131.5419716	113.1795517	33.99115342	30.63368741	33.37596402	40.04571759	27.73707601	37.57773824	27.71746388	24.84025544	87.84306722	81.94950942	90.72403978	81.07905524	94.6070792	82.07399422	95.08187314	85.06546198	11.47834269	0.966392786	0.660565078	2.60303688
1.805776308	3.523675601	14.22178637	4.255319118	93.27217102	4.587994099	3.532983495	3.532983495	1.961939544	1.929484358	26.3958034	173	79	3.448147119	1.795595067	2.199253766	2.598412173	6.653145931	3.464572596	4.243425742	5.013595644	0.698603509	124.7025089	151.0207305	129.4584414	127.9815207	121.4234971	130.2450855	126.6615154	136.8416361	33.99038871	48.4518304	35.97571435	29.77296626	38.43559208	30.04692443	38.06617981	40.29496213	82.3156414	77.84842231	82.8848423	89.87762575	74.75365705	91.11044307	78.44631522	81.70135068	19.81907117	1.124999953	0.882710993
2.234577537	4.029955864	10.27524106	3.617021322	100.3737488	3.736811876	2.964254523	2.964254523	2.168950681	2.103499173	30.34607438	176	94	2.456556252	0.912856479	0.974910933	2.02042183	5.167364044	1.920192849	2.050724341	4.249955648	0.66746401	99.50705618	127.7069535	98.47090741	100.2408788	98.77323356	102.3649693	103.2128016	120.2216889	33.93106637	68.80897155	33.43254819	32.57545834	35.30681703	32.27891251	33.81733722	60.11628371	65.7432509	39.83311219	65.54957384	67.58695309	63.89954871	69.32267039	68.30898046	47.94887733	32.18227271	1.114397404	1.231101215	3.918439865
1.729255682	2.753114266			82.96255581		2.43641505	2.43641505	1.45355954	1.439417778	21.92886277	151	50									0.609828714	59.83722976	162.4770389	60.93077732	59.24241852	60.432041	56.39978087	58.54694354	144.7602942	33.86572146		34.84088931	29.60886738	38.03877811	27.395772	36.81877601		39.5729202		39.70195264	41.70140939	37.44443102	40.9486255	36.99067554			0.973838106	0.742284675
1.183861732	2.291501522	13.19797639	4.099290848	75.68852997		3.781129251	3.781129251	1.872401061	1.823657261	27.54820937	165	75		2.408555937	2.067916075			4.392380524	3.771170166		0.695247145	146.1987203	191.3800197		146.622757	145.7746836			164.1180815	33.80255622			36.26958553	31.32117447				96.77981567			93.44329071	100.1163406					0.861301227	0.85782665	3.858155966
0.645610332	4.83686924	14.12052208	4.240142345	109.9644165	3.403645039	6.028088949	6.028088949	2.494295762	2.455589634	29.31070387	196	112.6									0.930872247	215.9463231	305.8535477	219.6073742	220.8129263	211.0797199	214.6021099	210.3402696	234.3041322	33.75623273	52.73666742	35.07470279	40.46256844	26.74065769	41.69351585	28.24909281	43.53293965	143.0509797	144.5565794	142.5807404	131.4663449	154.6356145	125.1269452	150.9210517	132.3046557	22.10526331	1	1.418439746	5.673758984
	8.86352396			148.8348007								74										192.3484113	188.0322312	198.8621506	217.13091	167.5659126	228.9379777	185.8597469	161.9176511	33.72650444	46.06496377		30.09447451	38.43286714	34.32187275	35.27404511	37.92819715	127.4760158	101.415252		151.7865037	103.165528	150.3621763	120.299496	100.5052052	18.60013994	1.061823235	1.339681709
2.015256405	5.170202732			113.6903992	4.200847149	2.651737971	2.651737971														0.781163978	133.14925	165.4567328	0	117.4070969	148.8914032			146.7956005	33.71825178	36.84988691		37.8046984	30.49591776			29.92309839	88.25365067	104.4861139	0	73.021698	103.4856033			102.8698085	14.20577723	1.036498699	0.929355323
3.834073782	5.901786327	6.74567183	2.93067503	121.4679642	3.305471897	1.862761203	1.862761203		1.676618593				5.431317989	2.186623187	1.654875093	3.464608445	9.106248725	3.666133091	2.774594351	5.808826937	0.59190679	123.5797939	274.438648	0	138.2546692	108.9049187			215.8862933	33.71772332	42.93337415		34.31067037	32.96497772			34.81481982	81.91150093	156.6128764	0	90.81856537	73.00443649			140.7258693	17.05426402	1.400000095	0.705266774	4.206936836
4.182022095	6.399228414	13.93877443	4.212766171	126.4663086		2.418718043	2.418718043	2.151542865	2.06050809	32.87197232	170	95	4.786448688	1.998991492	1.810789687	3.055976363	9.862516241	4.11893814	3.731146798	6.296864017	0.58337518	143.849051	275.9756652	145.7807952	158.5387109	129.1593912	159.150039	135.0578538	216.8003573	33.70801767	44.14817918	33.70187538	32.09562233	35.68717751	32.31806432	35.52122949	35.88063952	95.36038749	154.1374341	96.64993326	107.654725	83.06604997	107.715827	87.08364363	139.0110026	17.64705925	1.066666592	1.021276593	4.531915188
1.828920484	5.323329449	11.84186065	3.882978916	115.3617096		3.141877213	3.141877213		2.033243711					2.120073748	1.843430157			4.310626615	3.748142773		0.809975438	159.1360916	183.735066	161.1499415	151.983179	166.2890042	155.8903127	164.6703669	159.077924	33.69809023		35.09001734	37.74679875	29.99769167	37.33425587	28.82225786		105.5102679		104.6023991	94.61439428	116.4061415	97.68982449	117.2086491			1.086533718	0.790877044	3.776595831
12.95601034	16.29512024	10.39648246	3.638298035	201.8360748		1.833429339	1.833429339		2.124205017												0.452675061	112.0098381	185.4757123	0	107.2304764	116.7891998			160.2303054	33.6883551	59.68979422		34.23448441	33.18692426			50.6062185	74.2755661	74.76564131	0	70.52067566	78.03045654			79.14380694	26.12939231	1.417159989	1.298423242	5.280953455
2.293153524	5.043300629	11.9502508	3.900709152	112.2864685	3.960150003	3.293061994	3.293061994	1.92786536	1.842720401	31.640625	160	81	2.709809565	2.686314202	2.863459247	1.936239878	4.993421369	4.950125984	5.276554773	3.567948726	0.738449077	183.9168942	169.4647987	189.7239719	186.6608399	181.1729486	187.796027	190.2864903	149.5182381	33.66100635	35.67489736	32.93580662	32.10754157	35.26152697	33.14354334	34.15486776	28.89139093	122.0086168	109.0084057	127.2368514	126.7286331	117.2886005	125.5537694	125.2943911	106.3203394	13.67693953	1.134247153	1.204144597	4.290780067
5.678732157	8.294402122	8.505260064	3.290780067	144.0000153	2.946859837	2.576179282	2.576179282	1.987830445	1.935586921	28.37370242	170	82	3.691357256	2.442850241	2.077040212	2.538984779	7.144942825	4.728348977	4.02029187	4.914425732	0.561563591	174.4734535	210.3898149		172.7754059	176.1715012			176.425457	33.5986613	45.51083308		36.67484942	30.58177351			37.32950785	115.8527088	114.6396574		109.4102859	122.2951317			110.5667022	18.32232076	0.945796619	0.875741541	4.141843796
3.280418873	4.618932724	10.88855623	3.723404408	107.4585114	2.949566603	2.371778051	2.371778051		1.786958853				2.84786454	0.935626875	1.171729891	2.0107587	5.089016751	1.671926728	2.093833101	3.593143061	0.538320134	98.42660813	191.8345453	101.8468702	96.99468318	99.85853308	96.96947379	101.5630108	164.4160407	33.59204653	46.58364024	34.98795839	30.2688326	36.81995378	30.96357577	36.53621916	38.3757329	65.36309613	102.4710308	66.21272965	67.6355249	63.09066736	66.9442573	64.45572659	101.3201801	18.86191325	0.866666651	0.651237905	3.510638475
1.468200897	3.770114774	7.219779105	3.031914949	96.6385964		2.302193754	2.302193754	1.65517471	1.633497563	23.828125	160	61									0.781075742	128.9503578	185.8955826	131.4166865	126.3160192	131.5846963	128.8834947	136.070856	160.5078477	33.54943293	38.05129875	34.25132094	33.02338783	34.05441507	32.69676523	35.7909692	30.87173565	85.68824398	115.1598991	86.40473542	84.60219031	86.77429765	86.74276099	87.36977784	110.9562893	14.75333415	1.177772987	0.649768472	4.893617153
4.326981487	5.406866074	10.78168069	3.705085993	116.2633438	3.746257544	1.781351634	1.781351634		2.048528136												0.353419277	179.5569992	260.1088811	0	188.4300995	170.6838989			207.2959424	33.47307689	39.61889006		31.47841255	35.67512878			31.9656106	119.4537468	157.0566294	0	129.1152954	109.7921982			141.0325286	15.47853215	0.895896435	0.971105013	4.879432678
	12.44732571	12.30042472	3.957447052	176.4038391																		113.6624951	301.0496598	113.3980519	117.1364017	110.1885886	118.6313215	112.2321247	231.5225224	33.24176674	46.94956749	31.81212871	37.68886422	28.51426271	40.26973393	29.94903989	38.29533856	75.87907363	159.7081466	77.32371769	72.9890223	78.76912495	70.85880395	78.61968092	142.8601886	19.047616	1.357142943	1.212766051	4.468085289
2.717360894	6.072612286	9.407869322	3.460992813	123.1157277	3.358714342	2.916970111	2.916970111	1.584680062	1.58232247	21.60410478	161	56		3.0841287	1.212359534			4.880086142	1.918343731		0.742615894	150.6515501	194.8132547		159.031436	142.2716641	143.0500999	123.2037472	166.3640864	33.22648441			45.18807888	19.85579984	38.90489102	24.92203024		100.5953363		88.01280672	87.16818523	114.0224873	87.39661443	92.4988721			1.113174469	1.075063348	4.936170101
2.853989124	5.280756474			114.8994827	3.553969383	2.585202174	2.585202174	2.040486436	1.951853954	32.32323232	165	88	3.532893392	1.840718435	2.902081194	2.347895625	6.895691938	3.592813556	5.664438655	4.58274936	0.677900586	154.3283555	221.4406953	154.3640125	142.3598299	166.2968812	141.8273024	168.6619989	183.4428719	32.98572831	34.24838686	32.77295412	27.75664213	37.46213107	29.1996808	39.19272354	27.47545988	103.4220235	145.6008293	103.7743655	102.8455214	103.9985256	100.4141828	102.5587679	133.0410992	13.04348272	1.058823561	0.946950197
4.020501256	5.308614731	8.17851396	3.226950169	115.2021561		2.113189927	2.113189927	1.592326633	1.612463558	19.72103697	167	55									0.491964716	112.8848495	109.6344969		119.907402	105.8622971			106.7951635	32.93798889	54.77561561		39.10050474	25.95787146			46.49292255	75.70285034	49.58152632		73.02300262	78.38269806			57.14297083	23.24189908	1.212829047	0.885298431	3.68794322
		7.475327673	3.085106611																			156.4828606	241.0371975	0	173.9270554	139.0386658			195.6605887	32.90066881	44.759682		34.99719283	30.27807281			36.53939838	104.9989529	133.1497144	0	113.0574684	96.94043732			124.1673867	17.94871441	1.062499991	0.904255331	4.09574461
		7.99975543	3.191489458																			119.0945435	133.1497144		110.857933	127.3311539			124.1673867	32.84968059	44.27275521		33.60959607	32.1880777			36.64011585	79.97236633	74.2006673		73.59902954	86.34570313			78.67231238	17.70833353	0.750000028	0.797872365	2.712766171
0.209066151	4.021971099			100.2742626		4.308965446	4.308965446	2.08153877	2.050437863	26.84061047	179	86									0.973662663	192.8132105	182.6470213	193.0720885	179.736293	205.8901281	178.8326744	211.3011539	158.3561251	32.79520279	56.1024	31.50086627	29.79093393	35.41784503	27.11330099	37.04275153	47.19671622	129.5797271	80.17765882	132.2527081	126.1911727	132.9682816	130.3452331	133.0293924	83.61723414	24	1.909090909	1.191489335
7.118936062	11.16076851	7.202900517	3.028368831	166.3790253	4.019490719	1.83714373	1.83714373		1.44419379				3.534265254	0.799455902	2.263380047	2.160334871	5.104163932	1.154569249	3.268759408	3.119942205	0.604171982	116.6014061	294.4090963	0	88.58672333	144.6160889			227.6572942	32.78157205	29.9631688		22.52504664	39.06435834			23.68532401	78.37763214	206.1948018	0	68.63252258	88.1227417			173.7359265	11.1940299	1	0.695035458	4.343971729
0.418374538	3.520241261	8.018690182	3.19526422	93.81153107	3.412159443	3.800587502	3.800587502														0.938696811	115.1641159	184.1814837	0	119.5470428	110.781189			159.3737459	32.75252734	39.48976735		34.31991407	31.06111699			32.1298905	77.44495736	111.4486443	0	78.51860046	76.37131426		77.12099492	108.1671359	15.41832639	0.814327913	0.566136658	3.858155966
		10.97167374	3.737588644					2.006559821	1.996421022	24.69135802	180	80										145.5498886	299.6183085		173.0120087	118.0877686			230.6913762	32.71889709	29.05256236		38.77533345	23.84552914			22.91930087	97.92757034	212.5715126		105.9260254	89.9291153			177.8185256	10.81080619	1.27272733	0.84397167	4.762411594
1.823830938	3.250060037			90.07092199		3.287675241	3.287675241	1.916586945	1.903136532	24.48979592	175	75									0.660030929	121.7082055	95.86994	124.6661237	124.053538	119.362873	122.6315548	122.3578296	96.18889914	32.61120464	40.94679175	34.55363904	29.07477372	36.28660852	27.24080491	36.22977557	33.97197002	82.01769354	56.61427532	81.58944129	87.98525254	76.05013455	89.22573223	78.02786256	63.51163516	16.10272939	1	1.052209004	4.143245798
10.01701756	11.80507278	10.68214167	3.68794322	170.7309265	3.763850927				1.890814873				3.574049603	1.477204868	1.556592303	2.518377621	6.757866146	2.793120934	2.943227878	4.761785862	0.389920294	105.4841365	188.2725178	108.7771117	102.8640862	108.1041867	106.9406558	110.5508184	162.0759306	32.58513273	43.01537815	37.19036595	32.54071247	32.62739981	33.61558674	33.35971024	35.20889762	71.11199059	107.2863823	68.32250582	69.39137968	72.83260151	70.99192689	73.67138573	105.0107821	17.09401372			4.132517528
2.478562778	4.946096917			110.243059		2.84285807	2.84285807	1.846776349	1.848143018	22.85714286	175	70									0.708975022	127.9285392	221.6206547	129.4109691	114.4379335	141.419145	119.727935	147.1911051	183.5563599	32.54439002	60.59350175	32.49364787	31.01920834	33.77858387	30.10912295	33.74522311	51.28523465	86.29497648	87.33293941	87.36062453	78.9401925	93.64976047	83.67890382	97.5211383	89.41905003	26.68560056	1.25	0.829922321	4.822694928
		8.927062862	3.371392806		2.968873262				2.161103931													181.0115967	135.3730934	0	203.6136017	158.4095917			125.7671882	32.54400783	36.39578878		32.51820422	32.57717479			29.68722705	122.1031685	86.10298827	0	137.4021149	106.8042221			88.43039751	14.00062592	1.277015777	0.883186579	4.840425491
1.686894655	5.544640541			117.4662603																	0.836033482	103.9719715	169.2937896	0	113.4352073	94.50873566	133.942982		149.4024216	32.54122122	44.03210145		28.73098125	37.11450598	38.34941844		36.20599443	70.13822222	94.75017642	0	80.84415914	59.43228531	82.57662734		95.30978918	17.59004692	1.126028234	0.912793636
1.092224646	2.547872782			79.81028748	3.069809198	2.068086267	2.068086267	1.74613452	1.73861623	23.03004535	168	65	2.041859835	1.500996006	1.042305758	1.646313313	3.55001065	2.609656017	1.812169708	2.862307045	0.755680915	82.02661514	108.0935733		93.66220856	70.39102173			105.6252896	32.5087355	39.61074615		33.60486175	31.05023123			32.68372501	55.36079979	65.27690238		62.18715286	48.53444672			71.10301043	15.47473237	0.426215139	0.835848987
4.628277779	6.744729996	7.663249691	3.123644114	129.8530884		2.172413968	2.172413968	1.804199911	1.7709604	25.71166208	165	70	5.736691697	1.725025211	1.640211195	3.799353288	10.15945382	3.054951338	2.904749075	6.728504219	0.560172723	100.4926445	243.34372	104.2343335	103.2727507	97.71253837	100.9600793	99.7293683	197.0806589	32.49111703	45.74616606	37.31283322	32.41328416	32.57337888	34.79526195	32.78541387	37.40925054	67.84146178	132.0232977	65.34155049	69.79866053	65.88426304	65.83075523	67.03268215	123.3542615	18.44007622	0.82163701	0.879135901	4.893709183
1.717353106	4.256602287	6.130836779	2.793926239	103.1576767	3.440811396	3.017663358	3.017663358	1.71268802	1.678191386	25.390625	160	65	3.331766861	2.632684062	2.341093555	2.471249557	5.591342447	4.418147716	3.928803038	4.14722972	0.772362391	153.4980448	154.4902395		163.2246968	143.7713928	161.4768189		139.2558463	32.45759017	43.20522887		32.3128769	32.62188419			35.5521541	103.6762785	87.74237797		110.4821014	96.87045556		94.65738999	89.74739324	17.18618638	1.057570651	0.923245311	3.826464176
	5.97136032	11.20187959	3.776595831	122.181835				1.630656576	1.63492969	21.30394858	165	58										137.3157037	260.0580069	135.7308079	126.6074167	148.0239908	120.9386036	151.6903228	207.2652189	32.38376558	45.53286863	32.30358962	37.95720983	27.61670468	34.7006574	27.55350932	37.16033623	92.84770814	141.6461362	91.88488474	78.55077389	107.1446424	78.97211307	109.8943156	130.2447667	18.33333246	1.076923064	0.744680882	3.93617034
4.263093054	5.225747108	10.03489155	3.574467897	114.2535502	4.437875748	1.551903513	1.551903513										7.627516718	2.047373124	5.533167744	5.78196172	0.428518823	92.01143735	141.0796846	92.36532976	79.48502112	104.5378536	80.24000616	107.6661091	129.8425849	32.36085935	42.47274706	31.25452459	20.23500738	41.58071194	21.1783157	42.05913297	34.98240974	62.23574552	81.15926702	63.49698505	63.40122123	61.07026981	63.24652434	62.38267709	84.42051985	16.83168961	1	0.927767754	4.141843796
	21.59313774	32.17703834	6.400709152	232.3420868	8.838781357				1.907965083													391.6414032	456.8325558	0	424.3707886	358.9120178			316.5638488	32.31175709	33.04910545		40.22054279	22.96055831			25.98520154	265.0951843	305.8534827	0	253.686554	276.5038147			234.3040947	12.51798158	0.823529427	0.943262398	2.156028271
6.926882744	9.181337118	9.935587411	3.556737661	149.1806545		1.913526855	1.913526855		1.704846009				3.98108386	1.891496445	1.873661342	2.839904687	6.787134931	3.224710164	3.194304061	4.841600171	0.502835305	112.2372208	179.2437765	0	114.51297	109.9614716			156.0910568	32.30896455	42.78228723		31.81688142	32.82141586			35.04551949	75.9745369	102.5591892	0	78.0785141	73.87055969			101.3881351	16.98112745	1.07142856	0.797872365	5.907801628
1.201688766	2.90455246	4.020064539	2.262411356	85.21373749	2.360644579	2.08229839	2.08229839		1.432500355				1.964255448	1.448027975	1.017533172	1.53380383	2.813796626	2.074300589	1.45761663	2.197174531	0.765685346	97.5	123.7319438	0	90	105			117.3126765	32.30769231	40.56401198		41.11111111	24.76190476			33.4079361	66	73.5413033	0	53	79			78.12093249	15.9218471	1.131493144	0.541148901	3.354609966
4.042280197	4.973861694	13.75167789	4.184397221	111.5107803	3.433236122	2.057529678	2.057529678		1.761070249												0.431943161	173.7769699	290.7081261	0	157.0425415	190.5113983			225.4927517	32.29708357	43.31453671		35.95567017	29.28123389			35.10190026	117.6520767	164.7892481	0	100.5768433	134.7273102			146.3405109	17.23934863	1.073359041	0.985815605	4.271276712
3.037566274	4.038208127	10.03489155	3.574467897	100.3939648	3.647537708	2.234178142	2.234178142		1.685789173				2.291572587	1.494931107	1.284846752	1.413029732	3.863108258	2.520138676	2.165980745	2.382070224	0.497949486	161.0771128	285.0930047	161.6033702	167.7485296	154.405696	168.0884581	155.0540065	222.1942517	32.19791637	29.99359796	31.55378354	33.2540056	31.05056611	33.06632696	30.58029647	23.73012301	109.2136387	199.5833551	110.6113926	111.9654242	106.4618533	112.507779	107.6380316	169.4672824	11.20689305	1.16666671	0.794326246	4.198581696
		10.01499149	3.570921898																			196.2596588	287.8668474		225.2654724	167.2538452			223.8258917	32.11027491	51.49417101		42.27679906	18.4175143			42.44948149	133.2401428	139.6322007		130.0304413	136.4498444			128.8129612	21.42857246	1	1.078014135	3.975177288
1.769546926	3.15718174	7.961627546	3.183874846	88.84230042	3.286461115	2.307610474	2.307610474	2.11884874	1.980419646	38.36873541	159	97	2.457029236	1.180334721	0.730461369	1.619614081	4.865948969	2.33755807	1.446620046	3.207515544	0.662585989	102.1570892	231.695362		117.5044708	86.80970764			189.8710327	32.09571645	36.39353319		34.47323405	28.87754012			29.27413477	69.36903954	147.3732335		76.99687958	61.74119949			134.2879307	13.99960933	1.197282876	1.150895238	5.106382847
2.196474075	8.021970749	11.34961696	3.801418304	141.6154175	3.960012436	4.396407278	4.396407278	1.993031516	1.985776668	24.38271605	180	79		2.728517546	1.995901595			5.418226481	3.96341482		0.852169421	249.0593578	226.6670811	251.9502529	253.253468	244.8652476	255.5477779	255.3484379	186.7288138	32.02849389		31.86445568	36.38248053	27.52535501	34.95258099	28.80476569		169.2893966		171.6676762	161.1135743	177.4652189	166.2272339	181.7959187			1.220948856	0.970088542	4.198581696
2.849632263	4.579419136	13.10679844	4.085106373	106.9978867	3.533787489	2.955416689	2.955416689		1.982108806					1.946816213	2.619999844			3.858801561	5.193124764		0.614597944	216.9268224		217.1511213	203.3440713	230.5095735	209.3276064	239.5328103		32.00947781		32.36126825	29.11399211	34.56373116	28.46511358	34.40313151		147.4896793		146.8782644	144.1424944	150.8368642	149.7422655	157.1260225				0.684371478	4.085106373
								2.436041482	2.358744323	32.37368482	186	112										187.70308	267.9380322	194.3912783	197.2691171	178.1370429	196.1350419	179.0025222	212.0048341	31.95435832	40.39363254	32.5816029	29.44738875	34.73057861	29.91821268	33.67548921	32.61466116	127.7237652	159.708128	131.055484	139.1785133	116.2690172	137.4549429	118.7225471	142.8601758	15.84158416	1.636363636	1.148936216
112.9689238	114.4774513			534.8129883		0.52737372	0.52737372										4.195554832	2.627089546	2.320459598	3.664225067	0.114827174	98.29601669	90.57340999		100.1242828	96.46775055			92.00738521	31.94279461	58.79459316		33.30306191	30.53096747			50.54848687	66.89752197	37.32114207		66.77983093	67.01521301			45.49904418	25.58655649	1.073002906	1.322628379
10.78769028	20.24049541	10.03489155	3.574467897	224.8404571	5.1078825	2.216212714	2.216212714	1.530767189	1.515738049	22.47658689	155	54									0.683716243	211.8011387	209.3058471	215.5768772	231.3356645	192.2666129	235.3735499	198.8749595	175.7318813	31.74136917	72.31053961	33.11042258	31.82827899	31.63679905	32.43763295	33.04471913	63.1800313	144.5725574	57.95565962	144.1984622	157.7055038	131.4396109	159.0239417	133.1572877	64.70442368	34.82142958			4.765957355
3.424019629	6.102957286	23.19985696	5.43497703	123.520821	3.771042345	3.490327934	3.490327934	1.756839681	1.789124483	19.88385305	178	63									0.662538528	307.0024394	380.1920462		313	301.0048789		319.5229383	275.947786	31.65646956	50.11373908		30.67092652	32.68128674		34.46664468	40.93404329	209.8163056	189.6635962		217	202.6326113		209.3941025	162.9911998	20.69017627	1.452212443	1.536116996	5.194059376
3.747009309	5.45572408	9.485141451	3.475177288	116.4036814	2.906541348	1.778447037	1.778447037		1.755235431				5.140636729	2.407965816	2.868045221	3.417841905	9.023027726	4.226546918	5.034094589	5.999117211	0.557897102	124.1673508	221.5305042	0	119.9327545	128.401947			183.4995113	31.63586077	34.55371525		29.89674313	33.26026893			27.73501655	84.88594055	144.9834846	0	84.07676697	85.69511414			132.6058915	13.17829054			4.368794441
3.757454269	8.323709963			144.2542024		2.573707061	2.573707061	1.871694603	1.850123499	24.96494648	171	73									0.740664695	170.14584	192.8265226	171.7264269	169.2421613	171.0495187	172.6334971	178.2333596	165.0656704	31.62460472	54.98750101	29.33013551	27.01035036	36.19010356	25.61507984	37.94001001	46.08939107	116.3378907	86.79603655	121.3588332	123.5292606	109.1465208	128.413289	110.6116051	88.98790807	23.36196253	0.935502142	1.188044969
4.953682899	9.163428307	10.43053498	3.644251585	151.3557739	3.420614481	2.402278869	2.402278869	1.897456956	1.896964298	23.30109483	177	73	3.76835992	2.49044351	2.442074866	2.505994702	7.148444231	4.724282425	4.632528834	4.75378248	0.677795866	199.7111511	232.2885067		212.2422028	187.1800995			190.240478	31.61275516	41.5289165		30.03799201	33.39836807			33.72121129	136.5769539	135.8216068		148.4889069	124.6650009			126.0890844	16.37931634	1.326047465	0.811389744	3.852494478
								1.88142061	1.889532968	22.51596902	178.2	71.5										67.96535683	94.21131368		67.39704132	68.53367233			94.88580923	31.60151393	47.04626712		36.53881964	26.74609343			39.47973912	46.48727512	49.88840739		42.77095795	50.2035923			57.42513928	19.09683223	0.966130118	1.185534596
1.449635148	2.872708321	6.96867599	2.978723526	84.74533081	3.846397638	2.961575895	2.961575895		1.972241923												0.703830122	84.75403511	234.9094653	0	81.45731354	88.05075668		90.01011412	191.8699354	31.55004923	57.81250326		32.71810218	30.46946277			48.55245519	58.01409531	99.10242301	0	54.80602646	61.22216415			98.71237098	25.00000193	1	0.691489398	5.113475323
2.441688325	4.716692022	10.42586386	3.643435487	108.5897327	3.734354247	2.195028289	2.195028289	1.994543093	1.902612335	32.57887517	162	85.5									0.694500069	90.5	172.6354935		99	82			151.6600712	31.49171271	53.34495293		35.35353535	26.82926829			44.66794905	62	80.54317073		64	60			83.91662787	22.4408792	1.007902476	0.822099229	5.175870418
2.462726593	6.083292484	7.282346949	3.045024157	123.3216553	3.231246948	2.545652865	2.545652865	1.890264303	1.855603664	26.25958475	169	75	1.303128968	2.055332519	1.078555321	0.897650572	2.418090888	3.813882553	2.001371205	1.66568369	0.771469726	182.817131	183.3955547		195.6321564	170.0021057			158.8528171	31.45634707	26.07776204		38.55791798	23.28412106			20.73882346	125.3095398	135.5700984		120.20047	130.4186096			125.9086118	9.581277061	1.285667645	0.970088542	4.822694778
2.535565734	3.733421564	8.726647092	3.333333492	96.61032104	3.429533958	2.533301308	2.533301308		2.5236854												0.566433279	193.7584076	234.9094108	0	198.2276001	189.2892151			191.8699015	31.43289917	19.295582		29.25610136	33.71248708			15.07905075	132.8545227	189.5822728	0	140.2339325	125.4751129			162.9377417	6.896550925	1.066666697	1.134751797	5.744680882
					3.266661644			2.638897876	2.501494463	38.69328922	184	131										165.1874008	205.1414746		188.7129211	141.6618805			173.0583246	31.26998972	31.06013344		39.23394318	20.6609189			24.8303811	113.5333176	141.4242588		114.6734009	112.3932343			130.0872831	11.66011841	1.011928246	1.056257606
		11.69094026	3.858155966	115					2.159548728												0.848911385	124.2746335	253.6105644	131.4383826	99.65491601	148.894351	99.4272039	149.5523506	203.3582147	31.26138643	48.79999711	35.45511386	41.24874283	24.5768537	44.21203615	27.84719549	40.11584686	85.4246601	129.8486163	84.83675442	58.54851599	112.3008042	55.46841257	107.9062151	121.7793447	19.99999849	0.800000026	0.723404288	3.978723526
5.586808165	6.925480604	10.03489289	3.574468136	131.5719452	3.926589966	1.702554897	1.702554897										8.935044294	3.085364503	4.09765426	5.557722697	0.439438974	206.1615994	318.7819724	207.656615	191.3268113	220.9963875	198.5377613	230.6578655	241.7313371	31.23515674	50.25478456	31.55180043	28.91379545	33.24486675	29.66328746	34.08232532	41.22288461	141.7667007	158.578779	142.1372143	136.0069684	147.5264329	139.6449344	152.0443014	142.082707	20.76499213	1.11366558	0.921790481	4.723404408
								1.867514758	1.88627738	21.60493827	180	70										137.1053314	217.1510196		138.7200012	135.4906616			180.7302856	31.12312451	38.68335747		37.27055443	24.82917425			31.29685692	94.43386841	133.1497144		87.01828766	101.8494492			124.1673867	15.04424793	1.333333333	1.276595831
																						137.5752335	192.009699		104.3185425	170.8319244			164.5308108	31.06765147	46.82927503		29.99129687	31.72492759			38.59595307	94.83383942	102.092949		73.03205872	116.6356201			101.0285763	18.98647537	0.89135887	0.985501349
1.275681885	2.406899448			77.57092638		3.521311257	3.521311257	1.790292417	1.760163645	25.34435262	165	69									0.685557831	167.2905831	206.5429832	167.6502917	165.9816334	168.5995327	167.0683721	169.7617088	173.959707	30.99121451		30.88271206	34.34563553	27.68887866	34.08674681	25.70196734		115.4451996		115.8753349	108.9741866	121.9162127	110.1201991	126.1296099			1.328281299	0.723622485
2.261285062	4.058900828	6.836570668	2.950354576	91.57962916		2.751383327	2.751383327		2.135639312				3.568378897	1.431572302	0.92265212	2.312935241	7.620770253	3.057322085	1.97045214	4.939595428	0.732014295	119.950264	259.4311438	0	130.5595551	109.3409729			206.8865165	30.99112073	43.43796558		34.62782791	26.64867837			35.30627594	82.77633286	146.7395329	0	85.349617	80.20304871			133.8425921	17.2994609	1.000380413	0.891244769	4.312056541
9.059499707	11.03146744	7.928804126	3.177304983	166.0682678	4.227725983	1.887129777	1.887129777	3.022790327	2.772419032	51.32230407	182	170	2.76391022	1.924393679	1.069236733	1.870569095	7.662717297	5.335225661	2.964372269	5.186001359	0.398018935	141.1755311	211.7058138		156.9353212	125.415741	156.776938		177.266215	30.69861685	37.80081811		35.50448956	24.68492852	37.56437529		30.55327964	97.8365957	131.6792842		101.2162364	94.45695496	97.88466064		123.1055726	14.63859446	1.213885567	1.208374262	4.368794441
0.962768892	2.992705027	10.76447046	3.702127695	85.94917043	3.253728628	4.235076658	4.235076658		2.155248829				2.299349821	0.850834235	1.313887305	1.586281426	4.955671009	1.833759489	2.831754076	3.418831185	0.82877812	106.1724854	193.9757362	0	102.2779617	110.067009			165.8171627	30.69631596	35.69306457		25.0489248	35.94406151			28.80560204	73.58144379	124.7398514	0	76.65843201	70.50445557			118.0525307	13.68506698	1.203517182	1.091349673	5.80851078
3.866748412	6.516420205	9.10194251	3.404255152	127.2362391		2.901980112	2.901980112	1.887644475	1.893595166	22.72440348	178	72	4.085448543	2.264479302	2.278654348	2.645341637	7.736185613	4.28800706	4.314848859	5.009206137	0.639668867	147.6859436	243.103189		159.4352264	135.9366608			196.9327401	30.68676459	33.52847769		28.33667042	33.44310562			26.79961718	102.3659058	161.5943905		114.2565918	90.47521973			144.1555197	12.72727398	0.800000014	0.680851042	5.390070915
7.165414929	9.112228394	12.43304213	3.978723526	150.9323425		2.701018065	2.701018065	2.107434174	2.07056995	27.46481071	179	88	5.273729233	1.475814877	2.528156566	3.101294984	10.91962527	3.055777937	5.234725015	6.421448199	0.462221208	185.3478516	365.3627579	184.6631656	168.3514561	202.344247	169.3590959	206.5820407	267.8349957	30.5912882	40.88065989	26.97842454	24.82786373	35.38648706	25.48777332	37.21386272	32.79443106	128.6475561	216.0000515	134.8439528	126.553386	130.7417262	126.1932335	129.7048837	180.0000327	16.07142309	0.944444352	1.085106373	4.581560135
					3.145267367			2.679776891	2.509256922	42.28395062	180	137										156.8396072	405.8631326		179.1321259	134.5470886			289.7872552	30.58104815	63.74795836		30.58805736	30.57171627			53.71789722	108.8764114	147.1336718		124.3390884	93.41373444			134.1196353	28.69650407	1.196919643	0.92179968
6.105718136	9.531025887	5.028481134	2.530308485	154.3618011	2.516552448	1.977243631	1.977243631		1.599872282												0.599487261	115.6821819	253.3192857	114.5918956	101.027172	130.3371917	101.5411505	132.5986547	203.1810751	30.528545	37.2644677	29.81552411	30.01107705	30.92964558	28.36437013	31.78238432	29.95479952	80.36609491	158.9212023	80.42572137	70.70782954	90.02436027	72.73964276	90.45564066	142.3185914	14.39393608	1.714285765	0.575214863	4.765957355
								1.462189244	1.488648743	18.28989483	162	48
								1.894690142	1.863557634	25.95155709	170	75
4.307991862	5.621032397	7.57569403	3.105748415	117.5262146	2.874525547	1.629062208	1.629062208		1.882063535				1.767563715	0.750985727	1.108091231	1.358831367	3.326667215	1.413402853	2.085498101	2.557406966	0.487008243	81.2941392	135.1048915	0	74.6099764	87.978302	82.71031894		125.5745692	38.58485525	44.14817385		33.96593077	42.50193297	31.06601326		36.51510939	49.92691326	75.45854914	0	49.26800347	50.58582306	57.01552029		79.72087789	17.64705664	1.142857167	0.804902911	3.882185459
8.510692596	14.32815027			188.7866287	2.524401665	1.675655156	1.675655156		1.456578541				1.601853815	1.811086064	1.648323605	1.224932784	2.333225893	2.637989098	2.400912792	1.784210807	0.6388007	149.4357071	130.7964761	0	168.839859	130.0315552			122.4666192	34.59212429	36.60045232		32.05706253	37.88378276			29.89194302	97.74272156	82.92437425	0	114.7147598	80.77068329			85.85896714	14.09296702	0.968794365	1.026792854
7.901106119	10.30378246	8.017542039	3.195035458	160.4975281		2.664502124	2.664502124		2.060002946				5.790017494	2.510894261	3.253628626	3.657230698	11.92745309	5.172449574	6.702484556	7.533906012	0.482891211	178.7825225	280.5134154	183.8589539	163.239042	194.3260031	167.1540225	205.1934623	219.4909054	31.92142271	40.86957934	32.7898174	30.45638224	33.15209589	29.61273967	35.20299761	32.99208437	121.7125978	165.8687625	123.5719387	113.5223354	129.9028602	117.6551369	132.9592127	147.0762807	16.06617993	0.716717295	0.739058634	5.12411356
3.127959371	4.119336963	8.582870508	3.305760145	101.4501686		1.748804897	1.748804897	1.939583278	1.902955839	26.67487432	171	78									0.49072342	132.2815177	182.4641249	130.5059316	129.5235939	135.0394416	127.9123232	139.1318402	158.2346818	35.55096213	32.35211591	33.48083425	36.75042033	34.40049724	35.08562501	33.6947242	26.0004022	85.25416547	123.4331197	86.81145696	81.92312871	88.58520222	83.03348513	92.25175035	117.0930281	12.215453	1.08947076	0.816426486	4.879432678
2.324311655	3.705424998	11.47702116	3.822695017	96.11633631		3.026557315	3.026557315														0.611278455	110.4973211	167.7184175	113.9345308	95.73438577	125.2602565	93.25354259	129.0620136	148.3340435	36.94089739	38.93730374	40.31389827	35.23745134	38.24281362	33.06328396	38.87351127	31.7245476	69.67861911	102.4133879	68.00307996	62.00002817	77.35721005	62.42085901	78.89107719	101.2757393	15.1616932			3.773049593
5.562435508	7.458123207	10.76352006	3.701964259	136.547821	3.627504826	2.350906225	2.350906225											2.657422294	3.851991173		0.504160279	165.0501213	250.9303186		162.7028961	167.3973465			201.726148	38.63710917			32.00176275	45.08637555				101.2795258			110.6351013	91.9239502					1.457624198	1.302902818	5.361702442
1.225318848	4.510112027			106.1851217	4.4086326			2.237956806	2.176255953	30.24691358	180	98									0.853415154	180.1016148		178.2917886	166.4055166	193.7977131	175.8007978	200.8899228		33.47171693		32.34800386	35.71672684	31.54402631	37.17290842	30.70489599		119.8185121		120.6179539	106.9709128	132.6661115	110.4505282	139.206881
7.157358408	8.390791893	8.988525682	3.382978916	144.8343201		1.545339028	1.545339028		2.090440629				2.146302357	0.941560967	1.121734934	1.356706512	4.486717649	1.9682773	2.34492028	2.836114415	0.383403778	104.6672379	257.7441263	104.7337822	97.01144353	112.3230323	94.48300549	110.6227076	205.8661147	33.89622598	28.63734265	34.21057098	33.37767409	34.3440902	36.66071437	37.33422834	22.66374274	69.18899443	183.9330577	68.90375731	64.63128008	73.74670879	59.84486072	69.32257335	159.2091481	10.63715134			4.595745087
3.992199084	9.6375751	6.840077539	2.951111183	155.2222205					1.868418295												0.76535434	114.2597106	216.9614387	115.7685019	98.90868647	129.6107348	100.067345	134.087593	180.610074	31.68727532	44.36036313	32.17161725	26.15318545	35.91045608	24.15281167	36.34818009	36.27712284	78.05392153	120.7165566	78.52390259	73.04091427	83.0669288	75.89826759	85.34919319	115.0899356	17.75147929	0.909090909	1.066666692	4.572536484
4.532711803	7.414228969			136.1454091		2.768407158	2.768407158	2.073059728	2.048528136	26.2345679	180	85									0.623415518	139.1822063	199.5780299	141.4120843	152.5278553	125.8365572	150.5456526	130.2715234	169.4638292	38.66615264	14.45368737	39.26982717	39.45939143	37.70465929	33.8790765	38.66878549	11.26409699	85.36580194	170.7316454	85.8798032	92.34129186	78.39031202	99.54217577	79.89710748	150.3752592	5.07066654			2.87234054
2.202309549	3.17393446	10.62060317	3.677304983	89.07769775	2.94608736				2.001205614				3.140595646	2.990081249	2.769485857	1.652017889	6.284977638	5.983767383	5.542310645	3.306027474	0.553286848	233.435934	475.6566347	235.9847516	240.4994182	226.3724498	242.1491616	228.8177092	326.237602	35.82252956	19.17266916	36.7063795	36.10215049	35.52545865	36.63882962	35.99463932	14.70431651	149.8132775	384.4605618	149.3632931	153.6739563	145.9525987	153.4285429	146.4556001	278.2665924	6.849309378			5.847517967
2.681632042	4.42304039	8.801073601	3.347517729	105.1551285	3.000972748	1.983891998	1.983891998		1.764315451				3.02691993	1.135427145	1.537659452	2.094499183	5.3404416	2.003251655	2.712916328	3.695357269	0.627465511	103.8303464	205.4530657	0	80.23619843	127.4244944			173.2588666	39.67066606	45.40451797		43.61136618	37.18930014			37.25593685	62.64015643	112.1680915	0	45.24409612	80.03621674			108.7096527	18.26923419	1.285714275	1.021276593	3.574467897
4.447436333	6.320704937	6.836570668	2.950354576	125.7050629		1.75870509	1.75870509		1.70084376				4.235111184	2.064005553	1.903856464	2.941577806	7.203262429	3.510550965	3.238162387	5.003164255	0.544398921	135.0355339	205.4530657	0	153.9364777	116.1345901			173.2588666	33.71852202	47.30883144		30.77225672	37.62379867			38.96501983	89.50354767	108.2556211	0	106.5667496	72.44034576			105.7485149	19.23076985	1.1428571	0.90780139	4.710861266
56.3241557	58.1336074			416.2089844	3.919077396			1.997955887	1.914834118	31.60321237	164	85		3.887887971	2.956105221			7.444660533	5.660451132		0.160970845	233.8887111		232.1888487	259.2506812	208.526741	267.6187217	219.2982228		33.40134157		31.52906702	34.23634816	32.36322038	34.49569935	34.2115172		155.7667438		158.981871	170.4927154	141.0407723	175.301772	144.2729736
4.412188689	6.135972261	8.017542039	3.195035458	123.8143349	3.406242609	2.800568823	2.800568823		2.403511109				3.028248832	2.013372338	2.331108798	1.947434958	7.278429709	4.839162782	5.602845894	4.680681557	0.530117815	193.9831848	250.1540058	0	179.1233978	208.8429718			201.2525523	31.42539001	33.97198611		31.54340848	31.32416626			27.15553768	133.0232124	165.1717217	0	122.6217728	143.4246521			146.6013396	12.92180638	1.128879271	1.155246139	4.822695255
3.906803846	6.100836754	7.928804126	3.177304983	123.4993591		2.494730391	2.494730391	2.095697846	2.089627477	24.83564646	185	85	2.388549494	1.770993351	1.694223582	1.623180334	4.991178652	3.700716367	3.540296148	3.391842225	0.599690078	172.1578293	209.4865856		183.4235687	160.8920898			175.8475932	34.01365544	38.53520559		32.63183118	35.58899166			31.19679632	113.6006584	128.7604992		123.5690994	103.6322174			120.9887777	14.97588024	0.831709792	0.688251615	3.574467897
3.331696033	5.179204464	12.49961749	3.989361763	113.7893295	4.116515636	2.89410006	2.89410006		1.980314055					1.510479857	1.689236737			2.99122449	3.345219252		0.597257586	144.1281128	212.5658649	0	141.3153534	146.9408722			177.8149244	34.94363501			33.64812369	36.18954867				93.76451111		0	93.76538849	93.76363373					1.127087955	0.882321179	3.93617034
24.98148516	28.56862668	9.330914526	3.446808577	286.1743774	3.202552557	1.223733304	1.223733304		2.110058994												0.330912761	151.5170288	188.1814166	0	141.0872345	161.9468231			162.0159275	30.55216006	53.94045085		28.91201371	31.98104707			45.13438568	105.2253036	86.67551208	0	100.2960739	110.1545334			88.89103393	22.77227747	1.277777784	1.304964542	6.765957832
2.127398849	3.76482749	11.31111623	3.794965148	97.01581573	3.668699741	3.232150558	3.232150558	1.817132604	1.794246963	24.8015873	168	70									0.659490674	177.6695976	199.5833551		159.1634903	196.175705			169.4672824	30.89711568	11.20390992		25.8346888	35.00442109			8.690216897	122.7748165	177.2222157		118.0440979	127.5055351			154.740208	3.883500057	2.099999916	1.191489339	4.992907524
6.943909407	9.785032272	10.13464913	3.592190981	156.4051819		2.496684861	2.496684861		2.256766199				4.155051217	1.834445822	2.015033495	2.834462856	9.376979144	4.139915327	4.547459481	6.396719968	0.538845014	173.6737088	244.2031034	187.5761482	187.9114576	159.43596	191.0806157	162.5754833	197.6088298	38.94387528	59.78971072	45.23250391	34.30464096	44.41168369	34.38911468	43.73974705	50.40407782	106.0384363	98.19477432	102.7307596	123.4491068	88.62776574	125.3696836	91.46537814	98.00592147	26.19047692	1.368421053	1.580293046	4.997830868
2.518174171	4.836427689	9.21607297	3.425531864	109.9593964	3.394887924	3.203136642	3.203136642	1.83838089	1.832805652	23.38868656	173	70	5.049854067	2.49603252	2.359428738	3.558566181	9.255401075	4.574742509	4.324374326	6.52216021	0.692337912	211.9056807	236.8266465	214.2266	212.6917771	211.1195842	217.188711	220.5265978	193.0587509	37.26046566	69.34875081	38.37857262	38.16716647	36.34701271	36.80352775	35.51311864	59.94817068	132.9486373	72.59032556	132.0094888	131.5133525	134.3839221	137.2556035	142.2107255	77.32356139	32.57576003	0.900000006	0.843675494	4.468085289
2.832139969	5.424619675	7.822969752	3.156028271	116.4540634	3.338190556	2.173399322	2.173399322		1.888891737				2.203997682	2.082260793	0.834713681	1.530365792	4.16311301	3.933165206	1.576683774	2.890695299	0.691310334	114.663517	181.4510201	0	133.4671021	95.85993195			157.5613951	30.64335228	29.26244556		37.58545313	20.97776976			23.39937898	79.52677155	128.3540141	0	83.30288696	75.75065613			120.6930071	10.89884227	1.111904735	0.828014165	4.039007068
	8.783244133	6.171567264	2.803191662	148.1826935					1.749276537													129.888092	267.2722105	0	141.8060303	117.9701538			211.6058401	36.11100277	57.97472408		36.11219252	36.10957263			48.5715949	82.98419952	112.3218839	0	90.59676361	75.37163544			108.8255086	25.09625628	1.189917771	0.950348238	6.578014374
0.354437876	1.758927751	13.58900622	4.159574509	65.89088135	3.736130714	3.503037784	3.503037784		2.096480553				4.22944691	1.772079719	0.941701119	3.175374112	8.866953196	3.715130668	1.974258084	6.657110074	0.89929877	96.5701828	171.9059243	0	117.4333725	75.7069931			151.1681645	35.39228895	61.97259225		38.01006833	31.3317042			52.91045405	62.39178467	65.37136678	0	72.79686737	51.98670197			71.18440229	27.55102583	1.625000033	1.475177288	4.039007187
3.944859741	6.478772694	9.131839049	3.409841432	127.2671668		3.274560213	3.274560213	1.889803247	1.868735899	25.01352082	172	74									0.6253879	156.7160299	163.0468865	157.9099495	140.8656937	172.5663662	143.043412	175.2266425	145.1502858	35.85239057	40.95661692	36.78742035	38.46320784	33.72118393	39.93610836	35.14526549	33.51642408	100.5295868	96.26839778	99.81895261	86.68422914	114.3749444	85.91743996	113.6427738	96.50110047	16.10738255	1.037037037	1.026618926	3.959815857
5.591376305	6.852280617	13.82172001	4.195039988	130.8843079	3.561238527	2.001291838	2.001291838		1.984878352				3.437922729	1.960105637	2.633480846	2.180942611	6.8238584	3.890571246	5.22713912	4.328905775	0.428966601	201.8759155	277.3496379	0	176.3956604	227.3561707			217.6162851	38.1244265	41.53693387		37.23552728	38.81408434			33.58294457	124.9118805	162.1471022	0	110.7138062	139.1099548			144.5343287	16.38313846	0.876981528	0.826430268	4.21985817
31.72442889	33.94759369	7.135584256	3.014184475	291.3228149		1.257584046	1.257584046														0.255906517	120.4695854	324.5742086	0	100.6783524	140.2608185			245.0319271	31.97343198	47.440778		31.23008268	32.50700354			38.66839801	81.95132446	170.5936789	0	69.23641968	94.66622925			150.2820063	19.29824561	0.81568629	0.737588675	4.882978916
3.028838634	5.150017262	6.479801575	2.872340441	113.4682465	3.047476768	2.121088562	2.121088562		1.860852647				2.544569452	1.465592042	1.412220111	2.156927284	4.7350688	2.727250832	2.627933532	4.013723846	0.641777212	126.2034886	112.7392299	125.8882105	121.0979304	131.3090467	124.0817478	136.7930155	109.1397037	34.7071597	68.70640618	34.39788977	36.84125064	32.7390242	34.84291472	32.79773307	60.16040082	82.40184225	35.28015669	82.5853226	76.48393836	88.31974613	80.84805026	91.92800743	43.4808205	32.10801909	0.915991849	0.849205017	5.053191662
8.3349792	9.154351616	10.68214167	3.68794322	150.5871918																	0.300373076	103.9295171	163.3038681	103.7344349	96.65847947	111.2005547	99.99885285	113.348237	145.3260416	35.22958825	44.57452825	35.42043682	39.1909574	31.78626084	40.1573263	31.59240137	36.72262634	67.31557615	90.51193929	66.99124489	58.77709596	75.85405634	59.84198721	77.53880704	91.95850237	17.85714385			4.59574461
4.296065331	8.40174675	8.631666065	3.315143824	144.928833		1.724953137	1.724953137														0.699049363	116.258606	150.5868	0	129.2606812	103.2565308			136.5386793	39.51010969	49.33894639		39.1180889	40.0008571			41.10777012	70.32470322	76.28885947	0	78.69637299	61.95303345			80.41067287	20.28169196	1.096703552	0.981804073
3.219907548	7.454400607	8.719076202	3.331887245	136.5137411		2.279465129	2.279465129	2.015413662	1.93287614	31.58861341	165	86									0.753692769	108.5238033	59.91827043	109.9324599	106.8737397	110.173867	113.4409586	116.970552	66.43782065	33.67792705	73.86195971	33.32242264	31.09658858	36.18194458	32.30246937	38.20318972	66.33747515	71.97523603	15.66146166	73.300301	73.63965253	70.31081952	76.79672766	72.28407012	22.36464789	36.06220213	1.658043464	1.107747436	4.338394642
2.398369884	5.059754705	8.634056204	3.315602779	111.5825104	3.260869741	3.089525422	3.089525422		2.13986364				3.921741584	1.459240528	0.777178415	2.618622859	8.391992221	3.122575748	1.663055831	5.603495843	0.731017395	91.25788498	230.6823755	0	86.7154007	95.80036926			189.2394959	30.77622445	42.69992689		42.26620169	20.37586808			34.75551638	63.17215347	132.1811698	0	50.06409454	76.2802124			123.4683319	16.94131353	1.314236104	1.34219861	5.485815525
27.28273426	28.31194386	9.927310067	3.555255792	266.0448452		0.742240265	0.742240265														0.190663284	120	186.1128807		121	119			160.6514208	32.08333333	43.27177471		28.92561983	35.29411765			35.44611359	81.5	105.5785343		86	77			103.7067357	17.21854305	0.869565217	0.756214834	4.650721228
2.798134953	4.234543979	13.58900622	4.159574509	101.9172535		2.937345659	2.937345659														0.57723195	113.6568489	106.095386	0	131.4048004	95.9088974			104.1019432	36.20274587	59.21862848		35.10891811	37.70139952			50.77756071	72.50994873	43.26715354	0	85.26999664	59.74990082			51.24151579	25.84269431	1.263157907	1.276595831	3.617021322
5.058576345	7.307605743	6.479801575	2.872340441	135.1629181	3.178591967	1.714519063	1.714519063		1.811035801				3.410587679	1.092513861	1.641226222	2.773260452	6.176696388	1.978581714	2.972319444	5.022473962	0.554416966	98.10786819	137.3541119	0	94.44107056	101.7746658			127.1868916	39.99330401	71.27733479		33.20702375	46.29058407			62.59104517	58.87129021	39.45176171	0	63.08000183	54.66257858			47.57928682	34.0206177	1.210526279	1.223404288	4.255319118
4.797645569	6.550618013	11.69094026	3.858155966	127.8740362	3.526491642	2.436692313	2.436692313		2.164963666				4.050698912	1.271497674	1.864283295	2.488609287	8.769615968	2.752746267	4.036105598	5.387748687	0.51671301	154.9171219	313.7973119	0	140.263443	169.5708008			238.8777023	33.03111252	42.12962963		29.58543586	35.88126402			34.0007112	103.746273	181.5956666	0	98.76589203	108.7266541			157.6575846	16.66666667	1.307692301	0.837117136	5.365248203
0.607461718	3.545011215			94.14100084		4.563828633	4.563828633	2.320187987	2.213385265	34.93877551	175	107									0.910298422	187.045969	152.0070316	192.3574942	176.526509	197.565429	183.3990961	207.3062273	137.5293985	31.76101284		35.16663009	24.62013709	38.14145032	25.00656334	38.44915401		127.6382748		124.7118458	133.0654405	122.2111091	137.537285	127.5987367			1.450559022	1.712479014	4.713106092
1.410733938	4.758527756	8.696830635	3.327634096	109.0702515	3.300402164	3.190621089	3.190621089														0.838770287	129.9889488	223.4891961	0	136.272522	123.7053757			184.7332642	39.43895647	42.5883092		39.70472936	39.14618389			34.68410494	78.72266388	128.3089263	0	82.16588593	75.27944183			120.660185	16.88741711	1.041666668	1.004728138
	7.971577575	11.30371781	3.793723833	140.1876046				2.420390057	2.331100639	33.44381737	183	112										247.657786	276.0921153	260.140175	271.9388613	223.3767107	269.5829542	224.8490918	216.8695535	36.10495407	38.19897207	39.18080606	37.35655185	34.58125862	36.19960432	34.49826244	30.69333846	158.2410561	170.6277653	158.2151576	170.3518796	146.1302326	171.9949914	147.280062	150.3050474	14.82112505	1.129411765	1.162680307	7.259662404
2.899175048	4.223272324	8.652535373	3.319149017	102.753006	3.000041962	1.857868364	1.857868364		1.596548986				9.629302097	4.126340134	1.961338676	5.316723908	15.3736525	6.587904157	3.131373275	8.488410164	0.559932171	185.5863583	483.9334327	184.4288396	202.1166789	169.0560376	198.1022009	168.0628254	330.4568074	39.44739154	47.85769646	38.55582437	49.10271161	27.90387464	50.7605339	28.68824596	38.69652897	112.3773809	252.3340394	113.3207801	102.8719089	121.8828528	97.54446606	119.8485487	202.5814932	19.51219734	1.153846132	0.957446814	5.744680882
5.881442472	7.075103283	11.6146498	3.845546961	132.9953308	3.47120142	1.982901151	1.982901151		1.854881029				3.608642154	1.421647518	1.884197254	2.105543102	6.693601871	2.636987011	3.49496174	3.905531955	0.410320021	170.0341534	354.2301675	170.9863493	138.1073409	201.9609659	139.5242088	209.8485086	261.6844578	30.66358368	32.13400709	31.05855293	32.46996194	29.42832469	32.44506268	29.34416086	25.38007017	117.8955885	240.4018204	117.8804635	93.26393989	142.5272371	94.25549176	148.2702247	195.2687588	12.12120987	1.083333364	0.696837127	4.255319118
3.430449486	4.377565781	12.83516386	4.042553425	103.3830236	3.482110023	2.313373266	2.313373266		2.315668391					0.972683949	1.278337826			2.252413474	2.960206497		0.47052847	114.1427953	260.5611285	113.8907541	102.5614926	125.7240979	106.8677212	128.9265019	207.5689872	32.78045424		32.73356202	31.52834595	33.80188209	32.22580657	32.90149575		76.72626852		76.61025349	70.22555044	83.2269866	72.42873609	86.50775436			0.713040648	0.619348446	6.312057018
4.197375298	6.418673515	11.34961696	3.801418304	126.6755066	3.777361155	2.59131718	2.59131718		2.028475022				5.617806338	2.04186066	1.589532718	3.650838059	11.39557984	4.141863347	3.224327415	7.405633812	0.588275551	160.5872879	281.4223353	0	166.7111664	154.4634094			220.0283959	31.15960014	55.01333063		33.75368161	28.35982801			45.72709105	110.5489311	126.6025355	0	110.4400101	110.6578522			119.415811	23.37662446	0.945945961	0.992907792	4.6109857
2.965467453	4.305711746	14.69979582	4.326241016	103.7510452	4.337677002	2.65061101	2.65061101		2.385750599				6.723886839	2.398130326	2.630900898	4.225766082	16.04151705	5.721340862	6.276673392	10.08162396	0.55791689	199.7542419	325.5801171	0	183.7619171	215.7465668			245.6034651	34.97249733	57.37607569		36.25647585	33.87886995			47.80125327	129.895195	138.7750227	0	117.136322	142.654068			128.2019307	24.7422649	1.388888977	1.773049712	5.177305222
5.754401326	7.258561611	8.214503176	3.234042406	134.7085876	4.471250534	1.748081269	1.748081269	2.34960579	2.230264748	36.33240851	174	110	4.018894887	2.428469519	2.073406645	2.617326545	8.963199592	5.416129958	4.624245748	5.837331127	0.455220461	202.4199672	261.9711591	211.5559563	217.5651421	187.2747922	218.3312135	192.2912494	208.4194702	34.15274594	47.11601971	34.1501536	34.28141747	34.00326273	35.49540348	35.80002949	38.56870448	133.28799	138.5407761	139.3092723	142.9807275	123.5952526	140.8336684	123.4509254	128.0347806	19.13237071	1.134739157	1.096421152	4.652482033
		6.242031372	2.819149017																			127.2043749	195.2092376	137.7289017	148.2599983	106.1487515	149.0500667	108.9936957	166.622457	39.34788069	46.77471905	38.99035317	43.34813136	33.76065382	43.57901251	33.61872586	38.53147065	77.15214924	103.9006652	84.02791648	83.99205948	70.312239	84.09551947	72.35140391	102.4203739	18.95877679	1.42857136	0.53191489	4.893617153
1.578650951	2.772926331	8.322944891	3.255319118	83.26052856		2.260579082	2.260579082											5.58571873	4.979042327		0.656270789	178.220108	183.6562961	0	180.5161438	175.9240723			159.0257069	33.69386574			35.17554829	32.17350746				118.1708641		0	117.0186005	119.3231277							5.968085289
4.033283949	7.392326832	8.214503176	3.234042406	135.9441681	3.957588911	1.911517819	1.911517819		1.738296975				4.937635233	1.853146008	1.257030975	3.184766902	8.583076388	3.2213181	2.185093142	5.536070671	0.674088926	116.735363	274.6249396	0	132.7603607	100.7103653			215.997155	35.95494825	48.52717702		37.67447538	33.68820003			39.79565149	74.76322365	141.357209	0	82.74359131	66.78285599			130.03968	19.85815634	1.307692331	0.78368789	6.602836609
8.43753735	11.84041694			172.0495346		2.618111734	2.618111734														0.536092576	199.2103697	182.2520278	198.6845676	212.5933708	185.8273686	209.6953317	191.2441603	158.0938088	35.20739244	12.36523394	35.04181504	34.43236839	36.09404858	32.2669466	36.39460502	9.63233403	129.073593	159.7161382	129.0618889	139.3924382	118.7547479	142.033051	121.6416036	142.8656851	4.304361632	1.073369581	1.19098613	4.545157367
[truncated: 315 more columns]
