# Supplementary material for: ECG-derived spatial QRS-T angle is associated with ICD implantation, mortality and heart failure admissions in patients with LV systolic dysfunction
Source: PLoS One. 2017 Mar 30;12(3):e0171069. doi: 10.1371/journal.pone.0171069 (PMC5373522; doi:10.1371/journal.pone.0171069)
Supplement: S1 Source code — (ZIP) [file pone.0171069.s002.zip › Source Code Package/Process Data/process.js]

var fs 		= require('fs');
var Stream = require('stream');
var Baby    = require('babyparse');
var pcorr = require( 'compute-pcorr' );
var Correlation = require('node-correlation');

function readRawData( file ){
	var fileContents = fs.readFileSync(file,'utf8');
  var parsed = Baby.parse(fileContents, {
        header: false,
        skipEmptyLines: false,
        dynamicTyping: true,
        fastMode: false
    });

  // Skip nodes
  var data = []; 
  var colIdx = 0;
  var skippedNodes = 0;
  for ( var col = 0; col < parsed.data[0].length; ++col ) {
    if ( nodesToDelete.indexOf( parsed.data[0][col] ) !== -1 ) {
      console.log( "Skipping node: " + parsed.data[0][col] );
      skippedNodes++;
      continue;
    }
    for ( var row = 0; row < parsed.data.length; ++row ) {
      if ( !data[row] ) data[row] = [];
      data[row][colIdx] = parsed.data[row][col];
    }
    colIdx++;
  }
  console.log( "Nodes skipped: " + skippedNodes );

  parsed.data = data;
  parsed.header = parsed.data[0];
  parsed.data.splice(0,1); // delete header
	return parsed;
}

function readNodesToDeleteList( file ) {
  var fileContents = fs.readFileSync(file,'utf8');
  return fileContents.split(/[\n\r]/);
}

var nodesToDelete = readNodesToDeleteList('NodesToDeleteECGOnly.tsv');
var rawData = readRawData('RawDataRankedRandomized.tsv', nodesToDelete );
var nodes = getNodes( rawData.header );
var eRScores = [];

var data =  transpose( rawData.data );
var linksArr = [];
for ( var i = 1; i <= 295; ++i ) {
    var subset = getDataSubset( data, i );
    var eRScore = getERScore( subset );
    var mat = calcCorrSafe( subset );
    var links = getLinks( mat );
    linksArr.push( links );
    eRScores.push( eRScore );
    console.log( i + ', ERScore: ' + eRScore + '. Links count: ' + links.length );
}

var jsonString = JSON.stringify( { nodes: nodes, linksArray: linksArr, eRScores: eRScores } );
fs.writeFileSync( 'Output/framesDataRankedDeletedNodes.json', jsonString );

// var mat = calcCorrSafe( data );
// writeCSV( mat, '\t', 'alldata.mat.tsv' );

function getERScore( data ) {
  return data.filter( function(d) {
      return d.filter( function(n) { return n !== ''; }).length >= 80;
    }).length / data.length;
}

function calcCorrSafe( data ) {
  var mat = [];

  for (var i = 0; i < data.length; i++) {
    mat[i] = [];
    for (var j = i+1; j < data.length; j++) {
      var d = trimData( data[i], data[j] );
      var r = pcorr( d )[0][1];
      mat[i][j] = r;
    }
  }

  return mat;

  function trimData(d1,d2) {
    var d1_trimmed = [];
    var d2_trimmed = [];
    for (var i = 0; i < d1.length; i++) {
      if (  ( d1[i] !== '' ) && ( d2[i] !== '' )  ) {
        d1_trimmed.push(d1[i]);
        d2_trimmed.push(d2[i]);
      }
    }
    // console.log( [d1_trimmed,d2_trimmed])
    return [d1_trimmed,d2_trimmed];
  }
}

function getDataSubset( data, n ) {
  var subset = data.map( function( row ) {
    return row.filter( function(d,i) { return i < n; })
  });

  return subset;
}

function getLinks( corrMatrix ) {
  var links = [];
  for ( var i = 0; i < corrMatrix.length; ++i )
    for ( var j = i+1; j < corrMatrix[0].length; ++j )
      if ( corrMatrix[i][j] > 0.45 ) links.push( {
        source: i,
        target: j,
        value: corrMatrix[i][j]
      });

  return links;
}

function getNodes( header ) {
  return header.map( function(name,i) { 
    return {
      "name": name
    }
  });
}

function writeCSV( data, delim, filename ) {
    console.log( '\nWriting ' + filename + ' ...' );

    var wstream = fs.createWriteStream( filename );
    data.forEach( function(row, i){
        wstream.write( row.join( delim ) + '\r\n' );
    }); 
    wstream.end();

    console.log('Done')
}

function filter( arr ) {
  return arr.filter( function(d){ return d !== '';} );
}
function transpose(a) {

  // Calculate the width and height of the Array
  var w = a.length ? a.length : 0,
    h = a[0] instanceof Array ? a[0].length : 0;

  // In case it is a zero matrix, no transpose routine needed.
  if(h === 0 || w === 0) { return []; }

  /**
   * @var {Number} i Counter
   * @var {Number} j Counter
   * @var {Array} t Transposed data is stored in this array.
   */
  var i, j, t = [];

  // Loop through every item in the outer array (height)
  for(i=0; i<h; i++) {

    // Insert a new row (array)
    t[i] = [];

    // Loop through every item per item in outer array (width)
    for(j=0; j<w; j++) {

      // Save transposed data.
      t[i][j] = a[j][i];
    }
  }

  return t;
};
