# Supplementary material for: ECG-derived spatial QRS-T angle is associated with ICD implantation, mortality and heart failure admissions in patients with LV systolic dysfunction
Source: PLoS One. 2017 Mar 30;12(3):e0171069. doi: 10.1371/journal.pone.0171069 (PMC5373522; doi:10.1371/journal.pone.0171069)
Supplement: S1 Dataset — (XLSX) [file pone.0171069.s005.xlsx]

## Sheet: Sheet1
Age	Gender	HTN	Dyslipidaemia	Smoker	T2Diabetes	NYHA	bb	icm	ncim	AucklandRegion (1=North, 0=West)	CAU_average_NZDep2006	CAU_average_NZDep_score_2006	% IVS thick	% LVPW thick	ACS	AI Accel Time	AI dec slope	AI dec time	AI end-d vel	AI max PG	AI max vel	AI P1/2t	Ao acc time	Ao isthmus(2D)	Ao isthmus	Ao LVETc	Ao max PG (full)	Ao max PG	Ao mean PG (full)	Ao mean PG	Ao root area	Ao root diam(2D)	Ao root diam	Ao root area	Ao sinus diam(2D)	Ao sinus diam	Ao ST Jx Diam(2D)	Ao V2 max	Ao V2 mean	Ao V2 VTI	Aortic arch distal(2D)	Aortic arch trans(2D)	Aortic arch	Aortic HR	Aortic R-R	AoV annu area	AoV annu diam(2D)	AoV annu diam	Area
69	0	1	1	0	0	2	0	0	1	0	7	1023	NULL	NULL	NULL	NULL	NULL	NULL	NULL	NULL	NULL	NULL	NULL	NULL	NULL	NULL	4.33075	7.6661	NULL	NULL	8.32294	NULL	3.25532	16.6459	NULL	NULL	NULL	138.373	NULL	NULL	NULL	NULL	NULL	NULL	NULL	NULL	NULL	NULL	NULL
43	1	0	0	1	0	1	0	0	1	1	6	990	NULL	NULL	NULL	NULL	NULL	NULL	NULL	NULL	NULL	NULL	NULL	NULL	NULL	NULL	1.02986	3.55981	NULL	NULL	10.5104	NULL	3.65818	21.0209	NULL	NULL	NULL	94.3373	NULL	NULL	NULL	NULL	NULL	NULL	NULL	NULL	NULL	NULL	16.3477
64	0	1	1	0	0	2	1	1	0	1	6	977	NULL	NULL	NULL	NULL	NULL	NULL	NULL	NULL	NULL	NULL	NULL	NULL	NULL	NULL	3.64995	4.99644	2.01163	2.62379	5.82524	NULL	2.7234	11.6505	NULL	NULL	NULL	111.709	77.2373	26.3495	NULL	NULL	NULL	55.2041	1.08688	NULL	NULL	NULL	NULL
56	1	1	0	0	0	1	1	1	0	0	7	1004	NULL	NULL	NULL	NULL	NULL	NULL	NULL	NULL	NULL	NULL	NULL	NULL	NULL	NULL	2.00119	4.68209	1.3017	2.90368	NULL	3.07002	NULL	#VALUE!	NULL	NULL	2.67641	108.191	81.1399	21.2973	NULL	NULL	NULL	NULL	NULL	NULL	NULL	NULL	NULL
49	1	0	0	1	0	2	1	0	0	0	8	1048	NULL	NULL	NULL	NULL	NULL	NULL	NULL	NULL	NULL	NULL	NULL	NULL	NULL	NULL	1.11823	4.10149	NULL	NULL	7.52547	NULL	3.09544	15.0509	NULL	NULL	NULL	101.21	NULL	NULL	NULL	NULL	NULL	NULL	NULL	NULL	NULL	NULL	NULL
73	0	0	1	0	0	1	1	1	0	0	1	907	NULL	NULL	NULL	NULL	NULL	NULL	NULL	NULL	NULL	NULL	NULL	NULL	NULL	NULL	0.153106	2.93026	NULL	NULL	7.10204	NULL	3.00709	14.2041	NULL	NULL	NULL	85.4656	NULL	NULL	NULL	NULL	NULL	NULL	NULL	NULL	NULL	NULL	NULL
55	1	0	0	1	0	1	1	1	0	0	10	1114	NULL	NULL	NULL	NULL	NULL	NULL	NULL	NULL	NULL	NULL	NULL	NULL	NULL	NULL	1.36212	2.99361	NULL	NULL	8.81973	NULL	3.35106	17.6395	NULL	NULL	NULL	86.5102	NULL	NULL	NULL	NULL	NULL	NULL	NULL	NULL	NULL	NULL	NULL
39	1	0	0	0	1	1	1	0	1	0	7	1011	NULL	NULL	NULL	NULL	NULL	NULL	NULL	NULL	NULL	NULL	NULL	NULL	NULL	NULL	NULL	NULL	NULL	NULL	10.0349	NULL	3.57447	20.0698	NULL	NULL	NULL	NULL	NULL	NULL	NULL	NULL	NULL	NULL	NULL	NULL	NULL	NULL	30.397
64	1	1	0	1	1	1	1	0	0	0	9	1060	NULL	NULL	NULL	NULL	NULL	NULL	NULL	NULL	NULL	NULL	NULL	NULL	NULL	NULL	1.38597	3.09219	0.871408	1.7309	9.27341	NULL	3.43617	18.5468	NULL	NULL	NULL	87.9232	62.1158	18.2558	NULL	NULL	NULL	62.907	0.953789	NULL	NULL	NULL	NULL
48	1	0	0	0	0	1	0	0	0	0	7	1003	NULL	NULL	NULL	NULL	NULL	NULL	NULL	NULL	NULL	NULL	NULL	NULL	NULL	NULL	10.7848	11.3466	11.5711	11.8747	14.4598	NULL	4.29078	28.9196	NULL	NULL	NULL	161.738	165.026	37.5198	NULL	NULL	NULL	112.708	0.532348	NULL	NULL	NULL	NULL
73	1	0	0	0	0	3	1	0	0	1	3	937	NULL	NULL	NULL	NULL	NULL	NULL	NULL	NULL	NULL	NULL	NULL	NULL	NULL	NULL	NULL	100.473	55.1198	56.8867	NULL	NULL	NULL	#VALUE!	NULL	NULL	NULL	501.182	351.622	124.724	NULL	NULL	NULL	NULL	NULL	NULL	NULL	NULL	NULL
55	1	0	1	0	0	3	1	0	1	0	0	0	NULL	NULL	NULL	NULL	NULL	NULL	NULL	NULL	NULL	NULL	NULL	NULL	NULL	NULL	3.58861	5.11497	NULL	NULL	9.71885	NULL	3.51773	19.4377	NULL	NULL	NULL	113.081	NULL	NULL	NULL	NULL	NULL	NULL	NULL	NULL	NULL	NULL	NULL
53	1	1	0	0	1	1	1	1	0	0	0	0	NULL	NULL	NULL	NULL	NULL	NULL	NULL	NULL	NULL	NULL	NULL	NULL	NULL	NULL	1.22078	2.38014	NULL	NULL	15.3659	NULL	4.42317	30.7317	NULL	NULL	NULL	76.5511	NULL	NULL	NULL	NULL	NULL	NULL	NULL	NULL	NULL	NULL	NULL
68	1	1	1	0	0	3	0	1	0	0	4	946	NULL	NULL	NULL	NULL	NULL	NULL	NULL	NULL	NULL	NULL	NULL	NULL	NULL	NULL	6.62032	10.1512	NULL	NULL	15.9861	NULL	4.51155	31.9722	NULL	NULL	NULL	159.305	NULL	NULL	NULL	NULL	NULL	NULL	NULL	NULL	NULL	NULL	NULL
70	1	1	0	0	1	1	1	1	0	0	7	1018	NULL	NULL	NULL	NULL	NULL	NULL	NULL	NULL	NULL	NULL	NULL	NULL	NULL	NULL	4.03453	7.65033	NULL	NULL	9.6797	NULL	3.51064	19.3594	NULL	NULL	NULL	138.296	NULL	NULL	NULL	NULL	NULL	NULL	NULL	NULL	NULL	NULL	NULL
60	1	1	1	0	1	0	1	1	0	0	8	1028	NULL	NULL	NULL	NULL	NULL	NULL	NULL	NULL	NULL	NULL	NULL	NULL	NULL	NULL	3.37923	5.42308	NULL	NULL	10.2752	NULL	3.61702	20.5505	NULL	NULL	NULL	116.438	NULL	NULL	NULL	NULL	NULL	NULL	NULL	NULL	NULL	NULL	NULL
72	0	0	1	1	0	1	1	1	0	0	7	1019	NULL	NULL	NULL	NULL	NULL	NULL	NULL	NULL	NULL	NULL	NULL	NULL	NULL	NULL	2.56763	5.87121	NULL	NULL	8.01754	NULL	3.19504	16.0351	NULL	NULL	NULL	121.153	NULL	NULL	NULL	NULL	NULL	NULL	NULL	NULL	NULL	NULL	NULL
70	1	1	0	0	1	1	1	0	0	0	3	934	NULL	NULL	NULL	NULL	228.614	2.07339	NULL	83.0917	455.696	583.823	NULL	NULL	NULL	NULL	2.81293	4.6568	NULL	NULL	19.9145	NULL	5.03546	39.8289	NULL	NULL	NULL	107.627	NULL	NULL	NULL	NULL	NULL	NULL	NULL	NULL	NULL	NULL	NULL
65	0	1	0	0	0	0	1	0	1	0	7	1016	NULL	NULL	NULL	NULL	NULL	NULL	NULL	NULL	NULL	NULL	NULL	NULL	NULL	NULL	1.16785	2.59693	NULL	NULL	9.75808	NULL	3.52482	19.5162	3.046	NULL	NULL	80.5383	NULL	NULL	NULL	NULL	NULL	NULL	NULL	NULL	NULL	NULL	19.8209
52	1	1	0	1	0	1	1	0	1	0	0	0	NULL	NULL	NULL	NULL	NULL	NULL	NULL	NULL	NULL	NULL	NULL	NULL	NULL	NULL	NULL	NULL	NULL	NULL	11.9068	NULL	3.89362	23.8137	NULL	NULL	NULL	NULL	NULL	NULL	NULL	NULL	NULL	NULL	NULL	NULL	NULL	NULL	NULL
55	0	0	0	0	1	1	1	0	0	1	7	1015	NULL	NULL	NULL	NULL	NULL	NULL	NULL	NULL	NULL	NULL	NULL	NULL	NULL	NULL	2.7138	6.17623	1.71723	3.63577	8.12951	NULL	3.21727	16.259	NULL	NULL	NULL	124.2	90.9081	23.1245	NULL	NULL	NULL	NULL	NULL	NULL	NULL	NULL	NULL
44	0	1	1	0	0	4	0	0	0	1	2	924	NULL	NULL	NULL	NULL	286.963	1.37506	NULL	61.2457	390.969	399.048	NULL	NULL	NULL	NULL	129.642	132.394	NULL	NULL	NULL	NULL	NULL	#VALUE!	NULL	NULL	NULL	575.277	NULL	NULL	NULL	NULL	NULL	NULL	NULL	NULL	NULL	NULL	NULL
48	1	0	0	0	0	0	1	1	0	0	4	954	NULL	NULL	NULL	NULL	NULL	NULL	NULL	NULL	NULL	NULL	NULL	NULL	NULL	NULL	NULL	NULL	NULL	NULL	8.82155	NULL	3.35141	17.6431	NULL	NULL	NULL	NULL	NULL	NULL	NULL	NULL	NULL	NULL	NULL	NULL	NULL	NULL	NULL
70	1	0	0	0	0	0	0	0	1	1	3	939	NULL	NULL	NULL	NULL	NULL	NULL	NULL	NULL	NULL	NULL	NULL	NULL	NULL	NULL	0.508878	2.3291	NULL	NULL	11.6909	NULL	3.85816	23.3819	NULL	NULL	NULL	76.307	NULL	NULL	NULL	NULL	NULL	NULL	NULL	NULL	NULL	NULL	NULL
68	1	1	0	1	1	0	1	1	0	1	2	922	NULL	NULL	NULL	NULL	168.047	2.51454	NULL	71.4235	422.562	736.492	NULL	NULL	NULL	NULL	NULL	NULL	NULL	NULL	9.10194	NULL	3.40426	18.2039	NULL	NULL	NULL	NULL	NULL	NULL	NULL	NULL	NULL	NULL	NULL	NULL	NULL	NULL	NULL
50	1	0	0	0	0	0	1	0	0	0	4	947	NULL	NULL	NULL	NULL	NULL	NULL	NULL	NULL	NULL	NULL	NULL	NULL	NULL	NULL	NULL	14.9331	4.72524	7.34133	13.6414	NULL	4.16758	27.2828	NULL	NULL	NULL	192.068	125.458	31.6173	NULL	NULL	NULL	NULL	NULL	NULL	NULL	NULL	NULL
70	1	0	0	0	0	1	0	0	1	0	4	954	NULL	NULL	NULL	NULL	NULL	NULL	NULL	NULL	NULL	NULL	NULL	NULL	NULL	NULL	1.21216	5.82836	2.31908	4.60531	10.3105	NULL	3.62323	20.6211	NULL	NULL	NULL	99.0523	NULL	32.1926	NULL	NULL	NULL	NULL	NULL	NULL	NULL	NULL	NULL
73	1	0	1	0	0	1	0	1	0	0	8	1048	NULL	NULL	NULL	NULL	NULL	NULL	NULL	NULL	NULL	NULL	NULL	NULL	NULL	NULL	2.58786	4.01131	NULL	NULL	8.81973	NULL	3.35106	17.6395	NULL	NULL	NULL	100.141	NULL	NULL	NULL	NULL	NULL	NULL	NULL	NULL	NULL	NULL	NULL
42	1		0	0	0	0	0	1	0				NULL	NULL	NULL	NULL	NULL	NULL	NULL	NULL	NULL	NULL	NULL	NULL	NULL	NULL	0.374435	4.18813	NULL	NULL	NULL	NULL	NULL	#VALUE!	NULL	3.89436	NULL	102.325	NULL	NULL	NULL	NULL	NULL	NULL	NULL	NULL	NULL	NULL	22.457
63	1	0	0	0	0	2	1	1	0	1	3	929	NULL	NULL	NULL	NULL	NULL	NULL	NULL	NULL	NULL	NULL	NULL	NULL	NULL	NULL	0.166887	2.58041	NULL	NULL	9.8968	NULL	3.54979	19.7936	NULL	NULL	NULL	80.2847	NULL	NULL	NULL	NULL	NULL	NULL	NULL	NULL	NULL	NULL	NULL
48	0	0	0	1	0	2	0	0	1		10	1155	NULL	NULL	NULL	NULL	NULL	NULL	NULL	NULL	NULL	NULL	NULL	NULL	NULL	NULL	2.16084	7.11541	NULL	NULL	6.68038	NULL	2.91646	13.3608	NULL	NULL	NULL	133.369	NULL	NULL	NULL	NULL	NULL	NULL	NULL	NULL	NULL	NULL	NULL
74	1	1	0	0	1	1	0	1	0	0	8	1029	NULL	NULL	NULL	NULL	NULL	NULL	NULL	NULL	NULL	NULL	NULL	NULL	NULL	NULL	0.857829	6.44224	NULL	NULL	11.0134	NULL	3.74468	22.0267	NULL	NULL	NULL	126.908	NULL	NULL	NULL	NULL	NULL	NULL	NULL	NULL	NULL	NULL	NULL
65	1	1	0	0	1	1	1	1	0	0	9	1060	NULL	NULL	NULL	NULL	NULL	NULL	NULL	NULL	NULL	NULL	NULL	NULL	NULL	NULL	NULL	5.83764	NULL	NULL	11.1005	NULL	3.75947	22.201	NULL	NULL	NULL	120.806	NULL	NULL	NULL	NULL	NULL	NULL	NULL	NULL	NULL	NULL	15.8948
44	1	0	0	0	0	2	1	0	1	1	5	973	NULL	NULL	NULL	NULL	NULL	NULL	NULL	NULL	NULL	NULL	NULL	NULL	NULL	NULL	48.2942	52.5932	29.5117	32.0666	11.5196	NULL	3.82979	23.0393	NULL	NULL	NULL	362.606	NULL	84.2437	NULL	NULL	NULL	NULL	NULL	NULL	NULL	NULL	NULL
70	1		0	0	0	0	0	1	0				NULL	NULL	NULL	NULL	NULL	NULL	NULL	NULL	NULL	NULL	NULL	NULL	NULL	NULL	4.6747	6.1113	NULL	NULL	13.8544	NULL	4.2	27.7088	NULL	NULL	NULL	123.605	NULL	NULL	NULL	NULL	NULL	NULL	NULL	NULL	NULL	NULL	NULL
51	1	1	1	0	1	3	1	0	1	0	7	1023	NULL	NULL	NULL	NULL	NULL	NULL	NULL	NULL	NULL	NULL	NULL	NULL	NULL	NULL	5.87252	9.95135	3.65992	5.56408	8.56034	NULL	3.30142	17.1207	NULL	NULL	NULL	157.434	108.594	25.4889	NULL	NULL	NULL	98.3636	0.609982	NULL	NULL	NULL	NULL
54	1	1	0	1	0	3	1	0	1	0	5	960	NULL	NULL	NULL	NULL	605.156	0.676263	NULL	67	409.246	198.073	NULL	NULL	NULL	NULL	46.457	48.8216	28.5304	29.8219	NULL	NULL	NULL	#VALUE!	NULL	NULL	NULL	349.362	261.246	78.229	NULL	NULL	NULL	78.4058	0.765249	NULL	NULL	NULL	25.2826
72	1	0	1	0	0	1	1	1	0	1	3	935	NULL	NULL	NULL	NULL	NULL	NULL	NULL	NULL	NULL	NULL	NULL	NULL	NULL	NULL	1.55026	3.24471	NULL	NULL	10.153	NULL	3.59544	20.306	NULL	NULL	NULL	90.0654	NULL	NULL	NULL	NULL	NULL	NULL	NULL	NULL	NULL	NULL	15.0935
73	1	1	0	0	0	1	1	1	0	0	6	976	NULL	NULL	NULL	NULL	NULL	NULL	NULL	NULL	NULL	NULL	NULL	NULL	NULL	NULL	2.07427	3.20913	NULL	NULL	NULL	NULL	NULL	#VALUE!	NULL	NULL	NULL	88.6325	NULL	NULL	NULL	NULL	NULL	NULL	NULL	NULL	NULL	NULL	NULL
51	1	1	0	0	0	2	1	0	1	0	8	1049	NULL	NULL	NULL	NULL	NULL	NULL	NULL	NULL	NULL	NULL	NULL	NULL	NULL	NULL	3.57688	6.05804	1.69319	3.10481	11.6827	NULL	3.8568	23.3654	NULL	NULL	NULL	122.665	NULL	23.7733	NULL	NULL	NULL	NULL	NULL	NULL	NULL	NULL	NULL
54	1	0	0	1	0	1	1	1	0	1	3	929	NULL	NULL	NULL	NULL	NULL	NULL	NULL	NULL	NULL	NULL	NULL	NULL	NULL	NULL	1.53213	4.10151	NULL	NULL	NULL	NULL	NULL	#VALUE!	NULL	NULL	NULL	101.261	NULL	NULL	NULL	NULL	NULL	NULL	NULL	NULL	NULL	NULL	16.1821
73	1	0	0	0	0	1	1	0	1	1	3	937	NULL	NULL	NULL	NULL	NULL	NULL	NULL	NULL	NULL	NULL	NULL	NULL	NULL	NULL	6.70046	9.10523	NULL	NULL	7.68297	NULL	3.12766	15.3659	NULL	NULL	NULL	150.649	NULL	NULL	NULL	NULL	NULL	NULL	NULL	NULL	NULL	NULL	NULL
72	1	1	1	0	0	2	1	1	0	1	2	926	NULL	NULL	NULL	NULL	NULL	NULL	NULL	NULL	NULL	NULL	NULL	NULL	NULL	NULL	NULL	NULL	NULL	NULL	9.4272	NULL	3.46455	18.8544	NULL	NULL	NULL	NULL	NULL	NULL	NULL	NULL	NULL	NULL	NULL	NULL	NULL	NULL	20.0284
40	0	0	0	0	0	1	0	0	1		10	1192	NULL	NULL	NULL	NULL	NULL	NULL	NULL	NULL	NULL	NULL	NULL	NULL	NULL	NULL	NULL	8.90859	NULL	NULL	NULL	NULL	NULL	#VALUE!	NULL	NULL	NULL	149.236	NULL	NULL	NULL	NULL	NULL	NULL	NULL	NULL	NULL	NULL	NULL
47	0	0	1	0	0	0	1	1	0		0	0	NULL	NULL	NULL	NULL	NULL	NULL	NULL	NULL	NULL	NULL	NULL	NULL	NULL	NULL	NULL	4.16689	NULL	2.19228	NULL	NULL	NULL	#VALUE!	NULL	NULL	NULL	102.065	70.2993	18.7118	NULL	NULL	NULL	NULL	NULL	NULL	NULL	NULL	NULL
71	1		0	0	0	0	0	1	0				NULL	NULL	NULL	NULL	NULL	NULL	NULL	NULL	NULL	NULL	NULL	NULL	NULL	NULL	NULL	NULL	NULL	NULL	NULL	NULL	NULL	#VALUE!	NULL	NULL	NULL	NULL	NULL	NULL	NULL	NULL	NULL	NULL	NULL	NULL	NULL	NULL	NULL
74	1		0	0	0	0	0	1	0				NULL	NULL	NULL	NULL	NULL	NULL	NULL	NULL	NULL	NULL	NULL	NULL	NULL	NULL	1.35229	4.42898	1.4399	2.81427	NULL	NULL	NULL	#VALUE!	4.21689	NULL	NULL	105.226	NULL	26.9278	NULL	NULL	NULL	NULL	NULL	NULL	NULL	NULL	NULL
49	1	0	1	0	0	0	1	0	1	0	4	946	NULL	NULL	NULL	NULL	NULL	NULL	NULL	NULL	NULL	NULL	NULL	NULL	NULL	NULL	2.8763	4.96989	NULL	NULL	10.8886	NULL	3.7234	21.7771	NULL	NULL	NULL	111.466	NULL	NULL	NULL	NULL	NULL	NULL	NULL	NULL	NULL	NULL	NULL
56	1	0	0	0	0	1	1	1	0	0	1	907	NULL	NULL	NULL	NULL	NULL	NULL	NULL	NULL	NULL	NULL	NULL	NULL	NULL	NULL	2.59287	4.85301	NULL	NULL	8.82155	NULL	3.35141	17.6431	NULL	NULL	NULL	110.148	NULL	NULL	NULL	NULL	NULL	NULL	NULL	NULL	NULL	NULL	NULL
63	1	0	0	0	0	1	0	1	0		9	1084	NULL	NULL	NULL	NULL	NULL	NULL	NULL	NULL	NULL	NULL	NULL	NULL	NULL	NULL	1.62481	5.35099	NULL	NULL	NULL	NULL	NULL	#VALUE!	NULL	NULL	NULL	115.55	NULL	NULL	NULL	NULL	NULL	NULL	NULL	NULL	NULL	NULL	NULL
52	1	0	0	0	0	0	1	0	1	0	7	1018	NULL	NULL	NULL	NULL	NULL	NULL	NULL	NULL	NULL	NULL	NULL	NULL	NULL	NULL	-0.176793	3.51039	0.0253642	2.03823	9.93559	NULL	3.55674	19.8712	NULL	NULL	NULL	93.4676	67.9831	16.5821	NULL	NULL	NULL	76.7376	0.781885	NULL	NULL	NULL	NULL
57	0	0	1	1	1	1	1	1	0	0	10	1114	NULL	NULL	NULL	NULL	NULL	NULL	NULL	NULL	NULL	NULL	NULL	NULL	NULL	NULL	2.58329	4.47788	1.64491	2.56947	9.18215	NULL	3.41922	18.3643	NULL	NULL	NULL	105.805	NULL	17.7612	NULL	NULL	NULL	NULL	NULL	NULL	NULL	NULL	NULL
51	1	0	0	1	1	2	1	1	0	0	8	1044	NULL	NULL	NULL	NULL	NULL	NULL	NULL	NULL	NULL	NULL	NULL	NULL	NULL	NULL	3.46098	5.5032	NULL	NULL	NULL	NULL	NULL	#VALUE!	NULL	3.3156	NULL	117.295	NULL	NULL	NULL	NULL	NULL	NULL	NULL	NULL	NULL	NULL	18.2317
52	1	0	0	0	1	0	0	0	0	0	7	1004	NULL	NULL	NULL	NULL	NULL	NULL	NULL	NULL	NULL	NULL	NULL	NULL	NULL	NULL	1.46163	3.77819	NULL	NULL	NULL	NULL	NULL	#VALUE!	NULL	NULL	NULL	97.1878	NULL	NULL	NULL	NULL	NULL	NULL	NULL	NULL	NULL	NULL	13.9493
69	1	1	0	0	0	2	1	1	0	1	1	912	NULL	NULL	NULL	NULL	NULL	NULL	NULL	NULL	NULL	NULL	NULL	NULL	NULL	NULL	NULL	NULL	NULL	NULL	10.015	NULL	3.57092	20.03	NULL	NULL	NULL	NULL	NULL	NULL	NULL	NULL	NULL	NULL	NULL	NULL	NULL	NULL	NULL
29	1	0	0	0	0	2	1	0	1	1	7	1004	NULL	NULL	NULL	NULL	NULL	NULL	NULL	NULL	NULL	NULL	NULL	NULL	NULL	NULL	NULL	NULL	NULL	NULL	7.9288	NULL	3.1773	15.8576	NULL	NULL	NULL	NULL	NULL	NULL	NULL	NULL	NULL	NULL	NULL	NULL	NULL	NULL	NULL
39	1	0	1	0	0	1	1	1	0	0	8	1044	NULL	NULL	NULL	NULL	NULL	NULL	NULL	NULL	NULL	NULL	NULL	NULL	NULL	NULL	2.29517	3.83637	NULL	NULL	8.50526	NULL	3.29078	17.0105	NULL	NULL	NULL	97.9333	NULL	NULL	NULL	NULL	NULL	NULL	NULL	NULL	NULL	NULL	NULL
66	0	1	0	1	1	0	0	1	0		10	1136	NULL	NULL	NULL	NULL	NULL	NULL	NULL	NULL	NULL	NULL	NULL	NULL	NULL	NULL	5.97625	9.32908	NULL	NULL	6.03956	NULL	2.77305	12.0791	NULL	NULL	NULL	152.718	NULL	NULL	NULL	NULL	NULL	NULL	NULL	NULL	NULL	NULL	NULL
54	0	0	0	0	0	0	1	0	1		0	0	NULL	NULL	NULL	NULL	NULL	NULL	NULL	NULL	NULL	NULL	NULL	NULL	NULL	NULL	2.2513	5.58043	NULL	NULL	8.39189	NULL	3.26877	16.7838	NULL	NULL	NULL	118.115	NULL	NULL	NULL	NULL	NULL	NULL	NULL	NULL	NULL	NULL	NULL
47	0	0	0	0	1	1	1	0	1	0	0	0	NULL	NULL	NULL	NULL	NULL	NULL	NULL	NULL	NULL	NULL	NULL	NULL	NULL	NULL	6.34977	8.28178	NULL	NULL	9.48514	NULL	3.47518	18.9703	NULL	NULL	NULL	143.89	NULL	NULL	NULL	NULL	NULL	NULL	NULL	NULL	NULL	NULL	NULL
45	1	0	0	1	0	0	1	1	0	1	5	961	NULL	NULL	NULL	NULL	NULL	NULL	NULL	NULL	NULL	NULL	NULL	NULL	NULL	NULL	NULL	NULL	NULL	NULL	8.90167	NULL	3.36659	17.8033	NULL	NULL	NULL	NULL	NULL	NULL	NULL	NULL	NULL	NULL	NULL	NULL	NULL	NULL	NULL
73	1	1	1	0	1	0	1	1	0	0	2	928	NULL	NULL	NULL	NULL	NULL	NULL	NULL	NULL	NULL	NULL	NULL	NULL	NULL	NULL	3.05232	4.58216	NULL	NULL	11.0134	NULL	3.74468	22.0267	NULL	NULL	NULL	107.03	NULL	NULL	NULL	NULL	NULL	NULL	NULL	NULL	NULL	NULL	NULL
70	1	1	1	0	0	0	1	1	0	1	2	915	NULL	NULL	NULL	NULL	NULL	NULL	NULL	NULL	NULL	NULL	NULL	NULL	NULL	NULL	2.57073	5.17004	NULL	NULL	11.6909	NULL	3.85816	23.3819	NULL	NULL	NULL	113.689	NULL	NULL	NULL	NULL	NULL	NULL	NULL	NULL	NULL	NULL	NULL
69	1	0	0	0	0	3	1	1	0	0	7	1003	NULL	NULL	NULL	NULL	NULL	NULL	NULL	NULL	NULL	NULL	NULL	NULL	NULL	NULL	29.7224	31.8612	20.0563	21.2059	8.2145	NULL	3.23404	16.429	NULL	NULL	NULL	282.01	221.051	64.9671	NULL	NULL	NULL	76.7376	0.781885	NULL	NULL	NULL	NULL
52	1	0	0	0	0	1	1	0	1	0	4	954	NULL	NULL	NULL	NULL	NULL	NULL	NULL	NULL	NULL	NULL	NULL	NULL	NULL	NULL	1.78726	3.40753	NULL	NULL	8.50337	NULL	3.29041	17.0067	NULL	NULL	NULL	92.0996	NULL	NULL	NULL	NULL	NULL	NULL	NULL	NULL	NULL	NULL	NULL
69	1	1	0	0	0	0	1	1	0	1	3	942	NULL	NULL	NULL	NULL	NULL	NULL	NULL	NULL	NULL	NULL	NULL	NULL	NULL	NULL	1.18391	2.72382	NULL	NULL	8.77602	NULL	3.34275	17.552	NULL	NULL	NULL	82.5199	NULL	NULL	NULL	NULL	NULL	NULL	NULL	NULL	NULL	NULL	NULL
56	0	1	0	0	0	2	0	0	1	1	6	990	NULL	NULL	NULL	NULL	NULL	NULL	NULL	NULL	NULL	NULL	NULL	NULL	NULL	NULL	NULL	6.86297	NULL	NULL	NULL	NULL	NULL	#VALUE!	NULL	2.68876	NULL	130.986	NULL	NULL	NULL	NULL	NULL	NULL	NULL	NULL	NULL	NULL	23.1287
73	0	1	0	0	0	3	1	0	1	1	1	899	NULL	NULL	NULL	NULL	NULL	NULL	NULL	NULL	NULL	NULL	NULL	NULL	NULL	NULL	8.55921	12.8453	NULL	NULL	5.5258	NULL	2.65248	11.0516	NULL	NULL	NULL	179.202	NULL	NULL	NULL	NULL	NULL	NULL	NULL	NULL	NULL	NULL	NULL
49	0	0	0	1	0	3	1	0	1		9	1072	NULL	NULL	NULL	NULL	NULL	NULL	NULL	NULL	NULL	NULL	NULL	NULL	NULL	NULL	3.84198	6.82718	NULL	NULL	6.57615	NULL	2.89362	13.1523	NULL	NULL	NULL	130.559	NULL	NULL	NULL	NULL	NULL	NULL	NULL	NULL	NULL	NULL	NULL
62	1	1	0	0	0	3	1	0	1		9	1086	NULL	NULL	NULL	NULL	NULL	NULL	NULL	NULL	NULL	NULL	NULL	NULL	NULL	NULL	1.00259	2.20179	NULL	NULL	11.6909	NULL	3.85816	23.3819	NULL	NULL	NULL	73.7984	NULL	NULL	NULL	NULL	NULL	NULL	NULL	NULL	NULL	NULL	NULL
72	0	1	1	0	0	2	0	0	1	0	7	1016	NULL	NULL	NULL	NULL	NULL	NULL	NULL	NULL	NULL	NULL	NULL	NULL	NULL	NULL	2.18306	4.43693	NULL	NULL	13.198	NULL	4.09929	26.396	NULL	NULL	NULL	105.32	NULL	NULL	NULL	NULL	NULL	NULL	NULL	NULL	NULL	NULL	14.5849
70	0	0	0	1	0	0	1	1	0	0	1	911	NULL	NULL	NULL	NULL	NULL	NULL	NULL	NULL	NULL	NULL	NULL	NULL	NULL	NULL	4.20523	6.26767	NULL	NULL	7.10204	NULL	3.00709	14.2041	NULL	NULL	NULL	125.177	NULL	NULL	NULL	NULL	NULL	NULL	NULL	NULL	NULL	NULL	18.724
55	1	1	1	0	0	0	1	1	0	0	5	960	NULL	NULL	NULL	NULL	NULL	NULL	NULL	NULL	NULL	NULL	NULL	NULL	NULL	NULL	-0.491035	3.46388	0.139361	1.57773	9.75808	NULL	3.52482	19.5162	NULL	NULL	NULL	93.0299	58.3519	17.7968	NULL	NULL	NULL	73.1081	0.820702	NULL	NULL	NULL	NULL
74	1	0	0	0	0	1	1	1	0	0	6	976	NULL	NULL	NULL	NULL	NULL	NULL	NULL	NULL	NULL	NULL	NULL	NULL	NULL	NULL	NULL	26.7172	11.201	12.0643	9.7115	NULL	3.5164	19.423	NULL	NULL	NULL	258.444	162.804	50.5945	NULL	NULL	NULL	NULL	NULL	NULL	NULL	NULL	NULL
74	1	0	0	0	1	2	0	0	1	0	7	1018	NULL	NULL	NULL	NULL	NULL	NULL	NULL	NULL	NULL	NULL	NULL	NULL	NULL	NULL	5.10095	9.97441	NULL	NULL	NULL	NULL	NULL	#VALUE!	NULL	NULL	NULL	157.911	NULL	NULL	NULL	NULL	NULL	NULL	NULL	NULL	NULL	NULL	NULL
63	1	0	0	0	0	1	0	0	1	1	3	934	NULL	NULL	NULL	NULL	NULL	NULL	NULL	NULL	NULL	NULL	NULL	NULL	NULL	NULL	0.786555	1.88113	NULL	NULL	11.868	NULL	3.88727	23.7361	NULL	NULL	NULL	68.3344	NULL	NULL	NULL	NULL	NULL	NULL	NULL	NULL	NULL	NULL	NULL
69	1	0	0	0	0	2	0	0	1				NULL	NULL	NULL	NULL	NULL	NULL	NULL	NULL	NULL	NULL	NULL	NULL	NULL	NULL	1.34008	3.06136	NULL	NULL	11.9068	NULL	3.89362	23.8137	NULL	NULL	NULL	86.1406	NULL	NULL	NULL	NULL	NULL	NULL	NULL	NULL	NULL	NULL	NULL
62	1	0	0	0	1	1	1	1	0	1	6	977	NULL	NULL	NULL	NULL	NULL	NULL	NULL	NULL	NULL	NULL	NULL	NULL	NULL	NULL	NULL	NULL	NULL	NULL	9.40787	NULL	3.46099	18.8157	NULL	NULL	NULL	NULL	NULL	NULL	NULL	NULL	NULL	NULL	NULL	NULL	NULL	NULL	NULL
59	1	1	0	0	0	1	1	0	1	0	7	1019	NULL	NULL	NULL	NULL	NULL	NULL	NULL	NULL	NULL	NULL	NULL	NULL	NULL	NULL	3.62923	5.42308	NULL	NULL	16.0047	NULL	4.51418	32.0095	NULL	NULL	NULL	116.438	NULL	NULL	NULL	NULL	NULL	NULL	NULL	NULL	NULL	NULL	NULL
57	1	1	1	0	1	0	0	1	0		8	1054	NULL	NULL	NULL	NULL	NULL	NULL	NULL	NULL	NULL	NULL	NULL	NULL	NULL	NULL	NULL	7.75441	NULL	NULL	NULL	NULL	NULL	#VALUE!	NULL	NULL	NULL	139.234	NULL	NULL	NULL	NULL	NULL	NULL	NULL	NULL	NULL	NULL	NULL
67	1	1	0	0	1	3	1	1	0	0	10	1114	NULL	NULL	NULL	NULL	NULL	NULL	NULL	NULL	NULL	NULL	NULL	NULL	NULL	NULL	2.27615	4.95538	NULL	NULL	13.8451	NULL	4.19858	27.6901	NULL	4.19858	NULL	111.303	NULL	NULL	NULL	NULL	NULL	NULL	NULL	NULL	NULL	NULL	18.4206
72	1	0	0	0	0	1	0	0	1	0	6	976	NULL	NULL	NULL	NULL	NULL	NULL	NULL	NULL	NULL	NULL	NULL	NULL	NULL	NULL	1.5706	3.27483	1.09667	2.09839	14.808	NULL	4.34214	29.616	NULL	NULL	NULL	90.4825	70.4249	17.5737	NULL	NULL	NULL	83.2308	0.720887	NULL	NULL	NULL	NULL
39	0	1	0	0	0	0	1	0	1	0	9	1071	NULL	NULL	NULL	NULL	NULL	NULL	NULL	NULL	NULL	NULL	NULL	NULL	NULL	NULL	5.39287	8.93739	NULL	NULL	6.96868	NULL	2.97872	13.9374	NULL	NULL	NULL	149.477	NULL	NULL	NULL	NULL	NULL	NULL	NULL	NULL	NULL	NULL	NULL
52	1		0	0	0	0	0	0	1				NULL	NULL	NULL	NULL	NULL	NULL	NULL	NULL	NULL	NULL	NULL	NULL	NULL	NULL	NULL	NULL	NULL	NULL	NULL	NULL	NULL	#VALUE!	NULL	NULL	NULL	NULL	NULL	NULL	NULL	NULL	NULL	NULL	NULL	NULL	NULL	NULL	NULL
60	1	1	1	0	0	1	1	0	1	0	7	1012	NULL	NULL	NULL	NULL	133.53	3.24835	NULL	75.2567	433.753	951.419	NULL	NULL	NULL	NULL	5.2778	6.68078	NULL	NULL	13.7284	NULL	4.18085	27.4568	NULL	NULL	NULL	129.236	NULL	NULL	NULL	NULL	NULL	NULL	NULL	NULL	NULL	NULL	NULL
72	1	1	0	0	0	3	0	1	0		6	995	NULL	NULL	NULL	NULL	NULL	NULL	NULL	NULL	NULL	NULL	NULL	NULL	NULL	NULL	16.0306	18.2777	9.67175	10.812	9.60709	NULL	3.49745	19.2142	NULL	NULL	NULL	213.655	156.168	44.4547	NULL	NULL	NULL	NULL	NULL	NULL	NULL	NULL	NULL
55	0	0	1	1	0	0	1	1	0	0	7	1008	NULL	NULL	NULL	NULL	NULL	NULL	NULL	NULL	NULL	NULL	NULL	NULL	NULL	NULL	0.10124	2.76371	NULL	NULL	NULL	NULL	NULL	#VALUE!	NULL	NULL	NULL	83.122	NULL	NULL	NULL	NULL	NULL	NULL	NULL	NULL	NULL	NULL	20.2234
17	0		0	0	0	0	0	0	0				NULL	NULL	NULL	NULL	NULL	NULL	NULL	NULL	NULL	NULL	NULL	NULL	NULL	NULL	NULL	NULL	NULL	NULL	NULL	NULL	NULL	#VALUE!	NULL	NULL	NULL	NULL	NULL	NULL	NULL	NULL	NULL	NULL	NULL	NULL	NULL	NULL	NULL
51	1	0	1	0	0	1	1	1	0		5	960	NULL	NULL	NULL	NULL	NULL	NULL	NULL	NULL	NULL	NULL	NULL	NULL	NULL	NULL	1.33244	4.99517	NULL	NULL	NULL	NULL	NULL	#VALUE!	NULL	3.51521	NULL	111.749	NULL	NULL	NULL	NULL	NULL	NULL	NULL	NULL	NULL	NULL	NULL
63	0	0	0	0	0	2	0	0	1	0	9	1089	NULL	NULL	NULL	NULL	NULL	NULL	NULL	NULL	NULL	NULL	NULL	NULL	NULL	NULL	5.67842	7.65301	NULL	NULL	11.3285	NULL	3.79787	22.6569	NULL	NULL	NULL	138.32	NULL	NULL	NULL	NULL	NULL	NULL	NULL	NULL	NULL	NULL	25.9757
65	1	1	0	0	0	0	1	0	1	0	9	1078	NULL	NULL	NULL	NULL	310.967	1.68418	NULL	109.715	523.725	493.286	NULL	NULL	NULL	NULL	2.88335	6.88724	1.60553	3.68773	8.95088	NULL	3.37589	17.9018	NULL	NULL	NULL	131.218	91.9398	25.4916	NULL	NULL	NULL	58.4865	1.02588	NULL	NULL	NULL	NULL
72	0	0	0	0	0	1	1	1	0	1	7	1015	NULL	NULL	NULL	NULL	NULL	NULL	NULL	NULL	NULL	NULL	NULL	NULL	NULL	NULL	4.95498	6.71745	1.98929	2.89681	10.3618	NULL	3.63222	20.7235	NULL	NULL	NULL	129.59	NULL	24.2162	NULL	NULL	NULL	NULL	NULL	NULL	NULL	NULL	NULL
70	0	1	0	0	0	1	0	0	0	0	3	935	NULL	NULL	NULL	NULL	62.3455	2.74343	NULL	11.7019	171.04	803.531	NULL	NULL	NULL	NULL	2.27882	5.06295	NULL	NULL	8.50526	NULL	3.29078	17.0105	NULL	NULL	NULL	112.505	NULL	NULL	NULL	NULL	NULL	NULL	NULL	NULL	NULL	NULL	NULL
44	1	1	0	1	0	0	1	1	0	0	8	1029	NULL	NULL	NULL	NULL	NULL	NULL	NULL	NULL	NULL	NULL	NULL	NULL	NULL	NULL	2.51208	4.60475	1.63365	2.71958	7.71785	NULL	3.13475	15.4357	NULL	NULL	NULL	107.293	79.9399	19.0615	NULL	NULL	NULL	74.1096	0.809612	NULL	NULL	NULL	NULL
71	1	0	0	0	0	1	1	0	1	0	9	1062	NULL	NULL	NULL	NULL	NULL	NULL	NULL	NULL	NULL	NULL	NULL	NULL	NULL	NULL	2.02459	3.33229	NULL	NULL	10.2752	NULL	3.61702	20.5505	NULL	NULL	NULL	90.6071	NULL	NULL	NULL	NULL	NULL	NULL	NULL	NULL	NULL	NULL	NULL
62	0	1	0	0	0	1	1	0	1	1	3	939	NULL	NULL	NULL	NULL	NULL	NULL	NULL	NULL	NULL	NULL	NULL	NULL	NULL	NULL	1.6971	3.22391	NULL	NULL	8.74522	NULL	3.33688	17.4904	NULL	NULL	NULL	88.0249	NULL	NULL	NULL	NULL	NULL	NULL	NULL	NULL	NULL	NULL	NULL
44	1	0	0	0	0	0	0	0	1	0	2	916	NULL	NULL	NULL	NULL	NULL	NULL	NULL	NULL	NULL	NULL	NULL	NULL	NULL	NULL	NULL	6.8488	NULL	3.33642	NULL	NULL	NULL	#VALUE!	NULL	NULL	NULL	130.851	83.9856	19.5604	NULL	NULL	NULL	NULL	NULL	NULL	NULL	NULL	NULL
68	1	1	0	0	1	2	1	0	1	1	2	918	NULL	NULL	NULL	NULL	NULL	NULL	NULL	NULL	NULL	NULL	NULL	NULL	NULL	NULL	1.41579	2.73277	0.834284	1.63266	10.4141	NULL	3.64138	20.8282	NULL	NULL	NULL	82.6555	60.7324	19.032	NULL	NULL	NULL	NULL	NULL	NULL	NULL	NULL	NULL
66	0		0	0	0	0	0	1	0				NULL	NULL	NULL	NULL	NULL	NULL	NULL	NULL	NULL	NULL	NULL	NULL	NULL	NULL	3.29434	4.74283	NULL	NULL	NULL	NULL	NULL	#VALUE!	3.42393	NULL	NULL	108.89	NULL	NULL	NULL	NULL	NULL	NULL	NULL	NULL	NULL	NULL	NULL
56	0	1	1	0	1	3	1	1	0		8	1049	NULL	NULL	NULL	NULL	NULL	NULL	NULL	NULL	NULL	NULL	NULL	NULL	NULL	NULL	3.55602	5.03706	NULL	NULL	7.37257	NULL	3.06383	14.7451	NULL	NULL	NULL	112.217	NULL	NULL	NULL	NULL	NULL	NULL	NULL	NULL	NULL	NULL	NULL
66	1		0	0	0	0	0	0	0				NULL	NULL	NULL	NULL	247.962	1.36529	NULL	46.0423	336.461	397.428	NULL	NULL	NULL	NULL	NULL	NULL	NULL	NULL	NULL	NULL	NULL	#VALUE!	3.7995	NULL	NULL	NULL	NULL	NULL	NULL	NULL	NULL	NULL	NULL	NULL	NULL	NULL	NULL
73	1	1	1	0	1	3	1	1	0	1	2	924	NULL	NULL	NULL	NULL	NULL	NULL	NULL	NULL	NULL	NULL	NULL	NULL	NULL	NULL	NULL	NULL	NULL	NULL	NULL	NULL	NULL	#VALUE!	NULL	NULL	NULL	NULL	NULL	NULL	NULL	NULL	NULL	NULL	NULL	NULL	NULL	NULL	NULL
69	1	0	0	0	0	2	1	0	1	1	5	970	NULL	NULL	NULL	NULL	NULL	NULL	NULL	NULL	NULL	NULL	NULL	NULL	NULL	NULL	NULL	NULL	NULL	NULL	7.42386	NULL	3.07447	14.8477	NULL	NULL	NULL	NULL	NULL	NULL	NULL	NULL	NULL	NULL	NULL	NULL	NULL	NULL	NULL
59	1	1	1	0	0	1	1	0	1				NULL	NULL	NULL	NULL	NULL	NULL	NULL	NULL	NULL	NULL	NULL	NULL	NULL	NULL	6.00118	8.58942	NULL	NULL	14.7963	NULL	4.34043	29.5927	NULL	NULL	NULL	146.539	NULL	NULL	NULL	NULL	NULL	NULL	NULL	NULL	NULL	NULL	18.5962
54	1	1	1	0	1	3	1	1	0		10	1155	NULL	NULL	NULL	NULL	NULL	NULL	NULL	NULL	NULL	NULL	NULL	NULL	NULL	NULL	3.50969	5.5032	2.20594	3.19067	NULL	NULL	NULL	#VALUE!	NULL	NULL	NULL	117.294	87.1361	22.227	NULL	NULL	NULL	81.9697	0.731978	NULL	NULL	NULL	NULL
27	1	0	1	1	0	2	1	0	1	0	3	931	NULL	NULL	NULL	NULL	NULL	NULL	NULL	NULL	NULL	NULL	NULL	NULL	NULL	NULL	4.46287	7.89961	NULL	NULL	9.27341	NULL	3.43617	18.5468	NULL	NULL	NULL	140.531	NULL	NULL	NULL	NULL	NULL	NULL	NULL	NULL	NULL	NULL	NULL
59	1	0	0	0	0	1	0	0	1	1	3	938	NULL	NULL	NULL	NULL	NULL	NULL	NULL	NULL	NULL	NULL	NULL	NULL	NULL	NULL	2.20429	3.63574	NULL	NULL	9.71885	NULL	3.51773	19.4377	NULL	NULL	NULL	95.3381	NULL	NULL	NULL	NULL	NULL	NULL	NULL	NULL	NULL	NULL	NULL
51	1	1	0	1	0	0	1	0	1	0	0	0	NULL	NULL	NULL	NULL	NULL	NULL	NULL	NULL	NULL	NULL	NULL	NULL	NULL	NULL	0.163368	2.5434	0.448126	1.5837	17.6942	NULL	4.74647	35.3884	NULL	NULL	NULL	79.7402	NULL	14.8526	NULL	NULL	NULL	NULL	NULL	NULL	NULL	NULL	NULL
64	1	0	0	1	0	2	1	0	1	0	8	1037	NULL	NULL	NULL	NULL	NULL	NULL	NULL	NULL	NULL	NULL	NULL	NULL	NULL	NULL	0.430971	4.21917	NULL	NULL	6.32079	NULL	2.83688	12.6416	NULL	3.44065	NULL	102.622	NULL	NULL	NULL	NULL	NULL	NULL	NULL	NULL	NULL	NULL	NULL
20	0	1	0	0	0	2	1	0	1	1	3	939	NULL	NULL	NULL	NULL	NULL	NULL	NULL	NULL	NULL	NULL	NULL	NULL	NULL	NULL	NULL	NULL	NULL	NULL	8.36985	NULL	3.26448	16.7397	NULL	NULL	NULL	NULL	NULL	NULL	NULL	NULL	NULL	NULL	NULL	NULL	NULL	NULL	NULL
71	1	0	0	1	0	0	1	1	0	1	6	980	NULL	NULL	NULL	NULL	NULL	NULL	NULL	NULL	NULL	NULL	NULL	NULL	NULL	NULL	2.48276	4.46848	NULL	NULL	10.3156	NULL	3.62411	20.6312	NULL	NULL	NULL	105.694	NULL	NULL	NULL	NULL	NULL	NULL	NULL	NULL	NULL	NULL	NULL
54	1		0	0	0	0	0	0	0				NULL	NULL	NULL	NULL	NULL	NULL	NULL	NULL	NULL	NULL	NULL	NULL	NULL	NULL	NULL	3.04354	NULL	NULL	NULL	NULL	NULL	#VALUE!	NULL	NULL	NULL	87.2287	NULL	NULL	NULL	NULL	NULL	NULL	NULL	NULL	NULL	NULL	NULL
74	1		0	0	0	0	0	1	0				NULL	NULL	NULL	NULL	NULL	NULL	NULL	NULL	NULL	NULL	NULL	NULL	NULL	NULL	NULL	2.41407	NULL	NULL	NULL	NULL	NULL	#VALUE!	NULL	NULL	NULL	77.6864	NULL	NULL	NULL	NULL	NULL	NULL	NULL	NULL	NULL	NULL	NULL
62	1	1	1	0	1	2	1	1	0	0	8	1029	NULL	NULL	NULL	NULL	NULL	NULL	NULL	NULL	NULL	NULL	NULL	NULL	NULL	NULL	NULL	NULL	NULL	NULL	6.00871	NULL	2.76596	12.0174	NULL	NULL	NULL	NULL	NULL	NULL	NULL	NULL	NULL	NULL	NULL	NULL	NULL	NULL	NULL
49	1	1	0	1	0	2	1	1	0	0	8	1049	NULL	NULL	NULL	NULL	NULL	NULL	NULL	NULL	NULL	NULL	NULL	NULL	NULL	NULL	4.35795	7.3848	NULL	NULL	10.7954	NULL	3.70745	21.5908	NULL	NULL	NULL	135.629	NULL	NULL	NULL	NULL	NULL	NULL	NULL	NULL	NULL	NULL	NULL
67	1	0	0	0	0	1	1	1	0	0	6	984	NULL	NULL	NULL	NULL	NULL	NULL	NULL	NULL	NULL	NULL	NULL	NULL	NULL	NULL	4.04129	7.66476	NULL	NULL	9.16843	NULL	3.41667	18.3369	NULL	NULL	NULL	138.427	NULL	NULL	NULL	NULL	NULL	NULL	NULL	NULL	NULL	NULL	NULL
62	0		0	0	0	0	0	0	0				NULL	NULL	NULL	NULL	NULL	NULL	NULL	NULL	NULL	NULL	NULL	NULL	NULL	NULL	1.12606	3.75046	NULL	NULL	6.66312	NULL	2.91269	13.3262	NULL	NULL	NULL	96.8305	NULL	NULL	NULL	NULL	NULL	NULL	NULL	NULL	NULL	NULL	NULL
55	1	0	0	0	0	0	1	1	0	0	5	969	NULL	NULL	NULL	NULL	NULL	NULL	NULL	NULL	NULL	NULL	NULL	NULL	NULL	NULL	5.38062	7.51315	3.65797	4.85937	11.251	NULL	3.78486	22.5019	NULL	NULL	NULL	137.051	103.891	26.338	NULL	NULL	NULL	NULL	NULL	NULL	NULL	NULL	NULL
67	1	1	1	0	0	2	1	1	0	1	3	939	NULL	NULL	NULL	NULL	NULL	NULL	NULL	NULL	NULL	NULL	NULL	NULL	NULL	NULL	NULL	3.1715	NULL	NULL	10.6467	NULL	3.68182	21.2934	NULL	NULL	NULL	89.0436	NULL	NULL	NULL	NULL	NULL	NULL	NULL	NULL	NULL	NULL	NULL
66	1	1	0	1	0	0	0	0	1	0	7	1017	NULL	NULL	NULL	NULL	NULL	NULL	NULL	NULL	NULL	NULL	NULL	NULL	NULL	NULL	8.25598	12.8083	NULL	NULL	NULL	NULL	NULL	#VALUE!	NULL	NULL	NULL	178.909	NULL	NULL	NULL	NULL	NULL	NULL	NULL	NULL	NULL	NULL	NULL
61	1	0	1	0	1	1	1	1	0	0	8	1044	NULL	NULL	NULL	NULL	NULL	NULL	NULL	NULL	NULL	NULL	NULL	NULL	NULL	NULL	1.30911	4.06932	NULL	NULL	14.8713	NULL	4.35141	29.7427	NULL	NULL	NULL	100.863	NULL	NULL	NULL	NULL	NULL	NULL	NULL	NULL	NULL	NULL	NULL
73	1	0	0	0	0	2	1	0	1	0	0	0	NULL	NULL	NULL	NULL	189.047	2.14483	NULL	64.0918	400.247	620.107	NULL	NULL	NULL	NULL	1.65538	3.03735	NULL	NULL	10.143	NULL	3.59368	20.2861	NULL	NULL	NULL	86.8045	NULL	NULL	NULL	NULL	NULL	NULL	NULL	NULL	NULL	NULL	NULL
72	1	1	0	0	0	1	1	0	1	0	6	976	NULL	NULL	NULL	NULL	NULL	NULL	NULL	NULL	NULL	NULL	NULL	NULL	NULL	NULL	1.77466	4.18283	NULL	NULL	8.65254	NULL	3.31915	17.3051	NULL	NULL	NULL	102.26	NULL	NULL	NULL	NULL	NULL	NULL	NULL	NULL	NULL	NULL	NULL
52	1		0	0	0	0	0	1	0				NULL	NULL	NULL	NULL	NULL	NULL	NULL	NULL	NULL	NULL	NULL	NULL	NULL	NULL	2.02715	4.54868	NULL	NULL	NULL	NULL	NULL	#VALUE!	NULL	NULL	NULL	106.638	NULL	NULL	NULL	NULL	NULL	NULL	NULL	NULL	NULL	NULL	NULL
62	0	0	0	0	0	1	1	1	0	0	7	1004	NULL	NULL	NULL	NULL	135.379	2.59802	NULL	49.4819	351.717	760.943	NULL	NULL	NULL	NULL	7.56562	11.7654	NULL	NULL	8.55115	NULL	3.29965	17.1023	NULL	NULL	NULL	171.503	NULL	NULL	NULL	NULL	NULL	NULL	NULL	NULL	NULL	NULL	NULL
51	1	0	0	1	1	1	1	1	0	0	7	1004	NULL	NULL	NULL	NULL	NULL	NULL	NULL	NULL	NULL	NULL	NULL	NULL	NULL	NULL	5.08617	7.66852	NULL	NULL	NULL	NULL	NULL	#VALUE!	NULL	NULL	NULL	138.46	NULL	NULL	NULL	NULL	NULL	NULL	NULL	NULL	NULL	NULL	NULL
61	1	0	0	0	0	2	1	0	1		3	938	NULL	NULL	NULL	NULL	NULL	NULL	NULL	NULL	NULL	NULL	NULL	NULL	NULL	NULL	3.45262	5.3757	2.21732	3.16469	10.9054	NULL	3.72628	21.8108	NULL	NULL	NULL	115.928	NULL	24.5766	NULL	NULL	NULL	NULL	NULL	NULL	NULL	NULL	19.6946
54	0	0	0	0	0	0	0	0	1		0	0	NULL	NULL	NULL	NULL	NULL	NULL	NULL	NULL	NULL	NULL	NULL	NULL	NULL	NULL	2.34649	4.79937	NULL	NULL	7.74981	NULL	3.14124	15.4996	NULL	NULL	NULL	109.537	NULL	NULL	NULL	NULL	NULL	NULL	NULL	NULL	NULL	NULL	NULL
60	1	1	1	0	0	0	1	1	0	0	6	979	NULL	NULL	NULL	NULL	NULL	NULL	NULL	NULL	NULL	NULL	NULL	NULL	NULL	NULL	0.126697	5.70372	NULL	NULL	5.5367	NULL	2.6551	11.0734	NULL	NULL	NULL	119.412	NULL	NULL	NULL	NULL	NULL	NULL	NULL	NULL	NULL	NULL	NULL
66	0	0	0	0	0	0	1	1	0	0	8	1025	NULL	NULL	NULL	NULL	NULL	NULL	NULL	NULL	NULL	NULL	NULL	NULL	NULL	NULL	NULL	NULL	NULL	NULL	NULL	NULL	NULL	#VALUE!	NULL	NULL	NULL	NULL	NULL	NULL	NULL	NULL	NULL	NULL	NULL	NULL	NULL	NULL	NULL
66	1	0	1	0	1	0	1	1	0	1	6	977	NULL	NULL	NULL	NULL	NULL	NULL	NULL	NULL	NULL	NULL	NULL	NULL	NULL	NULL	NULL	NULL	NULL	NULL	NULL	NULL	NULL	#VALUE!	NULL	NULL	NULL	NULL	NULL	NULL	NULL	NULL	NULL	NULL	NULL	NULL	NULL	NULL	NULL
71	0	1	0	0	0	3	1	1	0	0	8	1044	NULL	NULL	NULL	NULL	123.876	2.77139	NULL	47.1444	343.309	811.722	NULL	NULL	NULL	NULL	7.11894	11.1608	NULL	NULL	7.2029	NULL	3.02837	14.4058	NULL	NULL	NULL	166.379	NULL	NULL	NULL	NULL	NULL	NULL	NULL	NULL	NULL	NULL	NULL
73	0	1	0	0	1	2	1	1	0	0	3	931	NULL	NULL	NULL	NULL	NULL	NULL	NULL	NULL	NULL	NULL	NULL	NULL	NULL	NULL	2.71736	6.07261	NULL	NULL	9.40787	NULL	3.46099	18.8157	NULL	NULL	NULL	123.116	NULL	NULL	NULL	NULL	NULL	NULL	NULL	NULL	NULL	NULL	27.8478
55	1	1	0	1	0	0	1	0	1	0	6	976	NULL	NULL	NULL	NULL	NULL	NULL	NULL	NULL	NULL	NULL	NULL	NULL	NULL	NULL	1.82383	3.25006	0.910241	1.65356	NULL	NULL	NULL	#VALUE!	NULL	3.11696	NULL	90.0709	60.074	16.4435	NULL	NULL	NULL	NULL	NULL	NULL	NULL	NULL	NULL
57	0	0	0	0	0	1	1	0	1	0	9	1066	NULL	NULL	NULL	NULL	NULL	NULL	NULL	NULL	NULL	NULL	NULL	NULL	NULL	NULL	2.2095	4.4595	1.35887	2.42118	NULL	NULL	NULL	#VALUE!	NULL	NULL	NULL	105.588	73.1383	17.7152	NULL	NULL	NULL	NULL	NULL	NULL	NULL	NULL	NULL
72	1	1	0	0	0	0	1	0	0	1	3	938	NULL	NULL	NULL	NULL	NULL	NULL	NULL	NULL	NULL	NULL	NULL	NULL	NULL	NULL	1.27568	2.4069	NULL	NULL	NULL	NULL	NULL	#VALUE!	NULL	NULL	NULL	77.5709	NULL	NULL	NULL	NULL	NULL	NULL	NULL	NULL	NULL	NULL	11.4548
57	0	0	0	1	0	2	1	0	1	0	8	1024	NULL	NULL	NULL	NULL	NULL	NULL	NULL	NULL	NULL	NULL	NULL	NULL	NULL	NULL	1.18386	2.2915	NULL	NULL	13.198	NULL	4.09929	26.396	NULL	NULL	NULL	75.6885	NULL	NULL	NULL	NULL	NULL	NULL	NULL	NULL	NULL	NULL	NULL
37	1	0	0	0	0	0	1	1	0	0	3	929	NULL	NULL	NULL	NULL	NULL	NULL	NULL	NULL	NULL	NULL	NULL	NULL	NULL	NULL	NULL	NULL	NULL	NULL	10.015	NULL	3.57092	20.03	NULL	NULL	NULL	NULL	NULL	NULL	NULL	NULL	NULL	NULL	NULL	NULL	NULL	NULL	NULL
71	1	0	0	0	0	0	1	0	0	0	0	0	NULL	NULL	NULL	NULL	NULL	NULL	NULL	NULL	NULL	NULL	NULL	NULL	NULL	NULL	4.04228	4.97386	NULL	NULL	13.7517	NULL	4.1844	27.5034	NULL	NULL	NULL	111.511	NULL	NULL	NULL	NULL	NULL	NULL	NULL	NULL	NULL	NULL	NULL
61	0	0	0	1	0	2	1	1	0	1	3	935	NULL	NULL	NULL	NULL	NULL	NULL	NULL	NULL	NULL	NULL	NULL	NULL	NULL	NULL	NULL	5.97136	NULL	NULL	11.2019	NULL	3.7766	22.4038	NULL	NULL	NULL	122.182	NULL	NULL	NULL	NULL	NULL	NULL	NULL	NULL	NULL	NULL	NULL
45	1	0	0	0	0	0	?	0	1		4	945	NULL	NULL	NULL	NULL	NULL	NULL	NULL	NULL	NULL	NULL	NULL	NULL	NULL	NULL	2.2749	5.82335	NULL	NULL	NULL	NULL	NULL	#VALUE!	NULL	NULL	NULL	120.658	NULL	NULL	NULL	NULL	NULL	NULL	NULL	NULL	NULL	NULL	NULL
52	0	0	1	0	0	1	1	1	0	0	7	1023	NULL	NULL	NULL	NULL	NULL	NULL	NULL	NULL	NULL	NULL	NULL	NULL	NULL	NULL	1.20169	2.90455	0.597407	1.52267	4.02006	NULL	2.26241	8.04013	NULL	NULL	NULL	85.2137	57.9191	18.6283	NULL	NULL	NULL	57.2487	1.04806	NULL	NULL	NULL	NULL
56	0	0	0	1	0	0	0	0	1	0	10	1114	NULL	NULL	NULL	NULL	NULL	NULL	NULL	NULL	NULL	NULL	NULL	NULL	NULL	NULL	0.414396	4.12851	NULL	NULL	8.80107	NULL	3.34752	17.6021	NULL	NULL	NULL	101.594	NULL	NULL	NULL	NULL	NULL	NULL	NULL	NULL	NULL	NULL	NULL
72	1	1	1	1	0	2	1	1	0	0	6	984	NULL	NULL	NULL	NULL	NULL	NULL	NULL	NULL	NULL	NULL	NULL	NULL	NULL	NULL	3.75745	8.32371	NULL	NULL	NULL	NULL	NULL	#VALUE!	NULL	NULL	NULL	144.254	NULL	NULL	NULL	NULL	NULL	NULL	NULL	NULL	NULL	NULL	NULL
62	1	0	0	1	1	3	1	1	0	0	8	1024	NULL	NULL	NULL	NULL	NULL	NULL	NULL	NULL	NULL	NULL	NULL	NULL	NULL	NULL	5.00482	7.41145	NULL	NULL	NULL	NULL	NULL	#VALUE!	NULL	NULL	NULL	136.12	NULL	NULL	NULL	NULL	NULL	NULL	NULL	NULL	NULL	NULL	NULL
74	1	0	0	1	0	0	0	0	0		3	941	NULL	NULL	NULL	NULL	NULL	NULL	NULL	NULL	NULL	NULL	NULL	NULL	NULL	NULL	1.68689	5.54464	NULL	NULL	NULL	NULL	NULL	#VALUE!	NULL	NULL	NULL	117.466	NULL	NULL	NULL	NULL	NULL	NULL	NULL	NULL	NULL	NULL	NULL
48	0	0	0	0	0	0	0	0	0				NULL	NULL	NULL	NULL	NULL	NULL	NULL	NULL	NULL	NULL	NULL	NULL	NULL	NULL	1.09222	2.54787	0.579009	1.46382	NULL	NULL	NULL	#VALUE!	NULL	3.06376	NULL	79.8103	NULL	13.1371	NULL	NULL	NULL	NULL	NULL	NULL	NULL	NULL	NULL
64	0	1	0	1	0	3	1	1	1	0	8	1044	NULL	NULL	NULL	NULL	NULL	NULL	NULL	NULL	NULL	NULL	NULL	NULL	NULL	NULL	2.23656	5.21634	NULL	NULL	6.57615	NULL	2.89362	13.1523	NULL	NULL	NULL	114.197	NULL	NULL	NULL	NULL	NULL	NULL	NULL	NULL	NULL	NULL	28.4927
71	0	0	1	1	0	0	1	1	0	1	3	939	NULL	NULL	NULL	NULL	NULL	NULL	NULL	NULL	NULL	NULL	NULL	NULL	NULL	NULL	0.418375	3.52024	NULL	NULL	8.01869	NULL	3.19526	16.0374	NULL	NULL	NULL	93.8115	NULL	NULL	NULL	NULL	NULL	NULL	NULL	NULL	NULL	NULL	21.9804
67	1	1	1	0	1	2	0	1	0	1	8	1040	NULL	NULL	NULL	NULL	NULL	NULL	NULL	NULL	NULL	NULL	NULL	NULL	NULL	NULL	4.46186	5.66519	NULL	NULL	9.60164	NULL	3.49645	19.2033	NULL	NULL	NULL	118.95	NULL	NULL	NULL	NULL	NULL	NULL	NULL	NULL	NULL	NULL	NULL
72	0	0	0	0	0	3	1	0	1	0	1	903	NULL	NULL	NULL	NULL	NULL	NULL	NULL	NULL	NULL	NULL	NULL	NULL	NULL	NULL	3.74701	5.45572	NULL	NULL	9.48514	NULL	3.47518	18.9703	NULL	NULL	NULL	116.404	NULL	NULL	NULL	NULL	NULL	NULL	NULL	NULL	NULL	NULL	NULL
55	1	0	0	0	0	0	0	0	0				NULL	NULL	NULL	NULL	NULL	NULL	NULL	NULL	NULL	NULL	NULL	NULL	NULL	NULL	NULL	NULL	NULL	NULL	NULL	NULL	NULL	#VALUE!	NULL	NULL	NULL	NULL	NULL	NULL	NULL	NULL	NULL	NULL	NULL	NULL	NULL	NULL	NULL
60	1	0	1	1	0	3	0	1	0	1	1	909	NULL	NULL	NULL	NULL	NULL	NULL	NULL	NULL	NULL	NULL	NULL	NULL	NULL	NULL	NULL	NULL	NULL	NULL	NULL	NULL	NULL	#VALUE!	NULL	NULL	NULL	NULL	NULL	NULL	NULL	NULL	NULL	NULL	NULL	NULL	NULL	NULL	NULL
48	1	0	1	0	1	0	0	0	1	1	6	976	NULL	NULL	NULL	NULL	NULL	NULL	NULL	NULL	NULL	NULL	NULL	NULL	NULL	NULL	1.1142	2.77798	NULL	NULL	12.8352	NULL	4.04255	25.6703	NULL	NULL	NULL	83.1896	NULL	NULL	NULL	NULL	NULL	NULL	NULL	NULL	NULL	NULL	NULL
48	1	0	0	1	0	0	1	0	1	0	7	1012	NULL	NULL	NULL	NULL	NULL	NULL	NULL	NULL	NULL	NULL	NULL	NULL	NULL	NULL	2.85399	5.28076	NULL	NULL	NULL	NULL	NULL	#VALUE!	NULL	NULL	NULL	114.899	NULL	NULL	NULL	NULL	NULL	NULL	NULL	NULL	NULL	NULL	14.5063
65	1	1	1	1	1	0	1	1	0	0	5	968	NULL	NULL	NULL	NULL	NULL	NULL	NULL	NULL	NULL	NULL	NULL	NULL	NULL	NULL	4.77964	6.3476	NULL	NULL	9.93559	NULL	3.55674	19.8712	NULL	NULL	NULL	125.972	NULL	NULL	NULL	NULL	NULL	NULL	NULL	NULL	NULL	NULL	NULL
59	1	0	1	1	0	0	0	0	1	0	7	1017	NULL	NULL	NULL	NULL	NULL	NULL	NULL	NULL	NULL	NULL	NULL	NULL	NULL	NULL	4.18202	6.39923	NULL	NULL	13.9388	NULL	4.21277	27.8775	NULL	NULL	NULL	126.466	NULL	NULL	NULL	NULL	NULL	NULL	NULL	NULL	NULL	NULL	NULL
64	1	0	1	1	0	0	1	1	0	0	4	946	NULL	NULL	NULL	NULL	NULL	NULL	NULL	NULL	NULL	NULL	NULL	NULL	NULL	NULL	4.04802	6.27165	NULL	NULL	10.5797	NULL	3.67021	21.1594	NULL	NULL	NULL	125.216	NULL	NULL	NULL	NULL	NULL	NULL	NULL	NULL	NULL	NULL	NULL
74	1	1	1	1	1	1	1	1	0	1	6	990	NULL	NULL	NULL	NULL	NULL	NULL	NULL	NULL	NULL	NULL	NULL	NULL	NULL	NULL	3.86675	6.51642	NULL	NULL	9.10194	NULL	3.40426	18.2039	NULL	NULL	NULL	127.236	NULL	NULL	NULL	NULL	NULL	NULL	NULL	NULL	NULL	NULL	NULL
49	1	1	0	0	0	1	1	0	1	1	5	961	NULL	NULL	NULL	NULL	NULL	NULL	NULL	NULL	NULL	NULL	NULL	NULL	NULL	NULL	1.8992	4.9476	NULL	NULL	14.9902	NULL	4.36876	29.9804	NULL	NULL	NULL	111.216	NULL	NULL	NULL	NULL	NULL	NULL	NULL	NULL	NULL	NULL	NULL
69	0	1	1	1	0	1	1	1	0	1	5	972	NULL	NULL	NULL	NULL	NULL	NULL	NULL	NULL	NULL	NULL	NULL	NULL	NULL	NULL	NULL	7.03889	NULL	3.50149	6.24203	NULL	2.81915	12.4841	NULL	NULL	NULL	132.655	86.2874	29.6663	NULL	NULL	NULL	NULL	NULL	NULL	NULL	NULL	NULL
73	0	0	0	1	1	2	1	1	0	0	9	1066	NULL	NULL	NULL	NULL	NULL	NULL	NULL	NULL	NULL	NULL	NULL	NULL	NULL	NULL	1.76955	3.15718	NULL	NULL	7.96163	NULL	3.18387	15.9233	NULL	NULL	NULL	88.8423	NULL	NULL	NULL	NULL	NULL	NULL	NULL	NULL	NULL	NULL	NULL
41	1	1	0	0	0	2	1	0	1	0	9	1078	NULL	NULL	NULL	NULL	NULL	NULL	NULL	NULL	NULL	NULL	NULL	NULL	NULL	NULL	3.52575	6.33569	NULL	NULL	8.54196	NULL	3.29787	17.0839	NULL	NULL	NULL	125.814	NULL	NULL	NULL	NULL	NULL	NULL	NULL	NULL	NULL	NULL	NULL
75	1	1	1	1	0	3	0	1	0	1	5	970	NULL	NULL	NULL	NULL	NULL	NULL	NULL	NULL	NULL	NULL	NULL	NULL	NULL	NULL	2.44457	4.24565	NULL	NULL	8.50526	NULL	3.29078	17.0105	NULL	NULL	NULL	103.025	NULL	NULL	NULL	NULL	NULL	NULL	NULL	NULL	NULL	NULL	NULL
63	1	0	0	1	0	1	1	0	1	0	6	984	NULL	NULL	NULL	NULL	NULL	NULL	NULL	NULL	NULL	NULL	NULL	NULL	NULL	NULL	6.44326	8.79764	NULL	NULL	13.0159	NULL	4.07092	26.0319	NULL	NULL	NULL	148.304	NULL	NULL	NULL	NULL	NULL	NULL	NULL	NULL	NULL	NULL	NULL
61	0	1	1	1	0	1	1	0	1	0	9	1062	NULL	NULL	NULL	NULL	NULL	NULL	NULL	NULL	NULL	NULL	NULL	NULL	NULL	NULL	6.92688	9.18134	NULL	NULL	9.93559	NULL	3.55674	19.8712	NULL	NULL	NULL	149.181	NULL	NULL	NULL	NULL	NULL	NULL	NULL	NULL	NULL	NULL	NULL
56	1	1	1	0	1	0	0	0	1		9	1074	NULL	NULL	NULL	NULL	NULL	NULL	NULL	NULL	NULL	NULL	NULL	NULL	NULL	NULL	0.346797	2.09039	NULL	NULL	9.10194	NULL	3.40426	18.2039	NULL	NULL	NULL	71.1388	NULL	NULL	NULL	NULL	NULL	NULL	NULL	NULL	NULL	NULL	NULL
61	1	0	0	0	0	0	0	1	0	0	0	0	NULL	NULL	NULL	NULL	NULL	NULL	NULL	NULL	NULL	NULL	NULL	NULL	NULL	NULL	4.25702	5.53589	2.13518	2.94289	10.5427	NULL	3.6638	21.0855	NULL	NULL	NULL	117.642	NULL	22.6211	NULL	NULL	NULL	NULL	NULL	NULL	NULL	NULL	NULL
0	0	1	1	0	1	0	1	1	0		2	916	NULL	NULL	NULL	NULL	NULL	NULL	NULL	NULL	NULL	NULL	NULL	NULL	NULL	NULL	0.209066	4.02197	-0.0980633	1.60981	NULL	NULL	NULL	#VALUE!	NULL	3.46099	NULL	100.274	56.7128	19.4983	NULL	NULL	NULL	NULL	NULL	NULL	NULL	NULL	NULL
69	1	0	0	1	0	0	1	0	1	0	7	1011	NULL	NULL	NULL	NULL	NULL	NULL	NULL	NULL	NULL	NULL	NULL	NULL	NULL	NULL	1.50946	3.03394	NULL	NULL	10.3965	NULL	3.6383	20.793	NULL	NULL	NULL	85.5908	NULL	NULL	NULL	NULL	NULL	NULL	NULL	NULL	NULL	NULL	NULL
62	1	1	0	0	0	0	1	0	1	0	7	1023	NULL	NULL	NULL	NULL	NULL	NULL	NULL	NULL	NULL	NULL	NULL	NULL	NULL	NULL	NULL	21.5931	NULL	NULL	32.177	NULL	6.40071	64.3541	NULL	NULL	NULL	232.342	NULL	NULL	NULL	NULL	NULL	NULL	NULL	NULL	NULL	NULL	NULL
65	1	1	1	1	0	2	0	1	0		10	1155	NULL	NULL	NULL	NULL	NULL	NULL	NULL	NULL	NULL	NULL	NULL	NULL	NULL	NULL	NULL	8.86352	NULL	NULL	NULL	NULL	NULL	#VALUE!	NULL	NULL	NULL	148.835	NULL	NULL	NULL	NULL	NULL	NULL	NULL	NULL	NULL	NULL	NULL
69	1	0	0	1	0	0	1	1	0	1	2	924	NULL	NULL	NULL	NULL	NULL	NULL	NULL	NULL	NULL	NULL	NULL	NULL	NULL	NULL	1.69812	4.04712	0.9491	2.0957	8.13059	NULL	3.21748	16.2612	NULL	NULL	NULL	100.587	NULL	21.4156	NULL	NULL	NULL	NULL	NULL	NULL	NULL	NULL	NULL
73	1	0	0	0	0	0	0	0	0				NULL	NULL	NULL	NULL	NULL	NULL	NULL	NULL	NULL	NULL	NULL	NULL	NULL	NULL	112.969	114.477	74.3185	75.1629	NULL	NULL	NULL	#VALUE!	NULL	NULL	NULL	534.813	414.782	115.788	NULL	NULL	NULL	NULL	NULL	NULL	NULL	NULL	NULL
65	1	1	1	1	0	0	1	1	0		8	1049	NULL	NULL	NULL	NULL	NULL	NULL	NULL	NULL	NULL	NULL	NULL	NULL	NULL	NULL	3.28042	4.61893	NULL	NULL	10.8886	NULL	3.7234	21.7771	NULL	NULL	NULL	107.459	NULL	NULL	NULL	NULL	NULL	NULL	NULL	NULL	NULL	NULL	NULL
52	0	0	0	0	0	1	1	0	1	0	7	1011	NULL	NULL	NULL	NULL	NULL	NULL	NULL	NULL	NULL	NULL	NULL	NULL	NULL	NULL	2.41193	4.54834	NULL	NULL	7.21978	NULL	3.03191	14.4396	NULL	NULL	NULL	106.49	NULL	NULL	NULL	NULL	NULL	NULL	NULL	NULL	NULL	NULL	NULL
51	1	0	1	1	0	1	0	0	1	0	7	1004	NULL	NULL	NULL	NULL	NULL	NULL	NULL	NULL	NULL	NULL	NULL	NULL	NULL	NULL	3.68683	5.0457	NULL	NULL	10.5325	NULL	3.66201	21.0649	NULL	NULL	NULL	112.313	NULL	NULL	NULL	NULL	NULL	NULL	NULL	NULL	NULL	NULL	NULL
64	0	1	1	0	0	2	1	1	0		9	1098	NULL	NULL	NULL	NULL	NULL	NULL	NULL	NULL	NULL	NULL	NULL	NULL	NULL	NULL	2.46273	6.08329	1.34786	3.26808	7.28235	NULL	3.04502	14.5647	NULL	NULL	NULL	123.322	85.6935	28.0365	NULL	NULL	NULL	51.2796	1.17006	NULL	NULL	NULL	NULL
61	1	0	0	0	0	0	1	0	1	0	8	1049	NULL	NULL	NULL	NULL	NULL	NULL	NULL	NULL	NULL	NULL	NULL	NULL	NULL	NULL	9.0595	11.0315	5.11408	6.11928	7.9288	NULL	3.1773	15.8576	NULL	NULL	NULL	166.068	119.329	25.8067	NULL	NULL	NULL	80.7463	0.743068	NULL	NULL	NULL	NULL
58	1	1	0	1	1	2	1	1	0	0	0	0	NULL	NULL	NULL	NULL	NULL	NULL	NULL	NULL	NULL	NULL	NULL	NULL	NULL	NULL	2.29315	5.0433	NULL	NULL	11.9503	NULL	3.90071	23.9005	NULL	NULL	NULL	112.286	NULL	NULL	NULL	NULL	NULL	NULL	NULL	NULL	NULL	NULL	NULL
71	1	0	1	0	0	2	1	1	0	1	7	1015	NULL	NULL	NULL	NULL	NULL	NULL	NULL	NULL	NULL	NULL	NULL	NULL	NULL	NULL	NULL	NULL	NULL	NULL	11.6909	NULL	3.85816	23.3819	NULL	NULL	NULL	115	NULL	NULL	NULL	NULL	NULL	NULL	NULL	NULL	NULL	NULL	NULL
58	1	0	1	0	0	0	1	1	0	0	0	0	NULL	NULL	NULL	NULL	NULL	NULL	NULL	NULL	NULL	NULL	NULL	NULL	NULL	NULL	4.95368	9.16343	2.95915	5.05012	10.4305	NULL	3.64425	20.8611	NULL	NULL	NULL	151.356	107.726	29.0747	NULL	NULL	NULL	NULL	NULL	NULL	NULL	NULL	21.2787
72	0	1	0	0	0	0	1	0	1	0	7	1024	NULL	NULL	NULL	NULL	NULL	NULL	NULL	NULL	NULL	NULL	NULL	NULL	NULL	NULL	NULL	NULL	NULL	NULL	8.65109	NULL	3.31887	17.3022	NULL	NULL	NULL	NULL	NULL	NULL	NULL	NULL	NULL	NULL	NULL	NULL	NULL	NULL	NULL
74	0	1	0	0	0	0	1	1	0	0	7	1016	NULL	NULL	NULL	NULL	297.528	1.57572	NULL	86.8931	466.063	458.803	NULL	NULL	NULL	NULL	10.7877	20.2405	5.11576	9.88593	10.0349	NULL	3.57447	20.0698	NULL	NULL	NULL	224.84	147.224	37.5543	NULL	NULL	NULL	NULL	NULL	NULL	NULL	NULL	NULL
62	1	0	0	1	0	3	0	0	1	1	6	990	NULL	NULL	NULL	NULL	NULL	NULL	NULL	NULL	NULL	NULL	NULL	NULL	NULL	NULL	112.185	113.489	79.5253	80.4499	10.8424	NULL	3.71551	21.6848	NULL	NULL	NULL	532.651	NULL	130.996	NULL	NULL	NULL	NULL	NULL	NULL	NULL	NULL	NULL
74	1	0	0	0	0	3	1	0	1	0	7	1019	NULL	NULL	NULL	NULL	192.665	NULL	NULL	59.574	385.921	586.684	NULL	NULL	NULL	NULL	3.42402	6.10296	NULL	NULL	23.1999	NULL	5.43498	46.3997	NULL	NULL	NULL	123.521	NULL	NULL	NULL	NULL	NULL	NULL	NULL	NULL	NULL	NULL	NULL
59	1	1	0	0	0	3	0	0	0		10	1155	NULL	NULL	NULL	NULL	NULL	NULL	NULL	NULL	NULL	NULL	NULL	NULL	NULL	NULL	10.017	11.8051	NULL	NULL	10.6821	NULL	3.68794	21.3643	NULL	NULL	NULL	170.731	NULL	NULL	NULL	NULL	NULL	NULL	NULL	NULL	NULL	NULL	NULL
51	1	0	0	0	1	2	1	0	1	1	8	1053	NULL	NULL	NULL	NULL	NULL	NULL	NULL	NULL	NULL	NULL	NULL	NULL	NULL	NULL	14.9478	16.56	9.17212	10.0404	12.4109	NULL	3.97518	24.8218	NULL	NULL	NULL	202.87	148.846	42.9709	NULL	NULL	NULL	76.7376	0.781885	NULL	NULL	NULL	NULL
34	1		0	0	0	0	0	0	0				NULL	NULL	NULL	NULL	NULL	NULL	NULL	NULL	NULL	NULL	NULL	NULL	NULL	NULL	NULL	NULL	NULL	NULL	NULL	NULL	NULL	#VALUE!	NULL	NULL	NULL	NULL	NULL	NULL	NULL	NULL	NULL	NULL	NULL	NULL	NULL	NULL	NULL
60	1	1	1	1	0	3	1	1	0	0	6	984	NULL	NULL	NULL	NULL	NULL	NULL	NULL	NULL	NULL	NULL	NULL	NULL	NULL	NULL	2.19647	8.02197	1.37985	4.49491	11.3496	NULL	3.80142	22.6992	NULL	NULL	NULL	141.615	99.9288	29.3691	NULL	NULL	NULL	63.2749	0.948244	NULL	NULL	NULL	NULL
50	0	0	0	1	0	2	0	0	1		10	1180	NULL	NULL	NULL	NULL	NULL	NULL	NULL	NULL	NULL	NULL	NULL	NULL	NULL	NULL	NULL	NULL	NULL	NULL	NULL	NULL	NULL	#VALUE!	NULL	NULL	NULL	NULL	NULL	NULL	NULL	NULL	NULL	NULL	NULL	NULL	NULL	NULL	NULL
72	0	1	0	0	0	2	1	0	1	0	0	0	NULL	NULL	NULL	NULL	NULL	NULL	NULL	NULL	NULL	NULL	NULL	NULL	NULL	NULL	2.44169	4.71669	1.25213	2.7479	10.4259	NULL	3.64344	20.8517	NULL	NULL	NULL	108.59	78.2515	19.0115	NULL	NULL	NULL	NULL	NULL	NULL	NULL	NULL	NULL
59	1	1	1	0	1	0	1	1	0	0	9	1060	NULL	NULL	NULL	NULL	NULL	NULL	NULL	NULL	NULL	NULL	NULL	NULL	NULL	NULL	2.01526	5.1702	NULL	NULL	NULL	NULL	NULL	#VALUE!	NULL	NULL	NULL	113.69	NULL	NULL	NULL	NULL	NULL	NULL	NULL	NULL	NULL	NULL	NULL
61	1	0	0	0	0	3	1	0	1	1	8	1040	NULL	NULL	NULL	NULL	NULL	NULL	NULL	NULL	NULL	NULL	NULL	NULL	NULL	NULL	NULL	NULL	NULL	NULL	10.9717	NULL	3.73759	21.9433	NULL	NULL	NULL	NULL	NULL	NULL	NULL	NULL	NULL	NULL	NULL	NULL	NULL	NULL	NULL
63	0	0	1	0	0	3	1	0	1	1	3	929	NULL	NULL	NULL	NULL	NULL	NULL	NULL	NULL	NULL	NULL	NULL	NULL	NULL	NULL	1.44964	2.87271	NULL	NULL	6.96868	NULL	2.97872	13.9374	NULL	NULL	NULL	84.7453	NULL	NULL	NULL	NULL	NULL	NULL	NULL	NULL	NULL	NULL	NULL
58	1	1	1	0	0	0	1	1	1	0	0	0	NULL	NULL	NULL	NULL	NULL	NULL	NULL	NULL	NULL	NULL	NULL	NULL	NULL	NULL	9.78531	12.686	4.45439	6.02346	10.3634	NULL	3.63251	20.7269	NULL	NULL	NULL	178.087	110.676	31.5654	NULL	NULL	NULL	NULL	NULL	NULL	NULL	NULL	NULL
67	0	1	1	0	1	0	0	1	0	0	9	1089	NULL	NULL	NULL	NULL	NULL	NULL	NULL	NULL	NULL	NULL	NULL	NULL	NULL	NULL	4.26309	5.22575	NULL	NULL	10.0349	NULL	3.57447	20.0698	NULL	NULL	NULL	114.254	NULL	NULL	NULL	NULL	NULL	NULL	NULL	NULL	NULL	NULL	NULL
50	1	0	0	1	1	0	1	1	0	0	9	1060	NULL	NULL	NULL	NULL	NULL	NULL	NULL	NULL	NULL	NULL	NULL	NULL	NULL	NULL	1.82892	5.32333	NULL	NULL	11.8419	NULL	3.88298	23.6837	NULL	NULL	NULL	115.362	NULL	NULL	NULL	NULL	NULL	NULL	NULL	NULL	NULL	NULL	15.5249
50	1	0	1	0	0	0	1	1	0	0	9	1062	NULL	NULL	NULL	NULL	NULL	NULL	NULL	NULL	NULL	NULL	NULL	NULL	NULL	NULL	0.252698	3.33654	NULL	NULL	11.6909	NULL	3.85816	23.3819	NULL	NULL	NULL	91.331	NULL	NULL	NULL	NULL	NULL	NULL	NULL	NULL	NULL	NULL	NULL
58	1	1	1	0	0	0	0	1	0	0	7	1024	NULL	NULL	NULL	NULL	NULL	NULL	NULL	NULL	NULL	NULL	NULL	NULL	NULL	NULL	3.17083	4.39248	NULL	NULL	8.68955	NULL	3.32624	17.3791	NULL	NULL	NULL	104.791	NULL	NULL	NULL	NULL	NULL	NULL	NULL	NULL	NULL	NULL	NULL
66	0	1	1	0	1	2	1	0	0	0	7	1004	NULL	NULL	NULL	NULL	NULL	NULL	NULL	NULL	NULL	NULL	NULL	NULL	NULL	NULL	0.112057	4.94451	NULL	NULL	10.2752	NULL	3.61702	20.5505	NULL	NULL	NULL	111.181	NULL	NULL	NULL	NULL	NULL	NULL	NULL	NULL	NULL	NULL	NULL
47	1	0	0	0	0	3	1	0	1	1	2	915	NULL	NULL	NULL	NULL	NULL	NULL	NULL	NULL	NULL	NULL	NULL	NULL	NULL	NULL	4.32698	5.40687	NULL	NULL	10.7817	NULL	3.70509	21.5634	NULL	NULL	NULL	116.263	NULL	NULL	NULL	NULL	NULL	NULL	NULL	NULL	NULL	NULL	NULL
51	1	0	1	1	0	2	1	1	0	0	8	1044	NULL	NULL	NULL	NULL	191.787	1.70515	NULL	42.7781	327.025	499.427	NULL	NULL	NULL	NULL	2.84963	4.57942	NULL	NULL	13.1068	NULL	4.08511	26.2136	NULL	NULL	NULL	106.998	NULL	NULL	NULL	NULL	NULL	NULL	NULL	NULL	NULL	NULL	NULL
46	0	1	0	0	0	0	1	0	1	0	9	1088	NULL	NULL	NULL	NULL	NULL	NULL	NULL	NULL	NULL	NULL	NULL	NULL	NULL	NULL	13.2475	14.2783	7.10955	7.83004	11.6909	NULL	3.85816	23.3819	NULL	NULL	NULL	188.821	131.865	33.8731	NULL	NULL	NULL	55.3925	1.08318	NULL	NULL	NULL	NULL
69	0	0	0	0	0	3	0	0	1	1	6	990	NULL	NULL	NULL	NULL	NULL	NULL	NULL	NULL	NULL	NULL	NULL	NULL	NULL	NULL	4.62828	6.74473	NULL	NULL	7.66325	NULL	3.12364	15.3265	NULL	NULL	NULL	129.853	NULL	NULL	NULL	NULL	NULL	NULL	NULL	NULL	NULL	NULL	NULL
42	1	0	0	1	0	0	1	0	1	0	8	1049	NULL	NULL	NULL	NULL	NULL	NULL	NULL	NULL	NULL	NULL	NULL	NULL	NULL	NULL	NULL	NULL	NULL	NULL	7.99976	NULL	3.19149	15.9995	NULL	NULL	NULL	NULL	NULL	NULL	NULL	NULL	NULL	NULL	NULL	NULL	NULL	NULL	NULL
66	1	0	0	0	0	2	0	0	1	1	1	896	NULL	NULL	NULL	NULL	NULL	NULL	NULL	NULL	NULL	NULL	NULL	NULL	NULL	NULL	2.53557	3.73342	NULL	NULL	8.72665	NULL	3.33333	17.4533	NULL	NULL	NULL	96.6103	NULL	NULL	NULL	NULL	NULL	NULL	NULL	NULL	NULL	NULL	NULL
70	1	0	1	0	0	0	1	1	0	0	7	1003	NULL	NULL	NULL	NULL	NULL	NULL	NULL	NULL	NULL	NULL	NULL	NULL	NULL	NULL	2.23458	4.02996	1.07369	2.05017	10.2752	NULL	3.61702	20.5505	NULL	NULL	NULL	100.374	67.3858	19.0573	NULL	NULL	NULL	59.779	1.0037	NULL	NULL	NULL	22.0513
64	1	1	0	1	0	2	1	0	1	0	7	1011	NULL	NULL	NULL	NULL	NULL	NULL	NULL	NULL	NULL	NULL	NULL	NULL	NULL	NULL	62.7204	64.2176	37.0572	37.8286	9.40787	NULL	3.46099	18.8157	NULL	NULL	NULL	400.669	291.933	98.7498	NULL	NULL	NULL	75.6643	0.792976	NULL	NULL	NULL	NULL
59	1	1	1	1	1	0	1	1	0	0	0	0	NULL	NULL	NULL	NULL	NULL	NULL	NULL	NULL	NULL	NULL	NULL	NULL	NULL	NULL	4.22858	6.12694	NULL	NULL	12.6081	NULL	4.00663	25.2161	NULL	NULL	NULL	123.763	NULL	NULL	NULL	NULL	NULL	NULL	NULL	NULL	NULL	NULL	17.5515
63	0	0	0	0	0	2	1	1	0	1	2	926	NULL	NULL	NULL	NULL	NULL	NULL	NULL	NULL	NULL	NULL	NULL	NULL	NULL	NULL	6.10572	9.53103	NULL	NULL	5.02848	NULL	2.53031	10.057	NULL	NULL	NULL	154.362	NULL	NULL	NULL	NULL	NULL	NULL	NULL	NULL	NULL	NULL	17.2486
64	1	0	1	0	0	0	1	0	1		5	973	NULL	NULL	NULL	NULL	NULL	NULL	NULL	NULL	NULL	NULL	NULL	NULL	NULL	NULL	NULL	12.4473	NULL	NULL	12.3004	NULL	3.95745	24.6008	NULL	NULL	NULL	176.404	NULL	NULL	NULL	NULL	NULL	NULL	NULL	NULL	NULL	NULL	NULL
74	1	0	0	0	0	2	1	0	1	0	9	1089	NULL	NULL	NULL	NULL	NULL	NULL	NULL	NULL	NULL	NULL	NULL	NULL	NULL	NULL	2.26129	4.0589	1.48486	2.37451	6.83657	NULL	2.95035	13.6731	NULL	NULL	NULL	91.5796	68.5821	19.776	NULL	NULL	NULL	105.049	0.571164	NULL	NULL	NULL	NULL
72	0	0	0	0	0	0	1	0	1				NULL	NULL	NULL	NULL	NULL	NULL	NULL	NULL	NULL	NULL	NULL	NULL	NULL	NULL	0.926191	2.71748	NULL	NULL	9.60164	NULL	3.49645	19.2033	NULL	NULL	NULL	82.2737	NULL	NULL	NULL	NULL	NULL	NULL	NULL	NULL	NULL	NULL	NULL
39	1		0	0	0	0	0	0	0				NULL	NULL	NULL	NULL	NULL	NULL	NULL	NULL	NULL	NULL	NULL	NULL	NULL	NULL	NULL	NULL	NULL	NULL	NULL	NULL	NULL	#VALUE!	NULL	NULL	NULL	NULL	NULL	NULL	NULL	NULL	NULL	NULL	NULL	NULL	NULL	NULL	NULL
44	1	1	1	0	1	2	1	1	0		9	1074	NULL	NULL	NULL	NULL	NULL	NULL	NULL	NULL	NULL	NULL	NULL	NULL	NULL	NULL	NULL	NULL	NULL	NULL	8.92706	NULL	3.37139	17.8541	NULL	NULL	NULL	NULL	NULL	NULL	NULL	NULL	NULL	NULL	NULL	NULL	NULL	NULL	NULL
68	1	0	0	0	0	0	1	1	0	0	7	1008	NULL	NULL	NULL	NULL	NULL	NULL	NULL	NULL	NULL	NULL	NULL	NULL	NULL	NULL	7.16541	9.11223	NULL	NULL	12.433	NULL	3.97872	24.8661	NULL	NULL	NULL	150.932	NULL	NULL	NULL	NULL	NULL	NULL	NULL	NULL	NULL	NULL	NULL
63	0	0	1	0	0	0	1	1	0	1	3	934	NULL	NULL	NULL	NULL	NULL	NULL	NULL	NULL	NULL	NULL	NULL	NULL	NULL	NULL	NULL	NULL	NULL	NULL	7.32645	NULL	3.05423	14.6529	NULL	NULL	NULL	NULL	NULL	NULL	NULL	NULL	NULL	NULL	NULL	NULL	NULL	NULL	NULL
72	0	1	1	0	0	1	1	1	0	0	8	1024	NULL	NULL	NULL	NULL	NULL	NULL	NULL	NULL	NULL	NULL	NULL	NULL	NULL	NULL	5.15958	9.70854	2.70263	4.8144	11.8281	NULL	3.88072	23.6562	NULL	NULL	NULL	155.125	NULL	25.3939	NULL	NULL	NULL	NULL	NULL	NULL	NULL	NULL	NULL
61	1	1	1	0	0	0	1	0	0	1	3	939	NULL	NULL	NULL	NULL	NULL	NULL	NULL	NULL	NULL	NULL	NULL	NULL	NULL	NULL	12.956	16.2951	NULL	NULL	10.3965	NULL	3.6383	20.793	NULL	NULL	NULL	201.836	NULL	NULL	NULL	NULL	NULL	NULL	NULL	NULL	NULL	NULL	NULL
66	1	0	0	0	0	0	0	0	1				NULL	NULL	NULL	NULL	NULL	NULL	NULL	NULL	NULL	NULL	NULL	NULL	NULL	NULL	NULL	19.3774	NULL	13.4566	NULL	NULL	NULL	#VALUE!	NULL	NULL	NULL	220.099	178.184	43.9179	NULL	NULL	NULL	NULL	NULL	NULL	NULL	NULL	NULL
70	1	0	1	0	1	2	1	1	0	0	7	1012	NULL	NULL	NULL	NULL	174.893	2.55241	NULL	79.7057	446.363	747.522	NULL	NULL	NULL	NULL	3.03757	4.03821	NULL	NULL	10.0349	NULL	3.57447	20.0698	NULL	NULL	NULL	100.394	NULL	NULL	NULL	NULL	NULL	NULL	NULL	NULL	NULL	NULL	NULL
68	1	1	1	0	1	2	1	1	0	1	2	922	NULL	NULL	NULL	NULL	NULL	NULL	NULL	NULL	NULL	NULL	NULL	NULL	NULL	NULL	7.13771	9.26236	4.0628	5.2424	10.6206	NULL	3.6773	21.2412	NULL	NULL	NULL	152.171	NULL	36.3667	NULL	NULL	NULL	NULL	NULL	NULL	NULL	NULL	NULL
57	1	0	0	1	0	2	0	0	1	0	9	1066	NULL	NULL	NULL	NULL	NULL	NULL	NULL	NULL	NULL	NULL	NULL	NULL	NULL	NULL	1.80578	3.52368	NULL	NULL	14.2218	NULL	4.25532	28.4436	NULL	NULL	NULL	93.2722	NULL	NULL	NULL	NULL	NULL	NULL	NULL	NULL	NULL	NULL	NULL
51	1	1	1	0	0	1	1	1	0	1	6	977	NULL	NULL	NULL	NULL	NULL	NULL	NULL	NULL	NULL	NULL	NULL	NULL	NULL	NULL	4.00384	6.41224	NULL	NULL	14.2344	NULL	4.25721	28.4688	NULL	NULL	NULL	125.783	NULL	NULL	NULL	NULL	NULL	NULL	NULL	NULL	NULL	NULL	26.9291
57	1	0	0	0	0	0	1	0	1	1	2	923	NULL	NULL	NULL	NULL	NULL	NULL	NULL	NULL	NULL	NULL	NULL	NULL	NULL	NULL	NULL	NULL	NULL	NULL	7.47533	NULL	3.08511	14.9507	NULL	NULL	NULL	NULL	NULL	NULL	NULL	NULL	NULL	NULL	NULL	NULL	NULL	NULL	NULL
41	0		0	0	0	0	0	0	0				NULL	NULL	NULL	NULL	NULL	NULL	NULL	NULL	NULL	NULL	NULL	NULL	NULL	NULL	2.56099	5.50106	NULL	NULL	3.70813	NULL	2.17286	7.41625	NULL	NULL	NULL	117.272	NULL	NULL	NULL	NULL	NULL	NULL	NULL	NULL	NULL	NULL	NULL
50	1	1	0	0	0	1	0	1	0	0	4	954	NULL	NULL	NULL	NULL	NULL	NULL	NULL	NULL	NULL	NULL	NULL	NULL	NULL	NULL	NULL	NULL	NULL	NULL	NULL	NULL	NULL	#VALUE!	NULL	NULL	NULL	NULL	NULL	NULL	NULL	NULL	NULL	NULL	NULL	NULL	NULL	NULL	NULL
53	1	1	1	0	1	2	0	1	0	0	9	1060	NULL	NULL	NULL	NULL	NULL	NULL	NULL	NULL	NULL	NULL	NULL	NULL	NULL	NULL	4.11984	7.35404	NULL	NULL	10.0349	NULL	3.57447	20.0698	NULL	NULL	NULL	135.592	NULL	NULL	NULL	NULL	NULL	NULL	NULL	NULL	NULL	NULL	NULL
74	1	1	1	0	0	1	1	1	0	0	6	976	NULL	NULL	NULL	NULL	NULL	NULL	NULL	NULL	NULL	NULL	NULL	NULL	NULL	NULL	3.13394	5.66416	NULL	NULL	11.1389	NULL	3.76596	22.2777	NULL	NULL	NULL	118.997	NULL	NULL	NULL	NULL	NULL	NULL	NULL	NULL	NULL	NULL	NULL
59	1	0	0	0	0	2	1	1	0	1	5	970	NULL	NULL	NULL	NULL	NULL	NULL	NULL	NULL	NULL	NULL	NULL	NULL	NULL	NULL	1.24506	3.35091	NULL	NULL	11.2884	NULL	3.79116	22.5769	NULL	NULL	NULL	91.5275	NULL	NULL	NULL	NULL	NULL	NULL	NULL	NULL	NULL	NULL	19.7522
68	1	0	1	0	0	3	1	1	0	0	8	1024	NULL	NULL	NULL	NULL	NULL	NULL	NULL	NULL	NULL	NULL	NULL	NULL	NULL	NULL	3.0243	4.834	NULL	NULL	10.7645	NULL	3.70213	21.5289	NULL	NULL	NULL	109.376	NULL	NULL	NULL	NULL	NULL	NULL	NULL	NULL	NULL	NULL	NULL
53	1	1	1	1	0	0	1	1	0	0	7	1019	NULL	NULL	NULL	NULL	NULL	NULL	NULL	NULL	NULL	NULL	NULL	NULL	NULL	NULL	5.67873	8.2944	2.28412	3.63944	8.50526	NULL	3.29078	17.0105	NULL	NULL	NULL	144	88.5262	23.0724	NULL	NULL	NULL	75.1389	0.798521	NULL	NULL	NULL	NULL
73	0	0	0	0	0	3	1	1	0	0	8	1044	NULL	NULL	NULL	NULL	NULL	NULL	NULL	NULL	NULL	NULL	NULL	NULL	NULL	NULL	2.13473	3.57148	1.36862	2.08073	8.95088	NULL	3.37589	17.9018	NULL	NULL	NULL	94.4918	NULL	21.0725	NULL	NULL	NULL	NULL	NULL	NULL	NULL	NULL	NULL
48	1	0	0	0	0	1	1	0	1	0	0	0	NULL	NULL	NULL	NULL	NULL	NULL	NULL	NULL	NULL	NULL	NULL	NULL	NULL	NULL	4.52497	6.80535	NULL	NULL	18.4826	NULL	4.85106	36.9653	NULL	NULL	NULL	129.678	NULL	NULL	NULL	NULL	NULL	NULL	NULL	NULL	NULL	NULL	NULL
30	1	0	1	0	0	1	0	0	1	0	8	1048	NULL	NULL	NULL	NULL	NULL	NULL	NULL	NULL	NULL	NULL	NULL	NULL	NULL	NULL	0.64561	4.83687	NULL	NULL	14.1205	NULL	4.24014	28.241	NULL	NULL	NULL	109.964	NULL	NULL	NULL	NULL	NULL	NULL	NULL	NULL	NULL	NULL	NULL
71	1	1	0	0	0	2	1	1	0	0	0	0	NULL	NULL	NULL	NULL	NULL	NULL	NULL	NULL	NULL	NULL	NULL	NULL	NULL	NULL	1.72926	2.75311	1.19326	1.75579	NULL	NULL	NULL	#VALUE!	NULL	NULL	NULL	82.9626	62.7039	12.5847	NULL	NULL	NULL	NULL	NULL	NULL	NULL	NULL	11.5588
69	1	1	1	0	1	1	1	1	0	0	10	1114	NULL	NULL	NULL	NULL	NULL	NULL	NULL	NULL	NULL	NULL	NULL	NULL	NULL	NULL	3.83407	5.90179	NULL	NULL	6.74567	NULL	2.93068	13.4913	NULL	NULL	NULL	121.468	NULL	NULL	NULL	NULL	NULL	NULL	NULL	NULL	NULL	NULL	NULL
70	1	1	1	0	1	1	1	1	0	1	1	888	NULL	NULL	NULL	NULL	NULL	NULL	NULL	NULL	NULL	NULL	NULL	NULL	NULL	NULL	NULL	5.77224	1.67055	3.41103	10.0942	NULL	3.58502	20.1884	NULL	NULL	NULL	120.127	87.1212	25.461	NULL	NULL	NULL	NULL	NULL	NULL	NULL	NULL	NULL
40	1	0	0	0	0	3	0	0	1	1	6	977	NULL	NULL	NULL	NULL	NULL	NULL	NULL	NULL	NULL	NULL	NULL	NULL	NULL	NULL	1.71735	4.2566	1.325	2.50604	6.13084	NULL	2.79393	12.2617	NULL	NULL	NULL	103.158	76.9459	17.0399	NULL	NULL	NULL	NULL	NULL	NULL	NULL	NULL	18.2129
48	1	1	0	0	1	2	1	0	1	1	6	980	NULL	NULL	NULL	NULL	NULL	NULL	NULL	NULL	NULL	NULL	NULL	NULL	NULL	NULL	1.4682	3.77011	NULL	NULL	7.21978	NULL	3.03191	14.4396	NULL	NULL	NULL	96.6386	NULL	NULL	NULL	NULL	NULL	NULL	NULL	NULL	NULL	NULL	20.3599
73	1	0	1	0	0	2	1	1	0	1	4	946	NULL	NULL	NULL	NULL	NULL	NULL	NULL	NULL	NULL	NULL	NULL	NULL	NULL	NULL	4.0205	5.30861	NULL	NULL	8.17851	NULL	3.22695	16.357	NULL	NULL	NULL	115.202	NULL	NULL	NULL	NULL	NULL	NULL	NULL	NULL	NULL	NULL	NULL
72	1	0	1	0	0	1	1	1	0	0	10	1114	NULL	NULL	NULL	NULL	192.637	1.76242	NULL	45.232	336.115	511.043	NULL	NULL	NULL	NULL	5.58681	6.92548	NULL	NULL	10.0349	NULL	3.57447	20.0698	NULL	NULL	NULL	131.572	NULL	NULL	NULL	NULL	NULL	NULL	NULL	NULL	NULL	NULL	NULL
56	1	1	1	0	0	0	1	1	0		0	0	NULL	NULL	NULL	NULL	NULL	NULL	NULL	NULL	NULL	NULL	NULL	NULL	NULL	NULL	0.438787	4.91106	NULL	NULL	8.95088	NULL	3.37589	17.9018	NULL	NULL	NULL	110.805	NULL	NULL	NULL	NULL	NULL	NULL	NULL	NULL	NULL	NULL	NULL
57	1	1	1	1	1	1	0	1	0	0	8	1048	NULL	NULL	NULL	NULL	NULL	NULL	NULL	NULL	NULL	NULL	NULL	NULL	NULL	NULL	2.47856	4.9461	NULL	NULL	NULL	NULL	NULL	#VALUE!	3.61069	3.80142	NULL	110.243	NULL	NULL	NULL	NULL	NULL	NULL	NULL	NULL	NULL	NULL	NULL
52	1	0	0	0	0	1	1	0	1	1	5	973	NULL	NULL	NULL	NULL	NULL	NULL	NULL	NULL	NULL	NULL	NULL	NULL	NULL	NULL	0.962769	2.99271	NULL	NULL	10.7645	NULL	3.70213	21.5289	NULL	NULL	NULL	85.9492	NULL	NULL	NULL	NULL	NULL	NULL	NULL	NULL	NULL	NULL	NULL
72	1	0	0	0	0	2	1	1	1	1	2	923	NULL	NULL	NULL	NULL	NULL	NULL	NULL	NULL	NULL	NULL	NULL	NULL	NULL	NULL	5.88144	7.0751	2.47604	3.1698	11.6146	NULL	3.84555	23.2293	NULL	NULL	NULL	132.995	NULL	25.4359	NULL	NULL	NULL	NULL	NULL	NULL	NULL	NULL	NULL
65	1	0	1	0	1	3	1	1	0	0	6	996	NULL	NULL	NULL	NULL	NULL	NULL	NULL	NULL	NULL	NULL	NULL	NULL	NULL	NULL	2.39837	5.05975	NULL	NULL	8.63406	NULL	3.3156	17.2681	NULL	NULL	NULL	111.583	NULL	NULL	NULL	NULL	NULL	NULL	NULL	NULL	NULL	NULL	NULL
66	1	1	1	0	0	1	1	1	0	1	2	918	NULL	NULL	NULL	NULL	NULL	NULL	NULL	NULL	NULL	NULL	NULL	NULL	NULL	NULL	2.1274	3.76483	0.90743	1.78536	11.3111	NULL	3.79497	22.6222	NULL	NULL	NULL	97.0158	NULL	20.3152	NULL	NULL	NULL	NULL	NULL	NULL	NULL	NULL	NULL
57	1	0	1	0	0	3	0	0	1	0	5	960	NULL	NULL	NULL	NULL	295.63	1.37942	NULL	66.5199	407.799	404.023	NULL	NULL	NULL	NULL	31.7244	33.9476	NULL	NULL	7.13558	NULL	3.01418	14.2712	NULL	NULL	NULL	291.323	NULL	NULL	NULL	NULL	NULL	NULL	NULL	NULL	NULL	NULL	NULL
64	1	0	0	1	0	0	1	1	0	0	8	1044	NULL	NULL	NULL	NULL	NULL	NULL	NULL	NULL	NULL	NULL	NULL	NULL	NULL	NULL	8.43754	11.8404	4.92961	6.65435	NULL	NULL	NULL	#VALUE!	3.41813	3.43617	NULL	172.05	119.78	33.2108	NULL	NULL	NULL	NULL	NULL	NULL	NULL	NULL	NULL
61	1	1	0	0	0	0	1	1	0	0	8	1029	NULL	NULL	NULL	NULL	NULL	NULL	NULL	NULL	NULL	NULL	NULL	NULL	NULL	NULL	3.21991	7.4544	NULL	NULL	8.71908	NULL	3.33189	17.4382	NULL	NULL	NULL	136.514	NULL	NULL	NULL	NULL	NULL	NULL	NULL	NULL	NULL	NULL	10.2951
74	1	1	1	0	0	1	1	1	0	0	3	931	NULL	NULL	NULL	NULL	NULL	NULL	NULL	NULL	NULL	NULL	NULL	NULL	NULL	NULL	3.02884	5.15002	1.84484	2.91268	6.4798	NULL	2.87234	12.9596	NULL	NULL	NULL	113.468	81.3881	23.4687	NULL	NULL	NULL	59.4505	1.00924	NULL	NULL	NULL	NULL
57	1	1	0	0	0	0	1	1	0				NULL	NULL	NULL	NULL	NULL	NULL	NULL	NULL	NULL	NULL	NULL	NULL	NULL	NULL	3.9068	6.10084	NULL	NULL	7.9288	NULL	3.1773	15.8576	NULL	NULL	NULL	123.499	NULL	NULL	NULL	NULL	NULL	NULL	NULL	NULL	NULL	NULL	NULL
34	1	1	1	1	0	2	1	1	0	0	7	1004	NULL	NULL	NULL	NULL	NULL	NULL	NULL	NULL	NULL	NULL	NULL	NULL	NULL	NULL	0.607462	3.54501	NULL	NULL	NULL	NULL	NULL	#VALUE!	NULL	4.2418	NULL	94.141	NULL	NULL	NULL	NULL	NULL	NULL	NULL	NULL	NULL	NULL	NULL
72	1	1	1	0	0	3	0	0	1	0	4	946	NULL	NULL	NULL	NULL	NULL	NULL	NULL	NULL	NULL	NULL	NULL	NULL	NULL	NULL	56.3242	58.1336	39.5883	40.5623	NULL	NULL	NULL	#VALUE!	NULL	NULL	NULL	416.209	311.591	103.672	NULL	NULL	NULL	84.2023	0.712569	NULL	NULL	NULL	17.2388
60	0	1	1	0	1	1	1	1	0	0	9	1060	NULL	NULL	NULL	NULL	NULL	NULL	NULL	NULL	NULL	NULL	NULL	NULL	NULL	NULL	0.354438	1.75893	NULL	NULL	13.589	NULL	4.15957	27.178	NULL	NULL	NULL	65.8909	NULL	NULL	NULL	NULL	NULL	NULL	NULL	NULL	NULL	NULL	NULL
71	1	1	1	0	1	1	1	0	1	1	3	929	NULL	NULL	NULL	NULL	NULL	NULL	NULL	NULL	NULL	NULL	NULL	NULL	NULL	NULL	8.33498	9.15435	4.31233	4.74966	10.6821	NULL	3.68794	21.3643	NULL	NULL	NULL	150.587	NULL	36.7978	NULL	NULL	NULL	NULL	NULL	NULL	NULL	NULL	19.8861
65	1	0	1	0	1	2	1	1	0	1	5	961	NULL	NULL	NULL	NULL	199.09	1.74674	NULL	48.3743	347.758	511.607	NULL	NULL	NULL	NULL	24.9815	28.5686	15.5962	17.2522	9.33091	NULL	3.44681	18.6618	NULL	NULL	NULL	286.174	NULL	44.4672	NULL	NULL	NULL	NULL	NULL	NULL	NULL	NULL	NULL
67	1	1	1	0	1	1	1	1	0	0	8	1037	NULL	NULL	NULL	NULL	NULL	NULL	NULL	NULL	NULL	NULL	NULL	NULL	NULL	NULL	3.43045	4.37757	NULL	NULL	12.8352	NULL	4.04255	25.6703	NULL	NULL	NULL	103.383	NULL	NULL	NULL	NULL	NULL	NULL	NULL	NULL	NULL	NULL	NULL
56	1	1	0	1	1	1	1	1	0	0	7	1016	NULL	NULL	NULL	NULL	NULL	NULL	NULL	NULL	NULL	NULL	NULL	NULL	NULL	NULL	3.9922	9.63758	NULL	NULL	6.84008	NULL	2.95111	13.6802	NULL	NULL	NULL	155.222	NULL	NULL	NULL	NULL	NULL	NULL	NULL	NULL	NULL	NULL	NULL
63	1	0	0	0	0	1	1	1	0	0	1	911	NULL	NULL	NULL	NULL	NULL	NULL	NULL	NULL	NULL	NULL	NULL	NULL	NULL	NULL	3.3317	5.1792	NULL	NULL	12.4996	NULL	3.98936	24.9992	NULL	NULL	NULL	113.789	NULL	NULL	NULL	NULL	NULL	NULL	NULL	NULL	NULL	NULL	NULL
64	1	0	0	0	0	1	1	0	1	0	3	939	NULL	NULL	NULL	NULL	NULL	NULL	NULL	NULL	NULL	NULL	NULL	NULL	NULL	NULL	4.79765	6.55062	NULL	NULL	11.6909	NULL	3.85816	23.3819	NULL	NULL	NULL	127.874	NULL	NULL	NULL	NULL	NULL	NULL	NULL	NULL	NULL	NULL	NULL
46	1	1	0	0	1	2	1	0	1	0	7	1024	NULL	NULL	NULL	NULL	NULL	NULL	NULL	NULL	NULL	NULL	NULL	NULL	NULL	NULL	4.41219	6.13597	NULL	NULL	8.01754	NULL	3.19504	16.0351	NULL	NULL	NULL	123.814	NULL	NULL	NULL	NULL	NULL	NULL	NULL	NULL	NULL	NULL	NULL
73	0	1	0	0	1	2	0	0	0	0	1	896	NULL	NULL	NULL	NULL	NULL	NULL	NULL	NULL	NULL	NULL	NULL	NULL	NULL	NULL	4.44744	6.3207	NULL	NULL	6.83657	NULL	2.95035	13.6731	NULL	NULL	NULL	125.705	NULL	NULL	NULL	NULL	NULL	NULL	NULL	NULL	NULL	NULL	NULL
68	1	0	1	1	1	1	1	1	0	0	9	1060	NULL	NULL	NULL	NULL	NULL	NULL	NULL	NULL	NULL	NULL	NULL	NULL	NULL	NULL	4.19738	6.41867	NULL	NULL	11.3496	NULL	3.80142	22.6992	NULL	NULL	NULL	126.676	NULL	NULL	NULL	NULL	NULL	NULL	NULL	NULL	NULL	NULL	NULL
73	0	0	0	1	0	1	1	0	1	1	6	987	NULL	NULL	NULL	NULL	NULL	NULL	NULL	NULL	NULL	NULL	NULL	NULL	NULL	NULL	27.2827	28.3119	18.9368	19.5705	9.92731	NULL	3.55526	19.8546	NULL	NULL	NULL	266.045	214.4	69.4522	NULL	NULL	NULL	NULL	NULL	NULL	NULL	NULL	NULL
67	0	1	0	0	0	2	1	1	0	1	2	917	NULL	NULL	NULL	NULL	NULL	NULL	NULL	NULL	NULL	NULL	NULL	NULL	NULL	NULL	2.83214	5.42462	NULL	NULL	7.82297	NULL	3.15603	15.6459	NULL	NULL	NULL	116.454	NULL	NULL	NULL	NULL	NULL	NULL	NULL	NULL	NULL	NULL	NULL
70	0	0	0	0	1	3	1	1	0	0	5	960	NULL	NULL	NULL	NULL	173.678	2.25215	NULL	61.2858	391.123	659.597	NULL	NULL	NULL	NULL	8.51069	14.3282	3.72725	6.18896	NULL	NULL	NULL	#VALUE!	NULL	NULL	NULL	188.787	117.654	43.9301	NULL	NULL	NULL	47.8761	1.25323	NULL	NULL	NULL	NULL
73	1	0	1	0	1	1	1	1	0	0	6	984	NULL	NULL	NULL	NULL	NULL	NULL	NULL	NULL	NULL	NULL	NULL	NULL	NULL	NULL	7.15736	8.39079	NULL	NULL	8.98853	NULL	3.38298	17.9771	NULL	NULL	NULL	144.834	NULL	NULL	NULL	NULL	NULL	NULL	NULL	NULL	NULL	NULL	NULL
63	1	0	0	0	1	3	0	0	1	0	7	1018	NULL	NULL	NULL	NULL	NULL	NULL	NULL	NULL	NULL	NULL	NULL	NULL	NULL	NULL	7.90111	10.3038	NULL	NULL	8.01754	NULL	3.19504	16.0351	NULL	NULL	NULL	160.498	NULL	NULL	NULL	NULL	3.01654	NULL	NULL	NULL	NULL	NULL	NULL
69	1	1	1	0	1	1	1	1	0	1	5	961	NULL	NULL	NULL	NULL	NULL	NULL	NULL	NULL	NULL	NULL	NULL	NULL	NULL	NULL	1.22532	4.51011	NULL	NULL	NULL	NULL	NULL	#VALUE!	NULL	NULL	NULL	106.185	NULL	NULL	NULL	NULL	NULL	NULL	NULL	NULL	NULL	NULL	20.0773
49	1	1	1	0	0	2	1	0	1	0	8	1029	NULL	NULL	NULL	NULL	NULL	NULL	NULL	NULL	NULL	NULL	NULL	NULL	NULL	NULL	2.96547	4.30571	NULL	NULL	14.6998	NULL	4.32624	29.3996	NULL	NULL	NULL	103.751	NULL	NULL	NULL	NULL	NULL	NULL	NULL	NULL	NULL	NULL	NULL
71	1	0	1	1	0	1	1	1	0	0	7	1004	NULL	NULL	NULL	NULL	NULL	NULL	NULL	NULL	NULL	NULL	NULL	NULL	NULL	NULL	1.57865	2.77293	NULL	NULL	8.32294	NULL	3.25532	16.6459	NULL	NULL	NULL	83.2605	NULL	NULL	NULL	NULL	NULL	NULL	NULL	NULL	NULL	NULL	NULL
52	1	1	1	0	1	1	1	1	0	0	8	1050	NULL	NULL	NULL	NULL	NULL	NULL	NULL	NULL	NULL	NULL	NULL	NULL	NULL	NULL	5.7544	7.25856	2.61762	3.21316	8.2145	NULL	3.23404	16.429	NULL	NULL	NULL	134.709	79.2158	21.9637	NULL	NULL	NULL	75.6643	0.792976	NULL	NULL	NULL	NULL
49	1	1	1	1	0	0	1	0	1	0	8	1029	NULL	NULL	NULL	NULL	NULL	NULL	NULL	NULL	NULL	NULL	NULL	NULL	NULL	NULL	3.94486	6.47877	NULL	NULL	9.13184	NULL	3.40984	18.2637	NULL	NULL	NULL	127.267	NULL	NULL	NULL	NULL	NULL	NULL	NULL	NULL	NULL	NULL	NULL
75	1	1	0	0	0	1	1	0	1	1	4	955	NULL	NULL	NULL	NULL	NULL	NULL	NULL	NULL	NULL	NULL	NULL	NULL	NULL	NULL	NULL	7.97158	NULL	NULL	11.3037	NULL	3.79372	22.6074	NULL	NULL	NULL	140.188	NULL	NULL	NULL	NULL	NULL	NULL	NULL	NULL	NULL	NULL	NULL
65	1	0	0	0	0	2	1	0	1	1	2	924	NULL	NULL	NULL	NULL	NULL	NULL	NULL	NULL	NULL	NULL	NULL	NULL	NULL	NULL	3.12796	4.11934	1.77043	2.29474	8.58287	NULL	3.30576	17.1657	NULL	NULL	NULL	101.45	NULL	22.7758	NULL	NULL	NULL	NULL	NULL	NULL	NULL	NULL	NULL
73	1	1	0	1	0	0	1	1	0	0	5	960	NULL	NULL	NULL	NULL	NULL	NULL	NULL	NULL	NULL	NULL	NULL	NULL	NULL	NULL	5.56244	7.45812	3.4899	4.61442	10.7635	NULL	3.70196	21.527	NULL	NULL	NULL	136.548	104.064	32.3156	NULL	NULL	NULL	58.4865	1.02588	NULL	NULL	NULL	NULL
60	1	0	1	0	0	1	1	0	1	1	5	973	NULL	NULL	NULL	NULL	NULL	NULL	NULL	NULL	NULL	NULL	NULL	NULL	NULL	NULL	1.41073	4.75853	1.01281	2.95838	8.69683	NULL	3.32763	17.3937	NULL	NULL	NULL	109.07	NULL	22.6983	NULL	NULL	NULL	NULL	NULL	NULL	NULL	NULL	NULL
61	0	1	1	0	0	1	0	1	0	1	5	973	NULL	NULL	NULL	NULL	NULL	NULL	NULL	NULL	NULL	NULL	NULL	NULL	NULL	NULL	NULL	NULL	NULL	NULL	6.24203	NULL	2.81915	12.4841	NULL	NULL	NULL	NULL	NULL	NULL	NULL	NULL	NULL	NULL	NULL	NULL	NULL	NULL	NULL
55	1	0	1	0	0	1	1	0	1	0	0	0	NULL	NULL	NULL	NULL	NULL	NULL	NULL	NULL	NULL	NULL	NULL	NULL	NULL	NULL	4.53271	7.41423	NULL	NULL	NULL	NULL	NULL	#VALUE!	NULL	3.51091	NULL	136.145	NULL	NULL	NULL	NULL	NULL	NULL	NULL	NULL	NULL	NULL	13.2427
59	1	0	0	0	0	2	1	0	1	0	5	960	NULL	NULL	NULL	NULL	NULL	NULL	NULL	NULL	NULL	NULL	NULL	NULL	NULL	NULL	2.20231	3.17393	NULL	NULL	10.6206	NULL	3.6773	21.2412	NULL	NULL	NULL	89.0777	NULL	NULL	NULL	NULL	NULL	NULL	NULL	NULL	NULL	NULL	NULL
58	1		0	0	0	0	0	1	0	0	9	1062	NULL	NULL	NULL	NULL	147.21	2.7429	NULL	65.216	403.782	803.376	NULL	NULL	NULL	NULL	2.68163	4.42304	NULL	NULL	8.80107	NULL	3.34752	17.6021	NULL	NULL	NULL	105.155	NULL	NULL	NULL	NULL	NULL	NULL	NULL	NULL	NULL	NULL	NULL
57	1	0	0	1	0	0	1	0	1	0	5	960	NULL	NULL	NULL	NULL	NULL	NULL	NULL	NULL	NULL	NULL	NULL	NULL	NULL	NULL	NULL	8.78324	NULL	NULL	6.17157	NULL	2.80319	12.3431	NULL	NULL	NULL	148.183	NULL	NULL	NULL	NULL	NULL	NULL	NULL	NULL	NULL	NULL	NULL
72	0	1	0	1	0	0	0	0	0	0	8	1025	NULL	NULL	NULL	NULL	NULL	NULL	NULL	NULL	NULL	NULL	NULL	NULL	NULL	NULL	4.29607	8.40175	2.08784	4.07885	8.63167	NULL	3.31514	17.2633	NULL	NULL	NULL	144.929	NULL	34.1548	NULL	NULL	NULL	NULL	NULL	NULL	NULL	NULL	NULL
61	1	1	0	0	1	1	1	0	0	1	7	1015	NULL	NULL	NULL	NULL	NULL	NULL	NULL	NULL	NULL	NULL	NULL	NULL	NULL	NULL	6.94391	9.78503	NULL	NULL	10.1346	NULL	3.59219	20.2693	NULL	NULL	NULL	156.405	NULL	NULL	NULL	NULL	NULL	NULL	NULL	NULL	NULL	NULL	NULL
56	1	0	0	0	0	1	1	1	0	0	3	931	NULL	NULL	NULL	NULL	NULL	NULL	NULL	NULL	NULL	NULL	NULL	NULL	NULL	NULL	2.51817	4.83643	NULL	NULL	9.21607	NULL	3.42553	18.4321	NULL	NULL	NULL	109.959	NULL	NULL	NULL	NULL	NULL	NULL	NULL	NULL	NULL	NULL	NULL
61	0	1	0	0	0	2	1	0	0	0	3	933	NULL	NULL	NULL	NULL	NULL	NULL	NULL	NULL	NULL	NULL	NULL	NULL	NULL	NULL	4.30799	5.62103	NULL	NULL	7.57569	NULL	3.10575	15.1514	NULL	NULL	NULL	117.526	NULL	NULL	NULL	NULL	NULL	NULL	NULL	NULL	NULL	NULL	NULL
73	1	0	0	0	0	0	0	0	0	0	3	931	NULL	NULL	NULL	NULL	NULL	NULL	NULL	NULL	NULL	NULL	NULL	NULL	NULL	NULL	2.32431	3.70542	NULL	NULL	11.477	NULL	3.8227	22.954	NULL	3.67313	NULL	96.1163	NULL	NULL	NULL	NULL	NULL	NULL	NULL	NULL	NULL	NULL	15.4359
71	0	1	0	0	0	1	1	0	1	0	7	1019	NULL	NULL	NULL	NULL	NULL	NULL	NULL	NULL	NULL	NULL	NULL	NULL	NULL	NULL	2.89918	4.22327	NULL	NULL	8.65254	NULL	3.31915	17.3051	NULL	NULL	NULL	102.753	NULL	NULL	NULL	NULL	NULL	NULL	NULL	NULL	NULL	NULL	NULL
73	1	1	0	0	1	2	1	0	0	1	2	922	NULL	NULL	NULL	NULL	NULL	NULL	NULL	NULL	NULL	NULL	NULL	NULL	NULL	NULL	2.79813	4.23454	NULL	NULL	13.589	NULL	4.15957	27.178	NULL	NULL	NULL	101.917	NULL	NULL	NULL	NULL	NULL	NULL	NULL	NULL	NULL	NULL	29.8608
72	0	0	0	0	1	2	1	1	0	0	8	1049	NULL	NULL	NULL	NULL	NULL	NULL	NULL	NULL	NULL	NULL	NULL	NULL	NULL	NULL	5.05858	7.30761	NULL	NULL	6.4798	NULL	2.87234	12.9596	NULL	NULL	NULL	135.163	NULL	NULL	NULL	NULL	NULL	NULL	NULL	NULL	NULL	NULL	NULL
65	0	0	0	1	0	3	1	0	1		10	1339	NULL	NULL	NULL	NULL	164.424	2.19804	NULL	52.2472	361.411	643.79	NULL	NULL	NULL	NULL	4.03328	7.39233	NULL	NULL	8.2145	NULL	3.23404	16.429	NULL	NULL	NULL	135.944	NULL	NULL	NULL	NULL	NULL	NULL	NULL	NULL	NULL	NULL	NULL
68	1	0	1	1	1	0	1	1	0	0	8	1048	NULL	NULL	NULL	NULL	NULL	NULL	NULL	NULL	NULL	NULL	NULL	NULL	NULL	NULL	5.59138	6.85228	3.33458	4.00028	13.8217	NULL	4.19504	27.6434	NULL	NULL	NULL	130.884	94.7009	27.3075	NULL	NULL	NULL	57.9643	1.03512	NULL	NULL	NULL	NULL
[truncated: 1,064 more columns]
